# Supplementary material for: Deep mutational scanning of a multi-domain signaling protein reveals mechanisms of regulation and pathogenicity
Source: bioRxiv. 2024 Nov 19:2024.05.13.593907. Preprint. [Version 3] doi: 10.1101/2024.05.13.593907 (PMC11291063; doi:10.1101/2024.05.13.593907)
Supplement: Supplement 2 — Supplementary Table 1. Oligonucleotide pools used for construction of the SHP2 scanning mutagenesis library via MITE. [file media-2.xlsx]

## Sheet: Tile Definitions
Tile #	Wild-Type Sequence	Variable First Index	Post-Variable First Index	Length	Insert Length	Codons	In FL library	In PTP Library
1	TGTTTAACTTTAAGAAGGAGATATACCATGACTTCTAGACGGTGGTTCCATCCTAACATTACTGGTGTTGAAGCTGAAAATTTGTTGTTGACTAGAGGTGTTGACGGGAGTTTTTTGGCTCGCCCATCTAAATCTAATCCTGGTGATTTTACTCTCTCCGTTAGAAG	27	144	167	117	1 - 39	Yes	No
2	CCCATCTAAATCTAATCCTGGTGATTTTACTCTCTCCGTTAGAAGAAATGGTGCTGTTACTCATATTAAAATACAAAATACTGGCGATTATTATGATTTGTATGGTGGTGAAAAATTTGCTACTTTGGCTGAATTGGTTCAATATTATATGGAACATCATGGTCAATTGAAAG	22	151	173	129	40 - 82	Yes	No
3	GGCTGAATTGGTTCAATATTATATGGAACATCATGGTCAATTGAAAGAAAAAAATGGTGATGTTATTGAATTGAAATATCCATTGAATTGTGCTGATCCAACTTCTGAAAGATGGTTCCACGGTCATTTGTCTGGTAAAGAAGCTGAAAAATTGTTGACTGAAAAAGGT	25	145	169	120	83 - 122	Yes	No
4	CATTTGTCTGGTAAAGAAGCTGAAAAATTGTTGACTGAAAAAGGTAAACATGGTTCTTTCTTGGTTCGCGAATCTCAATCTCATCCTGGTGACTTTGTGCTTAGTGTTAGAACTGGCGATGACAAGGGTGAATCTAATGATGGGAAGTCCAAGGTTACTCATGTTATG	21	147	168	126	123 - 164	Yes	No
5	GGTGAATCTAATGATGGGAAGTCCAAGGTTACTCATGTTATGATTAGATGTCAAGAGTTAAAGTATGATGTAGGTGGTGGTGAAAGGTTTGATAGTTTGACTGATTTGGTTGAACACTACAAAAAAAATCCAATGGTTGAAACTTTGGGTACTGTT	21	135	156	114	165 - 202	Yes	No
6	GTTGAACACTACAAAAAAAATCCAATGGTTGAAACTTTGGGTACTGTTTTGCAATTGAAACAACCATTGAATACTACTAGAATTAATGCTGCTGAAATTGAATCTAGAGTTAGAGAATTGTCTAAATTGGCTGAAACTACTGATAAAGTTAAACAAGGTTTTTGGGAAG	27	147	169	120	203 - 242	Yes	No
7	AATTGGCTGAAACTACTGATAAAGTTAAACAAGGTTTTTGGGAAGAGTTCGAGACATTGCAGCAGCAAGAATGTAAGTTGTTGTATAGCAGAAAAGAAGGTCAGAGACAAGAAAATAAAAATAAGAATAGGTACAAGAATATTTTGCCATTTGATCATACTAGAGTTGTTTTGCATGATGGTGA	23	164	184	141	243 - 289	Yes	Yes
8	TATTTTGCCATTTGATCATACTAGAGTTGTTTTGCATGATGGTGACCCAAATGAACCTGTTTCTGATTACATTAACGCTAATATAATTATGCCTGAATTCGAAACCAAATGCAATAATTCAAAACCAAAGAAATCGTATATTGCAACTCAAGGTTGCCTTCAGAA	25	148	165	123	290 - 330	Yes	Yes
9	CCAAAGAAATCGTATATTGCAACTCAAGGTTGCCTTCAGAACACTGTTAACGATTTCTGGCGTATGGTTTTCCAAGAAAATTCTAGAGTAATTGTTATGACTACTAAAGAAGTTGAAAGAGGTAAAAGCAAATGCGTTAAATATTGGCCTGATGAATATGCTTTGAAAGAATATGG	24	150	176	126	331 - 372	Yes	Yes
10	ATGCGTTAAATATTGGCCTGATGAATATGCTTTGAAAGAATATGGTGTTATGAGAGTTAGAAATGTTAAAGAATCTGCTGCTCATGATTATACTTTGAGAGAATTGAAATTGTCTAAAGTTGGTCAAGGTAATACTGAAAGAACTGTTTGGCAATATC	19	136	158	117	373 - 411	Yes	Yes
11	CTAAAGTTGGTCAAGGTAATACTGAAAGAACTGTTTGGCAATATCATTTTAGAACTTGGCCTGATCATGGTGTTCCATCTGATCCTGGTGGTGTTTTGGATTTTTTGGAAGAAGTTCATCATAAACAAGAATCTATTATGGATGCTGGTCCTGTTGTTGTTCATTG	23	146	166	123	412 - 452	Yes	Yes
12	AACAAGAATCTATTATGGATGCTGGTCCTGTTGTTGTTCATTGTTCTGCTGGTATAGGTAGAACTGGTACTTTTATTGTTATCGATATTCTGATTGACATCATTAGAGAAAAAGGTGTTGATTGTGATATTGATGTTCCAAAAACTATTCAAATGGTTAGATCTCAAAGATCGGG	23	155	175	132	453 - 496	Yes	Yes
13	TGATGTTCCAAAAACTATTCAAATGGTTAGATCTCAAAGATCGGGTATGGTGCAGACTGAAGCGCAATACAGATTTATCTACATGGCTGTGCAACATTATATTGAAACTCTGCAGAGACGTATTGAGGAGGAACAAAAATCCAAAAGAAAAGGT	25	130	154	105	497 - 531	Yes	Yes
14	CAGAGACGTATTGAGGAGGAACAAAAATCCAAAAGAAAAGGTCATGAATATACCAATATTAAATATTCTTTGGCTGATCAAACTTCTGGTGATCAATCTCCATTGCCACCATGTACTC	18	99	118	81	532 - 558	Yes	No
15	CAAACTTCTGGTGATCAATCTCCATTGCCACCATGTACTCCAACTCCACCATGTGCTGAAATGAGAGAAGATTCTGCTAGAGTTTATGAAAATGTTGGTTTGATGCAACAACAAAAATCTTTTAGATAAGGATCCGAATTCGAGC	21	126	145	105	559 - 593	Yes	No

## Sheet: Pool A - Odd Tiles
Name	Sequence
tile1-WT	TGTTTAACTTTAAGAAGGAGATATACCATGACTTCTAGACGGTGGTTCCATCCTAACATTACTGGTGTTGAAGCTGAAAATTTGTTGTTGACTAGAGGTGTTGACGGGAGTTTTTTGGCTCGCCCATCTAAATCTAATCCTGGTGATTTTACTCTCTCCGTTAGAAG
tile1-1A	TGTTTAACTTTAAGAAGGAGATATACCGCTACTTCTAGACGGTGGTTCCATCCTAACATTACTGGTGTTGAAGCTGAAAATTTGTTGTTGACTAGAGGTGTTGACGGGAGTTTTTTGGCTCGCCCATCTAAATCTAATCCTGGTGATTTTACTCTCTCCGTTAGAAG
tile1-1C	TGTTTAACTTTAAGAAGGAGATATACCTGTACTTCTAGACGGTGGTTCCATCCTAACATTACTGGTGTTGAAGCTGAAAATTTGTTGTTGACTAGAGGTGTTGACGGGAGTTTTTTGGCTCGCCCATCTAAATCTAATCCTGGTGATTTTACTCTCTCCGTTAGAAG
tile1-1D	TGTTTAACTTTAAGAAGGAGATATACCGATACTTCTAGACGGTGGTTCCATCCTAACATTACTGGTGTTGAAGCTGAAAATTTGTTGTTGACTAGAGGTGTTGACGGGAGTTTTTTGGCTCGCCCATCTAAATCTAATCCTGGTGATTTTACTCTCTCCGTTAGAAG
tile1-1E	TGTTTAACTTTAAGAAGGAGATATACCGAAACTTCTAGACGGTGGTTCCATCCTAACATTACTGGTGTTGAAGCTGAAAATTTGTTGTTGACTAGAGGTGTTGACGGGAGTTTTTTGGCTCGCCCATCTAAATCTAATCCTGGTGATTTTACTCTCTCCGTTAGAAG
tile1-1F	TGTTTAACTTTAAGAAGGAGATATACCTTTACTTCTAGACGGTGGTTCCATCCTAACATTACTGGTGTTGAAGCTGAAAATTTGTTGTTGACTAGAGGTGTTGACGGGAGTTTTTTGGCTCGCCCATCTAAATCTAATCCTGGTGATTTTACTCTCTCCGTTAGAAG
tile1-1G	TGTTTAACTTTAAGAAGGAGATATACCGGTACTTCTAGACGGTGGTTCCATCCTAACATTACTGGTGTTGAAGCTGAAAATTTGTTGTTGACTAGAGGTGTTGACGGGAGTTTTTTGGCTCGCCCATCTAAATCTAATCCTGGTGATTTTACTCTCTCCGTTAGAAG
tile1-1H	TGTTTAACTTTAAGAAGGAGATATACCCATACTTCTAGACGGTGGTTCCATCCTAACATTACTGGTGTTGAAGCTGAAAATTTGTTGTTGACTAGAGGTGTTGACGGGAGTTTTTTGGCTCGCCCATCTAAATCTAATCCTGGTGATTTTACTCTCTCCGTTAGAAG
tile1-1I	TGTTTAACTTTAAGAAGGAGATATACCATTACTTCTAGACGGTGGTTCCATCCTAACATTACTGGTGTTGAAGCTGAAAATTTGTTGTTGACTAGAGGTGTTGACGGGAGTTTTTTGGCTCGCCCATCTAAATCTAATCCTGGTGATTTTACTCTCTCCGTTAGAAG
tile1-1K	TGTTTAACTTTAAGAAGGAGATATACCAAAACTTCTAGACGGTGGTTCCATCCTAACATTACTGGTGTTGAAGCTGAAAATTTGTTGTTGACTAGAGGTGTTGACGGGAGTTTTTTGGCTCGCCCATCTAAATCTAATCCTGGTGATTTTACTCTCTCCGTTAGAAG
tile1-1L	TGTTTAACTTTAAGAAGGAGATATACCTTGACTTCTAGACGGTGGTTCCATCCTAACATTACTGGTGTTGAAGCTGAAAATTTGTTGTTGACTAGAGGTGTTGACGGGAGTTTTTTGGCTCGCCCATCTAAATCTAATCCTGGTGATTTTACTCTCTCCGTTAGAAG
tile1-1M	TGTTTAACTTTAAGAAGGAGATATACCATGACTTCTAGACGGTGGTTCCATCCTAACATTACTGGTGTTGAAGCTGAAAATTTGTTGTTGACTAGAGGTGTTGACGGGAGTTTTTTGGCTCGCCCATCTAAATCTAATCCTGGTGATTTTACTCTCTCCGTTAGAAG
tile1-1N	TGTTTAACTTTAAGAAGGAGATATACCAATACTTCTAGACGGTGGTTCCATCCTAACATTACTGGTGTTGAAGCTGAAAATTTGTTGTTGACTAGAGGTGTTGACGGGAGTTTTTTGGCTCGCCCATCTAAATCTAATCCTGGTGATTTTACTCTCTCCGTTAGAAG
tile1-1P	TGTTTAACTTTAAGAAGGAGATATACCCCAACTTCTAGACGGTGGTTCCATCCTAACATTACTGGTGTTGAAGCTGAAAATTTGTTGTTGACTAGAGGTGTTGACGGGAGTTTTTTGGCTCGCCCATCTAAATCTAATCCTGGTGATTTTACTCTCTCCGTTAGAAG
tile1-1Q	TGTTTAACTTTAAGAAGGAGATATACCCAAACTTCTAGACGGTGGTTCCATCCTAACATTACTGGTGTTGAAGCTGAAAATTTGTTGTTGACTAGAGGTGTTGACGGGAGTTTTTTGGCTCGCCCATCTAAATCTAATCCTGGTGATTTTACTCTCTCCGTTAGAAG
tile1-1R	TGTTTAACTTTAAGAAGGAGATATACCAGAACTTCTAGACGGTGGTTCCATCCTAACATTACTGGTGTTGAAGCTGAAAATTTGTTGTTGACTAGAGGTGTTGACGGGAGTTTTTTGGCTCGCCCATCTAAATCTAATCCTGGTGATTTTACTCTCTCCGTTAGAAG
tile1-1S	TGTTTAACTTTAAGAAGGAGATATACCTCTACTTCTAGACGGTGGTTCCATCCTAACATTACTGGTGTTGAAGCTGAAAATTTGTTGTTGACTAGAGGTGTTGACGGGAGTTTTTTGGCTCGCCCATCTAAATCTAATCCTGGTGATTTTACTCTCTCCGTTAGAAG
tile1-1T	TGTTTAACTTTAAGAAGGAGATATACCACTACTTCTAGACGGTGGTTCCATCCTAACATTACTGGTGTTGAAGCTGAAAATTTGTTGTTGACTAGAGGTGTTGACGGGAGTTTTTTGGCTCGCCCATCTAAATCTAATCCTGGTGATTTTACTCTCTCCGTTAGAAG
tile1-1V	TGTTTAACTTTAAGAAGGAGATATACCGTTACTTCTAGACGGTGGTTCCATCCTAACATTACTGGTGTTGAAGCTGAAAATTTGTTGTTGACTAGAGGTGTTGACGGGAGTTTTTTGGCTCGCCCATCTAAATCTAATCCTGGTGATTTTACTCTCTCCGTTAGAAG
tile1-1W	TGTTTAACTTTAAGAAGGAGATATACCTGGACTTCTAGACGGTGGTTCCATCCTAACATTACTGGTGTTGAAGCTGAAAATTTGTTGTTGACTAGAGGTGTTGACGGGAGTTTTTTGGCTCGCCCATCTAAATCTAATCCTGGTGATTTTACTCTCTCCGTTAGAAG
tile1-1Y	TGTTTAACTTTAAGAAGGAGATATACCTATACTTCTAGACGGTGGTTCCATCCTAACATTACTGGTGTTGAAGCTGAAAATTTGTTGTTGACTAGAGGTGTTGACGGGAGTTTTTTGGCTCGCCCATCTAAATCTAATCCTGGTGATTTTACTCTCTCCGTTAGAAG
tile1-1STOP	TGTTTAACTTTAAGAAGGAGATATACCTAAACTTCTAGACGGTGGTTCCATCCTAACATTACTGGTGTTGAAGCTGAAAATTTGTTGTTGACTAGAGGTGTTGACGGGAGTTTTTTGGCTCGCCCATCTAAATCTAATCCTGGTGATTTTACTCTCTCCGTTAGAAG
tile1-2A	TGTTTAACTTTAAGAAGGAGATATACCATGGCTTCTAGACGGTGGTTCCATCCTAACATTACTGGTGTTGAAGCTGAAAATTTGTTGTTGACTAGAGGTGTTGACGGGAGTTTTTTGGCTCGCCCATCTAAATCTAATCCTGGTGATTTTACTCTCTCCGTTAGAAG
tile1-2C	TGTTTAACTTTAAGAAGGAGATATACCATGTGTTCTAGACGGTGGTTCCATCCTAACATTACTGGTGTTGAAGCTGAAAATTTGTTGTTGACTAGAGGTGTTGACGGGAGTTTTTTGGCTCGCCCATCTAAATCTAATCCTGGTGATTTTACTCTCTCCGTTAGAAG
tile1-2D	TGTTTAACTTTAAGAAGGAGATATACCATGGATTCTAGACGGTGGTTCCATCCTAACATTACTGGTGTTGAAGCTGAAAATTTGTTGTTGACTAGAGGTGTTGACGGGAGTTTTTTGGCTCGCCCATCTAAATCTAATCCTGGTGATTTTACTCTCTCCGTTAGAAG
tile1-2E	TGTTTAACTTTAAGAAGGAGATATACCATGGAATCTAGACGGTGGTTCCATCCTAACATTACTGGTGTTGAAGCTGAAAATTTGTTGTTGACTAGAGGTGTTGACGGGAGTTTTTTGGCTCGCCCATCTAAATCTAATCCTGGTGATTTTACTCTCTCCGTTAGAAG
tile1-2F	TGTTTAACTTTAAGAAGGAGATATACCATGTTTTCTAGACGGTGGTTCCATCCTAACATTACTGGTGTTGAAGCTGAAAATTTGTTGTTGACTAGAGGTGTTGACGGGAGTTTTTTGGCTCGCCCATCTAAATCTAATCCTGGTGATTTTACTCTCTCCGTTAGAAG
tile1-2G	TGTTTAACTTTAAGAAGGAGATATACCATGGGTTCTAGACGGTGGTTCCATCCTAACATTACTGGTGTTGAAGCTGAAAATTTGTTGTTGACTAGAGGTGTTGACGGGAGTTTTTTGGCTCGCCCATCTAAATCTAATCCTGGTGATTTTACTCTCTCCGTTAGAAG
tile1-2H	TGTTTAACTTTAAGAAGGAGATATACCATGCATTCTAGACGGTGGTTCCATCCTAACATTACTGGTGTTGAAGCTGAAAATTTGTTGTTGACTAGAGGTGTTGACGGGAGTTTTTTGGCTCGCCCATCTAAATCTAATCCTGGTGATTTTACTCTCTCCGTTAGAAG
tile1-2I	TGTTTAACTTTAAGAAGGAGATATACCATGATTTCTAGACGGTGGTTCCATCCTAACATTACTGGTGTTGAAGCTGAAAATTTGTTGTTGACTAGAGGTGTTGACGGGAGTTTTTTGGCTCGCCCATCTAAATCTAATCCTGGTGATTTTACTCTCTCCGTTAGAAG
tile1-2K	TGTTTAACTTTAAGAAGGAGATATACCATGAAATCTAGACGGTGGTTCCATCCTAACATTACTGGTGTTGAAGCTGAAAATTTGTTGTTGACTAGAGGTGTTGACGGGAGTTTTTTGGCTCGCCCATCTAAATCTAATCCTGGTGATTTTACTCTCTCCGTTAGAAG
tile1-2L	TGTTTAACTTTAAGAAGGAGATATACCATGTTGTCTAGACGGTGGTTCCATCCTAACATTACTGGTGTTGAAGCTGAAAATTTGTTGTTGACTAGAGGTGTTGACGGGAGTTTTTTGGCTCGCCCATCTAAATCTAATCCTGGTGATTTTACTCTCTCCGTTAGAAG
tile1-2M	TGTTTAACTTTAAGAAGGAGATATACCATGATGTCTAGACGGTGGTTCCATCCTAACATTACTGGTGTTGAAGCTGAAAATTTGTTGTTGACTAGAGGTGTTGACGGGAGTTTTTTGGCTCGCCCATCTAAATCTAATCCTGGTGATTTTACTCTCTCCGTTAGAAG
tile1-2N	TGTTTAACTTTAAGAAGGAGATATACCATGAATTCTAGACGGTGGTTCCATCCTAACATTACTGGTGTTGAAGCTGAAAATTTGTTGTTGACTAGAGGTGTTGACGGGAGTTTTTTGGCTCGCCCATCTAAATCTAATCCTGGTGATTTTACTCTCTCCGTTAGAAG
tile1-2P	TGTTTAACTTTAAGAAGGAGATATACCATGCCATCTAGACGGTGGTTCCATCCTAACATTACTGGTGTTGAAGCTGAAAATTTGTTGTTGACTAGAGGTGTTGACGGGAGTTTTTTGGCTCGCCCATCTAAATCTAATCCTGGTGATTTTACTCTCTCCGTTAGAAG
tile1-2Q	TGTTTAACTTTAAGAAGGAGATATACCATGCAATCTAGACGGTGGTTCCATCCTAACATTACTGGTGTTGAAGCTGAAAATTTGTTGTTGACTAGAGGTGTTGACGGGAGTTTTTTGGCTCGCCCATCTAAATCTAATCCTGGTGATTTTACTCTCTCCGTTAGAAG
tile1-2R	TGTTTAACTTTAAGAAGGAGATATACCATGAGATCTAGACGGTGGTTCCATCCTAACATTACTGGTGTTGAAGCTGAAAATTTGTTGTTGACTAGAGGTGTTGACGGGAGTTTTTTGGCTCGCCCATCTAAATCTAATCCTGGTGATTTTACTCTCTCCGTTAGAAG
tile1-2S	TGTTTAACTTTAAGAAGGAGATATACCATGTCTTCTAGACGGTGGTTCCATCCTAACATTACTGGTGTTGAAGCTGAAAATTTGTTGTTGACTAGAGGTGTTGACGGGAGTTTTTTGGCTCGCCCATCTAAATCTAATCCTGGTGATTTTACTCTCTCCGTTAGAAG
tile1-2T	TGTTTAACTTTAAGAAGGAGATATACCATGACTTCTAGACGGTGGTTCCATCCTAACATTACTGGTGTTGAAGCTGAAAATTTGTTGTTGACTAGAGGTGTTGACGGGAGTTTTTTGGCTCGCCCATCTAAATCTAATCCTGGTGATTTTACTCTCTCCGTTAGAAG
tile1-2V	TGTTTAACTTTAAGAAGGAGATATACCATGGTTTCTAGACGGTGGTTCCATCCTAACATTACTGGTGTTGAAGCTGAAAATTTGTTGTTGACTAGAGGTGTTGACGGGAGTTTTTTGGCTCGCCCATCTAAATCTAATCCTGGTGATTTTACTCTCTCCGTTAGAAG
tile1-2W	TGTTTAACTTTAAGAAGGAGATATACCATGTGGTCTAGACGGTGGTTCCATCCTAACATTACTGGTGTTGAAGCTGAAAATTTGTTGTTGACTAGAGGTGTTGACGGGAGTTTTTTGGCTCGCCCATCTAAATCTAATCCTGGTGATTTTACTCTCTCCGTTAGAAG
tile1-2Y	TGTTTAACTTTAAGAAGGAGATATACCATGTATTCTAGACGGTGGTTCCATCCTAACATTACTGGTGTTGAAGCTGAAAATTTGTTGTTGACTAGAGGTGTTGACGGGAGTTTTTTGGCTCGCCCATCTAAATCTAATCCTGGTGATTTTACTCTCTCCGTTAGAAG
tile1-2STOP	TGTTTAACTTTAAGAAGGAGATATACCATGTAATCTAGACGGTGGTTCCATCCTAACATTACTGGTGTTGAAGCTGAAAATTTGTTGTTGACTAGAGGTGTTGACGGGAGTTTTTTGGCTCGCCCATCTAAATCTAATCCTGGTGATTTTACTCTCTCCGTTAGAAG
tile1-3A	TGTTTAACTTTAAGAAGGAGATATACCATGACTGCTAGACGGTGGTTCCATCCTAACATTACTGGTGTTGAAGCTGAAAATTTGTTGTTGACTAGAGGTGTTGACGGGAGTTTTTTGGCTCGCCCATCTAAATCTAATCCTGGTGATTTTACTCTCTCCGTTAGAAG
tile1-3C	TGTTTAACTTTAAGAAGGAGATATACCATGACTTGTAGACGGTGGTTCCATCCTAACATTACTGGTGTTGAAGCTGAAAATTTGTTGTTGACTAGAGGTGTTGACGGGAGTTTTTTGGCTCGCCCATCTAAATCTAATCCTGGTGATTTTACTCTCTCCGTTAGAAG
tile1-3D	TGTTTAACTTTAAGAAGGAGATATACCATGACTGATAGACGGTGGTTCCATCCTAACATTACTGGTGTTGAAGCTGAAAATTTGTTGTTGACTAGAGGTGTTGACGGGAGTTTTTTGGCTCGCCCATCTAAATCTAATCCTGGTGATTTTACTCTCTCCGTTAGAAG
tile1-3E	TGTTTAACTTTAAGAAGGAGATATACCATGACTGAAAGACGGTGGTTCCATCCTAACATTACTGGTGTTGAAGCTGAAAATTTGTTGTTGACTAGAGGTGTTGACGGGAGTTTTTTGGCTCGCCCATCTAAATCTAATCCTGGTGATTTTACTCTCTCCGTTAGAAG
tile1-3F	TGTTTAACTTTAAGAAGGAGATATACCATGACTTTTAGACGGTGGTTCCATCCTAACATTACTGGTGTTGAAGCTGAAAATTTGTTGTTGACTAGAGGTGTTGACGGGAGTTTTTTGGCTCGCCCATCTAAATCTAATCCTGGTGATTTTACTCTCTCCGTTAGAAG
tile1-3G	TGTTTAACTTTAAGAAGGAGATATACCATGACTGGTAGACGGTGGTTCCATCCTAACATTACTGGTGTTGAAGCTGAAAATTTGTTGTTGACTAGAGGTGTTGACGGGAGTTTTTTGGCTCGCCCATCTAAATCTAATCCTGGTGATTTTACTCTCTCCGTTAGAAG
tile1-3H	TGTTTAACTTTAAGAAGGAGATATACCATGACTCATAGACGGTGGTTCCATCCTAACATTACTGGTGTTGAAGCTGAAAATTTGTTGTTGACTAGAGGTGTTGACGGGAGTTTTTTGGCTCGCCCATCTAAATCTAATCCTGGTGATTTTACTCTCTCCGTTAGAAG
tile1-3I	TGTTTAACTTTAAGAAGGAGATATACCATGACTATTAGACGGTGGTTCCATCCTAACATTACTGGTGTTGAAGCTGAAAATTTGTTGTTGACTAGAGGTGTTGACGGGAGTTTTTTGGCTCGCCCATCTAAATCTAATCCTGGTGATTTTACTCTCTCCGTTAGAAG
tile1-3K	TGTTTAACTTTAAGAAGGAGATATACCATGACTAAAAGACGGTGGTTCCATCCTAACATTACTGGTGTTGAAGCTGAAAATTTGTTGTTGACTAGAGGTGTTGACGGGAGTTTTTTGGCTCGCCCATCTAAATCTAATCCTGGTGATTTTACTCTCTCCGTTAGAAG
tile1-3L	TGTTTAACTTTAAGAAGGAGATATACCATGACTTTGAGACGGTGGTTCCATCCTAACATTACTGGTGTTGAAGCTGAAAATTTGTTGTTGACTAGAGGTGTTGACGGGAGTTTTTTGGCTCGCCCATCTAAATCTAATCCTGGTGATTTTACTCTCTCCGTTAGAAG
tile1-3M	TGTTTAACTTTAAGAAGGAGATATACCATGACTATGAGACGGTGGTTCCATCCTAACATTACTGGTGTTGAAGCTGAAAATTTGTTGTTGACTAGAGGTGTTGACGGGAGTTTTTTGGCTCGCCCATCTAAATCTAATCCTGGTGATTTTACTCTCTCCGTTAGAAG
tile1-3N	TGTTTAACTTTAAGAAGGAGATATACCATGACTAATAGACGGTGGTTCCATCCTAACATTACTGGTGTTGAAGCTGAAAATTTGTTGTTGACTAGAGGTGTTGACGGGAGTTTTTTGGCTCGCCCATCTAAATCTAATCCTGGTGATTTTACTCTCTCCGTTAGAAG
tile1-3P	TGTTTAACTTTAAGAAGGAGATATACCATGACTCCAAGACGGTGGTTCCATCCTAACATTACTGGTGTTGAAGCTGAAAATTTGTTGTTGACTAGAGGTGTTGACGGGAGTTTTTTGGCTCGCCCATCTAAATCTAATCCTGGTGATTTTACTCTCTCCGTTAGAAG
tile1-3Q	TGTTTAACTTTAAGAAGGAGATATACCATGACTCAAAGACGGTGGTTCCATCCTAACATTACTGGTGTTGAAGCTGAAAATTTGTTGTTGACTAGAGGTGTTGACGGGAGTTTTTTGGCTCGCCCATCTAAATCTAATCCTGGTGATTTTACTCTCTCCGTTAGAAG
tile1-3R	TGTTTAACTTTAAGAAGGAGATATACCATGACTAGAAGACGGTGGTTCCATCCTAACATTACTGGTGTTGAAGCTGAAAATTTGTTGTTGACTAGAGGTGTTGACGGGAGTTTTTTGGCTCGCCCATCTAAATCTAATCCTGGTGATTTTACTCTCTCCGTTAGAAG
tile1-3S	TGTTTAACTTTAAGAAGGAGATATACCATGACTTCTAGACGGTGGTTCCATCCTAACATTACTGGTGTTGAAGCTGAAAATTTGTTGTTGACTAGAGGTGTTGACGGGAGTTTTTTGGCTCGCCCATCTAAATCTAATCCTGGTGATTTTACTCTCTCCGTTAGAAG
tile1-3T	TGTTTAACTTTAAGAAGGAGATATACCATGACTACTAGACGGTGGTTCCATCCTAACATTACTGGTGTTGAAGCTGAAAATTTGTTGTTGACTAGAGGTGTTGACGGGAGTTTTTTGGCTCGCCCATCTAAATCTAATCCTGGTGATTTTACTCTCTCCGTTAGAAG
tile1-3V	TGTTTAACTTTAAGAAGGAGATATACCATGACTGTTAGACGGTGGTTCCATCCTAACATTACTGGTGTTGAAGCTGAAAATTTGTTGTTGACTAGAGGTGTTGACGGGAGTTTTTTGGCTCGCCCATCTAAATCTAATCCTGGTGATTTTACTCTCTCCGTTAGAAG
tile1-3W	TGTTTAACTTTAAGAAGGAGATATACCATGACTTGGAGACGGTGGTTCCATCCTAACATTACTGGTGTTGAAGCTGAAAATTTGTTGTTGACTAGAGGTGTTGACGGGAGTTTTTTGGCTCGCCCATCTAAATCTAATCCTGGTGATTTTACTCTCTCCGTTAGAAG
tile1-3Y	TGTTTAACTTTAAGAAGGAGATATACCATGACTTATAGACGGTGGTTCCATCCTAACATTACTGGTGTTGAAGCTGAAAATTTGTTGTTGACTAGAGGTGTTGACGGGAGTTTTTTGGCTCGCCCATCTAAATCTAATCCTGGTGATTTTACTCTCTCCGTTAGAAG
tile1-3STOP	TGTTTAACTTTAAGAAGGAGATATACCATGACTTAAAGACGGTGGTTCCATCCTAACATTACTGGTGTTGAAGCTGAAAATTTGTTGTTGACTAGAGGTGTTGACGGGAGTTTTTTGGCTCGCCCATCTAAATCTAATCCTGGTGATTTTACTCTCTCCGTTAGAAG
tile1-4A	TGTTTAACTTTAAGAAGGAGATATACCATGACTTCTGCTCGGTGGTTCCATCCTAACATTACTGGTGTTGAAGCTGAAAATTTGTTGTTGACTAGAGGTGTTGACGGGAGTTTTTTGGCTCGCCCATCTAAATCTAATCCTGGTGATTTTACTCTCTCCGTTAGAAG
tile1-4C	TGTTTAACTTTAAGAAGGAGATATACCATGACTTCTTGTCGGTGGTTCCATCCTAACATTACTGGTGTTGAAGCTGAAAATTTGTTGTTGACTAGAGGTGTTGACGGGAGTTTTTTGGCTCGCCCATCTAAATCTAATCCTGGTGATTTTACTCTCTCCGTTAGAAG
tile1-4D	TGTTTAACTTTAAGAAGGAGATATACCATGACTTCTGATCGGTGGTTCCATCCTAACATTACTGGTGTTGAAGCTGAAAATTTGTTGTTGACTAGAGGTGTTGACGGGAGTTTTTTGGCTCGCCCATCTAAATCTAATCCTGGTGATTTTACTCTCTCCGTTAGAAG
tile1-4E	TGTTTAACTTTAAGAAGGAGATATACCATGACTTCTGAACGGTGGTTCCATCCTAACATTACTGGTGTTGAAGCTGAAAATTTGTTGTTGACTAGAGGTGTTGACGGGAGTTTTTTGGCTCGCCCATCTAAATCTAATCCTGGTGATTTTACTCTCTCCGTTAGAAG
tile1-4F	TGTTTAACTTTAAGAAGGAGATATACCATGACTTCTTTTCGGTGGTTCCATCCTAACATTACTGGTGTTGAAGCTGAAAATTTGTTGTTGACTAGAGGTGTTGACGGGAGTTTTTTGGCTCGCCCATCTAAATCTAATCCTGGTGATTTTACTCTCTCCGTTAGAAG
tile1-4G	TGTTTAACTTTAAGAAGGAGATATACCATGACTTCTGGTCGGTGGTTCCATCCTAACATTACTGGTGTTGAAGCTGAAAATTTGTTGTTGACTAGAGGTGTTGACGGGAGTTTTTTGGCTCGCCCATCTAAATCTAATCCTGGTGATTTTACTCTCTCCGTTAGAAG
tile1-4H	TGTTTAACTTTAAGAAGGAGATATACCATGACTTCTCATCGGTGGTTCCATCCTAACATTACTGGTGTTGAAGCTGAAAATTTGTTGTTGACTAGAGGTGTTGACGGGAGTTTTTTGGCTCGCCCATCTAAATCTAATCCTGGTGATTTTACTCTCTCCGTTAGAAG
tile1-4I	TGTTTAACTTTAAGAAGGAGATATACCATGACTTCTATTCGGTGGTTCCATCCTAACATTACTGGTGTTGAAGCTGAAAATTTGTTGTTGACTAGAGGTGTTGACGGGAGTTTTTTGGCTCGCCCATCTAAATCTAATCCTGGTGATTTTACTCTCTCCGTTAGAAG
tile1-4K	TGTTTAACTTTAAGAAGGAGATATACCATGACTTCTAAACGGTGGTTCCATCCTAACATTACTGGTGTTGAAGCTGAAAATTTGTTGTTGACTAGAGGTGTTGACGGGAGTTTTTTGGCTCGCCCATCTAAATCTAATCCTGGTGATTTTACTCTCTCCGTTAGAAG
tile1-4L	TGTTTAACTTTAAGAAGGAGATATACCATGACTTCTTTGCGGTGGTTCCATCCTAACATTACTGGTGTTGAAGCTGAAAATTTGTTGTTGACTAGAGGTGTTGACGGGAGTTTTTTGGCTCGCCCATCTAAATCTAATCCTGGTGATTTTACTCTCTCCGTTAGAAG
tile1-4M	TGTTTAACTTTAAGAAGGAGATATACCATGACTTCTATGCGGTGGTTCCATCCTAACATTACTGGTGTTGAAGCTGAAAATTTGTTGTTGACTAGAGGTGTTGACGGGAGTTTTTTGGCTCGCCCATCTAAATCTAATCCTGGTGATTTTACTCTCTCCGTTAGAAG
tile1-4N	TGTTTAACTTTAAGAAGGAGATATACCATGACTTCTAATCGGTGGTTCCATCCTAACATTACTGGTGTTGAAGCTGAAAATTTGTTGTTGACTAGAGGTGTTGACGGGAGTTTTTTGGCTCGCCCATCTAAATCTAATCCTGGTGATTTTACTCTCTCCGTTAGAAG
tile1-4P	TGTTTAACTTTAAGAAGGAGATATACCATGACTTCTCCACGGTGGTTCCATCCTAACATTACTGGTGTTGAAGCTGAAAATTTGTTGTTGACTAGAGGTGTTGACGGGAGTTTTTTGGCTCGCCCATCTAAATCTAATCCTGGTGATTTTACTCTCTCCGTTAGAAG
tile1-4Q	TGTTTAACTTTAAGAAGGAGATATACCATGACTTCTCAACGGTGGTTCCATCCTAACATTACTGGTGTTGAAGCTGAAAATTTGTTGTTGACTAGAGGTGTTGACGGGAGTTTTTTGGCTCGCCCATCTAAATCTAATCCTGGTGATTTTACTCTCTCCGTTAGAAG
tile1-4R	TGTTTAACTTTAAGAAGGAGATATACCATGACTTCTAGACGGTGGTTCCATCCTAACATTACTGGTGTTGAAGCTGAAAATTTGTTGTTGACTAGAGGTGTTGACGGGAGTTTTTTGGCTCGCCCATCTAAATCTAATCCTGGTGATTTTACTCTCTCCGTTAGAAG
tile1-4S	TGTTTAACTTTAAGAAGGAGATATACCATGACTTCTTCTCGGTGGTTCCATCCTAACATTACTGGTGTTGAAGCTGAAAATTTGTTGTTGACTAGAGGTGTTGACGGGAGTTTTTTGGCTCGCCCATCTAAATCTAATCCTGGTGATTTTACTCTCTCCGTTAGAAG
tile1-4T	TGTTTAACTTTAAGAAGGAGATATACCATGACTTCTACTCGGTGGTTCCATCCTAACATTACTGGTGTTGAAGCTGAAAATTTGTTGTTGACTAGAGGTGTTGACGGGAGTTTTTTGGCTCGCCCATCTAAATCTAATCCTGGTGATTTTACTCTCTCCGTTAGAAG
tile1-4V	TGTTTAACTTTAAGAAGGAGATATACCATGACTTCTGTTCGGTGGTTCCATCCTAACATTACTGGTGTTGAAGCTGAAAATTTGTTGTTGACTAGAGGTGTTGACGGGAGTTTTTTGGCTCGCCCATCTAAATCTAATCCTGGTGATTTTACTCTCTCCGTTAGAAG
tile1-4W	TGTTTAACTTTAAGAAGGAGATATACCATGACTTCTTGGCGGTGGTTCCATCCTAACATTACTGGTGTTGAAGCTGAAAATTTGTTGTTGACTAGAGGTGTTGACGGGAGTTTTTTGGCTCGCCCATCTAAATCTAATCCTGGTGATTTTACTCTCTCCGTTAGAAG
tile1-4Y	TGTTTAACTTTAAGAAGGAGATATACCATGACTTCTTATCGGTGGTTCCATCCTAACATTACTGGTGTTGAAGCTGAAAATTTGTTGTTGACTAGAGGTGTTGACGGGAGTTTTTTGGCTCGCCCATCTAAATCTAATCCTGGTGATTTTACTCTCTCCGTTAGAAG
tile1-4STOP	TGTTTAACTTTAAGAAGGAGATATACCATGACTTCTTAACGGTGGTTCCATCCTAACATTACTGGTGTTGAAGCTGAAAATTTGTTGTTGACTAGAGGTGTTGACGGGAGTTTTTTGGCTCGCCCATCTAAATCTAATCCTGGTGATTTTACTCTCTCCGTTAGAAG
tile1-5A	TGTTTAACTTTAAGAAGGAGATATACCATGACTTCTAGAGCTTGGTTCCATCCTAACATTACTGGTGTTGAAGCTGAAAATTTGTTGTTGACTAGAGGTGTTGACGGGAGTTTTTTGGCTCGCCCATCTAAATCTAATCCTGGTGATTTTACTCTCTCCGTTAGAAG
tile1-5C	TGTTTAACTTTAAGAAGGAGATATACCATGACTTCTAGATGTTGGTTCCATCCTAACATTACTGGTGTTGAAGCTGAAAATTTGTTGTTGACTAGAGGTGTTGACGGGAGTTTTTTGGCTCGCCCATCTAAATCTAATCCTGGTGATTTTACTCTCTCCGTTAGAAG
tile1-5D	TGTTTAACTTTAAGAAGGAGATATACCATGACTTCTAGAGATTGGTTCCATCCTAACATTACTGGTGTTGAAGCTGAAAATTTGTTGTTGACTAGAGGTGTTGACGGGAGTTTTTTGGCTCGCCCATCTAAATCTAATCCTGGTGATTTTACTCTCTCCGTTAGAAG
tile1-5E	TGTTTAACTTTAAGAAGGAGATATACCATGACTTCTAGAGAATGGTTCCATCCTAACATTACTGGTGTTGAAGCTGAAAATTTGTTGTTGACTAGAGGTGTTGACGGGAGTTTTTTGGCTCGCCCATCTAAATCTAATCCTGGTGATTTTACTCTCTCCGTTAGAAG
tile1-5F	TGTTTAACTTTAAGAAGGAGATATACCATGACTTCTAGATTTTGGTTCCATCCTAACATTACTGGTGTTGAAGCTGAAAATTTGTTGTTGACTAGAGGTGTTGACGGGAGTTTTTTGGCTCGCCCATCTAAATCTAATCCTGGTGATTTTACTCTCTCCGTTAGAAG
tile1-5G	TGTTTAACTTTAAGAAGGAGATATACCATGACTTCTAGAGGTTGGTTCCATCCTAACATTACTGGTGTTGAAGCTGAAAATTTGTTGTTGACTAGAGGTGTTGACGGGAGTTTTTTGGCTCGCCCATCTAAATCTAATCCTGGTGATTTTACTCTCTCCGTTAGAAG
tile1-5H	TGTTTAACTTTAAGAAGGAGATATACCATGACTTCTAGACATTGGTTCCATCCTAACATTACTGGTGTTGAAGCTGAAAATTTGTTGTTGACTAGAGGTGTTGACGGGAGTTTTTTGGCTCGCCCATCTAAATCTAATCCTGGTGATTTTACTCTCTCCGTTAGAAG
tile1-5I	TGTTTAACTTTAAGAAGGAGATATACCATGACTTCTAGAATTTGGTTCCATCCTAACATTACTGGTGTTGAAGCTGAAAATTTGTTGTTGACTAGAGGTGTTGACGGGAGTTTTTTGGCTCGCCCATCTAAATCTAATCCTGGTGATTTTACTCTCTCCGTTAGAAG
tile1-5K	TGTTTAACTTTAAGAAGGAGATATACCATGACTTCTAGAAAATGGTTCCATCCTAACATTACTGGTGTTGAAGCTGAAAATTTGTTGTTGACTAGAGGTGTTGACGGGAGTTTTTTGGCTCGCCCATCTAAATCTAATCCTGGTGATTTTACTCTCTCCGTTAGAAG
tile1-5L	TGTTTAACTTTAAGAAGGAGATATACCATGACTTCTAGATTGTGGTTCCATCCTAACATTACTGGTGTTGAAGCTGAAAATTTGTTGTTGACTAGAGGTGTTGACGGGAGTTTTTTGGCTCGCCCATCTAAATCTAATCCTGGTGATTTTACTCTCTCCGTTAGAAG
tile1-5M	TGTTTAACTTTAAGAAGGAGATATACCATGACTTCTAGAATGTGGTTCCATCCTAACATTACTGGTGTTGAAGCTGAAAATTTGTTGTTGACTAGAGGTGTTGACGGGAGTTTTTTGGCTCGCCCATCTAAATCTAATCCTGGTGATTTTACTCTCTCCGTTAGAAG
tile1-5N	TGTTTAACTTTAAGAAGGAGATATACCATGACTTCTAGAAATTGGTTCCATCCTAACATTACTGGTGTTGAAGCTGAAAATTTGTTGTTGACTAGAGGTGTTGACGGGAGTTTTTTGGCTCGCCCATCTAAATCTAATCCTGGTGATTTTACTCTCTCCGTTAGAAG
tile1-5P	TGTTTAACTTTAAGAAGGAGATATACCATGACTTCTAGACCATGGTTCCATCCTAACATTACTGGTGTTGAAGCTGAAAATTTGTTGTTGACTAGAGGTGTTGACGGGAGTTTTTTGGCTCGCCCATCTAAATCTAATCCTGGTGATTTTACTCTCTCCGTTAGAAG
tile1-5Q	TGTTTAACTTTAAGAAGGAGATATACCATGACTTCTAGACAATGGTTCCATCCTAACATTACTGGTGTTGAAGCTGAAAATTTGTTGTTGACTAGAGGTGTTGACGGGAGTTTTTTGGCTCGCCCATCTAAATCTAATCCTGGTGATTTTACTCTCTCCGTTAGAAG
tile1-5R	TGTTTAACTTTAAGAAGGAGATATACCATGACTTCTAGAAGATGGTTCCATCCTAACATTACTGGTGTTGAAGCTGAAAATTTGTTGTTGACTAGAGGTGTTGACGGGAGTTTTTTGGCTCGCCCATCTAAATCTAATCCTGGTGATTTTACTCTCTCCGTTAGAAG
tile1-5S	TGTTTAACTTTAAGAAGGAGATATACCATGACTTCTAGATCTTGGTTCCATCCTAACATTACTGGTGTTGAAGCTGAAAATTTGTTGTTGACTAGAGGTGTTGACGGGAGTTTTTTGGCTCGCCCATCTAAATCTAATCCTGGTGATTTTACTCTCTCCGTTAGAAG
tile1-5T	TGTTTAACTTTAAGAAGGAGATATACCATGACTTCTAGAACTTGGTTCCATCCTAACATTACTGGTGTTGAAGCTGAAAATTTGTTGTTGACTAGAGGTGTTGACGGGAGTTTTTTGGCTCGCCCATCTAAATCTAATCCTGGTGATTTTACTCTCTCCGTTAGAAG
tile1-5V	TGTTTAACTTTAAGAAGGAGATATACCATGACTTCTAGAGTTTGGTTCCATCCTAACATTACTGGTGTTGAAGCTGAAAATTTGTTGTTGACTAGAGGTGTTGACGGGAGTTTTTTGGCTCGCCCATCTAAATCTAATCCTGGTGATTTTACTCTCTCCGTTAGAAG
tile1-5W	TGTTTAACTTTAAGAAGGAGATATACCATGACTTCTAGATGGTGGTTCCATCCTAACATTACTGGTGTTGAAGCTGAAAATTTGTTGTTGACTAGAGGTGTTGACGGGAGTTTTTTGGCTCGCCCATCTAAATCTAATCCTGGTGATTTTACTCTCTCCGTTAGAAG
tile1-5Y	TGTTTAACTTTAAGAAGGAGATATACCATGACTTCTAGATATTGGTTCCATCCTAACATTACTGGTGTTGAAGCTGAAAATTTGTTGTTGACTAGAGGTGTTGACGGGAGTTTTTTGGCTCGCCCATCTAAATCTAATCCTGGTGATTTTACTCTCTCCGTTAGAAG
tile1-5STOP	TGTTTAACTTTAAGAAGGAGATATACCATGACTTCTAGATAATGGTTCCATCCTAACATTACTGGTGTTGAAGCTGAAAATTTGTTGTTGACTAGAGGTGTTGACGGGAGTTTTTTGGCTCGCCCATCTAAATCTAATCCTGGTGATTTTACTCTCTCCGTTAGAAG
tile1-6A	TGTTTAACTTTAAGAAGGAGATATACCATGACTTCTAGACGGGCTTTCCATCCTAACATTACTGGTGTTGAAGCTGAAAATTTGTTGTTGACTAGAGGTGTTGACGGGAGTTTTTTGGCTCGCCCATCTAAATCTAATCCTGGTGATTTTACTCTCTCCGTTAGAAG
tile1-6C	TGTTTAACTTTAAGAAGGAGATATACCATGACTTCTAGACGGTGTTTCCATCCTAACATTACTGGTGTTGAAGCTGAAAATTTGTTGTTGACTAGAGGTGTTGACGGGAGTTTTTTGGCTCGCCCATCTAAATCTAATCCTGGTGATTTTACTCTCTCCGTTAGAAG
tile1-6D	TGTTTAACTTTAAGAAGGAGATATACCATGACTTCTAGACGGGATTTCCATCCTAACATTACTGGTGTTGAAGCTGAAAATTTGTTGTTGACTAGAGGTGTTGACGGGAGTTTTTTGGCTCGCCCATCTAAATCTAATCCTGGTGATTTTACTCTCTCCGTTAGAAG
tile1-6E	TGTTTAACTTTAAGAAGGAGATATACCATGACTTCTAGACGGGAATTCCATCCTAACATTACTGGTGTTGAAGCTGAAAATTTGTTGTTGACTAGAGGTGTTGACGGGAGTTTTTTGGCTCGCCCATCTAAATCTAATCCTGGTGATTTTACTCTCTCCGTTAGAAG
tile1-6F	TGTTTAACTTTAAGAAGGAGATATACCATGACTTCTAGACGGTTTTTCCATCCTAACATTACTGGTGTTGAAGCTGAAAATTTGTTGTTGACTAGAGGTGTTGACGGGAGTTTTTTGGCTCGCCCATCTAAATCTAATCCTGGTGATTTTACTCTCTCCGTTAGAAG
tile1-6G	TGTTTAACTTTAAGAAGGAGATATACCATGACTTCTAGACGGGGTTTCCATCCTAACATTACTGGTGTTGAAGCTGAAAATTTGTTGTTGACTAGAGGTGTTGACGGGAGTTTTTTGGCTCGCCCATCTAAATCTAATCCTGGTGATTTTACTCTCTCCGTTAGAAG
tile1-6H	TGTTTAACTTTAAGAAGGAGATATACCATGACTTCTAGACGGCATTTCCATCCTAACATTACTGGTGTTGAAGCTGAAAATTTGTTGTTGACTAGAGGTGTTGACGGGAGTTTTTTGGCTCGCCCATCTAAATCTAATCCTGGTGATTTTACTCTCTCCGTTAGAAG
tile1-6I	TGTTTAACTTTAAGAAGGAGATATACCATGACTTCTAGACGGATTTTCCATCCTAACATTACTGGTGTTGAAGCTGAAAATTTGTTGTTGACTAGAGGTGTTGACGGGAGTTTTTTGGCTCGCCCATCTAAATCTAATCCTGGTGATTTTACTCTCTCCGTTAGAAG
tile1-6K	TGTTTAACTTTAAGAAGGAGATATACCATGACTTCTAGACGGAAATTCCATCCTAACATTACTGGTGTTGAAGCTGAAAATTTGTTGTTGACTAGAGGTGTTGACGGGAGTTTTTTGGCTCGCCCATCTAAATCTAATCCTGGTGATTTTACTCTCTCCGTTAGAAG
tile1-6L	TGTTTAACTTTAAGAAGGAGATATACCATGACTTCTAGACGGTTGTTCCATCCTAACATTACTGGTGTTGAAGCTGAAAATTTGTTGTTGACTAGAGGTGTTGACGGGAGTTTTTTGGCTCGCCCATCTAAATCTAATCCTGGTGATTTTACTCTCTCCGTTAGAAG
tile1-6M	TGTTTAACTTTAAGAAGGAGATATACCATGACTTCTAGACGGATGTTCCATCCTAACATTACTGGTGTTGAAGCTGAAAATTTGTTGTTGACTAGAGGTGTTGACGGGAGTTTTTTGGCTCGCCCATCTAAATCTAATCCTGGTGATTTTACTCTCTCCGTTAGAAG
tile1-6N	TGTTTAACTTTAAGAAGGAGATATACCATGACTTCTAGACGGAATTTCCATCCTAACATTACTGGTGTTGAAGCTGAAAATTTGTTGTTGACTAGAGGTGTTGACGGGAGTTTTTTGGCTCGCCCATCTAAATCTAATCCTGGTGATTTTACTCTCTCCGTTAGAAG
tile1-6P	TGTTTAACTTTAAGAAGGAGATATACCATGACTTCTAGACGGCCATTCCATCCTAACATTACTGGTGTTGAAGCTGAAAATTTGTTGTTGACTAGAGGTGTTGACGGGAGTTTTTTGGCTCGCCCATCTAAATCTAATCCTGGTGATTTTACTCTCTCCGTTAGAAG
tile1-6Q	TGTTTAACTTTAAGAAGGAGATATACCATGACTTCTAGACGGCAATTCCATCCTAACATTACTGGTGTTGAAGCTGAAAATTTGTTGTTGACTAGAGGTGTTGACGGGAGTTTTTTGGCTCGCCCATCTAAATCTAATCCTGGTGATTTTACTCTCTCCGTTAGAAG
tile1-6R	TGTTTAACTTTAAGAAGGAGATATACCATGACTTCTAGACGGAGATTCCATCCTAACATTACTGGTGTTGAAGCTGAAAATTTGTTGTTGACTAGAGGTGTTGACGGGAGTTTTTTGGCTCGCCCATCTAAATCTAATCCTGGTGATTTTACTCTCTCCGTTAGAAG
tile1-6S	TGTTTAACTTTAAGAAGGAGATATACCATGACTTCTAGACGGTCTTTCCATCCTAACATTACTGGTGTTGAAGCTGAAAATTTGTTGTTGACTAGAGGTGTTGACGGGAGTTTTTTGGCTCGCCCATCTAAATCTAATCCTGGTGATTTTACTCTCTCCGTTAGAAG
tile1-6T	TGTTTAACTTTAAGAAGGAGATATACCATGACTTCTAGACGGACTTTCCATCCTAACATTACTGGTGTTGAAGCTGAAAATTTGTTGTTGACTAGAGGTGTTGACGGGAGTTTTTTGGCTCGCCCATCTAAATCTAATCCTGGTGATTTTACTCTCTCCGTTAGAAG
tile1-6V	TGTTTAACTTTAAGAAGGAGATATACCATGACTTCTAGACGGGTTTTCCATCCTAACATTACTGGTGTTGAAGCTGAAAATTTGTTGTTGACTAGAGGTGTTGACGGGAGTTTTTTGGCTCGCCCATCTAAATCTAATCCTGGTGATTTTACTCTCTCCGTTAGAAG
tile1-6W	TGTTTAACTTTAAGAAGGAGATATACCATGACTTCTAGACGGTGGTTCCATCCTAACATTACTGGTGTTGAAGCTGAAAATTTGTTGTTGACTAGAGGTGTTGACGGGAGTTTTTTGGCTCGCCCATCTAAATCTAATCCTGGTGATTTTACTCTCTCCGTTAGAAG
tile1-6Y	TGTTTAACTTTAAGAAGGAGATATACCATGACTTCTAGACGGTATTTCCATCCTAACATTACTGGTGTTGAAGCTGAAAATTTGTTGTTGACTAGAGGTGTTGACGGGAGTTTTTTGGCTCGCCCATCTAAATCTAATCCTGGTGATTTTACTCTCTCCGTTAGAAG
tile1-6STOP	TGTTTAACTTTAAGAAGGAGATATACCATGACTTCTAGACGGTAATTCCATCCTAACATTACTGGTGTTGAAGCTGAAAATTTGTTGTTGACTAGAGGTGTTGACGGGAGTTTTTTGGCTCGCCCATCTAAATCTAATCCTGGTGATTTTACTCTCTCCGTTAGAAG
tile1-7A	TGTTTAACTTTAAGAAGGAGATATACCATGACTTCTAGACGGTGGGCTCATCCTAACATTACTGGTGTTGAAGCTGAAAATTTGTTGTTGACTAGAGGTGTTGACGGGAGTTTTTTGGCTCGCCCATCTAAATCTAATCCTGGTGATTTTACTCTCTCCGTTAGAAG
tile1-7C	TGTTTAACTTTAAGAAGGAGATATACCATGACTTCTAGACGGTGGTGTCATCCTAACATTACTGGTGTTGAAGCTGAAAATTTGTTGTTGACTAGAGGTGTTGACGGGAGTTTTTTGGCTCGCCCATCTAAATCTAATCCTGGTGATTTTACTCTCTCCGTTAGAAG
tile1-7D	TGTTTAACTTTAAGAAGGAGATATACCATGACTTCTAGACGGTGGGATCATCCTAACATTACTGGTGTTGAAGCTGAAAATTTGTTGTTGACTAGAGGTGTTGACGGGAGTTTTTTGGCTCGCCCATCTAAATCTAATCCTGGTGATTTTACTCTCTCCGTTAGAAG
tile1-7E	TGTTTAACTTTAAGAAGGAGATATACCATGACTTCTAGACGGTGGGAACATCCTAACATTACTGGTGTTGAAGCTGAAAATTTGTTGTTGACTAGAGGTGTTGACGGGAGTTTTTTGGCTCGCCCATCTAAATCTAATCCTGGTGATTTTACTCTCTCCGTTAGAAG
tile1-7F	TGTTTAACTTTAAGAAGGAGATATACCATGACTTCTAGACGGTGGTTTCATCCTAACATTACTGGTGTTGAAGCTGAAAATTTGTTGTTGACTAGAGGTGTTGACGGGAGTTTTTTGGCTCGCCCATCTAAATCTAATCCTGGTGATTTTACTCTCTCCGTTAGAAG
tile1-7G	TGTTTAACTTTAAGAAGGAGATATACCATGACTTCTAGACGGTGGGGTCATCCTAACATTACTGGTGTTGAAGCTGAAAATTTGTTGTTGACTAGAGGTGTTGACGGGAGTTTTTTGGCTCGCCCATCTAAATCTAATCCTGGTGATTTTACTCTCTCCGTTAGAAG
tile1-7H	TGTTTAACTTTAAGAAGGAGATATACCATGACTTCTAGACGGTGGCATCATCCTAACATTACTGGTGTTGAAGCTGAAAATTTGTTGTTGACTAGAGGTGTTGACGGGAGTTTTTTGGCTCGCCCATCTAAATCTAATCCTGGTGATTTTACTCTCTCCGTTAGAAG
tile1-7I	TGTTTAACTTTAAGAAGGAGATATACCATGACTTCTAGACGGTGGATTCATCCTAACATTACTGGTGTTGAAGCTGAAAATTTGTTGTTGACTAGAGGTGTTGACGGGAGTTTTTTGGCTCGCCCATCTAAATCTAATCCTGGTGATTTTACTCTCTCCGTTAGAAG
tile1-7K	TGTTTAACTTTAAGAAGGAGATATACCATGACTTCTAGACGGTGGAAACATCCTAACATTACTGGTGTTGAAGCTGAAAATTTGTTGTTGACTAGAGGTGTTGACGGGAGTTTTTTGGCTCGCCCATCTAAATCTAATCCTGGTGATTTTACTCTCTCCGTTAGAAG
tile1-7L	TGTTTAACTTTAAGAAGGAGATATACCATGACTTCTAGACGGTGGTTGCATCCTAACATTACTGGTGTTGAAGCTGAAAATTTGTTGTTGACTAGAGGTGTTGACGGGAGTTTTTTGGCTCGCCCATCTAAATCTAATCCTGGTGATTTTACTCTCTCCGTTAGAAG
tile1-7M	TGTTTAACTTTAAGAAGGAGATATACCATGACTTCTAGACGGTGGATGCATCCTAACATTACTGGTGTTGAAGCTGAAAATTTGTTGTTGACTAGAGGTGTTGACGGGAGTTTTTTGGCTCGCCCATCTAAATCTAATCCTGGTGATTTTACTCTCTCCGTTAGAAG
tile1-7N	TGTTTAACTTTAAGAAGGAGATATACCATGACTTCTAGACGGTGGAATCATCCTAACATTACTGGTGTTGAAGCTGAAAATTTGTTGTTGACTAGAGGTGTTGACGGGAGTTTTTTGGCTCGCCCATCTAAATCTAATCCTGGTGATTTTACTCTCTCCGTTAGAAG
tile1-7P	TGTTTAACTTTAAGAAGGAGATATACCATGACTTCTAGACGGTGGCCACATCCTAACATTACTGGTGTTGAAGCTGAAAATTTGTTGTTGACTAGAGGTGTTGACGGGAGTTTTTTGGCTCGCCCATCTAAATCTAATCCTGGTGATTTTACTCTCTCCGTTAGAAG
tile1-7Q	TGTTTAACTTTAAGAAGGAGATATACCATGACTTCTAGACGGTGGCAACATCCTAACATTACTGGTGTTGAAGCTGAAAATTTGTTGTTGACTAGAGGTGTTGACGGGAGTTTTTTGGCTCGCCCATCTAAATCTAATCCTGGTGATTTTACTCTCTCCGTTAGAAG
tile1-7R	TGTTTAACTTTAAGAAGGAGATATACCATGACTTCTAGACGGTGGAGACATCCTAACATTACTGGTGTTGAAGCTGAAAATTTGTTGTTGACTAGAGGTGTTGACGGGAGTTTTTTGGCTCGCCCATCTAAATCTAATCCTGGTGATTTTACTCTCTCCGTTAGAAG
tile1-7S	TGTTTAACTTTAAGAAGGAGATATACCATGACTTCTAGACGGTGGTCTCATCCTAACATTACTGGTGTTGAAGCTGAAAATTTGTTGTTGACTAGAGGTGTTGACGGGAGTTTTTTGGCTCGCCCATCTAAATCTAATCCTGGTGATTTTACTCTCTCCGTTAGAAG
tile1-7T	TGTTTAACTTTAAGAAGGAGATATACCATGACTTCTAGACGGTGGACTCATCCTAACATTACTGGTGTTGAAGCTGAAAATTTGTTGTTGACTAGAGGTGTTGACGGGAGTTTTTTGGCTCGCCCATCTAAATCTAATCCTGGTGATTTTACTCTCTCCGTTAGAAG
tile1-7V	TGTTTAACTTTAAGAAGGAGATATACCATGACTTCTAGACGGTGGGTTCATCCTAACATTACTGGTGTTGAAGCTGAAAATTTGTTGTTGACTAGAGGTGTTGACGGGAGTTTTTTGGCTCGCCCATCTAAATCTAATCCTGGTGATTTTACTCTCTCCGTTAGAAG
tile1-7W	TGTTTAACTTTAAGAAGGAGATATACCATGACTTCTAGACGGTGGTGGCATCCTAACATTACTGGTGTTGAAGCTGAAAATTTGTTGTTGACTAGAGGTGTTGACGGGAGTTTTTTGGCTCGCCCATCTAAATCTAATCCTGGTGATTTTACTCTCTCCGTTAGAAG
tile1-7Y	TGTTTAACTTTAAGAAGGAGATATACCATGACTTCTAGACGGTGGTATCATCCTAACATTACTGGTGTTGAAGCTGAAAATTTGTTGTTGACTAGAGGTGTTGACGGGAGTTTTTTGGCTCGCCCATCTAAATCTAATCCTGGTGATTTTACTCTCTCCGTTAGAAG
tile1-7STOP	TGTTTAACTTTAAGAAGGAGATATACCATGACTTCTAGACGGTGGTAACATCCTAACATTACTGGTGTTGAAGCTGAAAATTTGTTGTTGACTAGAGGTGTTGACGGGAGTTTTTTGGCTCGCCCATCTAAATCTAATCCTGGTGATTTTACTCTCTCCGTTAGAAG
tile1-8A	TGTTTAACTTTAAGAAGGAGATATACCATGACTTCTAGACGGTGGTTCGCTCCTAACATTACTGGTGTTGAAGCTGAAAATTTGTTGTTGACTAGAGGTGTTGACGGGAGTTTTTTGGCTCGCCCATCTAAATCTAATCCTGGTGATTTTACTCTCTCCGTTAGAAG
tile1-8C	TGTTTAACTTTAAGAAGGAGATATACCATGACTTCTAGACGGTGGTTCTGTCCTAACATTACTGGTGTTGAAGCTGAAAATTTGTTGTTGACTAGAGGTGTTGACGGGAGTTTTTTGGCTCGCCCATCTAAATCTAATCCTGGTGATTTTACTCTCTCCGTTAGAAG
tile1-8D	TGTTTAACTTTAAGAAGGAGATATACCATGACTTCTAGACGGTGGTTCGATCCTAACATTACTGGTGTTGAAGCTGAAAATTTGTTGTTGACTAGAGGTGTTGACGGGAGTTTTTTGGCTCGCCCATCTAAATCTAATCCTGGTGATTTTACTCTCTCCGTTAGAAG
tile1-8E	TGTTTAACTTTAAGAAGGAGATATACCATGACTTCTAGACGGTGGTTCGAACCTAACATTACTGGTGTTGAAGCTGAAAATTTGTTGTTGACTAGAGGTGTTGACGGGAGTTTTTTGGCTCGCCCATCTAAATCTAATCCTGGTGATTTTACTCTCTCCGTTAGAAG
tile1-8F	TGTTTAACTTTAAGAAGGAGATATACCATGACTTCTAGACGGTGGTTCTTTCCTAACATTACTGGTGTTGAAGCTGAAAATTTGTTGTTGACTAGAGGTGTTGACGGGAGTTTTTTGGCTCGCCCATCTAAATCTAATCCTGGTGATTTTACTCTCTCCGTTAGAAG
tile1-8G	TGTTTAACTTTAAGAAGGAGATATACCATGACTTCTAGACGGTGGTTCGGTCCTAACATTACTGGTGTTGAAGCTGAAAATTTGTTGTTGACTAGAGGTGTTGACGGGAGTTTTTTGGCTCGCCCATCTAAATCTAATCCTGGTGATTTTACTCTCTCCGTTAGAAG
tile1-8H	TGTTTAACTTTAAGAAGGAGATATACCATGACTTCTAGACGGTGGTTCCATCCTAACATTACTGGTGTTGAAGCTGAAAATTTGTTGTTGACTAGAGGTGTTGACGGGAGTTTTTTGGCTCGCCCATCTAAATCTAATCCTGGTGATTTTACTCTCTCCGTTAGAAG
tile1-8I	TGTTTAACTTTAAGAAGGAGATATACCATGACTTCTAGACGGTGGTTCATTCCTAACATTACTGGTGTTGAAGCTGAAAATTTGTTGTTGACTAGAGGTGTTGACGGGAGTTTTTTGGCTCGCCCATCTAAATCTAATCCTGGTGATTTTACTCTCTCCGTTAGAAG
tile1-8K	TGTTTAACTTTAAGAAGGAGATATACCATGACTTCTAGACGGTGGTTCAAACCTAACATTACTGGTGTTGAAGCTGAAAATTTGTTGTTGACTAGAGGTGTTGACGGGAGTTTTTTGGCTCGCCCATCTAAATCTAATCCTGGTGATTTTACTCTCTCCGTTAGAAG
tile1-8L	TGTTTAACTTTAAGAAGGAGATATACCATGACTTCTAGACGGTGGTTCTTGCCTAACATTACTGGTGTTGAAGCTGAAAATTTGTTGTTGACTAGAGGTGTTGACGGGAGTTTTTTGGCTCGCCCATCTAAATCTAATCCTGGTGATTTTACTCTCTCCGTTAGAAG
tile1-8M	TGTTTAACTTTAAGAAGGAGATATACCATGACTTCTAGACGGTGGTTCATGCCTAACATTACTGGTGTTGAAGCTGAAAATTTGTTGTTGACTAGAGGTGTTGACGGGAGTTTTTTGGCTCGCCCATCTAAATCTAATCCTGGTGATTTTACTCTCTCCGTTAGAAG
tile1-8N	TGTTTAACTTTAAGAAGGAGATATACCATGACTTCTAGACGGTGGTTCAATCCTAACATTACTGGTGTTGAAGCTGAAAATTTGTTGTTGACTAGAGGTGTTGACGGGAGTTTTTTGGCTCGCCCATCTAAATCTAATCCTGGTGATTTTACTCTCTCCGTTAGAAG
tile1-8P	TGTTTAACTTTAAGAAGGAGATATACCATGACTTCTAGACGGTGGTTCCCACCTAACATTACTGGTGTTGAAGCTGAAAATTTGTTGTTGACTAGAGGTGTTGACGGGAGTTTTTTGGCTCGCCCATCTAAATCTAATCCTGGTGATTTTACTCTCTCCGTTAGAAG
tile1-8Q	TGTTTAACTTTAAGAAGGAGATATACCATGACTTCTAGACGGTGGTTCCAACCTAACATTACTGGTGTTGAAGCTGAAAATTTGTTGTTGACTAGAGGTGTTGACGGGAGTTTTTTGGCTCGCCCATCTAAATCTAATCCTGGTGATTTTACTCTCTCCGTTAGAAG
tile1-8R	TGTTTAACTTTAAGAAGGAGATATACCATGACTTCTAGACGGTGGTTCAGACCTAACATTACTGGTGTTGAAGCTGAAAATTTGTTGTTGACTAGAGGTGTTGACGGGAGTTTTTTGGCTCGCCCATCTAAATCTAATCCTGGTGATTTTACTCTCTCCGTTAGAAG
tile1-8S	TGTTTAACTTTAAGAAGGAGATATACCATGACTTCTAGACGGTGGTTCTCTCCTAACATTACTGGTGTTGAAGCTGAAAATTTGTTGTTGACTAGAGGTGTTGACGGGAGTTTTTTGGCTCGCCCATCTAAATCTAATCCTGGTGATTTTACTCTCTCCGTTAGAAG
tile1-8T	TGTTTAACTTTAAGAAGGAGATATACCATGACTTCTAGACGGTGGTTCACTCCTAACATTACTGGTGTTGAAGCTGAAAATTTGTTGTTGACTAGAGGTGTTGACGGGAGTTTTTTGGCTCGCCCATCTAAATCTAATCCTGGTGATTTTACTCTCTCCGTTAGAAG
tile1-8V	TGTTTAACTTTAAGAAGGAGATATACCATGACTTCTAGACGGTGGTTCGTTCCTAACATTACTGGTGTTGAAGCTGAAAATTTGTTGTTGACTAGAGGTGTTGACGGGAGTTTTTTGGCTCGCCCATCTAAATCTAATCCTGGTGATTTTACTCTCTCCGTTAGAAG
tile1-8W	TGTTTAACTTTAAGAAGGAGATATACCATGACTTCTAGACGGTGGTTCTGGCCTAACATTACTGGTGTTGAAGCTGAAAATTTGTTGTTGACTAGAGGTGTTGACGGGAGTTTTTTGGCTCGCCCATCTAAATCTAATCCTGGTGATTTTACTCTCTCCGTTAGAAG
tile1-8Y	TGTTTAACTTTAAGAAGGAGATATACCATGACTTCTAGACGGTGGTTCTATCCTAACATTACTGGTGTTGAAGCTGAAAATTTGTTGTTGACTAGAGGTGTTGACGGGAGTTTTTTGGCTCGCCCATCTAAATCTAATCCTGGTGATTTTACTCTCTCCGTTAGAAG
tile1-8STOP	TGTTTAACTTTAAGAAGGAGATATACCATGACTTCTAGACGGTGGTTCTAACCTAACATTACTGGTGTTGAAGCTGAAAATTTGTTGTTGACTAGAGGTGTTGACGGGAGTTTTTTGGCTCGCCCATCTAAATCTAATCCTGGTGATTTTACTCTCTCCGTTAGAAG
tile1-9A	TGTTTAACTTTAAGAAGGAGATATACCATGACTTCTAGACGGTGGTTCCATGCTAACATTACTGGTGTTGAAGCTGAAAATTTGTTGTTGACTAGAGGTGTTGACGGGAGTTTTTTGGCTCGCCCATCTAAATCTAATCCTGGTGATTTTACTCTCTCCGTTAGAAG
tile1-9C	TGTTTAACTTTAAGAAGGAGATATACCATGACTTCTAGACGGTGGTTCCATTGTAACATTACTGGTGTTGAAGCTGAAAATTTGTTGTTGACTAGAGGTGTTGACGGGAGTTTTTTGGCTCGCCCATCTAAATCTAATCCTGGTGATTTTACTCTCTCCGTTAGAAG
tile1-9D	TGTTTAACTTTAAGAAGGAGATATACCATGACTTCTAGACGGTGGTTCCATGATAACATTACTGGTGTTGAAGCTGAAAATTTGTTGTTGACTAGAGGTGTTGACGGGAGTTTTTTGGCTCGCCCATCTAAATCTAATCCTGGTGATTTTACTCTCTCCGTTAGAAG
tile1-9E	TGTTTAACTTTAAGAAGGAGATATACCATGACTTCTAGACGGTGGTTCCATGAAAACATTACTGGTGTTGAAGCTGAAAATTTGTTGTTGACTAGAGGTGTTGACGGGAGTTTTTTGGCTCGCCCATCTAAATCTAATCCTGGTGATTTTACTCTCTCCGTTAGAAG
tile1-9F	TGTTTAACTTTAAGAAGGAGATATACCATGACTTCTAGACGGTGGTTCCATTTTAACATTACTGGTGTTGAAGCTGAAAATTTGTTGTTGACTAGAGGTGTTGACGGGAGTTTTTTGGCTCGCCCATCTAAATCTAATCCTGGTGATTTTACTCTCTCCGTTAGAAG
tile1-9G	TGTTTAACTTTAAGAAGGAGATATACCATGACTTCTAGACGGTGGTTCCATGGTAACATTACTGGTGTTGAAGCTGAAAATTTGTTGTTGACTAGAGGTGTTGACGGGAGTTTTTTGGCTCGCCCATCTAAATCTAATCCTGGTGATTTTACTCTCTCCGTTAGAAG
tile1-9H	TGTTTAACTTTAAGAAGGAGATATACCATGACTTCTAGACGGTGGTTCCATCATAACATTACTGGTGTTGAAGCTGAAAATTTGTTGTTGACTAGAGGTGTTGACGGGAGTTTTTTGGCTCGCCCATCTAAATCTAATCCTGGTGATTTTACTCTCTCCGTTAGAAG
tile1-9I	TGTTTAACTTTAAGAAGGAGATATACCATGACTTCTAGACGGTGGTTCCATATTAACATTACTGGTGTTGAAGCTGAAAATTTGTTGTTGACTAGAGGTGTTGACGGGAGTTTTTTGGCTCGCCCATCTAAATCTAATCCTGGTGATTTTACTCTCTCCGTTAGAAG
tile1-9K	TGTTTAACTTTAAGAAGGAGATATACCATGACTTCTAGACGGTGGTTCCATAAAAACATTACTGGTGTTGAAGCTGAAAATTTGTTGTTGACTAGAGGTGTTGACGGGAGTTTTTTGGCTCGCCCATCTAAATCTAATCCTGGTGATTTTACTCTCTCCGTTAGAAG
tile1-9L	TGTTTAACTTTAAGAAGGAGATATACCATGACTTCTAGACGGTGGTTCCATTTGAACATTACTGGTGTTGAAGCTGAAAATTTGTTGTTGACTAGAGGTGTTGACGGGAGTTTTTTGGCTCGCCCATCTAAATCTAATCCTGGTGATTTTACTCTCTCCGTTAGAAG
tile1-9M	TGTTTAACTTTAAGAAGGAGATATACCATGACTTCTAGACGGTGGTTCCATATGAACATTACTGGTGTTGAAGCTGAAAATTTGTTGTTGACTAGAGGTGTTGACGGGAGTTTTTTGGCTCGCCCATCTAAATCTAATCCTGGTGATTTTACTCTCTCCGTTAGAAG
tile1-9N	TGTTTAACTTTAAGAAGGAGATATACCATGACTTCTAGACGGTGGTTCCATAATAACATTACTGGTGTTGAAGCTGAAAATTTGTTGTTGACTAGAGGTGTTGACGGGAGTTTTTTGGCTCGCCCATCTAAATCTAATCCTGGTGATTTTACTCTCTCCGTTAGAAG
tile1-9P	TGTTTAACTTTAAGAAGGAGATATACCATGACTTCTAGACGGTGGTTCCATCCAAACATTACTGGTGTTGAAGCTGAAAATTTGTTGTTGACTAGAGGTGTTGACGGGAGTTTTTTGGCTCGCCCATCTAAATCTAATCCTGGTGATTTTACTCTCTCCGTTAGAAG
tile1-9Q	TGTTTAACTTTAAGAAGGAGATATACCATGACTTCTAGACGGTGGTTCCATCAAAACATTACTGGTGTTGAAGCTGAAAATTTGTTGTTGACTAGAGGTGTTGACGGGAGTTTTTTGGCTCGCCCATCTAAATCTAATCCTGGTGATTTTACTCTCTCCGTTAGAAG
tile1-9R	TGTTTAACTTTAAGAAGGAGATATACCATGACTTCTAGACGGTGGTTCCATAGAAACATTACTGGTGTTGAAGCTGAAAATTTGTTGTTGACTAGAGGTGTTGACGGGAGTTTTTTGGCTCGCCCATCTAAATCTAATCCTGGTGATTTTACTCTCTCCGTTAGAAG
tile1-9S	TGTTTAACTTTAAGAAGGAGATATACCATGACTTCTAGACGGTGGTTCCATTCTAACATTACTGGTGTTGAAGCTGAAAATTTGTTGTTGACTAGAGGTGTTGACGGGAGTTTTTTGGCTCGCCCATCTAAATCTAATCCTGGTGATTTTACTCTCTCCGTTAGAAG
tile1-9T	TGTTTAACTTTAAGAAGGAGATATACCATGACTTCTAGACGGTGGTTCCATACTAACATTACTGGTGTTGAAGCTGAAAATTTGTTGTTGACTAGAGGTGTTGACGGGAGTTTTTTGGCTCGCCCATCTAAATCTAATCCTGGTGATTTTACTCTCTCCGTTAGAAG
tile1-9V	TGTTTAACTTTAAGAAGGAGATATACCATGACTTCTAGACGGTGGTTCCATGTTAACATTACTGGTGTTGAAGCTGAAAATTTGTTGTTGACTAGAGGTGTTGACGGGAGTTTTTTGGCTCGCCCATCTAAATCTAATCCTGGTGATTTTACTCTCTCCGTTAGAAG
tile1-9W	TGTTTAACTTTAAGAAGGAGATATACCATGACTTCTAGACGGTGGTTCCATTGGAACATTACTGGTGTTGAAGCTGAAAATTTGTTGTTGACTAGAGGTGTTGACGGGAGTTTTTTGGCTCGCCCATCTAAATCTAATCCTGGTGATTTTACTCTCTCCGTTAGAAG
tile1-9Y	TGTTTAACTTTAAGAAGGAGATATACCATGACTTCTAGACGGTGGTTCCATTATAACATTACTGGTGTTGAAGCTGAAAATTTGTTGTTGACTAGAGGTGTTGACGGGAGTTTTTTGGCTCGCCCATCTAAATCTAATCCTGGTGATTTTACTCTCTCCGTTAGAAG
tile1-9STOP	TGTTTAACTTTAAGAAGGAGATATACCATGACTTCTAGACGGTGGTTCCATTAAAACATTACTGGTGTTGAAGCTGAAAATTTGTTGTTGACTAGAGGTGTTGACGGGAGTTTTTTGGCTCGCCCATCTAAATCTAATCCTGGTGATTTTACTCTCTCCGTTAGAAG
tile1-10A	TGTTTAACTTTAAGAAGGAGATATACCATGACTTCTAGACGGTGGTTCCATCCTGCTATTACTGGTGTTGAAGCTGAAAATTTGTTGTTGACTAGAGGTGTTGACGGGAGTTTTTTGGCTCGCCCATCTAAATCTAATCCTGGTGATTTTACTCTCTCCGTTAGAAG
tile1-10C	TGTTTAACTTTAAGAAGGAGATATACCATGACTTCTAGACGGTGGTTCCATCCTTGTATTACTGGTGTTGAAGCTGAAAATTTGTTGTTGACTAGAGGTGTTGACGGGAGTTTTTTGGCTCGCCCATCTAAATCTAATCCTGGTGATTTTACTCTCTCCGTTAGAAG
tile1-10D	TGTTTAACTTTAAGAAGGAGATATACCATGACTTCTAGACGGTGGTTCCATCCTGATATTACTGGTGTTGAAGCTGAAAATTTGTTGTTGACTAGAGGTGTTGACGGGAGTTTTTTGGCTCGCCCATCTAAATCTAATCCTGGTGATTTTACTCTCTCCGTTAGAAG
tile1-10E	TGTTTAACTTTAAGAAGGAGATATACCATGACTTCTAGACGGTGGTTCCATCCTGAAATTACTGGTGTTGAAGCTGAAAATTTGTTGTTGACTAGAGGTGTTGACGGGAGTTTTTTGGCTCGCCCATCTAAATCTAATCCTGGTGATTTTACTCTCTCCGTTAGAAG
tile1-10F	TGTTTAACTTTAAGAAGGAGATATACCATGACTTCTAGACGGTGGTTCCATCCTTTTATTACTGGTGTTGAAGCTGAAAATTTGTTGTTGACTAGAGGTGTTGACGGGAGTTTTTTGGCTCGCCCATCTAAATCTAATCCTGGTGATTTTACTCTCTCCGTTAGAAG
tile1-10G	TGTTTAACTTTAAGAAGGAGATATACCATGACTTCTAGACGGTGGTTCCATCCTGGTATTACTGGTGTTGAAGCTGAAAATTTGTTGTTGACTAGAGGTGTTGACGGGAGTTTTTTGGCTCGCCCATCTAAATCTAATCCTGGTGATTTTACTCTCTCCGTTAGAAG
tile1-10H	TGTTTAACTTTAAGAAGGAGATATACCATGACTTCTAGACGGTGGTTCCATCCTCATATTACTGGTGTTGAAGCTGAAAATTTGTTGTTGACTAGAGGTGTTGACGGGAGTTTTTTGGCTCGCCCATCTAAATCTAATCCTGGTGATTTTACTCTCTCCGTTAGAAG
tile1-10I	TGTTTAACTTTAAGAAGGAGATATACCATGACTTCTAGACGGTGGTTCCATCCTATTATTACTGGTGTTGAAGCTGAAAATTTGTTGTTGACTAGAGGTGTTGACGGGAGTTTTTTGGCTCGCCCATCTAAATCTAATCCTGGTGATTTTACTCTCTCCGTTAGAAG
tile1-10K	TGTTTAACTTTAAGAAGGAGATATACCATGACTTCTAGACGGTGGTTCCATCCTAAAATTACTGGTGTTGAAGCTGAAAATTTGTTGTTGACTAGAGGTGTTGACGGGAGTTTTTTGGCTCGCCCATCTAAATCTAATCCTGGTGATTTTACTCTCTCCGTTAGAAG
tile1-10L	TGTTTAACTTTAAGAAGGAGATATACCATGACTTCTAGACGGTGGTTCCATCCTTTGATTACTGGTGTTGAAGCTGAAAATTTGTTGTTGACTAGAGGTGTTGACGGGAGTTTTTTGGCTCGCCCATCTAAATCTAATCCTGGTGATTTTACTCTCTCCGTTAGAAG
tile1-10M	TGTTTAACTTTAAGAAGGAGATATACCATGACTTCTAGACGGTGGTTCCATCCTATGATTACTGGTGTTGAAGCTGAAAATTTGTTGTTGACTAGAGGTGTTGACGGGAGTTTTTTGGCTCGCCCATCTAAATCTAATCCTGGTGATTTTACTCTCTCCGTTAGAAG
tile1-10N	TGTTTAACTTTAAGAAGGAGATATACCATGACTTCTAGACGGTGGTTCCATCCTAATATTACTGGTGTTGAAGCTGAAAATTTGTTGTTGACTAGAGGTGTTGACGGGAGTTTTTTGGCTCGCCCATCTAAATCTAATCCTGGTGATTTTACTCTCTCCGTTAGAAG
tile1-10P	TGTTTAACTTTAAGAAGGAGATATACCATGACTTCTAGACGGTGGTTCCATCCTCCAATTACTGGTGTTGAAGCTGAAAATTTGTTGTTGACTAGAGGTGTTGACGGGAGTTTTTTGGCTCGCCCATCTAAATCTAATCCTGGTGATTTTACTCTCTCCGTTAGAAG
tile1-10Q	TGTTTAACTTTAAGAAGGAGATATACCATGACTTCTAGACGGTGGTTCCATCCTCAAATTACTGGTGTTGAAGCTGAAAATTTGTTGTTGACTAGAGGTGTTGACGGGAGTTTTTTGGCTCGCCCATCTAAATCTAATCCTGGTGATTTTACTCTCTCCGTTAGAAG
tile1-10R	TGTTTAACTTTAAGAAGGAGATATACCATGACTTCTAGACGGTGGTTCCATCCTAGAATTACTGGTGTTGAAGCTGAAAATTTGTTGTTGACTAGAGGTGTTGACGGGAGTTTTTTGGCTCGCCCATCTAAATCTAATCCTGGTGATTTTACTCTCTCCGTTAGAAG
tile1-10S	TGTTTAACTTTAAGAAGGAGATATACCATGACTTCTAGACGGTGGTTCCATCCTTCTATTACTGGTGTTGAAGCTGAAAATTTGTTGTTGACTAGAGGTGTTGACGGGAGTTTTTTGGCTCGCCCATCTAAATCTAATCCTGGTGATTTTACTCTCTCCGTTAGAAG
tile1-10T	TGTTTAACTTTAAGAAGGAGATATACCATGACTTCTAGACGGTGGTTCCATCCTACTATTACTGGTGTTGAAGCTGAAAATTTGTTGTTGACTAGAGGTGTTGACGGGAGTTTTTTGGCTCGCCCATCTAAATCTAATCCTGGTGATTTTACTCTCTCCGTTAGAAG
tile1-10V	TGTTTAACTTTAAGAAGGAGATATACCATGACTTCTAGACGGTGGTTCCATCCTGTTATTACTGGTGTTGAAGCTGAAAATTTGTTGTTGACTAGAGGTGTTGACGGGAGTTTTTTGGCTCGCCCATCTAAATCTAATCCTGGTGATTTTACTCTCTCCGTTAGAAG
tile1-10W	TGTTTAACTTTAAGAAGGAGATATACCATGACTTCTAGACGGTGGTTCCATCCTTGGATTACTGGTGTTGAAGCTGAAAATTTGTTGTTGACTAGAGGTGTTGACGGGAGTTTTTTGGCTCGCCCATCTAAATCTAATCCTGGTGATTTTACTCTCTCCGTTAGAAG
tile1-10Y	TGTTTAACTTTAAGAAGGAGATATACCATGACTTCTAGACGGTGGTTCCATCCTTATATTACTGGTGTTGAAGCTGAAAATTTGTTGTTGACTAGAGGTGTTGACGGGAGTTTTTTGGCTCGCCCATCTAAATCTAATCCTGGTGATTTTACTCTCTCCGTTAGAAG
tile1-10STOP	TGTTTAACTTTAAGAAGGAGATATACCATGACTTCTAGACGGTGGTTCCATCCTTAAATTACTGGTGTTGAAGCTGAAAATTTGTTGTTGACTAGAGGTGTTGACGGGAGTTTTTTGGCTCGCCCATCTAAATCTAATCCTGGTGATTTTACTCTCTCCGTTAGAAG
tile1-11A	TGTTTAACTTTAAGAAGGAGATATACCATGACTTCTAGACGGTGGTTCCATCCTAACGCTACTGGTGTTGAAGCTGAAAATTTGTTGTTGACTAGAGGTGTTGACGGGAGTTTTTTGGCTCGCCCATCTAAATCTAATCCTGGTGATTTTACTCTCTCCGTTAGAAG
tile1-11C	TGTTTAACTTTAAGAAGGAGATATACCATGACTTCTAGACGGTGGTTCCATCCTAACTGTACTGGTGTTGAAGCTGAAAATTTGTTGTTGACTAGAGGTGTTGACGGGAGTTTTTTGGCTCGCCCATCTAAATCTAATCCTGGTGATTTTACTCTCTCCGTTAGAAG
tile1-11D	TGTTTAACTTTAAGAAGGAGATATACCATGACTTCTAGACGGTGGTTCCATCCTAACGATACTGGTGTTGAAGCTGAAAATTTGTTGTTGACTAGAGGTGTTGACGGGAGTTTTTTGGCTCGCCCATCTAAATCTAATCCTGGTGATTTTACTCTCTCCGTTAGAAG
tile1-11E	TGTTTAACTTTAAGAAGGAGATATACCATGACTTCTAGACGGTGGTTCCATCCTAACGAAACTGGTGTTGAAGCTGAAAATTTGTTGTTGACTAGAGGTGTTGACGGGAGTTTTTTGGCTCGCCCATCTAAATCTAATCCTGGTGATTTTACTCTCTCCGTTAGAAG
tile1-11F	TGTTTAACTTTAAGAAGGAGATATACCATGACTTCTAGACGGTGGTTCCATCCTAACTTTACTGGTGTTGAAGCTGAAAATTTGTTGTTGACTAGAGGTGTTGACGGGAGTTTTTTGGCTCGCCCATCTAAATCTAATCCTGGTGATTTTACTCTCTCCGTTAGAAG
tile1-11G	TGTTTAACTTTAAGAAGGAGATATACCATGACTTCTAGACGGTGGTTCCATCCTAACGGTACTGGTGTTGAAGCTGAAAATTTGTTGTTGACTAGAGGTGTTGACGGGAGTTTTTTGGCTCGCCCATCTAAATCTAATCCTGGTGATTTTACTCTCTCCGTTAGAAG
tile1-11H	TGTTTAACTTTAAGAAGGAGATATACCATGACTTCTAGACGGTGGTTCCATCCTAACCATACTGGTGTTGAAGCTGAAAATTTGTTGTTGACTAGAGGTGTTGACGGGAGTTTTTTGGCTCGCCCATCTAAATCTAATCCTGGTGATTTTACTCTCTCCGTTAGAAG
tile1-11I	TGTTTAACTTTAAGAAGGAGATATACCATGACTTCTAGACGGTGGTTCCATCCTAACATTACTGGTGTTGAAGCTGAAAATTTGTTGTTGACTAGAGGTGTTGACGGGAGTTTTTTGGCTCGCCCATCTAAATCTAATCCTGGTGATTTTACTCTCTCCGTTAGAAG
tile1-11K	TGTTTAACTTTAAGAAGGAGATATACCATGACTTCTAGACGGTGGTTCCATCCTAACAAAACTGGTGTTGAAGCTGAAAATTTGTTGTTGACTAGAGGTGTTGACGGGAGTTTTTTGGCTCGCCCATCTAAATCTAATCCTGGTGATTTTACTCTCTCCGTTAGAAG
tile1-11L	TGTTTAACTTTAAGAAGGAGATATACCATGACTTCTAGACGGTGGTTCCATCCTAACTTGACTGGTGTTGAAGCTGAAAATTTGTTGTTGACTAGAGGTGTTGACGGGAGTTTTTTGGCTCGCCCATCTAAATCTAATCCTGGTGATTTTACTCTCTCCGTTAGAAG
tile1-11M	TGTTTAACTTTAAGAAGGAGATATACCATGACTTCTAGACGGTGGTTCCATCCTAACATGACTGGTGTTGAAGCTGAAAATTTGTTGTTGACTAGAGGTGTTGACGGGAGTTTTTTGGCTCGCCCATCTAAATCTAATCCTGGTGATTTTACTCTCTCCGTTAGAAG
tile1-11N	TGTTTAACTTTAAGAAGGAGATATACCATGACTTCTAGACGGTGGTTCCATCCTAACAATACTGGTGTTGAAGCTGAAAATTTGTTGTTGACTAGAGGTGTTGACGGGAGTTTTTTGGCTCGCCCATCTAAATCTAATCCTGGTGATTTTACTCTCTCCGTTAGAAG
tile1-11P	TGTTTAACTTTAAGAAGGAGATATACCATGACTTCTAGACGGTGGTTCCATCCTAACCCAACTGGTGTTGAAGCTGAAAATTTGTTGTTGACTAGAGGTGTTGACGGGAGTTTTTTGGCTCGCCCATCTAAATCTAATCCTGGTGATTTTACTCTCTCCGTTAGAAG
tile1-11Q	TGTTTAACTTTAAGAAGGAGATATACCATGACTTCTAGACGGTGGTTCCATCCTAACCAAACTGGTGTTGAAGCTGAAAATTTGTTGTTGACTAGAGGTGTTGACGGGAGTTTTTTGGCTCGCCCATCTAAATCTAATCCTGGTGATTTTACTCTCTCCGTTAGAAG
tile1-11R	TGTTTAACTTTAAGAAGGAGATATACCATGACTTCTAGACGGTGGTTCCATCCTAACAGAACTGGTGTTGAAGCTGAAAATTTGTTGTTGACTAGAGGTGTTGACGGGAGTTTTTTGGCTCGCCCATCTAAATCTAATCCTGGTGATTTTACTCTCTCCGTTAGAAG
tile1-11S	TGTTTAACTTTAAGAAGGAGATATACCATGACTTCTAGACGGTGGTTCCATCCTAACTCTACTGGTGTTGAAGCTGAAAATTTGTTGTTGACTAGAGGTGTTGACGGGAGTTTTTTGGCTCGCCCATCTAAATCTAATCCTGGTGATTTTACTCTCTCCGTTAGAAG
tile1-11T	TGTTTAACTTTAAGAAGGAGATATACCATGACTTCTAGACGGTGGTTCCATCCTAACACTACTGGTGTTGAAGCTGAAAATTTGTTGTTGACTAGAGGTGTTGACGGGAGTTTTTTGGCTCGCCCATCTAAATCTAATCCTGGTGATTTTACTCTCTCCGTTAGAAG
tile1-11V	TGTTTAACTTTAAGAAGGAGATATACCATGACTTCTAGACGGTGGTTCCATCCTAACGTTACTGGTGTTGAAGCTGAAAATTTGTTGTTGACTAGAGGTGTTGACGGGAGTTTTTTGGCTCGCCCATCTAAATCTAATCCTGGTGATTTTACTCTCTCCGTTAGAAG
tile1-11W	TGTTTAACTTTAAGAAGGAGATATACCATGACTTCTAGACGGTGGTTCCATCCTAACTGGACTGGTGTTGAAGCTGAAAATTTGTTGTTGACTAGAGGTGTTGACGGGAGTTTTTTGGCTCGCCCATCTAAATCTAATCCTGGTGATTTTACTCTCTCCGTTAGAAG
tile1-11Y	TGTTTAACTTTAAGAAGGAGATATACCATGACTTCTAGACGGTGGTTCCATCCTAACTATACTGGTGTTGAAGCTGAAAATTTGTTGTTGACTAGAGGTGTTGACGGGAGTTTTTTGGCTCGCCCATCTAAATCTAATCCTGGTGATTTTACTCTCTCCGTTAGAAG
tile1-11STOP	TGTTTAACTTTAAGAAGGAGATATACCATGACTTCTAGACGGTGGTTCCATCCTAACTAAACTGGTGTTGAAGCTGAAAATTTGTTGTTGACTAGAGGTGTTGACGGGAGTTTTTTGGCTCGCCCATCTAAATCTAATCCTGGTGATTTTACTCTCTCCGTTAGAAG
tile1-12A	TGTTTAACTTTAAGAAGGAGATATACCATGACTTCTAGACGGTGGTTCCATCCTAACATTGCTGGTGTTGAAGCTGAAAATTTGTTGTTGACTAGAGGTGTTGACGGGAGTTTTTTGGCTCGCCCATCTAAATCTAATCCTGGTGATTTTACTCTCTCCGTTAGAAG
tile1-12C	TGTTTAACTTTAAGAAGGAGATATACCATGACTTCTAGACGGTGGTTCCATCCTAACATTTGTGGTGTTGAAGCTGAAAATTTGTTGTTGACTAGAGGTGTTGACGGGAGTTTTTTGGCTCGCCCATCTAAATCTAATCCTGGTGATTTTACTCTCTCCGTTAGAAG
tile1-12D	TGTTTAACTTTAAGAAGGAGATATACCATGACTTCTAGACGGTGGTTCCATCCTAACATTGATGGTGTTGAAGCTGAAAATTTGTTGTTGACTAGAGGTGTTGACGGGAGTTTTTTGGCTCGCCCATCTAAATCTAATCCTGGTGATTTTACTCTCTCCGTTAGAAG
tile1-12E	TGTTTAACTTTAAGAAGGAGATATACCATGACTTCTAGACGGTGGTTCCATCCTAACATTGAAGGTGTTGAAGCTGAAAATTTGTTGTTGACTAGAGGTGTTGACGGGAGTTTTTTGGCTCGCCCATCTAAATCTAATCCTGGTGATTTTACTCTCTCCGTTAGAAG
tile1-12F	TGTTTAACTTTAAGAAGGAGATATACCATGACTTCTAGACGGTGGTTCCATCCTAACATTTTTGGTGTTGAAGCTGAAAATTTGTTGTTGACTAGAGGTGTTGACGGGAGTTTTTTGGCTCGCCCATCTAAATCTAATCCTGGTGATTTTACTCTCTCCGTTAGAAG
tile1-12G	TGTTTAACTTTAAGAAGGAGATATACCATGACTTCTAGACGGTGGTTCCATCCTAACATTGGTGGTGTTGAAGCTGAAAATTTGTTGTTGACTAGAGGTGTTGACGGGAGTTTTTTGGCTCGCCCATCTAAATCTAATCCTGGTGATTTTACTCTCTCCGTTAGAAG
tile1-12H	TGTTTAACTTTAAGAAGGAGATATACCATGACTTCTAGACGGTGGTTCCATCCTAACATTCATGGTGTTGAAGCTGAAAATTTGTTGTTGACTAGAGGTGTTGACGGGAGTTTTTTGGCTCGCCCATCTAAATCTAATCCTGGTGATTTTACTCTCTCCGTTAGAAG
tile1-12I	TGTTTAACTTTAAGAAGGAGATATACCATGACTTCTAGACGGTGGTTCCATCCTAACATTATTGGTGTTGAAGCTGAAAATTTGTTGTTGACTAGAGGTGTTGACGGGAGTTTTTTGGCTCGCCCATCTAAATCTAATCCTGGTGATTTTACTCTCTCCGTTAGAAG
tile1-12K	TGTTTAACTTTAAGAAGGAGATATACCATGACTTCTAGACGGTGGTTCCATCCTAACATTAAAGGTGTTGAAGCTGAAAATTTGTTGTTGACTAGAGGTGTTGACGGGAGTTTTTTGGCTCGCCCATCTAAATCTAATCCTGGTGATTTTACTCTCTCCGTTAGAAG
tile1-12L	TGTTTAACTTTAAGAAGGAGATATACCATGACTTCTAGACGGTGGTTCCATCCTAACATTTTGGGTGTTGAAGCTGAAAATTTGTTGTTGACTAGAGGTGTTGACGGGAGTTTTTTGGCTCGCCCATCTAAATCTAATCCTGGTGATTTTACTCTCTCCGTTAGAAG
tile1-12M	TGTTTAACTTTAAGAAGGAGATATACCATGACTTCTAGACGGTGGTTCCATCCTAACATTATGGGTGTTGAAGCTGAAAATTTGTTGTTGACTAGAGGTGTTGACGGGAGTTTTTTGGCTCGCCCATCTAAATCTAATCCTGGTGATTTTACTCTCTCCGTTAGAAG
tile1-12N	TGTTTAACTTTAAGAAGGAGATATACCATGACTTCTAGACGGTGGTTCCATCCTAACATTAATGGTGTTGAAGCTGAAAATTTGTTGTTGACTAGAGGTGTTGACGGGAGTTTTTTGGCTCGCCCATCTAAATCTAATCCTGGTGATTTTACTCTCTCCGTTAGAAG
tile1-12P	TGTTTAACTTTAAGAAGGAGATATACCATGACTTCTAGACGGTGGTTCCATCCTAACATTCCAGGTGTTGAAGCTGAAAATTTGTTGTTGACTAGAGGTGTTGACGGGAGTTTTTTGGCTCGCCCATCTAAATCTAATCCTGGTGATTTTACTCTCTCCGTTAGAAG
tile1-12Q	TGTTTAACTTTAAGAAGGAGATATACCATGACTTCTAGACGGTGGTTCCATCCTAACATTCAAGGTGTTGAAGCTGAAAATTTGTTGTTGACTAGAGGTGTTGACGGGAGTTTTTTGGCTCGCCCATCTAAATCTAATCCTGGTGATTTTACTCTCTCCGTTAGAAG
tile1-12R	TGTTTAACTTTAAGAAGGAGATATACCATGACTTCTAGACGGTGGTTCCATCCTAACATTAGAGGTGTTGAAGCTGAAAATTTGTTGTTGACTAGAGGTGTTGACGGGAGTTTTTTGGCTCGCCCATCTAAATCTAATCCTGGTGATTTTACTCTCTCCGTTAGAAG
tile1-12S	TGTTTAACTTTAAGAAGGAGATATACCATGACTTCTAGACGGTGGTTCCATCCTAACATTTCTGGTGTTGAAGCTGAAAATTTGTTGTTGACTAGAGGTGTTGACGGGAGTTTTTTGGCTCGCCCATCTAAATCTAATCCTGGTGATTTTACTCTCTCCGTTAGAAG
tile1-12T	TGTTTAACTTTAAGAAGGAGATATACCATGACTTCTAGACGGTGGTTCCATCCTAACATTACTGGTGTTGAAGCTGAAAATTTGTTGTTGACTAGAGGTGTTGACGGGAGTTTTTTGGCTCGCCCATCTAAATCTAATCCTGGTGATTTTACTCTCTCCGTTAGAAG
tile1-12V	TGTTTAACTTTAAGAAGGAGATATACCATGACTTCTAGACGGTGGTTCCATCCTAACATTGTTGGTGTTGAAGCTGAAAATTTGTTGTTGACTAGAGGTGTTGACGGGAGTTTTTTGGCTCGCCCATCTAAATCTAATCCTGGTGATTTTACTCTCTCCGTTAGAAG
tile1-12W	TGTTTAACTTTAAGAAGGAGATATACCATGACTTCTAGACGGTGGTTCCATCCTAACATTTGGGGTGTTGAAGCTGAAAATTTGTTGTTGACTAGAGGTGTTGACGGGAGTTTTTTGGCTCGCCCATCTAAATCTAATCCTGGTGATTTTACTCTCTCCGTTAGAAG
tile1-12Y	TGTTTAACTTTAAGAAGGAGATATACCATGACTTCTAGACGGTGGTTCCATCCTAACATTTATGGTGTTGAAGCTGAAAATTTGTTGTTGACTAGAGGTGTTGACGGGAGTTTTTTGGCTCGCCCATCTAAATCTAATCCTGGTGATTTTACTCTCTCCGTTAGAAG
tile1-12STOP	TGTTTAACTTTAAGAAGGAGATATACCATGACTTCTAGACGGTGGTTCCATCCTAACATTTAAGGTGTTGAAGCTGAAAATTTGTTGTTGACTAGAGGTGTTGACGGGAGTTTTTTGGCTCGCCCATCTAAATCTAATCCTGGTGATTTTACTCTCTCCGTTAGAAG
tile1-13A	TGTTTAACTTTAAGAAGGAGATATACCATGACTTCTAGACGGTGGTTCCATCCTAACATTACTGCTGTTGAAGCTGAAAATTTGTTGTTGACTAGAGGTGTTGACGGGAGTTTTTTGGCTCGCCCATCTAAATCTAATCCTGGTGATTTTACTCTCTCCGTTAGAAG
tile1-13C	TGTTTAACTTTAAGAAGGAGATATACCATGACTTCTAGACGGTGGTTCCATCCTAACATTACTTGTGTTGAAGCTGAAAATTTGTTGTTGACTAGAGGTGTTGACGGGAGTTTTTTGGCTCGCCCATCTAAATCTAATCCTGGTGATTTTACTCTCTCCGTTAGAAG
tile1-13D	TGTTTAACTTTAAGAAGGAGATATACCATGACTTCTAGACGGTGGTTCCATCCTAACATTACTGATGTTGAAGCTGAAAATTTGTTGTTGACTAGAGGTGTTGACGGGAGTTTTTTGGCTCGCCCATCTAAATCTAATCCTGGTGATTTTACTCTCTCCGTTAGAAG
tile1-13E	TGTTTAACTTTAAGAAGGAGATATACCATGACTTCTAGACGGTGGTTCCATCCTAACATTACTGAAGTTGAAGCTGAAAATTTGTTGTTGACTAGAGGTGTTGACGGGAGTTTTTTGGCTCGCCCATCTAAATCTAATCCTGGTGATTTTACTCTCTCCGTTAGAAG
tile1-13F	TGTTTAACTTTAAGAAGGAGATATACCATGACTTCTAGACGGTGGTTCCATCCTAACATTACTTTTGTTGAAGCTGAAAATTTGTTGTTGACTAGAGGTGTTGACGGGAGTTTTTTGGCTCGCCCATCTAAATCTAATCCTGGTGATTTTACTCTCTCCGTTAGAAG
tile1-13G	TGTTTAACTTTAAGAAGGAGATATACCATGACTTCTAGACGGTGGTTCCATCCTAACATTACTGGTGTTGAAGCTGAAAATTTGTTGTTGACTAGAGGTGTTGACGGGAGTTTTTTGGCTCGCCCATCTAAATCTAATCCTGGTGATTTTACTCTCTCCGTTAGAAG
tile1-13H	TGTTTAACTTTAAGAAGGAGATATACCATGACTTCTAGACGGTGGTTCCATCCTAACATTACTCATGTTGAAGCTGAAAATTTGTTGTTGACTAGAGGTGTTGACGGGAGTTTTTTGGCTCGCCCATCTAAATCTAATCCTGGTGATTTTACTCTCTCCGTTAGAAG
tile1-13I	TGTTTAACTTTAAGAAGGAGATATACCATGACTTCTAGACGGTGGTTCCATCCTAACATTACTATTGTTGAAGCTGAAAATTTGTTGTTGACTAGAGGTGTTGACGGGAGTTTTTTGGCTCGCCCATCTAAATCTAATCCTGGTGATTTTACTCTCTCCGTTAGAAG
tile1-13K	TGTTTAACTTTAAGAAGGAGATATACCATGACTTCTAGACGGTGGTTCCATCCTAACATTACTAAAGTTGAAGCTGAAAATTTGTTGTTGACTAGAGGTGTTGACGGGAGTTTTTTGGCTCGCCCATCTAAATCTAATCCTGGTGATTTTACTCTCTCCGTTAGAAG
tile1-13L	TGTTTAACTTTAAGAAGGAGATATACCATGACTTCTAGACGGTGGTTCCATCCTAACATTACTTTGGTTGAAGCTGAAAATTTGTTGTTGACTAGAGGTGTTGACGGGAGTTTTTTGGCTCGCCCATCTAAATCTAATCCTGGTGATTTTACTCTCTCCGTTAGAAG
tile1-13M	TGTTTAACTTTAAGAAGGAGATATACCATGACTTCTAGACGGTGGTTCCATCCTAACATTACTATGGTTGAAGCTGAAAATTTGTTGTTGACTAGAGGTGTTGACGGGAGTTTTTTGGCTCGCCCATCTAAATCTAATCCTGGTGATTTTACTCTCTCCGTTAGAAG
tile1-13N	TGTTTAACTTTAAGAAGGAGATATACCATGACTTCTAGACGGTGGTTCCATCCTAACATTACTAATGTTGAAGCTGAAAATTTGTTGTTGACTAGAGGTGTTGACGGGAGTTTTTTGGCTCGCCCATCTAAATCTAATCCTGGTGATTTTACTCTCTCCGTTAGAAG
tile1-13P	TGTTTAACTTTAAGAAGGAGATATACCATGACTTCTAGACGGTGGTTCCATCCTAACATTACTCCAGTTGAAGCTGAAAATTTGTTGTTGACTAGAGGTGTTGACGGGAGTTTTTTGGCTCGCCCATCTAAATCTAATCCTGGTGATTTTACTCTCTCCGTTAGAAG
tile1-13Q	TGTTTAACTTTAAGAAGGAGATATACCATGACTTCTAGACGGTGGTTCCATCCTAACATTACTCAAGTTGAAGCTGAAAATTTGTTGTTGACTAGAGGTGTTGACGGGAGTTTTTTGGCTCGCCCATCTAAATCTAATCCTGGTGATTTTACTCTCTCCGTTAGAAG
tile1-13R	TGTTTAACTTTAAGAAGGAGATATACCATGACTTCTAGACGGTGGTTCCATCCTAACATTACTAGAGTTGAAGCTGAAAATTTGTTGTTGACTAGAGGTGTTGACGGGAGTTTTTTGGCTCGCCCATCTAAATCTAATCCTGGTGATTTTACTCTCTCCGTTAGAAG
tile1-13S	TGTTTAACTTTAAGAAGGAGATATACCATGACTTCTAGACGGTGGTTCCATCCTAACATTACTTCTGTTGAAGCTGAAAATTTGTTGTTGACTAGAGGTGTTGACGGGAGTTTTTTGGCTCGCCCATCTAAATCTAATCCTGGTGATTTTACTCTCTCCGTTAGAAG
tile1-13T	TGTTTAACTTTAAGAAGGAGATATACCATGACTTCTAGACGGTGGTTCCATCCTAACATTACTACTGTTGAAGCTGAAAATTTGTTGTTGACTAGAGGTGTTGACGGGAGTTTTTTGGCTCGCCCATCTAAATCTAATCCTGGTGATTTTACTCTCTCCGTTAGAAG
tile1-13V	TGTTTAACTTTAAGAAGGAGATATACCATGACTTCTAGACGGTGGTTCCATCCTAACATTACTGTTGTTGAAGCTGAAAATTTGTTGTTGACTAGAGGTGTTGACGGGAGTTTTTTGGCTCGCCCATCTAAATCTAATCCTGGTGATTTTACTCTCTCCGTTAGAAG
tile1-13W	TGTTTAACTTTAAGAAGGAGATATACCATGACTTCTAGACGGTGGTTCCATCCTAACATTACTTGGGTTGAAGCTGAAAATTTGTTGTTGACTAGAGGTGTTGACGGGAGTTTTTTGGCTCGCCCATCTAAATCTAATCCTGGTGATTTTACTCTCTCCGTTAGAAG
tile1-13Y	TGTTTAACTTTAAGAAGGAGATATACCATGACTTCTAGACGGTGGTTCCATCCTAACATTACTTATGTTGAAGCTGAAAATTTGTTGTTGACTAGAGGTGTTGACGGGAGTTTTTTGGCTCGCCCATCTAAATCTAATCCTGGTGATTTTACTCTCTCCGTTAGAAG
tile1-13STOP	TGTTTAACTTTAAGAAGGAGATATACCATGACTTCTAGACGGTGGTTCCATCCTAACATTACTTAAGTTGAAGCTGAAAATTTGTTGTTGACTAGAGGTGTTGACGGGAGTTTTTTGGCTCGCCCATCTAAATCTAATCCTGGTGATTTTACTCTCTCCGTTAGAAG
tile1-14A	TGTTTAACTTTAAGAAGGAGATATACCATGACTTCTAGACGGTGGTTCCATCCTAACATTACTGGTGCTGAAGCTGAAAATTTGTTGTTGACTAGAGGTGTTGACGGGAGTTTTTTGGCTCGCCCATCTAAATCTAATCCTGGTGATTTTACTCTCTCCGTTAGAAG
tile1-14C	TGTTTAACTTTAAGAAGGAGATATACCATGACTTCTAGACGGTGGTTCCATCCTAACATTACTGGTTGTGAAGCTGAAAATTTGTTGTTGACTAGAGGTGTTGACGGGAGTTTTTTGGCTCGCCCATCTAAATCTAATCCTGGTGATTTTACTCTCTCCGTTAGAAG
tile1-14D	TGTTTAACTTTAAGAAGGAGATATACCATGACTTCTAGACGGTGGTTCCATCCTAACATTACTGGTGATGAAGCTGAAAATTTGTTGTTGACTAGAGGTGTTGACGGGAGTTTTTTGGCTCGCCCATCTAAATCTAATCCTGGTGATTTTACTCTCTCCGTTAGAAG
tile1-14E	TGTTTAACTTTAAGAAGGAGATATACCATGACTTCTAGACGGTGGTTCCATCCTAACATTACTGGTGAAGAAGCTGAAAATTTGTTGTTGACTAGAGGTGTTGACGGGAGTTTTTTGGCTCGCCCATCTAAATCTAATCCTGGTGATTTTACTCTCTCCGTTAGAAG
tile1-14F	TGTTTAACTTTAAGAAGGAGATATACCATGACTTCTAGACGGTGGTTCCATCCTAACATTACTGGTTTTGAAGCTGAAAATTTGTTGTTGACTAGAGGTGTTGACGGGAGTTTTTTGGCTCGCCCATCTAAATCTAATCCTGGTGATTTTACTCTCTCCGTTAGAAG
tile1-14G	TGTTTAACTTTAAGAAGGAGATATACCATGACTTCTAGACGGTGGTTCCATCCTAACATTACTGGTGGTGAAGCTGAAAATTTGTTGTTGACTAGAGGTGTTGACGGGAGTTTTTTGGCTCGCCCATCTAAATCTAATCCTGGTGATTTTACTCTCTCCGTTAGAAG
tile1-14H	TGTTTAACTTTAAGAAGGAGATATACCATGACTTCTAGACGGTGGTTCCATCCTAACATTACTGGTCATGAAGCTGAAAATTTGTTGTTGACTAGAGGTGTTGACGGGAGTTTTTTGGCTCGCCCATCTAAATCTAATCCTGGTGATTTTACTCTCTCCGTTAGAAG
tile1-14I	TGTTTAACTTTAAGAAGGAGATATACCATGACTTCTAGACGGTGGTTCCATCCTAACATTACTGGTATTGAAGCTGAAAATTTGTTGTTGACTAGAGGTGTTGACGGGAGTTTTTTGGCTCGCCCATCTAAATCTAATCCTGGTGATTTTACTCTCTCCGTTAGAAG
tile1-14K	TGTTTAACTTTAAGAAGGAGATATACCATGACTTCTAGACGGTGGTTCCATCCTAACATTACTGGTAAAGAAGCTGAAAATTTGTTGTTGACTAGAGGTGTTGACGGGAGTTTTTTGGCTCGCCCATCTAAATCTAATCCTGGTGATTTTACTCTCTCCGTTAGAAG
tile1-14L	TGTTTAACTTTAAGAAGGAGATATACCATGACTTCTAGACGGTGGTTCCATCCTAACATTACTGGTTTGGAAGCTGAAAATTTGTTGTTGACTAGAGGTGTTGACGGGAGTTTTTTGGCTCGCCCATCTAAATCTAATCCTGGTGATTTTACTCTCTCCGTTAGAAG
tile1-14M	TGTTTAACTTTAAGAAGGAGATATACCATGACTTCTAGACGGTGGTTCCATCCTAACATTACTGGTATGGAAGCTGAAAATTTGTTGTTGACTAGAGGTGTTGACGGGAGTTTTTTGGCTCGCCCATCTAAATCTAATCCTGGTGATTTTACTCTCTCCGTTAGAAG
tile1-14N	TGTTTAACTTTAAGAAGGAGATATACCATGACTTCTAGACGGTGGTTCCATCCTAACATTACTGGTAATGAAGCTGAAAATTTGTTGTTGACTAGAGGTGTTGACGGGAGTTTTTTGGCTCGCCCATCTAAATCTAATCCTGGTGATTTTACTCTCTCCGTTAGAAG
tile1-14P	TGTTTAACTTTAAGAAGGAGATATACCATGACTTCTAGACGGTGGTTCCATCCTAACATTACTGGTCCAGAAGCTGAAAATTTGTTGTTGACTAGAGGTGTTGACGGGAGTTTTTTGGCTCGCCCATCTAAATCTAATCCTGGTGATTTTACTCTCTCCGTTAGAAG
tile1-14Q	TGTTTAACTTTAAGAAGGAGATATACCATGACTTCTAGACGGTGGTTCCATCCTAACATTACTGGTCAAGAAGCTGAAAATTTGTTGTTGACTAGAGGTGTTGACGGGAGTTTTTTGGCTCGCCCATCTAAATCTAATCCTGGTGATTTTACTCTCTCCGTTAGAAG
tile1-14R	TGTTTAACTTTAAGAAGGAGATATACCATGACTTCTAGACGGTGGTTCCATCCTAACATTACTGGTAGAGAAGCTGAAAATTTGTTGTTGACTAGAGGTGTTGACGGGAGTTTTTTGGCTCGCCCATCTAAATCTAATCCTGGTGATTTTACTCTCTCCGTTAGAAG
tile1-14S	TGTTTAACTTTAAGAAGGAGATATACCATGACTTCTAGACGGTGGTTCCATCCTAACATTACTGGTTCTGAAGCTGAAAATTTGTTGTTGACTAGAGGTGTTGACGGGAGTTTTTTGGCTCGCCCATCTAAATCTAATCCTGGTGATTTTACTCTCTCCGTTAGAAG
tile1-14T	TGTTTAACTTTAAGAAGGAGATATACCATGACTTCTAGACGGTGGTTCCATCCTAACATTACTGGTACTGAAGCTGAAAATTTGTTGTTGACTAGAGGTGTTGACGGGAGTTTTTTGGCTCGCCCATCTAAATCTAATCCTGGTGATTTTACTCTCTCCGTTAGAAG
tile1-14V	TGTTTAACTTTAAGAAGGAGATATACCATGACTTCTAGACGGTGGTTCCATCCTAACATTACTGGTGTTGAAGCTGAAAATTTGTTGTTGACTAGAGGTGTTGACGGGAGTTTTTTGGCTCGCCCATCTAAATCTAATCCTGGTGATTTTACTCTCTCCGTTAGAAG
tile1-14W	TGTTTAACTTTAAGAAGGAGATATACCATGACTTCTAGACGGTGGTTCCATCCTAACATTACTGGTTGGGAAGCTGAAAATTTGTTGTTGACTAGAGGTGTTGACGGGAGTTTTTTGGCTCGCCCATCTAAATCTAATCCTGGTGATTTTACTCTCTCCGTTAGAAG
tile1-14Y	TGTTTAACTTTAAGAAGGAGATATACCATGACTTCTAGACGGTGGTTCCATCCTAACATTACTGGTTATGAAGCTGAAAATTTGTTGTTGACTAGAGGTGTTGACGGGAGTTTTTTGGCTCGCCCATCTAAATCTAATCCTGGTGATTTTACTCTCTCCGTTAGAAG
tile1-14STOP	TGTTTAACTTTAAGAAGGAGATATACCATGACTTCTAGACGGTGGTTCCATCCTAACATTACTGGTTAAGAAGCTGAAAATTTGTTGTTGACTAGAGGTGTTGACGGGAGTTTTTTGGCTCGCCCATCTAAATCTAATCCTGGTGATTTTACTCTCTCCGTTAGAAG
tile1-15A	TGTTTAACTTTAAGAAGGAGATATACCATGACTTCTAGACGGTGGTTCCATCCTAACATTACTGGTGTTGCTGCTGAAAATTTGTTGTTGACTAGAGGTGTTGACGGGAGTTTTTTGGCTCGCCCATCTAAATCTAATCCTGGTGATTTTACTCTCTCCGTTAGAAG
tile1-15C	TGTTTAACTTTAAGAAGGAGATATACCATGACTTCTAGACGGTGGTTCCATCCTAACATTACTGGTGTTTGTGCTGAAAATTTGTTGTTGACTAGAGGTGTTGACGGGAGTTTTTTGGCTCGCCCATCTAAATCTAATCCTGGTGATTTTACTCTCTCCGTTAGAAG
tile1-15D	TGTTTAACTTTAAGAAGGAGATATACCATGACTTCTAGACGGTGGTTCCATCCTAACATTACTGGTGTTGATGCTGAAAATTTGTTGTTGACTAGAGGTGTTGACGGGAGTTTTTTGGCTCGCCCATCTAAATCTAATCCTGGTGATTTTACTCTCTCCGTTAGAAG
tile1-15E	TGTTTAACTTTAAGAAGGAGATATACCATGACTTCTAGACGGTGGTTCCATCCTAACATTACTGGTGTTGAAGCTGAAAATTTGTTGTTGACTAGAGGTGTTGACGGGAGTTTTTTGGCTCGCCCATCTAAATCTAATCCTGGTGATTTTACTCTCTCCGTTAGAAG
tile1-15F	TGTTTAACTTTAAGAAGGAGATATACCATGACTTCTAGACGGTGGTTCCATCCTAACATTACTGGTGTTTTTGCTGAAAATTTGTTGTTGACTAGAGGTGTTGACGGGAGTTTTTTGGCTCGCCCATCTAAATCTAATCCTGGTGATTTTACTCTCTCCGTTAGAAG
tile1-15G	TGTTTAACTTTAAGAAGGAGATATACCATGACTTCTAGACGGTGGTTCCATCCTAACATTACTGGTGTTGGTGCTGAAAATTTGTTGTTGACTAGAGGTGTTGACGGGAGTTTTTTGGCTCGCCCATCTAAATCTAATCCTGGTGATTTTACTCTCTCCGTTAGAAG
tile1-15H	TGTTTAACTTTAAGAAGGAGATATACCATGACTTCTAGACGGTGGTTCCATCCTAACATTACTGGTGTTCATGCTGAAAATTTGTTGTTGACTAGAGGTGTTGACGGGAGTTTTTTGGCTCGCCCATCTAAATCTAATCCTGGTGATTTTACTCTCTCCGTTAGAAG
tile1-15I	TGTTTAACTTTAAGAAGGAGATATACCATGACTTCTAGACGGTGGTTCCATCCTAACATTACTGGTGTTATTGCTGAAAATTTGTTGTTGACTAGAGGTGTTGACGGGAGTTTTTTGGCTCGCCCATCTAAATCTAATCCTGGTGATTTTACTCTCTCCGTTAGAAG
tile1-15K	TGTTTAACTTTAAGAAGGAGATATACCATGACTTCTAGACGGTGGTTCCATCCTAACATTACTGGTGTTAAAGCTGAAAATTTGTTGTTGACTAGAGGTGTTGACGGGAGTTTTTTGGCTCGCCCATCTAAATCTAATCCTGGTGATTTTACTCTCTCCGTTAGAAG
tile1-15L	TGTTTAACTTTAAGAAGGAGATATACCATGACTTCTAGACGGTGGTTCCATCCTAACATTACTGGTGTTTTGGCTGAAAATTTGTTGTTGACTAGAGGTGTTGACGGGAGTTTTTTGGCTCGCCCATCTAAATCTAATCCTGGTGATTTTACTCTCTCCGTTAGAAG
tile1-15M	TGTTTAACTTTAAGAAGGAGATATACCATGACTTCTAGACGGTGGTTCCATCCTAACATTACTGGTGTTATGGCTGAAAATTTGTTGTTGACTAGAGGTGTTGACGGGAGTTTTTTGGCTCGCCCATCTAAATCTAATCCTGGTGATTTTACTCTCTCCGTTAGAAG
tile1-15N	TGTTTAACTTTAAGAAGGAGATATACCATGACTTCTAGACGGTGGTTCCATCCTAACATTACTGGTGTTAATGCTGAAAATTTGTTGTTGACTAGAGGTGTTGACGGGAGTTTTTTGGCTCGCCCATCTAAATCTAATCCTGGTGATTTTACTCTCTCCGTTAGAAG
tile1-15P	TGTTTAACTTTAAGAAGGAGATATACCATGACTTCTAGACGGTGGTTCCATCCTAACATTACTGGTGTTCCAGCTGAAAATTTGTTGTTGACTAGAGGTGTTGACGGGAGTTTTTTGGCTCGCCCATCTAAATCTAATCCTGGTGATTTTACTCTCTCCGTTAGAAG
tile1-15Q	TGTTTAACTTTAAGAAGGAGATATACCATGACTTCTAGACGGTGGTTCCATCCTAACATTACTGGTGTTCAAGCTGAAAATTTGTTGTTGACTAGAGGTGTTGACGGGAGTTTTTTGGCTCGCCCATCTAAATCTAATCCTGGTGATTTTACTCTCTCCGTTAGAAG
tile1-15R	TGTTTAACTTTAAGAAGGAGATATACCATGACTTCTAGACGGTGGTTCCATCCTAACATTACTGGTGTTAGAGCTGAAAATTTGTTGTTGACTAGAGGTGTTGACGGGAGTTTTTTGGCTCGCCCATCTAAATCTAATCCTGGTGATTTTACTCTCTCCGTTAGAAG
tile1-15S	TGTTTAACTTTAAGAAGGAGATATACCATGACTTCTAGACGGTGGTTCCATCCTAACATTACTGGTGTTTCTGCTGAAAATTTGTTGTTGACTAGAGGTGTTGACGGGAGTTTTTTGGCTCGCCCATCTAAATCTAATCCTGGTGATTTTACTCTCTCCGTTAGAAG
tile1-15T	TGTTTAACTTTAAGAAGGAGATATACCATGACTTCTAGACGGTGGTTCCATCCTAACATTACTGGTGTTACTGCTGAAAATTTGTTGTTGACTAGAGGTGTTGACGGGAGTTTTTTGGCTCGCCCATCTAAATCTAATCCTGGTGATTTTACTCTCTCCGTTAGAAG
tile1-15V	TGTTTAACTTTAAGAAGGAGATATACCATGACTTCTAGACGGTGGTTCCATCCTAACATTACTGGTGTTGTTGCTGAAAATTTGTTGTTGACTAGAGGTGTTGACGGGAGTTTTTTGGCTCGCCCATCTAAATCTAATCCTGGTGATTTTACTCTCTCCGTTAGAAG
tile1-15W	TGTTTAACTTTAAGAAGGAGATATACCATGACTTCTAGACGGTGGTTCCATCCTAACATTACTGGTGTTTGGGCTGAAAATTTGTTGTTGACTAGAGGTGTTGACGGGAGTTTTTTGGCTCGCCCATCTAAATCTAATCCTGGTGATTTTACTCTCTCCGTTAGAAG
tile1-15Y	TGTTTAACTTTAAGAAGGAGATATACCATGACTTCTAGACGGTGGTTCCATCCTAACATTACTGGTGTTTATGCTGAAAATTTGTTGTTGACTAGAGGTGTTGACGGGAGTTTTTTGGCTCGCCCATCTAAATCTAATCCTGGTGATTTTACTCTCTCCGTTAGAAG
tile1-15STOP	TGTTTAACTTTAAGAAGGAGATATACCATGACTTCTAGACGGTGGTTCCATCCTAACATTACTGGTGTTTAAGCTGAAAATTTGTTGTTGACTAGAGGTGTTGACGGGAGTTTTTTGGCTCGCCCATCTAAATCTAATCCTGGTGATTTTACTCTCTCCGTTAGAAG
tile1-16A	TGTTTAACTTTAAGAAGGAGATATACCATGACTTCTAGACGGTGGTTCCATCCTAACATTACTGGTGTTGAAGCTGAAAATTTGTTGTTGACTAGAGGTGTTGACGGGAGTTTTTTGGCTCGCCCATCTAAATCTAATCCTGGTGATTTTACTCTCTCCGTTAGAAG
tile1-16C	TGTTTAACTTTAAGAAGGAGATATACCATGACTTCTAGACGGTGGTTCCATCCTAACATTACTGGTGTTGAATGTGAAAATTTGTTGTTGACTAGAGGTGTTGACGGGAGTTTTTTGGCTCGCCCATCTAAATCTAATCCTGGTGATTTTACTCTCTCCGTTAGAAG
tile1-16D	TGTTTAACTTTAAGAAGGAGATATACCATGACTTCTAGACGGTGGTTCCATCCTAACATTACTGGTGTTGAAGATGAAAATTTGTTGTTGACTAGAGGTGTTGACGGGAGTTTTTTGGCTCGCCCATCTAAATCTAATCCTGGTGATTTTACTCTCTCCGTTAGAAG
tile1-16E	TGTTTAACTTTAAGAAGGAGATATACCATGACTTCTAGACGGTGGTTCCATCCTAACATTACTGGTGTTGAAGAAGAAAATTTGTTGTTGACTAGAGGTGTTGACGGGAGTTTTTTGGCTCGCCCATCTAAATCTAATCCTGGTGATTTTACTCTCTCCGTTAGAAG
tile1-16F	TGTTTAACTTTAAGAAGGAGATATACCATGACTTCTAGACGGTGGTTCCATCCTAACATTACTGGTGTTGAATTTGAAAATTTGTTGTTGACTAGAGGTGTTGACGGGAGTTTTTTGGCTCGCCCATCTAAATCTAATCCTGGTGATTTTACTCTCTCCGTTAGAAG
tile1-16G	TGTTTAACTTTAAGAAGGAGATATACCATGACTTCTAGACGGTGGTTCCATCCTAACATTACTGGTGTTGAAGGTGAAAATTTGTTGTTGACTAGAGGTGTTGACGGGAGTTTTTTGGCTCGCCCATCTAAATCTAATCCTGGTGATTTTACTCTCTCCGTTAGAAG
tile1-16H	TGTTTAACTTTAAGAAGGAGATATACCATGACTTCTAGACGGTGGTTCCATCCTAACATTACTGGTGTTGAACATGAAAATTTGTTGTTGACTAGAGGTGTTGACGGGAGTTTTTTGGCTCGCCCATCTAAATCTAATCCTGGTGATTTTACTCTCTCCGTTAGAAG
tile1-16I	TGTTTAACTTTAAGAAGGAGATATACCATGACTTCTAGACGGTGGTTCCATCCTAACATTACTGGTGTTGAAATTGAAAATTTGTTGTTGACTAGAGGTGTTGACGGGAGTTTTTTGGCTCGCCCATCTAAATCTAATCCTGGTGATTTTACTCTCTCCGTTAGAAG
tile1-16K	TGTTTAACTTTAAGAAGGAGATATACCATGACTTCTAGACGGTGGTTCCATCCTAACATTACTGGTGTTGAAAAAGAAAATTTGTTGTTGACTAGAGGTGTTGACGGGAGTTTTTTGGCTCGCCCATCTAAATCTAATCCTGGTGATTTTACTCTCTCCGTTAGAAG
tile1-16L	TGTTTAACTTTAAGAAGGAGATATACCATGACTTCTAGACGGTGGTTCCATCCTAACATTACTGGTGTTGAATTGGAAAATTTGTTGTTGACTAGAGGTGTTGACGGGAGTTTTTTGGCTCGCCCATCTAAATCTAATCCTGGTGATTTTACTCTCTCCGTTAGAAG
tile1-16M	TGTTTAACTTTAAGAAGGAGATATACCATGACTTCTAGACGGTGGTTCCATCCTAACATTACTGGTGTTGAAATGGAAAATTTGTTGTTGACTAGAGGTGTTGACGGGAGTTTTTTGGCTCGCCCATCTAAATCTAATCCTGGTGATTTTACTCTCTCCGTTAGAAG
tile1-16N	TGTTTAACTTTAAGAAGGAGATATACCATGACTTCTAGACGGTGGTTCCATCCTAACATTACTGGTGTTGAAAATGAAAATTTGTTGTTGACTAGAGGTGTTGACGGGAGTTTTTTGGCTCGCCCATCTAAATCTAATCCTGGTGATTTTACTCTCTCCGTTAGAAG
tile1-16P	TGTTTAACTTTAAGAAGGAGATATACCATGACTTCTAGACGGTGGTTCCATCCTAACATTACTGGTGTTGAACCAGAAAATTTGTTGTTGACTAGAGGTGTTGACGGGAGTTTTTTGGCTCGCCCATCTAAATCTAATCCTGGTGATTTTACTCTCTCCGTTAGAAG
tile1-16Q	TGTTTAACTTTAAGAAGGAGATATACCATGACTTCTAGACGGTGGTTCCATCCTAACATTACTGGTGTTGAACAAGAAAATTTGTTGTTGACTAGAGGTGTTGACGGGAGTTTTTTGGCTCGCCCATCTAAATCTAATCCTGGTGATTTTACTCTCTCCGTTAGAAG
tile1-16R	TGTTTAACTTTAAGAAGGAGATATACCATGACTTCTAGACGGTGGTTCCATCCTAACATTACTGGTGTTGAAAGAGAAAATTTGTTGTTGACTAGAGGTGTTGACGGGAGTTTTTTGGCTCGCCCATCTAAATCTAATCCTGGTGATTTTACTCTCTCCGTTAGAAG
tile1-16S	TGTTTAACTTTAAGAAGGAGATATACCATGACTTCTAGACGGTGGTTCCATCCTAACATTACTGGTGTTGAATCTGAAAATTTGTTGTTGACTAGAGGTGTTGACGGGAGTTTTTTGGCTCGCCCATCTAAATCTAATCCTGGTGATTTTACTCTCTCCGTTAGAAG
tile1-16T	TGTTTAACTTTAAGAAGGAGATATACCATGACTTCTAGACGGTGGTTCCATCCTAACATTACTGGTGTTGAAACTGAAAATTTGTTGTTGACTAGAGGTGTTGACGGGAGTTTTTTGGCTCGCCCATCTAAATCTAATCCTGGTGATTTTACTCTCTCCGTTAGAAG
tile1-16V	TGTTTAACTTTAAGAAGGAGATATACCATGACTTCTAGACGGTGGTTCCATCCTAACATTACTGGTGTTGAAGTTGAAAATTTGTTGTTGACTAGAGGTGTTGACGGGAGTTTTTTGGCTCGCCCATCTAAATCTAATCCTGGTGATTTTACTCTCTCCGTTAGAAG
tile1-16W	TGTTTAACTTTAAGAAGGAGATATACCATGACTTCTAGACGGTGGTTCCATCCTAACATTACTGGTGTTGAATGGGAAAATTTGTTGTTGACTAGAGGTGTTGACGGGAGTTTTTTGGCTCGCCCATCTAAATCTAATCCTGGTGATTTTACTCTCTCCGTTAGAAG
tile1-16Y	TGTTTAACTTTAAGAAGGAGATATACCATGACTTCTAGACGGTGGTTCCATCCTAACATTACTGGTGTTGAATATGAAAATTTGTTGTTGACTAGAGGTGTTGACGGGAGTTTTTTGGCTCGCCCATCTAAATCTAATCCTGGTGATTTTACTCTCTCCGTTAGAAG
tile1-16STOP	TGTTTAACTTTAAGAAGGAGATATACCATGACTTCTAGACGGTGGTTCCATCCTAACATTACTGGTGTTGAATAAGAAAATTTGTTGTTGACTAGAGGTGTTGACGGGAGTTTTTTGGCTCGCCCATCTAAATCTAATCCTGGTGATTTTACTCTCTCCGTTAGAAG
tile1-17A	TGTTTAACTTTAAGAAGGAGATATACCATGACTTCTAGACGGTGGTTCCATCCTAACATTACTGGTGTTGAAGCTGCTAATTTGTTGTTGACTAGAGGTGTTGACGGGAGTTTTTTGGCTCGCCCATCTAAATCTAATCCTGGTGATTTTACTCTCTCCGTTAGAAG
tile1-17C	TGTTTAACTTTAAGAAGGAGATATACCATGACTTCTAGACGGTGGTTCCATCCTAACATTACTGGTGTTGAAGCTTGTAATTTGTTGTTGACTAGAGGTGTTGACGGGAGTTTTTTGGCTCGCCCATCTAAATCTAATCCTGGTGATTTTACTCTCTCCGTTAGAAG
tile1-17D	TGTTTAACTTTAAGAAGGAGATATACCATGACTTCTAGACGGTGGTTCCATCCTAACATTACTGGTGTTGAAGCTGATAATTTGTTGTTGACTAGAGGTGTTGACGGGAGTTTTTTGGCTCGCCCATCTAAATCTAATCCTGGTGATTTTACTCTCTCCGTTAGAAG
tile1-17E	TGTTTAACTTTAAGAAGGAGATATACCATGACTTCTAGACGGTGGTTCCATCCTAACATTACTGGTGTTGAAGCTGAAAATTTGTTGTTGACTAGAGGTGTTGACGGGAGTTTTTTGGCTCGCCCATCTAAATCTAATCCTGGTGATTTTACTCTCTCCGTTAGAAG
tile1-17F	TGTTTAACTTTAAGAAGGAGATATACCATGACTTCTAGACGGTGGTTCCATCCTAACATTACTGGTGTTGAAGCTTTTAATTTGTTGTTGACTAGAGGTGTTGACGGGAGTTTTTTGGCTCGCCCATCTAAATCTAATCCTGGTGATTTTACTCTCTCCGTTAGAAG
tile1-17G	TGTTTAACTTTAAGAAGGAGATATACCATGACTTCTAGACGGTGGTTCCATCCTAACATTACTGGTGTTGAAGCTGGTAATTTGTTGTTGACTAGAGGTGTTGACGGGAGTTTTTTGGCTCGCCCATCTAAATCTAATCCTGGTGATTTTACTCTCTCCGTTAGAAG
tile1-17H	TGTTTAACTTTAAGAAGGAGATATACCATGACTTCTAGACGGTGGTTCCATCCTAACATTACTGGTGTTGAAGCTCATAATTTGTTGTTGACTAGAGGTGTTGACGGGAGTTTTTTGGCTCGCCCATCTAAATCTAATCCTGGTGATTTTACTCTCTCCGTTAGAAG
tile1-17I	TGTTTAACTTTAAGAAGGAGATATACCATGACTTCTAGACGGTGGTTCCATCCTAACATTACTGGTGTTGAAGCTATTAATTTGTTGTTGACTAGAGGTGTTGACGGGAGTTTTTTGGCTCGCCCATCTAAATCTAATCCTGGTGATTTTACTCTCTCCGTTAGAAG
tile1-17K	TGTTTAACTTTAAGAAGGAGATATACCATGACTTCTAGACGGTGGTTCCATCCTAACATTACTGGTGTTGAAGCTAAAAATTTGTTGTTGACTAGAGGTGTTGACGGGAGTTTTTTGGCTCGCCCATCTAAATCTAATCCTGGTGATTTTACTCTCTCCGTTAGAAG
tile1-17L	TGTTTAACTTTAAGAAGGAGATATACCATGACTTCTAGACGGTGGTTCCATCCTAACATTACTGGTGTTGAAGCTTTGAATTTGTTGTTGACTAGAGGTGTTGACGGGAGTTTTTTGGCTCGCCCATCTAAATCTAATCCTGGTGATTTTACTCTCTCCGTTAGAAG
tile1-17M	TGTTTAACTTTAAGAAGGAGATATACCATGACTTCTAGACGGTGGTTCCATCCTAACATTACTGGTGTTGAAGCTATGAATTTGTTGTTGACTAGAGGTGTTGACGGGAGTTTTTTGGCTCGCCCATCTAAATCTAATCCTGGTGATTTTACTCTCTCCGTTAGAAG
tile1-17N	TGTTTAACTTTAAGAAGGAGATATACCATGACTTCTAGACGGTGGTTCCATCCTAACATTACTGGTGTTGAAGCTAATAATTTGTTGTTGACTAGAGGTGTTGACGGGAGTTTTTTGGCTCGCCCATCTAAATCTAATCCTGGTGATTTTACTCTCTCCGTTAGAAG
tile1-17P	TGTTTAACTTTAAGAAGGAGATATACCATGACTTCTAGACGGTGGTTCCATCCTAACATTACTGGTGTTGAAGCTCCAAATTTGTTGTTGACTAGAGGTGTTGACGGGAGTTTTTTGGCTCGCCCATCTAAATCTAATCCTGGTGATTTTACTCTCTCCGTTAGAAG
tile1-17Q	TGTTTAACTTTAAGAAGGAGATATACCATGACTTCTAGACGGTGGTTCCATCCTAACATTACTGGTGTTGAAGCTCAAAATTTGTTGTTGACTAGAGGTGTTGACGGGAGTTTTTTGGCTCGCCCATCTAAATCTAATCCTGGTGATTTTACTCTCTCCGTTAGAAG
tile1-17R	TGTTTAACTTTAAGAAGGAGATATACCATGACTTCTAGACGGTGGTTCCATCCTAACATTACTGGTGTTGAAGCTAGAAATTTGTTGTTGACTAGAGGTGTTGACGGGAGTTTTTTGGCTCGCCCATCTAAATCTAATCCTGGTGATTTTACTCTCTCCGTTAGAAG
tile1-17S	TGTTTAACTTTAAGAAGGAGATATACCATGACTTCTAGACGGTGGTTCCATCCTAACATTACTGGTGTTGAAGCTTCTAATTTGTTGTTGACTAGAGGTGTTGACGGGAGTTTTTTGGCTCGCCCATCTAAATCTAATCCTGGTGATTTTACTCTCTCCGTTAGAAG
tile1-17T	TGTTTAACTTTAAGAAGGAGATATACCATGACTTCTAGACGGTGGTTCCATCCTAACATTACTGGTGTTGAAGCTACTAATTTGTTGTTGACTAGAGGTGTTGACGGGAGTTTTTTGGCTCGCCCATCTAAATCTAATCCTGGTGATTTTACTCTCTCCGTTAGAAG
tile1-17V	TGTTTAACTTTAAGAAGGAGATATACCATGACTTCTAGACGGTGGTTCCATCCTAACATTACTGGTGTTGAAGCTGTTAATTTGTTGTTGACTAGAGGTGTTGACGGGAGTTTTTTGGCTCGCCCATCTAAATCTAATCCTGGTGATTTTACTCTCTCCGTTAGAAG
tile1-17W	TGTTTAACTTTAAGAAGGAGATATACCATGACTTCTAGACGGTGGTTCCATCCTAACATTACTGGTGTTGAAGCTTGGAATTTGTTGTTGACTAGAGGTGTTGACGGGAGTTTTTTGGCTCGCCCATCTAAATCTAATCCTGGTGATTTTACTCTCTCCGTTAGAAG
tile1-17Y	TGTTTAACTTTAAGAAGGAGATATACCATGACTTCTAGACGGTGGTTCCATCCTAACATTACTGGTGTTGAAGCTTATAATTTGTTGTTGACTAGAGGTGTTGACGGGAGTTTTTTGGCTCGCCCATCTAAATCTAATCCTGGTGATTTTACTCTCTCCGTTAGAAG
tile1-17STOP	TGTTTAACTTTAAGAAGGAGATATACCATGACTTCTAGACGGTGGTTCCATCCTAACATTACTGGTGTTGAAGCTTAAAATTTGTTGTTGACTAGAGGTGTTGACGGGAGTTTTTTGGCTCGCCCATCTAAATCTAATCCTGGTGATTTTACTCTCTCCGTTAGAAG
tile1-18A	TGTTTAACTTTAAGAAGGAGATATACCATGACTTCTAGACGGTGGTTCCATCCTAACATTACTGGTGTTGAAGCTGAAGCTTTGTTGTTGACTAGAGGTGTTGACGGGAGTTTTTTGGCTCGCCCATCTAAATCTAATCCTGGTGATTTTACTCTCTCCGTTAGAAG
tile1-18C	TGTTTAACTTTAAGAAGGAGATATACCATGACTTCTAGACGGTGGTTCCATCCTAACATTACTGGTGTTGAAGCTGAATGTTTGTTGTTGACTAGAGGTGTTGACGGGAGTTTTTTGGCTCGCCCATCTAAATCTAATCCTGGTGATTTTACTCTCTCCGTTAGAAG
tile1-18D	TGTTTAACTTTAAGAAGGAGATATACCATGACTTCTAGACGGTGGTTCCATCCTAACATTACTGGTGTTGAAGCTGAAGATTTGTTGTTGACTAGAGGTGTTGACGGGAGTTTTTTGGCTCGCCCATCTAAATCTAATCCTGGTGATTTTACTCTCTCCGTTAGAAG
tile1-18E	TGTTTAACTTTAAGAAGGAGATATACCATGACTTCTAGACGGTGGTTCCATCCTAACATTACTGGTGTTGAAGCTGAAGAATTGTTGTTGACTAGAGGTGTTGACGGGAGTTTTTTGGCTCGCCCATCTAAATCTAATCCTGGTGATTTTACTCTCTCCGTTAGAAG
tile1-18F	TGTTTAACTTTAAGAAGGAGATATACCATGACTTCTAGACGGTGGTTCCATCCTAACATTACTGGTGTTGAAGCTGAATTTTTGTTGTTGACTAGAGGTGTTGACGGGAGTTTTTTGGCTCGCCCATCTAAATCTAATCCTGGTGATTTTACTCTCTCCGTTAGAAG
tile1-18G	TGTTTAACTTTAAGAAGGAGATATACCATGACTTCTAGACGGTGGTTCCATCCTAACATTACTGGTGTTGAAGCTGAAGGTTTGTTGTTGACTAGAGGTGTTGACGGGAGTTTTTTGGCTCGCCCATCTAAATCTAATCCTGGTGATTTTACTCTCTCCGTTAGAAG
tile1-18H	TGTTTAACTTTAAGAAGGAGATATACCATGACTTCTAGACGGTGGTTCCATCCTAACATTACTGGTGTTGAAGCTGAACATTTGTTGTTGACTAGAGGTGTTGACGGGAGTTTTTTGGCTCGCCCATCTAAATCTAATCCTGGTGATTTTACTCTCTCCGTTAGAAG
tile1-18I	TGTTTAACTTTAAGAAGGAGATATACCATGACTTCTAGACGGTGGTTCCATCCTAACATTACTGGTGTTGAAGCTGAAATTTTGTTGTTGACTAGAGGTGTTGACGGGAGTTTTTTGGCTCGCCCATCTAAATCTAATCCTGGTGATTTTACTCTCTCCGTTAGAAG
tile1-18K	TGTTTAACTTTAAGAAGGAGATATACCATGACTTCTAGACGGTGGTTCCATCCTAACATTACTGGTGTTGAAGCTGAAAAATTGTTGTTGACTAGAGGTGTTGACGGGAGTTTTTTGGCTCGCCCATCTAAATCTAATCCTGGTGATTTTACTCTCTCCGTTAGAAG
tile1-18L	TGTTTAACTTTAAGAAGGAGATATACCATGACTTCTAGACGGTGGTTCCATCCTAACATTACTGGTGTTGAAGCTGAATTGTTGTTGTTGACTAGAGGTGTTGACGGGAGTTTTTTGGCTCGCCCATCTAAATCTAATCCTGGTGATTTTACTCTCTCCGTTAGAAG
tile1-18M	TGTTTAACTTTAAGAAGGAGATATACCATGACTTCTAGACGGTGGTTCCATCCTAACATTACTGGTGTTGAAGCTGAAATGTTGTTGTTGACTAGAGGTGTTGACGGGAGTTTTTTGGCTCGCCCATCTAAATCTAATCCTGGTGATTTTACTCTCTCCGTTAGAAG
tile1-18N	TGTTTAACTTTAAGAAGGAGATATACCATGACTTCTAGACGGTGGTTCCATCCTAACATTACTGGTGTTGAAGCTGAAAATTTGTTGTTGACTAGAGGTGTTGACGGGAGTTTTTTGGCTCGCCCATCTAAATCTAATCCTGGTGATTTTACTCTCTCCGTTAGAAG
tile1-18P	TGTTTAACTTTAAGAAGGAGATATACCATGACTTCTAGACGGTGGTTCCATCCTAACATTACTGGTGTTGAAGCTGAACCATTGTTGTTGACTAGAGGTGTTGACGGGAGTTTTTTGGCTCGCCCATCTAAATCTAATCCTGGTGATTTTACTCTCTCCGTTAGAAG
tile1-18Q	TGTTTAACTTTAAGAAGGAGATATACCATGACTTCTAGACGGTGGTTCCATCCTAACATTACTGGTGTTGAAGCTGAACAATTGTTGTTGACTAGAGGTGTTGACGGGAGTTTTTTGGCTCGCCCATCTAAATCTAATCCTGGTGATTTTACTCTCTCCGTTAGAAG
tile1-18R	TGTTTAACTTTAAGAAGGAGATATACCATGACTTCTAGACGGTGGTTCCATCCTAACATTACTGGTGTTGAAGCTGAAAGATTGTTGTTGACTAGAGGTGTTGACGGGAGTTTTTTGGCTCGCCCATCTAAATCTAATCCTGGTGATTTTACTCTCTCCGTTAGAAG
tile1-18S	TGTTTAACTTTAAGAAGGAGATATACCATGACTTCTAGACGGTGGTTCCATCCTAACATTACTGGTGTTGAAGCTGAATCTTTGTTGTTGACTAGAGGTGTTGACGGGAGTTTTTTGGCTCGCCCATCTAAATCTAATCCTGGTGATTTTACTCTCTCCGTTAGAAG
tile1-18T	TGTTTAACTTTAAGAAGGAGATATACCATGACTTCTAGACGGTGGTTCCATCCTAACATTACTGGTGTTGAAGCTGAAACTTTGTTGTTGACTAGAGGTGTTGACGGGAGTTTTTTGGCTCGCCCATCTAAATCTAATCCTGGTGATTTTACTCTCTCCGTTAGAAG
tile1-18V	TGTTTAACTTTAAGAAGGAGATATACCATGACTTCTAGACGGTGGTTCCATCCTAACATTACTGGTGTTGAAGCTGAAGTTTTGTTGTTGACTAGAGGTGTTGACGGGAGTTTTTTGGCTCGCCCATCTAAATCTAATCCTGGTGATTTTACTCTCTCCGTTAGAAG
tile1-18W	TGTTTAACTTTAAGAAGGAGATATACCATGACTTCTAGACGGTGGTTCCATCCTAACATTACTGGTGTTGAAGCTGAATGGTTGTTGTTGACTAGAGGTGTTGACGGGAGTTTTTTGGCTCGCCCATCTAAATCTAATCCTGGTGATTTTACTCTCTCCGTTAGAAG
tile1-18Y	TGTTTAACTTTAAGAAGGAGATATACCATGACTTCTAGACGGTGGTTCCATCCTAACATTACTGGTGTTGAAGCTGAATATTTGTTGTTGACTAGAGGTGTTGACGGGAGTTTTTTGGCTCGCCCATCTAAATCTAATCCTGGTGATTTTACTCTCTCCGTTAGAAG
tile1-18STOP	TGTTTAACTTTAAGAAGGAGATATACCATGACTTCTAGACGGTGGTTCCATCCTAACATTACTGGTGTTGAAGCTGAATAATTGTTGTTGACTAGAGGTGTTGACGGGAGTTTTTTGGCTCGCCCATCTAAATCTAATCCTGGTGATTTTACTCTCTCCGTTAGAAG
tile1-19A	TGTTTAACTTTAAGAAGGAGATATACCATGACTTCTAGACGGTGGTTCCATCCTAACATTACTGGTGTTGAAGCTGAAAATGCTTTGTTGACTAGAGGTGTTGACGGGAGTTTTTTGGCTCGCCCATCTAAATCTAATCCTGGTGATTTTACTCTCTCCGTTAGAAG
tile1-19C	TGTTTAACTTTAAGAAGGAGATATACCATGACTTCTAGACGGTGGTTCCATCCTAACATTACTGGTGTTGAAGCTGAAAATTGTTTGTTGACTAGAGGTGTTGACGGGAGTTTTTTGGCTCGCCCATCTAAATCTAATCCTGGTGATTTTACTCTCTCCGTTAGAAG
tile1-19D	TGTTTAACTTTAAGAAGGAGATATACCATGACTTCTAGACGGTGGTTCCATCCTAACATTACTGGTGTTGAAGCTGAAAATGATTTGTTGACTAGAGGTGTTGACGGGAGTTTTTTGGCTCGCCCATCTAAATCTAATCCTGGTGATTTTACTCTCTCCGTTAGAAG
tile1-19E	TGTTTAACTTTAAGAAGGAGATATACCATGACTTCTAGACGGTGGTTCCATCCTAACATTACTGGTGTTGAAGCTGAAAATGAATTGTTGACTAGAGGTGTTGACGGGAGTTTTTTGGCTCGCCCATCTAAATCTAATCCTGGTGATTTTACTCTCTCCGTTAGAAG
tile1-19F	TGTTTAACTTTAAGAAGGAGATATACCATGACTTCTAGACGGTGGTTCCATCCTAACATTACTGGTGTTGAAGCTGAAAATTTTTTGTTGACTAGAGGTGTTGACGGGAGTTTTTTGGCTCGCCCATCTAAATCTAATCCTGGTGATTTTACTCTCTCCGTTAGAAG
tile1-19G	TGTTTAACTTTAAGAAGGAGATATACCATGACTTCTAGACGGTGGTTCCATCCTAACATTACTGGTGTTGAAGCTGAAAATGGTTTGTTGACTAGAGGTGTTGACGGGAGTTTTTTGGCTCGCCCATCTAAATCTAATCCTGGTGATTTTACTCTCTCCGTTAGAAG
tile1-19H	TGTTTAACTTTAAGAAGGAGATATACCATGACTTCTAGACGGTGGTTCCATCCTAACATTACTGGTGTTGAAGCTGAAAATCATTTGTTGACTAGAGGTGTTGACGGGAGTTTTTTGGCTCGCCCATCTAAATCTAATCCTGGTGATTTTACTCTCTCCGTTAGAAG
tile1-19I	TGTTTAACTTTAAGAAGGAGATATACCATGACTTCTAGACGGTGGTTCCATCCTAACATTACTGGTGTTGAAGCTGAAAATATTTTGTTGACTAGAGGTGTTGACGGGAGTTTTTTGGCTCGCCCATCTAAATCTAATCCTGGTGATTTTACTCTCTCCGTTAGAAG
tile1-19K	TGTTTAACTTTAAGAAGGAGATATACCATGACTTCTAGACGGTGGTTCCATCCTAACATTACTGGTGTTGAAGCTGAAAATAAATTGTTGACTAGAGGTGTTGACGGGAGTTTTTTGGCTCGCCCATCTAAATCTAATCCTGGTGATTTTACTCTCTCCGTTAGAAG
tile1-19L	TGTTTAACTTTAAGAAGGAGATATACCATGACTTCTAGACGGTGGTTCCATCCTAACATTACTGGTGTTGAAGCTGAAAATTTGTTGTTGACTAGAGGTGTTGACGGGAGTTTTTTGGCTCGCCCATCTAAATCTAATCCTGGTGATTTTACTCTCTCCGTTAGAAG
tile1-19M	TGTTTAACTTTAAGAAGGAGATATACCATGACTTCTAGACGGTGGTTCCATCCTAACATTACTGGTGTTGAAGCTGAAAATATGTTGTTGACTAGAGGTGTTGACGGGAGTTTTTTGGCTCGCCCATCTAAATCTAATCCTGGTGATTTTACTCTCTCCGTTAGAAG
tile1-19N	TGTTTAACTTTAAGAAGGAGATATACCATGACTTCTAGACGGTGGTTCCATCCTAACATTACTGGTGTTGAAGCTGAAAATAATTTGTTGACTAGAGGTGTTGACGGGAGTTTTTTGGCTCGCCCATCTAAATCTAATCCTGGTGATTTTACTCTCTCCGTTAGAAG
tile1-19P	TGTTTAACTTTAAGAAGGAGATATACCATGACTTCTAGACGGTGGTTCCATCCTAACATTACTGGTGTTGAAGCTGAAAATCCATTGTTGACTAGAGGTGTTGACGGGAGTTTTTTGGCTCGCCCATCTAAATCTAATCCTGGTGATTTTACTCTCTCCGTTAGAAG
tile1-19Q	TGTTTAACTTTAAGAAGGAGATATACCATGACTTCTAGACGGTGGTTCCATCCTAACATTACTGGTGTTGAAGCTGAAAATCAATTGTTGACTAGAGGTGTTGACGGGAGTTTTTTGGCTCGCCCATCTAAATCTAATCCTGGTGATTTTACTCTCTCCGTTAGAAG
tile1-19R	TGTTTAACTTTAAGAAGGAGATATACCATGACTTCTAGACGGTGGTTCCATCCTAACATTACTGGTGTTGAAGCTGAAAATAGATTGTTGACTAGAGGTGTTGACGGGAGTTTTTTGGCTCGCCCATCTAAATCTAATCCTGGTGATTTTACTCTCTCCGTTAGAAG
tile1-19S	TGTTTAACTTTAAGAAGGAGATATACCATGACTTCTAGACGGTGGTTCCATCCTAACATTACTGGTGTTGAAGCTGAAAATTCTTTGTTGACTAGAGGTGTTGACGGGAGTTTTTTGGCTCGCCCATCTAAATCTAATCCTGGTGATTTTACTCTCTCCGTTAGAAG
tile1-19T	TGTTTAACTTTAAGAAGGAGATATACCATGACTTCTAGACGGTGGTTCCATCCTAACATTACTGGTGTTGAAGCTGAAAATACTTTGTTGACTAGAGGTGTTGACGGGAGTTTTTTGGCTCGCCCATCTAAATCTAATCCTGGTGATTTTACTCTCTCCGTTAGAAG
tile1-19V	TGTTTAACTTTAAGAAGGAGATATACCATGACTTCTAGACGGTGGTTCCATCCTAACATTACTGGTGTTGAAGCTGAAAATGTTTTGTTGACTAGAGGTGTTGACGGGAGTTTTTTGGCTCGCCCATCTAAATCTAATCCTGGTGATTTTACTCTCTCCGTTAGAAG
tile1-19W	TGTTTAACTTTAAGAAGGAGATATACCATGACTTCTAGACGGTGGTTCCATCCTAACATTACTGGTGTTGAAGCTGAAAATTGGTTGTTGACTAGAGGTGTTGACGGGAGTTTTTTGGCTCGCCCATCTAAATCTAATCCTGGTGATTTTACTCTCTCCGTTAGAAG
tile1-19Y	TGTTTAACTTTAAGAAGGAGATATACCATGACTTCTAGACGGTGGTTCCATCCTAACATTACTGGTGTTGAAGCTGAAAATTATTTGTTGACTAGAGGTGTTGACGGGAGTTTTTTGGCTCGCCCATCTAAATCTAATCCTGGTGATTTTACTCTCTCCGTTAGAAG
tile1-19STOP	TGTTTAACTTTAAGAAGGAGATATACCATGACTTCTAGACGGTGGTTCCATCCTAACATTACTGGTGTTGAAGCTGAAAATTAATTGTTGACTAGAGGTGTTGACGGGAGTTTTTTGGCTCGCCCATCTAAATCTAATCCTGGTGATTTTACTCTCTCCGTTAGAAG
tile1-20A	TGTTTAACTTTAAGAAGGAGATATACCATGACTTCTAGACGGTGGTTCCATCCTAACATTACTGGTGTTGAAGCTGAAAATTTGGCTTTGACTAGAGGTGTTGACGGGAGTTTTTTGGCTCGCCCATCTAAATCTAATCCTGGTGATTTTACTCTCTCCGTTAGAAG
tile1-20C	TGTTTAACTTTAAGAAGGAGATATACCATGACTTCTAGACGGTGGTTCCATCCTAACATTACTGGTGTTGAAGCTGAAAATTTGTGTTTGACTAGAGGTGTTGACGGGAGTTTTTTGGCTCGCCCATCTAAATCTAATCCTGGTGATTTTACTCTCTCCGTTAGAAG
tile1-20D	TGTTTAACTTTAAGAAGGAGATATACCATGACTTCTAGACGGTGGTTCCATCCTAACATTACTGGTGTTGAAGCTGAAAATTTGGATTTGACTAGAGGTGTTGACGGGAGTTTTTTGGCTCGCCCATCTAAATCTAATCCTGGTGATTTTACTCTCTCCGTTAGAAG
tile1-20E	TGTTTAACTTTAAGAAGGAGATATACCATGACTTCTAGACGGTGGTTCCATCCTAACATTACTGGTGTTGAAGCTGAAAATTTGGAATTGACTAGAGGTGTTGACGGGAGTTTTTTGGCTCGCCCATCTAAATCTAATCCTGGTGATTTTACTCTCTCCGTTAGAAG
tile1-20F	TGTTTAACTTTAAGAAGGAGATATACCATGACTTCTAGACGGTGGTTCCATCCTAACATTACTGGTGTTGAAGCTGAAAATTTGTTTTTGACTAGAGGTGTTGACGGGAGTTTTTTGGCTCGCCCATCTAAATCTAATCCTGGTGATTTTACTCTCTCCGTTAGAAG
tile1-20G	TGTTTAACTTTAAGAAGGAGATATACCATGACTTCTAGACGGTGGTTCCATCCTAACATTACTGGTGTTGAAGCTGAAAATTTGGGTTTGACTAGAGGTGTTGACGGGAGTTTTTTGGCTCGCCCATCTAAATCTAATCCTGGTGATTTTACTCTCTCCGTTAGAAG
tile1-20H	TGTTTAACTTTAAGAAGGAGATATACCATGACTTCTAGACGGTGGTTCCATCCTAACATTACTGGTGTTGAAGCTGAAAATTTGCATTTGACTAGAGGTGTTGACGGGAGTTTTTTGGCTCGCCCATCTAAATCTAATCCTGGTGATTTTACTCTCTCCGTTAGAAG
tile1-20I	TGTTTAACTTTAAGAAGGAGATATACCATGACTTCTAGACGGTGGTTCCATCCTAACATTACTGGTGTTGAAGCTGAAAATTTGATTTTGACTAGAGGTGTTGACGGGAGTTTTTTGGCTCGCCCATCTAAATCTAATCCTGGTGATTTTACTCTCTCCGTTAGAAG
tile1-20K	TGTTTAACTTTAAGAAGGAGATATACCATGACTTCTAGACGGTGGTTCCATCCTAACATTACTGGTGTTGAAGCTGAAAATTTGAAATTGACTAGAGGTGTTGACGGGAGTTTTTTGGCTCGCCCATCTAAATCTAATCCTGGTGATTTTACTCTCTCCGTTAGAAG
tile1-20L	TGTTTAACTTTAAGAAGGAGATATACCATGACTTCTAGACGGTGGTTCCATCCTAACATTACTGGTGTTGAAGCTGAAAATTTGTTGTTGACTAGAGGTGTTGACGGGAGTTTTTTGGCTCGCCCATCTAAATCTAATCCTGGTGATTTTACTCTCTCCGTTAGAAG
tile1-20M	TGTTTAACTTTAAGAAGGAGATATACCATGACTTCTAGACGGTGGTTCCATCCTAACATTACTGGTGTTGAAGCTGAAAATTTGATGTTGACTAGAGGTGTTGACGGGAGTTTTTTGGCTCGCCCATCTAAATCTAATCCTGGTGATTTTACTCTCTCCGTTAGAAG
tile1-20N	TGTTTAACTTTAAGAAGGAGATATACCATGACTTCTAGACGGTGGTTCCATCCTAACATTACTGGTGTTGAAGCTGAAAATTTGAATTTGACTAGAGGTGTTGACGGGAGTTTTTTGGCTCGCCCATCTAAATCTAATCCTGGTGATTTTACTCTCTCCGTTAGAAG
tile1-20P	TGTTTAACTTTAAGAAGGAGATATACCATGACTTCTAGACGGTGGTTCCATCCTAACATTACTGGTGTTGAAGCTGAAAATTTGCCATTGACTAGAGGTGTTGACGGGAGTTTTTTGGCTCGCCCATCTAAATCTAATCCTGGTGATTTTACTCTCTCCGTTAGAAG
tile1-20Q	TGTTTAACTTTAAGAAGGAGATATACCATGACTTCTAGACGGTGGTTCCATCCTAACATTACTGGTGTTGAAGCTGAAAATTTGCAATTGACTAGAGGTGTTGACGGGAGTTTTTTGGCTCGCCCATCTAAATCTAATCCTGGTGATTTTACTCTCTCCGTTAGAAG
tile1-20R	TGTTTAACTTTAAGAAGGAGATATACCATGACTTCTAGACGGTGGTTCCATCCTAACATTACTGGTGTTGAAGCTGAAAATTTGAGATTGACTAGAGGTGTTGACGGGAGTTTTTTGGCTCGCCCATCTAAATCTAATCCTGGTGATTTTACTCTCTCCGTTAGAAG
tile1-20S	TGTTTAACTTTAAGAAGGAGATATACCATGACTTCTAGACGGTGGTTCCATCCTAACATTACTGGTGTTGAAGCTGAAAATTTGTCTTTGACTAGAGGTGTTGACGGGAGTTTTTTGGCTCGCCCATCTAAATCTAATCCTGGTGATTTTACTCTCTCCGTTAGAAG
tile1-20T	TGTTTAACTTTAAGAAGGAGATATACCATGACTTCTAGACGGTGGTTCCATCCTAACATTACTGGTGTTGAAGCTGAAAATTTGACTTTGACTAGAGGTGTTGACGGGAGTTTTTTGGCTCGCCCATCTAAATCTAATCCTGGTGATTTTACTCTCTCCGTTAGAAG
tile1-20V	TGTTTAACTTTAAGAAGGAGATATACCATGACTTCTAGACGGTGGTTCCATCCTAACATTACTGGTGTTGAAGCTGAAAATTTGGTTTTGACTAGAGGTGTTGACGGGAGTTTTTTGGCTCGCCCATCTAAATCTAATCCTGGTGATTTTACTCTCTCCGTTAGAAG
tile1-20W	TGTTTAACTTTAAGAAGGAGATATACCATGACTTCTAGACGGTGGTTCCATCCTAACATTACTGGTGTTGAAGCTGAAAATTTGTGGTTGACTAGAGGTGTTGACGGGAGTTTTTTGGCTCGCCCATCTAAATCTAATCCTGGTGATTTTACTCTCTCCGTTAGAAG
tile1-20Y	TGTTTAACTTTAAGAAGGAGATATACCATGACTTCTAGACGGTGGTTCCATCCTAACATTACTGGTGTTGAAGCTGAAAATTTGTATTTGACTAGAGGTGTTGACGGGAGTTTTTTGGCTCGCCCATCTAAATCTAATCCTGGTGATTTTACTCTCTCCGTTAGAAG
tile1-20STOP	TGTTTAACTTTAAGAAGGAGATATACCATGACTTCTAGACGGTGGTTCCATCCTAACATTACTGGTGTTGAAGCTGAAAATTTGTAATTGACTAGAGGTGTTGACGGGAGTTTTTTGGCTCGCCCATCTAAATCTAATCCTGGTGATTTTACTCTCTCCGTTAGAAG
tile1-21A	TGTTTAACTTTAAGAAGGAGATATACCATGACTTCTAGACGGTGGTTCCATCCTAACATTACTGGTGTTGAAGCTGAAAATTTGTTGGCTACTAGAGGTGTTGACGGGAGTTTTTTGGCTCGCCCATCTAAATCTAATCCTGGTGATTTTACTCTCTCCGTTAGAAG
tile1-21C	TGTTTAACTTTAAGAAGGAGATATACCATGACTTCTAGACGGTGGTTCCATCCTAACATTACTGGTGTTGAAGCTGAAAATTTGTTGTGTACTAGAGGTGTTGACGGGAGTTTTTTGGCTCGCCCATCTAAATCTAATCCTGGTGATTTTACTCTCTCCGTTAGAAG
tile1-21D	TGTTTAACTTTAAGAAGGAGATATACCATGACTTCTAGACGGTGGTTCCATCCTAACATTACTGGTGTTGAAGCTGAAAATTTGTTGGATACTAGAGGTGTTGACGGGAGTTTTTTGGCTCGCCCATCTAAATCTAATCCTGGTGATTTTACTCTCTCCGTTAGAAG
tile1-21E	TGTTTAACTTTAAGAAGGAGATATACCATGACTTCTAGACGGTGGTTCCATCCTAACATTACTGGTGTTGAAGCTGAAAATTTGTTGGAAACTAGAGGTGTTGACGGGAGTTTTTTGGCTCGCCCATCTAAATCTAATCCTGGTGATTTTACTCTCTCCGTTAGAAG
tile1-21F	TGTTTAACTTTAAGAAGGAGATATACCATGACTTCTAGACGGTGGTTCCATCCTAACATTACTGGTGTTGAAGCTGAAAATTTGTTGTTTACTAGAGGTGTTGACGGGAGTTTTTTGGCTCGCCCATCTAAATCTAATCCTGGTGATTTTACTCTCTCCGTTAGAAG
tile1-21G	TGTTTAACTTTAAGAAGGAGATATACCATGACTTCTAGACGGTGGTTCCATCCTAACATTACTGGTGTTGAAGCTGAAAATTTGTTGGGTACTAGAGGTGTTGACGGGAGTTTTTTGGCTCGCCCATCTAAATCTAATCCTGGTGATTTTACTCTCTCCGTTAGAAG
tile1-21H	TGTTTAACTTTAAGAAGGAGATATACCATGACTTCTAGACGGTGGTTCCATCCTAACATTACTGGTGTTGAAGCTGAAAATTTGTTGCATACTAGAGGTGTTGACGGGAGTTTTTTGGCTCGCCCATCTAAATCTAATCCTGGTGATTTTACTCTCTCCGTTAGAAG
tile1-21I	TGTTTAACTTTAAGAAGGAGATATACCATGACTTCTAGACGGTGGTTCCATCCTAACATTACTGGTGTTGAAGCTGAAAATTTGTTGATTACTAGAGGTGTTGACGGGAGTTTTTTGGCTCGCCCATCTAAATCTAATCCTGGTGATTTTACTCTCTCCGTTAGAAG
tile1-21K	TGTTTAACTTTAAGAAGGAGATATACCATGACTTCTAGACGGTGGTTCCATCCTAACATTACTGGTGTTGAAGCTGAAAATTTGTTGAAAACTAGAGGTGTTGACGGGAGTTTTTTGGCTCGCCCATCTAAATCTAATCCTGGTGATTTTACTCTCTCCGTTAGAAG
tile1-21L	TGTTTAACTTTAAGAAGGAGATATACCATGACTTCTAGACGGTGGTTCCATCCTAACATTACTGGTGTTGAAGCTGAAAATTTGTTGTTGACTAGAGGTGTTGACGGGAGTTTTTTGGCTCGCCCATCTAAATCTAATCCTGGTGATTTTACTCTCTCCGTTAGAAG
tile1-21M	TGTTTAACTTTAAGAAGGAGATATACCATGACTTCTAGACGGTGGTTCCATCCTAACATTACTGGTGTTGAAGCTGAAAATTTGTTGATGACTAGAGGTGTTGACGGGAGTTTTTTGGCTCGCCCATCTAAATCTAATCCTGGTGATTTTACTCTCTCCGTTAGAAG
tile1-21N	TGTTTAACTTTAAGAAGGAGATATACCATGACTTCTAGACGGTGGTTCCATCCTAACATTACTGGTGTTGAAGCTGAAAATTTGTTGAATACTAGAGGTGTTGACGGGAGTTTTTTGGCTCGCCCATCTAAATCTAATCCTGGTGATTTTACTCTCTCCGTTAGAAG
tile1-21P	TGTTTAACTTTAAGAAGGAGATATACCATGACTTCTAGACGGTGGTTCCATCCTAACATTACTGGTGTTGAAGCTGAAAATTTGTTGCCAACTAGAGGTGTTGACGGGAGTTTTTTGGCTCGCCCATCTAAATCTAATCCTGGTGATTTTACTCTCTCCGTTAGAAG
tile1-21Q	TGTTTAACTTTAAGAAGGAGATATACCATGACTTCTAGACGGTGGTTCCATCCTAACATTACTGGTGTTGAAGCTGAAAATTTGTTGCAAACTAGAGGTGTTGACGGGAGTTTTTTGGCTCGCCCATCTAAATCTAATCCTGGTGATTTTACTCTCTCCGTTAGAAG
tile1-21R	TGTTTAACTTTAAGAAGGAGATATACCATGACTTCTAGACGGTGGTTCCATCCTAACATTACTGGTGTTGAAGCTGAAAATTTGTTGAGAACTAGAGGTGTTGACGGGAGTTTTTTGGCTCGCCCATCTAAATCTAATCCTGGTGATTTTACTCTCTCCGTTAGAAG
tile1-21S	TGTTTAACTTTAAGAAGGAGATATACCATGACTTCTAGACGGTGGTTCCATCCTAACATTACTGGTGTTGAAGCTGAAAATTTGTTGTCTACTAGAGGTGTTGACGGGAGTTTTTTGGCTCGCCCATCTAAATCTAATCCTGGTGATTTTACTCTCTCCGTTAGAAG
tile1-21T	TGTTTAACTTTAAGAAGGAGATATACCATGACTTCTAGACGGTGGTTCCATCCTAACATTACTGGTGTTGAAGCTGAAAATTTGTTGACTACTAGAGGTGTTGACGGGAGTTTTTTGGCTCGCCCATCTAAATCTAATCCTGGTGATTTTACTCTCTCCGTTAGAAG
tile1-21V	TGTTTAACTTTAAGAAGGAGATATACCATGACTTCTAGACGGTGGTTCCATCCTAACATTACTGGTGTTGAAGCTGAAAATTTGTTGGTTACTAGAGGTGTTGACGGGAGTTTTTTGGCTCGCCCATCTAAATCTAATCCTGGTGATTTTACTCTCTCCGTTAGAAG
tile1-21W	TGTTTAACTTTAAGAAGGAGATATACCATGACTTCTAGACGGTGGTTCCATCCTAACATTACTGGTGTTGAAGCTGAAAATTTGTTGTGGACTAGAGGTGTTGACGGGAGTTTTTTGGCTCGCCCATCTAAATCTAATCCTGGTGATTTTACTCTCTCCGTTAGAAG
tile1-21Y	TGTTTAACTTTAAGAAGGAGATATACCATGACTTCTAGACGGTGGTTCCATCCTAACATTACTGGTGTTGAAGCTGAAAATTTGTTGTATACTAGAGGTGTTGACGGGAGTTTTTTGGCTCGCCCATCTAAATCTAATCCTGGTGATTTTACTCTCTCCGTTAGAAG
tile1-21STOP	TGTTTAACTTTAAGAAGGAGATATACCATGACTTCTAGACGGTGGTTCCATCCTAACATTACTGGTGTTGAAGCTGAAAATTTGTTGTAAACTAGAGGTGTTGACGGGAGTTTTTTGGCTCGCCCATCTAAATCTAATCCTGGTGATTTTACTCTCTCCGTTAGAAG
tile1-22A	TGTTTAACTTTAAGAAGGAGATATACCATGACTTCTAGACGGTGGTTCCATCCTAACATTACTGGTGTTGAAGCTGAAAATTTGTTGTTGGCTAGAGGTGTTGACGGGAGTTTTTTGGCTCGCCCATCTAAATCTAATCCTGGTGATTTTACTCTCTCCGTTAGAAG
tile1-22C	TGTTTAACTTTAAGAAGGAGATATACCATGACTTCTAGACGGTGGTTCCATCCTAACATTACTGGTGTTGAAGCTGAAAATTTGTTGTTGTGTAGAGGTGTTGACGGGAGTTTTTTGGCTCGCCCATCTAAATCTAATCCTGGTGATTTTACTCTCTCCGTTAGAAG
tile1-22D	TGTTTAACTTTAAGAAGGAGATATACCATGACTTCTAGACGGTGGTTCCATCCTAACATTACTGGTGTTGAAGCTGAAAATTTGTTGTTGGATAGAGGTGTTGACGGGAGTTTTTTGGCTCGCCCATCTAAATCTAATCCTGGTGATTTTACTCTCTCCGTTAGAAG
tile1-22E	TGTTTAACTTTAAGAAGGAGATATACCATGACTTCTAGACGGTGGTTCCATCCTAACATTACTGGTGTTGAAGCTGAAAATTTGTTGTTGGAAAGAGGTGTTGACGGGAGTTTTTTGGCTCGCCCATCTAAATCTAATCCTGGTGATTTTACTCTCTCCGTTAGAAG
tile1-22F	TGTTTAACTTTAAGAAGGAGATATACCATGACTTCTAGACGGTGGTTCCATCCTAACATTACTGGTGTTGAAGCTGAAAATTTGTTGTTGTTTAGAGGTGTTGACGGGAGTTTTTTGGCTCGCCCATCTAAATCTAATCCTGGTGATTTTACTCTCTCCGTTAGAAG
tile1-22G	TGTTTAACTTTAAGAAGGAGATATACCATGACTTCTAGACGGTGGTTCCATCCTAACATTACTGGTGTTGAAGCTGAAAATTTGTTGTTGGGTAGAGGTGTTGACGGGAGTTTTTTGGCTCGCCCATCTAAATCTAATCCTGGTGATTTTACTCTCTCCGTTAGAAG
tile1-22H	TGTTTAACTTTAAGAAGGAGATATACCATGACTTCTAGACGGTGGTTCCATCCTAACATTACTGGTGTTGAAGCTGAAAATTTGTTGTTGCATAGAGGTGTTGACGGGAGTTTTTTGGCTCGCCCATCTAAATCTAATCCTGGTGATTTTACTCTCTCCGTTAGAAG
tile1-22I	TGTTTAACTTTAAGAAGGAGATATACCATGACTTCTAGACGGTGGTTCCATCCTAACATTACTGGTGTTGAAGCTGAAAATTTGTTGTTGATTAGAGGTGTTGACGGGAGTTTTTTGGCTCGCCCATCTAAATCTAATCCTGGTGATTTTACTCTCTCCGTTAGAAG
tile1-22K	TGTTTAACTTTAAGAAGGAGATATACCATGACTTCTAGACGGTGGTTCCATCCTAACATTACTGGTGTTGAAGCTGAAAATTTGTTGTTGAAAAGAGGTGTTGACGGGAGTTTTTTGGCTCGCCCATCTAAATCTAATCCTGGTGATTTTACTCTCTCCGTTAGAAG
tile1-22L	TGTTTAACTTTAAGAAGGAGATATACCATGACTTCTAGACGGTGGTTCCATCCTAACATTACTGGTGTTGAAGCTGAAAATTTGTTGTTGTTGAGAGGTGTTGACGGGAGTTTTTTGGCTCGCCCATCTAAATCTAATCCTGGTGATTTTACTCTCTCCGTTAGAAG
tile1-22M	TGTTTAACTTTAAGAAGGAGATATACCATGACTTCTAGACGGTGGTTCCATCCTAACATTACTGGTGTTGAAGCTGAAAATTTGTTGTTGATGAGAGGTGTTGACGGGAGTTTTTTGGCTCGCCCATCTAAATCTAATCCTGGTGATTTTACTCTCTCCGTTAGAAG
tile1-22N	TGTTTAACTTTAAGAAGGAGATATACCATGACTTCTAGACGGTGGTTCCATCCTAACATTACTGGTGTTGAAGCTGAAAATTTGTTGTTGAATAGAGGTGTTGACGGGAGTTTTTTGGCTCGCCCATCTAAATCTAATCCTGGTGATTTTACTCTCTCCGTTAGAAG
tile1-22P	TGTTTAACTTTAAGAAGGAGATATACCATGACTTCTAGACGGTGGTTCCATCCTAACATTACTGGTGTTGAAGCTGAAAATTTGTTGTTGCCAAGAGGTGTTGACGGGAGTTTTTTGGCTCGCCCATCTAAATCTAATCCTGGTGATTTTACTCTCTCCGTTAGAAG
tile1-22Q	TGTTTAACTTTAAGAAGGAGATATACCATGACTTCTAGACGGTGGTTCCATCCTAACATTACTGGTGTTGAAGCTGAAAATTTGTTGTTGCAAAGAGGTGTTGACGGGAGTTTTTTGGCTCGCCCATCTAAATCTAATCCTGGTGATTTTACTCTCTCCGTTAGAAG
tile1-22R	TGTTTAACTTTAAGAAGGAGATATACCATGACTTCTAGACGGTGGTTCCATCCTAACATTACTGGTGTTGAAGCTGAAAATTTGTTGTTGAGAAGAGGTGTTGACGGGAGTTTTTTGGCTCGCCCATCTAAATCTAATCCTGGTGATTTTACTCTCTCCGTTAGAAG
tile1-22S	TGTTTAACTTTAAGAAGGAGATATACCATGACTTCTAGACGGTGGTTCCATCCTAACATTACTGGTGTTGAAGCTGAAAATTTGTTGTTGTCTAGAGGTGTTGACGGGAGTTTTTTGGCTCGCCCATCTAAATCTAATCCTGGTGATTTTACTCTCTCCGTTAGAAG
tile1-22T	TGTTTAACTTTAAGAAGGAGATATACCATGACTTCTAGACGGTGGTTCCATCCTAACATTACTGGTGTTGAAGCTGAAAATTTGTTGTTGACTAGAGGTGTTGACGGGAGTTTTTTGGCTCGCCCATCTAAATCTAATCCTGGTGATTTTACTCTCTCCGTTAGAAG
tile1-22V	TGTTTAACTTTAAGAAGGAGATATACCATGACTTCTAGACGGTGGTTCCATCCTAACATTACTGGTGTTGAAGCTGAAAATTTGTTGTTGGTTAGAGGTGTTGACGGGAGTTTTTTGGCTCGCCCATCTAAATCTAATCCTGGTGATTTTACTCTCTCCGTTAGAAG
tile1-22W	TGTTTAACTTTAAGAAGGAGATATACCATGACTTCTAGACGGTGGTTCCATCCTAACATTACTGGTGTTGAAGCTGAAAATTTGTTGTTGTGGAGAGGTGTTGACGGGAGTTTTTTGGCTCGCCCATCTAAATCTAATCCTGGTGATTTTACTCTCTCCGTTAGAAG
tile1-22Y	TGTTTAACTTTAAGAAGGAGATATACCATGACTTCTAGACGGTGGTTCCATCCTAACATTACTGGTGTTGAAGCTGAAAATTTGTTGTTGTATAGAGGTGTTGACGGGAGTTTTTTGGCTCGCCCATCTAAATCTAATCCTGGTGATTTTACTCTCTCCGTTAGAAG
tile1-22STOP	TGTTTAACTTTAAGAAGGAGATATACCATGACTTCTAGACGGTGGTTCCATCCTAACATTACTGGTGTTGAAGCTGAAAATTTGTTGTTGTAAAGAGGTGTTGACGGGAGTTTTTTGGCTCGCCCATCTAAATCTAATCCTGGTGATTTTACTCTCTCCGTTAGAAG
tile1-23A	TGTTTAACTTTAAGAAGGAGATATACCATGACTTCTAGACGGTGGTTCCATCCTAACATTACTGGTGTTGAAGCTGAAAATTTGTTGTTGACTGCTGGTGTTGACGGGAGTTTTTTGGCTCGCCCATCTAAATCTAATCCTGGTGATTTTACTCTCTCCGTTAGAAG
tile1-23C	TGTTTAACTTTAAGAAGGAGATATACCATGACTTCTAGACGGTGGTTCCATCCTAACATTACTGGTGTTGAAGCTGAAAATTTGTTGTTGACTTGTGGTGTTGACGGGAGTTTTTTGGCTCGCCCATCTAAATCTAATCCTGGTGATTTTACTCTCTCCGTTAGAAG
tile1-23D	TGTTTAACTTTAAGAAGGAGATATACCATGACTTCTAGACGGTGGTTCCATCCTAACATTACTGGTGTTGAAGCTGAAAATTTGTTGTTGACTGATGGTGTTGACGGGAGTTTTTTGGCTCGCCCATCTAAATCTAATCCTGGTGATTTTACTCTCTCCGTTAGAAG
tile1-23E	TGTTTAACTTTAAGAAGGAGATATACCATGACTTCTAGACGGTGGTTCCATCCTAACATTACTGGTGTTGAAGCTGAAAATTTGTTGTTGACTGAAGGTGTTGACGGGAGTTTTTTGGCTCGCCCATCTAAATCTAATCCTGGTGATTTTACTCTCTCCGTTAGAAG
tile1-23F	TGTTTAACTTTAAGAAGGAGATATACCATGACTTCTAGACGGTGGTTCCATCCTAACATTACTGGTGTTGAAGCTGAAAATTTGTTGTTGACTTTTGGTGTTGACGGGAGTTTTTTGGCTCGCCCATCTAAATCTAATCCTGGTGATTTTACTCTCTCCGTTAGAAG
tile1-23G	TGTTTAACTTTAAGAAGGAGATATACCATGACTTCTAGACGGTGGTTCCATCCTAACATTACTGGTGTTGAAGCTGAAAATTTGTTGTTGACTGGTGGTGTTGACGGGAGTTTTTTGGCTCGCCCATCTAAATCTAATCCTGGTGATTTTACTCTCTCCGTTAGAAG
tile1-23H	TGTTTAACTTTAAGAAGGAGATATACCATGACTTCTAGACGGTGGTTCCATCCTAACATTACTGGTGTTGAAGCTGAAAATTTGTTGTTGACTCATGGTGTTGACGGGAGTTTTTTGGCTCGCCCATCTAAATCTAATCCTGGTGATTTTACTCTCTCCGTTAGAAG
tile1-23I	TGTTTAACTTTAAGAAGGAGATATACCATGACTTCTAGACGGTGGTTCCATCCTAACATTACTGGTGTTGAAGCTGAAAATTTGTTGTTGACTATTGGTGTTGACGGGAGTTTTTTGGCTCGCCCATCTAAATCTAATCCTGGTGATTTTACTCTCTCCGTTAGAAG
tile1-23K	TGTTTAACTTTAAGAAGGAGATATACCATGACTTCTAGACGGTGGTTCCATCCTAACATTACTGGTGTTGAAGCTGAAAATTTGTTGTTGACTAAAGGTGTTGACGGGAGTTTTTTGGCTCGCCCATCTAAATCTAATCCTGGTGATTTTACTCTCTCCGTTAGAAG
tile1-23L	TGTTTAACTTTAAGAAGGAGATATACCATGACTTCTAGACGGTGGTTCCATCCTAACATTACTGGTGTTGAAGCTGAAAATTTGTTGTTGACTTTGGGTGTTGACGGGAGTTTTTTGGCTCGCCCATCTAAATCTAATCCTGGTGATTTTACTCTCTCCGTTAGAAG
tile1-23M	TGTTTAACTTTAAGAAGGAGATATACCATGACTTCTAGACGGTGGTTCCATCCTAACATTACTGGTGTTGAAGCTGAAAATTTGTTGTTGACTATGGGTGTTGACGGGAGTTTTTTGGCTCGCCCATCTAAATCTAATCCTGGTGATTTTACTCTCTCCGTTAGAAG
tile1-23N	TGTTTAACTTTAAGAAGGAGATATACCATGACTTCTAGACGGTGGTTCCATCCTAACATTACTGGTGTTGAAGCTGAAAATTTGTTGTTGACTAATGGTGTTGACGGGAGTTTTTTGGCTCGCCCATCTAAATCTAATCCTGGTGATTTTACTCTCTCCGTTAGAAG
tile1-23P	TGTTTAACTTTAAGAAGGAGATATACCATGACTTCTAGACGGTGGTTCCATCCTAACATTACTGGTGTTGAAGCTGAAAATTTGTTGTTGACTCCAGGTGTTGACGGGAGTTTTTTGGCTCGCCCATCTAAATCTAATCCTGGTGATTTTACTCTCTCCGTTAGAAG
tile1-23Q	TGTTTAACTTTAAGAAGGAGATATACCATGACTTCTAGACGGTGGTTCCATCCTAACATTACTGGTGTTGAAGCTGAAAATTTGTTGTTGACTCAAGGTGTTGACGGGAGTTTTTTGGCTCGCCCATCTAAATCTAATCCTGGTGATTTTACTCTCTCCGTTAGAAG
tile1-23R	TGTTTAACTTTAAGAAGGAGATATACCATGACTTCTAGACGGTGGTTCCATCCTAACATTACTGGTGTTGAAGCTGAAAATTTGTTGTTGACTAGAGGTGTTGACGGGAGTTTTTTGGCTCGCCCATCTAAATCTAATCCTGGTGATTTTACTCTCTCCGTTAGAAG
tile1-23S	TGTTTAACTTTAAGAAGGAGATATACCATGACTTCTAGACGGTGGTTCCATCCTAACATTACTGGTGTTGAAGCTGAAAATTTGTTGTTGACTTCTGGTGTTGACGGGAGTTTTTTGGCTCGCCCATCTAAATCTAATCCTGGTGATTTTACTCTCTCCGTTAGAAG
tile1-23T	TGTTTAACTTTAAGAAGGAGATATACCATGACTTCTAGACGGTGGTTCCATCCTAACATTACTGGTGTTGAAGCTGAAAATTTGTTGTTGACTACTGGTGTTGACGGGAGTTTTTTGGCTCGCCCATCTAAATCTAATCCTGGTGATTTTACTCTCTCCGTTAGAAG
tile1-23V	TGTTTAACTTTAAGAAGGAGATATACCATGACTTCTAGACGGTGGTTCCATCCTAACATTACTGGTGTTGAAGCTGAAAATTTGTTGTTGACTGTTGGTGTTGACGGGAGTTTTTTGGCTCGCCCATCTAAATCTAATCCTGGTGATTTTACTCTCTCCGTTAGAAG
tile1-23W	TGTTTAACTTTAAGAAGGAGATATACCATGACTTCTAGACGGTGGTTCCATCCTAACATTACTGGTGTTGAAGCTGAAAATTTGTTGTTGACTTGGGGTGTTGACGGGAGTTTTTTGGCTCGCCCATCTAAATCTAATCCTGGTGATTTTACTCTCTCCGTTAGAAG
tile1-23Y	TGTTTAACTTTAAGAAGGAGATATACCATGACTTCTAGACGGTGGTTCCATCCTAACATTACTGGTGTTGAAGCTGAAAATTTGTTGTTGACTTATGGTGTTGACGGGAGTTTTTTGGCTCGCCCATCTAAATCTAATCCTGGTGATTTTACTCTCTCCGTTAGAAG
tile1-23STOP	TGTTTAACTTTAAGAAGGAGATATACCATGACTTCTAGACGGTGGTTCCATCCTAACATTACTGGTGTTGAAGCTGAAAATTTGTTGTTGACTTAAGGTGTTGACGGGAGTTTTTTGGCTCGCCCATCTAAATCTAATCCTGGTGATTTTACTCTCTCCGTTAGAAG
tile1-24A	TGTTTAACTTTAAGAAGGAGATATACCATGACTTCTAGACGGTGGTTCCATCCTAACATTACTGGTGTTGAAGCTGAAAATTTGTTGTTGACTAGAGCTGTTGACGGGAGTTTTTTGGCTCGCCCATCTAAATCTAATCCTGGTGATTTTACTCTCTCCGTTAGAAG
tile1-24C	TGTTTAACTTTAAGAAGGAGATATACCATGACTTCTAGACGGTGGTTCCATCCTAACATTACTGGTGTTGAAGCTGAAAATTTGTTGTTGACTAGATGTGTTGACGGGAGTTTTTTGGCTCGCCCATCTAAATCTAATCCTGGTGATTTTACTCTCTCCGTTAGAAG
tile1-24D	TGTTTAACTTTAAGAAGGAGATATACCATGACTTCTAGACGGTGGTTCCATCCTAACATTACTGGTGTTGAAGCTGAAAATTTGTTGTTGACTAGAGATGTTGACGGGAGTTTTTTGGCTCGCCCATCTAAATCTAATCCTGGTGATTTTACTCTCTCCGTTAGAAG
tile1-24E	TGTTTAACTTTAAGAAGGAGATATACCATGACTTCTAGACGGTGGTTCCATCCTAACATTACTGGTGTTGAAGCTGAAAATTTGTTGTTGACTAGAGAAGTTGACGGGAGTTTTTTGGCTCGCCCATCTAAATCTAATCCTGGTGATTTTACTCTCTCCGTTAGAAG
tile1-24F	TGTTTAACTTTAAGAAGGAGATATACCATGACTTCTAGACGGTGGTTCCATCCTAACATTACTGGTGTTGAAGCTGAAAATTTGTTGTTGACTAGATTTGTTGACGGGAGTTTTTTGGCTCGCCCATCTAAATCTAATCCTGGTGATTTTACTCTCTCCGTTAGAAG
tile1-24G	TGTTTAACTTTAAGAAGGAGATATACCATGACTTCTAGACGGTGGTTCCATCCTAACATTACTGGTGTTGAAGCTGAAAATTTGTTGTTGACTAGAGGTGTTGACGGGAGTTTTTTGGCTCGCCCATCTAAATCTAATCCTGGTGATTTTACTCTCTCCGTTAGAAG
tile1-24H	TGTTTAACTTTAAGAAGGAGATATACCATGACTTCTAGACGGTGGTTCCATCCTAACATTACTGGTGTTGAAGCTGAAAATTTGTTGTTGACTAGACATGTTGACGGGAGTTTTTTGGCTCGCCCATCTAAATCTAATCCTGGTGATTTTACTCTCTCCGTTAGAAG
tile1-24I	TGTTTAACTTTAAGAAGGAGATATACCATGACTTCTAGACGGTGGTTCCATCCTAACATTACTGGTGTTGAAGCTGAAAATTTGTTGTTGACTAGAATTGTTGACGGGAGTTTTTTGGCTCGCCCATCTAAATCTAATCCTGGTGATTTTACTCTCTCCGTTAGAAG
tile1-24K	TGTTTAACTTTAAGAAGGAGATATACCATGACTTCTAGACGGTGGTTCCATCCTAACATTACTGGTGTTGAAGCTGAAAATTTGTTGTTGACTAGAAAAGTTGACGGGAGTTTTTTGGCTCGCCCATCTAAATCTAATCCTGGTGATTTTACTCTCTCCGTTAGAAG
tile1-24L	TGTTTAACTTTAAGAAGGAGATATACCATGACTTCTAGACGGTGGTTCCATCCTAACATTACTGGTGTTGAAGCTGAAAATTTGTTGTTGACTAGATTGGTTGACGGGAGTTTTTTGGCTCGCCCATCTAAATCTAATCCTGGTGATTTTACTCTCTCCGTTAGAAG
tile1-24M	TGTTTAACTTTAAGAAGGAGATATACCATGACTTCTAGACGGTGGTTCCATCCTAACATTACTGGTGTTGAAGCTGAAAATTTGTTGTTGACTAGAATGGTTGACGGGAGTTTTTTGGCTCGCCCATCTAAATCTAATCCTGGTGATTTTACTCTCTCCGTTAGAAG
tile1-24N	TGTTTAACTTTAAGAAGGAGATATACCATGACTTCTAGACGGTGGTTCCATCCTAACATTACTGGTGTTGAAGCTGAAAATTTGTTGTTGACTAGAAATGTTGACGGGAGTTTTTTGGCTCGCCCATCTAAATCTAATCCTGGTGATTTTACTCTCTCCGTTAGAAG
tile1-24P	TGTTTAACTTTAAGAAGGAGATATACCATGACTTCTAGACGGTGGTTCCATCCTAACATTACTGGTGTTGAAGCTGAAAATTTGTTGTTGACTAGACCAGTTGACGGGAGTTTTTTGGCTCGCCCATCTAAATCTAATCCTGGTGATTTTACTCTCTCCGTTAGAAG
tile1-24Q	TGTTTAACTTTAAGAAGGAGATATACCATGACTTCTAGACGGTGGTTCCATCCTAACATTACTGGTGTTGAAGCTGAAAATTTGTTGTTGACTAGACAAGTTGACGGGAGTTTTTTGGCTCGCCCATCTAAATCTAATCCTGGTGATTTTACTCTCTCCGTTAGAAG
tile1-24R	TGTTTAACTTTAAGAAGGAGATATACCATGACTTCTAGACGGTGGTTCCATCCTAACATTACTGGTGTTGAAGCTGAAAATTTGTTGTTGACTAGAAGAGTTGACGGGAGTTTTTTGGCTCGCCCATCTAAATCTAATCCTGGTGATTTTACTCTCTCCGTTAGAAG
tile1-24S	TGTTTAACTTTAAGAAGGAGATATACCATGACTTCTAGACGGTGGTTCCATCCTAACATTACTGGTGTTGAAGCTGAAAATTTGTTGTTGACTAGATCTGTTGACGGGAGTTTTTTGGCTCGCCCATCTAAATCTAATCCTGGTGATTTTACTCTCTCCGTTAGAAG
tile1-24T	TGTTTAACTTTAAGAAGGAGATATACCATGACTTCTAGACGGTGGTTCCATCCTAACATTACTGGTGTTGAAGCTGAAAATTTGTTGTTGACTAGAACTGTTGACGGGAGTTTTTTGGCTCGCCCATCTAAATCTAATCCTGGTGATTTTACTCTCTCCGTTAGAAG
tile1-24V	TGTTTAACTTTAAGAAGGAGATATACCATGACTTCTAGACGGTGGTTCCATCCTAACATTACTGGTGTTGAAGCTGAAAATTTGTTGTTGACTAGAGTTGTTGACGGGAGTTTTTTGGCTCGCCCATCTAAATCTAATCCTGGTGATTTTACTCTCTCCGTTAGAAG
tile1-24W	TGTTTAACTTTAAGAAGGAGATATACCATGACTTCTAGACGGTGGTTCCATCCTAACATTACTGGTGTTGAAGCTGAAAATTTGTTGTTGACTAGATGGGTTGACGGGAGTTTTTTGGCTCGCCCATCTAAATCTAATCCTGGTGATTTTACTCTCTCCGTTAGAAG
tile1-24Y	TGTTTAACTTTAAGAAGGAGATATACCATGACTTCTAGACGGTGGTTCCATCCTAACATTACTGGTGTTGAAGCTGAAAATTTGTTGTTGACTAGATATGTTGACGGGAGTTTTTTGGCTCGCCCATCTAAATCTAATCCTGGTGATTTTACTCTCTCCGTTAGAAG
tile1-24STOP	TGTTTAACTTTAAGAAGGAGATATACCATGACTTCTAGACGGTGGTTCCATCCTAACATTACTGGTGTTGAAGCTGAAAATTTGTTGTTGACTAGATAAGTTGACGGGAGTTTTTTGGCTCGCCCATCTAAATCTAATCCTGGTGATTTTACTCTCTCCGTTAGAAG
tile1-25A	TGTTTAACTTTAAGAAGGAGATATACCATGACTTCTAGACGGTGGTTCCATCCTAACATTACTGGTGTTGAAGCTGAAAATTTGTTGTTGACTAGAGGTGCTGACGGGAGTTTTTTGGCTCGCCCATCTAAATCTAATCCTGGTGATTTTACTCTCTCCGTTAGAAG
tile1-25C	TGTTTAACTTTAAGAAGGAGATATACCATGACTTCTAGACGGTGGTTCCATCCTAACATTACTGGTGTTGAAGCTGAAAATTTGTTGTTGACTAGAGGTTGTGACGGGAGTTTTTTGGCTCGCCCATCTAAATCTAATCCTGGTGATTTTACTCTCTCCGTTAGAAG
tile1-25D	TGTTTAACTTTAAGAAGGAGATATACCATGACTTCTAGACGGTGGTTCCATCCTAACATTACTGGTGTTGAAGCTGAAAATTTGTTGTTGACTAGAGGTGATGACGGGAGTTTTTTGGCTCGCCCATCTAAATCTAATCCTGGTGATTTTACTCTCTCCGTTAGAAG
tile1-25E	TGTTTAACTTTAAGAAGGAGATATACCATGACTTCTAGACGGTGGTTCCATCCTAACATTACTGGTGTTGAAGCTGAAAATTTGTTGTTGACTAGAGGTGAAGACGGGAGTTTTTTGGCTCGCCCATCTAAATCTAATCCTGGTGATTTTACTCTCTCCGTTAGAAG
tile1-25F	TGTTTAACTTTAAGAAGGAGATATACCATGACTTCTAGACGGTGGTTCCATCCTAACATTACTGGTGTTGAAGCTGAAAATTTGTTGTTGACTAGAGGTTTTGACGGGAGTTTTTTGGCTCGCCCATCTAAATCTAATCCTGGTGATTTTACTCTCTCCGTTAGAAG
tile1-25G	TGTTTAACTTTAAGAAGGAGATATACCATGACTTCTAGACGGTGGTTCCATCCTAACATTACTGGTGTTGAAGCTGAAAATTTGTTGTTGACTAGAGGTGGTGACGGGAGTTTTTTGGCTCGCCCATCTAAATCTAATCCTGGTGATTTTACTCTCTCCGTTAGAAG
tile1-25H	TGTTTAACTTTAAGAAGGAGATATACCATGACTTCTAGACGGTGGTTCCATCCTAACATTACTGGTGTTGAAGCTGAAAATTTGTTGTTGACTAGAGGTCATGACGGGAGTTTTTTGGCTCGCCCATCTAAATCTAATCCTGGTGATTTTACTCTCTCCGTTAGAAG
tile1-25I	TGTTTAACTTTAAGAAGGAGATATACCATGACTTCTAGACGGTGGTTCCATCCTAACATTACTGGTGTTGAAGCTGAAAATTTGTTGTTGACTAGAGGTATTGACGGGAGTTTTTTGGCTCGCCCATCTAAATCTAATCCTGGTGATTTTACTCTCTCCGTTAGAAG
tile1-25K	TGTTTAACTTTAAGAAGGAGATATACCATGACTTCTAGACGGTGGTTCCATCCTAACATTACTGGTGTTGAAGCTGAAAATTTGTTGTTGACTAGAGGTAAAGACGGGAGTTTTTTGGCTCGCCCATCTAAATCTAATCCTGGTGATTTTACTCTCTCCGTTAGAAG
tile1-25L	TGTTTAACTTTAAGAAGGAGATATACCATGACTTCTAGACGGTGGTTCCATCCTAACATTACTGGTGTTGAAGCTGAAAATTTGTTGTTGACTAGAGGTTTGGACGGGAGTTTTTTGGCTCGCCCATCTAAATCTAATCCTGGTGATTTTACTCTCTCCGTTAGAAG
tile1-25M	TGTTTAACTTTAAGAAGGAGATATACCATGACTTCTAGACGGTGGTTCCATCCTAACATTACTGGTGTTGAAGCTGAAAATTTGTTGTTGACTAGAGGTATGGACGGGAGTTTTTTGGCTCGCCCATCTAAATCTAATCCTGGTGATTTTACTCTCTCCGTTAGAAG
tile1-25N	TGTTTAACTTTAAGAAGGAGATATACCATGACTTCTAGACGGTGGTTCCATCCTAACATTACTGGTGTTGAAGCTGAAAATTTGTTGTTGACTAGAGGTAATGACGGGAGTTTTTTGGCTCGCCCATCTAAATCTAATCCTGGTGATTTTACTCTCTCCGTTAGAAG
tile1-25P	TGTTTAACTTTAAGAAGGAGATATACCATGACTTCTAGACGGTGGTTCCATCCTAACATTACTGGTGTTGAAGCTGAAAATTTGTTGTTGACTAGAGGTCCAGACGGGAGTTTTTTGGCTCGCCCATCTAAATCTAATCCTGGTGATTTTACTCTCTCCGTTAGAAG
tile1-25Q	TGTTTAACTTTAAGAAGGAGATATACCATGACTTCTAGACGGTGGTTCCATCCTAACATTACTGGTGTTGAAGCTGAAAATTTGTTGTTGACTAGAGGTCAAGACGGGAGTTTTTTGGCTCGCCCATCTAAATCTAATCCTGGTGATTTTACTCTCTCCGTTAGAAG
tile1-25R	TGTTTAACTTTAAGAAGGAGATATACCATGACTTCTAGACGGTGGTTCCATCCTAACATTACTGGTGTTGAAGCTGAAAATTTGTTGTTGACTAGAGGTAGAGACGGGAGTTTTTTGGCTCGCCCATCTAAATCTAATCCTGGTGATTTTACTCTCTCCGTTAGAAG
tile1-25S	TGTTTAACTTTAAGAAGGAGATATACCATGACTTCTAGACGGTGGTTCCATCCTAACATTACTGGTGTTGAAGCTGAAAATTTGTTGTTGACTAGAGGTTCTGACGGGAGTTTTTTGGCTCGCCCATCTAAATCTAATCCTGGTGATTTTACTCTCTCCGTTAGAAG
tile1-25T	TGTTTAACTTTAAGAAGGAGATATACCATGACTTCTAGACGGTGGTTCCATCCTAACATTACTGGTGTTGAAGCTGAAAATTTGTTGTTGACTAGAGGTACTGACGGGAGTTTTTTGGCTCGCCCATCTAAATCTAATCCTGGTGATTTTACTCTCTCCGTTAGAAG
tile1-25V	TGTTTAACTTTAAGAAGGAGATATACCATGACTTCTAGACGGTGGTTCCATCCTAACATTACTGGTGTTGAAGCTGAAAATTTGTTGTTGACTAGAGGTGTTGACGGGAGTTTTTTGGCTCGCCCATCTAAATCTAATCCTGGTGATTTTACTCTCTCCGTTAGAAG
tile1-25W	TGTTTAACTTTAAGAAGGAGATATACCATGACTTCTAGACGGTGGTTCCATCCTAACATTACTGGTGTTGAAGCTGAAAATTTGTTGTTGACTAGAGGTTGGGACGGGAGTTTTTTGGCTCGCCCATCTAAATCTAATCCTGGTGATTTTACTCTCTCCGTTAGAAG
tile1-25Y	TGTTTAACTTTAAGAAGGAGATATACCATGACTTCTAGACGGTGGTTCCATCCTAACATTACTGGTGTTGAAGCTGAAAATTTGTTGTTGACTAGAGGTTATGACGGGAGTTTTTTGGCTCGCCCATCTAAATCTAATCCTGGTGATTTTACTCTCTCCGTTAGAAG
tile1-25STOP	TGTTTAACTTTAAGAAGGAGATATACCATGACTTCTAGACGGTGGTTCCATCCTAACATTACTGGTGTTGAAGCTGAAAATTTGTTGTTGACTAGAGGTTAAGACGGGAGTTTTTTGGCTCGCCCATCTAAATCTAATCCTGGTGATTTTACTCTCTCCGTTAGAAG
tile1-26A	TGTTTAACTTTAAGAAGGAGATATACCATGACTTCTAGACGGTGGTTCCATCCTAACATTACTGGTGTTGAAGCTGAAAATTTGTTGTTGACTAGAGGTGTTGCTGGGAGTTTTTTGGCTCGCCCATCTAAATCTAATCCTGGTGATTTTACTCTCTCCGTTAGAAG
tile1-26C	TGTTTAACTTTAAGAAGGAGATATACCATGACTTCTAGACGGTGGTTCCATCCTAACATTACTGGTGTTGAAGCTGAAAATTTGTTGTTGACTAGAGGTGTTTGTGGGAGTTTTTTGGCTCGCCCATCTAAATCTAATCCTGGTGATTTTACTCTCTCCGTTAGAAG
tile1-26D	TGTTTAACTTTAAGAAGGAGATATACCATGACTTCTAGACGGTGGTTCCATCCTAACATTACTGGTGTTGAAGCTGAAAATTTGTTGTTGACTAGAGGTGTTGATGGGAGTTTTTTGGCTCGCCCATCTAAATCTAATCCTGGTGATTTTACTCTCTCCGTTAGAAG
tile1-26E	TGTTTAACTTTAAGAAGGAGATATACCATGACTTCTAGACGGTGGTTCCATCCTAACATTACTGGTGTTGAAGCTGAAAATTTGTTGTTGACTAGAGGTGTTGAAGGGAGTTTTTTGGCTCGCCCATCTAAATCTAATCCTGGTGATTTTACTCTCTCCGTTAGAAG
tile1-26F	TGTTTAACTTTAAGAAGGAGATATACCATGACTTCTAGACGGTGGTTCCATCCTAACATTACTGGTGTTGAAGCTGAAAATTTGTTGTTGACTAGAGGTGTTTTTGGGAGTTTTTTGGCTCGCCCATCTAAATCTAATCCTGGTGATTTTACTCTCTCCGTTAGAAG
tile1-26G	TGTTTAACTTTAAGAAGGAGATATACCATGACTTCTAGACGGTGGTTCCATCCTAACATTACTGGTGTTGAAGCTGAAAATTTGTTGTTGACTAGAGGTGTTGGTGGGAGTTTTTTGGCTCGCCCATCTAAATCTAATCCTGGTGATTTTACTCTCTCCGTTAGAAG
tile1-26H	TGTTTAACTTTAAGAAGGAGATATACCATGACTTCTAGACGGTGGTTCCATCCTAACATTACTGGTGTTGAAGCTGAAAATTTGTTGTTGACTAGAGGTGTTCATGGGAGTTTTTTGGCTCGCCCATCTAAATCTAATCCTGGTGATTTTACTCTCTCCGTTAGAAG
tile1-26I	TGTTTAACTTTAAGAAGGAGATATACCATGACTTCTAGACGGTGGTTCCATCCTAACATTACTGGTGTTGAAGCTGAAAATTTGTTGTTGACTAGAGGTGTTATTGGGAGTTTTTTGGCTCGCCCATCTAAATCTAATCCTGGTGATTTTACTCTCTCCGTTAGAAG
tile1-26K	TGTTTAACTTTAAGAAGGAGATATACCATGACTTCTAGACGGTGGTTCCATCCTAACATTACTGGTGTTGAAGCTGAAAATTTGTTGTTGACTAGAGGTGTTAAAGGGAGTTTTTTGGCTCGCCCATCTAAATCTAATCCTGGTGATTTTACTCTCTCCGTTAGAAG
tile1-26L	TGTTTAACTTTAAGAAGGAGATATACCATGACTTCTAGACGGTGGTTCCATCCTAACATTACTGGTGTTGAAGCTGAAAATTTGTTGTTGACTAGAGGTGTTTTGGGGAGTTTTTTGGCTCGCCCATCTAAATCTAATCCTGGTGATTTTACTCTCTCCGTTAGAAG
tile1-26M	TGTTTAACTTTAAGAAGGAGATATACCATGACTTCTAGACGGTGGTTCCATCCTAACATTACTGGTGTTGAAGCTGAAAATTTGTTGTTGACTAGAGGTGTTATGGGGAGTTTTTTGGCTCGCCCATCTAAATCTAATCCTGGTGATTTTACTCTCTCCGTTAGAAG
tile1-26N	TGTTTAACTTTAAGAAGGAGATATACCATGACTTCTAGACGGTGGTTCCATCCTAACATTACTGGTGTTGAAGCTGAAAATTTGTTGTTGACTAGAGGTGTTAATGGGAGTTTTTTGGCTCGCCCATCTAAATCTAATCCTGGTGATTTTACTCTCTCCGTTAGAAG
tile1-26P	TGTTTAACTTTAAGAAGGAGATATACCATGACTTCTAGACGGTGGTTCCATCCTAACATTACTGGTGTTGAAGCTGAAAATTTGTTGTTGACTAGAGGTGTTCCAGGGAGTTTTTTGGCTCGCCCATCTAAATCTAATCCTGGTGATTTTACTCTCTCCGTTAGAAG
tile1-26Q	TGTTTAACTTTAAGAAGGAGATATACCATGACTTCTAGACGGTGGTTCCATCCTAACATTACTGGTGTTGAAGCTGAAAATTTGTTGTTGACTAGAGGTGTTCAAGGGAGTTTTTTGGCTCGCCCATCTAAATCTAATCCTGGTGATTTTACTCTCTCCGTTAGAAG
tile1-26R	TGTTTAACTTTAAGAAGGAGATATACCATGACTTCTAGACGGTGGTTCCATCCTAACATTACTGGTGTTGAAGCTGAAAATTTGTTGTTGACTAGAGGTGTTAGAGGGAGTTTTTTGGCTCGCCCATCTAAATCTAATCCTGGTGATTTTACTCTCTCCGTTAGAAG
tile1-26S	TGTTTAACTTTAAGAAGGAGATATACCATGACTTCTAGACGGTGGTTCCATCCTAACATTACTGGTGTTGAAGCTGAAAATTTGTTGTTGACTAGAGGTGTTTCTGGGAGTTTTTTGGCTCGCCCATCTAAATCTAATCCTGGTGATTTTACTCTCTCCGTTAGAAG
tile1-26T	TGTTTAACTTTAAGAAGGAGATATACCATGACTTCTAGACGGTGGTTCCATCCTAACATTACTGGTGTTGAAGCTGAAAATTTGTTGTTGACTAGAGGTGTTACTGGGAGTTTTTTGGCTCGCCCATCTAAATCTAATCCTGGTGATTTTACTCTCTCCGTTAGAAG
tile1-26V	TGTTTAACTTTAAGAAGGAGATATACCATGACTTCTAGACGGTGGTTCCATCCTAACATTACTGGTGTTGAAGCTGAAAATTTGTTGTTGACTAGAGGTGTTGTTGGGAGTTTTTTGGCTCGCCCATCTAAATCTAATCCTGGTGATTTTACTCTCTCCGTTAGAAG
tile1-26W	TGTTTAACTTTAAGAAGGAGATATACCATGACTTCTAGACGGTGGTTCCATCCTAACATTACTGGTGTTGAAGCTGAAAATTTGTTGTTGACTAGAGGTGTTTGGGGGAGTTTTTTGGCTCGCCCATCTAAATCTAATCCTGGTGATTTTACTCTCTCCGTTAGAAG
tile1-26Y	TGTTTAACTTTAAGAAGGAGATATACCATGACTTCTAGACGGTGGTTCCATCCTAACATTACTGGTGTTGAAGCTGAAAATTTGTTGTTGACTAGAGGTGTTTATGGGAGTTTTTTGGCTCGCCCATCTAAATCTAATCCTGGTGATTTTACTCTCTCCGTTAGAAG
tile1-26STOP	TGTTTAACTTTAAGAAGGAGATATACCATGACTTCTAGACGGTGGTTCCATCCTAACATTACTGGTGTTGAAGCTGAAAATTTGTTGTTGACTAGAGGTGTTTAAGGGAGTTTTTTGGCTCGCCCATCTAAATCTAATCCTGGTGATTTTACTCTCTCCGTTAGAAG
tile1-27A	TGTTTAACTTTAAGAAGGAGATATACCATGACTTCTAGACGGTGGTTCCATCCTAACATTACTGGTGTTGAAGCTGAAAATTTGTTGTTGACTAGAGGTGTTGACGCTAGTTTTTTGGCTCGCCCATCTAAATCTAATCCTGGTGATTTTACTCTCTCCGTTAGAAG
tile1-27C	TGTTTAACTTTAAGAAGGAGATATACCATGACTTCTAGACGGTGGTTCCATCCTAACATTACTGGTGTTGAAGCTGAAAATTTGTTGTTGACTAGAGGTGTTGACTGTAGTTTTTTGGCTCGCCCATCTAAATCTAATCCTGGTGATTTTACTCTCTCCGTTAGAAG
tile1-27D	TGTTTAACTTTAAGAAGGAGATATACCATGACTTCTAGACGGTGGTTCCATCCTAACATTACTGGTGTTGAAGCTGAAAATTTGTTGTTGACTAGAGGTGTTGACGATAGTTTTTTGGCTCGCCCATCTAAATCTAATCCTGGTGATTTTACTCTCTCCGTTAGAAG
tile1-27E	TGTTTAACTTTAAGAAGGAGATATACCATGACTTCTAGACGGTGGTTCCATCCTAACATTACTGGTGTTGAAGCTGAAAATTTGTTGTTGACTAGAGGTGTTGACGAAAGTTTTTTGGCTCGCCCATCTAAATCTAATCCTGGTGATTTTACTCTCTCCGTTAGAAG
tile1-27F	TGTTTAACTTTAAGAAGGAGATATACCATGACTTCTAGACGGTGGTTCCATCCTAACATTACTGGTGTTGAAGCTGAAAATTTGTTGTTGACTAGAGGTGTTGACTTTAGTTTTTTGGCTCGCCCATCTAAATCTAATCCTGGTGATTTTACTCTCTCCGTTAGAAG
tile1-27G	TGTTTAACTTTAAGAAGGAGATATACCATGACTTCTAGACGGTGGTTCCATCCTAACATTACTGGTGTTGAAGCTGAAAATTTGTTGTTGACTAGAGGTGTTGACGGTAGTTTTTTGGCTCGCCCATCTAAATCTAATCCTGGTGATTTTACTCTCTCCGTTAGAAG
tile1-27H	TGTTTAACTTTAAGAAGGAGATATACCATGACTTCTAGACGGTGGTTCCATCCTAACATTACTGGTGTTGAAGCTGAAAATTTGTTGTTGACTAGAGGTGTTGACCATAGTTTTTTGGCTCGCCCATCTAAATCTAATCCTGGTGATTTTACTCTCTCCGTTAGAAG
tile1-27I	TGTTTAACTTTAAGAAGGAGATATACCATGACTTCTAGACGGTGGTTCCATCCTAACATTACTGGTGTTGAAGCTGAAAATTTGTTGTTGACTAGAGGTGTTGACATTAGTTTTTTGGCTCGCCCATCTAAATCTAATCCTGGTGATTTTACTCTCTCCGTTAGAAG
tile1-27K	TGTTTAACTTTAAGAAGGAGATATACCATGACTTCTAGACGGTGGTTCCATCCTAACATTACTGGTGTTGAAGCTGAAAATTTGTTGTTGACTAGAGGTGTTGACAAAAGTTTTTTGGCTCGCCCATCTAAATCTAATCCTGGTGATTTTACTCTCTCCGTTAGAAG
tile1-27L	TGTTTAACTTTAAGAAGGAGATATACCATGACTTCTAGACGGTGGTTCCATCCTAACATTACTGGTGTTGAAGCTGAAAATTTGTTGTTGACTAGAGGTGTTGACTTGAGTTTTTTGGCTCGCCCATCTAAATCTAATCCTGGTGATTTTACTCTCTCCGTTAGAAG
tile1-27M	TGTTTAACTTTAAGAAGGAGATATACCATGACTTCTAGACGGTGGTTCCATCCTAACATTACTGGTGTTGAAGCTGAAAATTTGTTGTTGACTAGAGGTGTTGACATGAGTTTTTTGGCTCGCCCATCTAAATCTAATCCTGGTGATTTTACTCTCTCCGTTAGAAG
tile1-27N	TGTTTAACTTTAAGAAGGAGATATACCATGACTTCTAGACGGTGGTTCCATCCTAACATTACTGGTGTTGAAGCTGAAAATTTGTTGTTGACTAGAGGTGTTGACAATAGTTTTTTGGCTCGCCCATCTAAATCTAATCCTGGTGATTTTACTCTCTCCGTTAGAAG
tile1-27P	TGTTTAACTTTAAGAAGGAGATATACCATGACTTCTAGACGGTGGTTCCATCCTAACATTACTGGTGTTGAAGCTGAAAATTTGTTGTTGACTAGAGGTGTTGACCCAAGTTTTTTGGCTCGCCCATCTAAATCTAATCCTGGTGATTTTACTCTCTCCGTTAGAAG
tile1-27Q	TGTTTAACTTTAAGAAGGAGATATACCATGACTTCTAGACGGTGGTTCCATCCTAACATTACTGGTGTTGAAGCTGAAAATTTGTTGTTGACTAGAGGTGTTGACCAAAGTTTTTTGGCTCGCCCATCTAAATCTAATCCTGGTGATTTTACTCTCTCCGTTAGAAG
tile1-27R	TGTTTAACTTTAAGAAGGAGATATACCATGACTTCTAGACGGTGGTTCCATCCTAACATTACTGGTGTTGAAGCTGAAAATTTGTTGTTGACTAGAGGTGTTGACAGAAGTTTTTTGGCTCGCCCATCTAAATCTAATCCTGGTGATTTTACTCTCTCCGTTAGAAG
tile1-27S	TGTTTAACTTTAAGAAGGAGATATACCATGACTTCTAGACGGTGGTTCCATCCTAACATTACTGGTGTTGAAGCTGAAAATTTGTTGTTGACTAGAGGTGTTGACTCTAGTTTTTTGGCTCGCCCATCTAAATCTAATCCTGGTGATTTTACTCTCTCCGTTAGAAG
tile1-27T	TGTTTAACTTTAAGAAGGAGATATACCATGACTTCTAGACGGTGGTTCCATCCTAACATTACTGGTGTTGAAGCTGAAAATTTGTTGTTGACTAGAGGTGTTGACACTAGTTTTTTGGCTCGCCCATCTAAATCTAATCCTGGTGATTTTACTCTCTCCGTTAGAAG
tile1-27V	TGTTTAACTTTAAGAAGGAGATATACCATGACTTCTAGACGGTGGTTCCATCCTAACATTACTGGTGTTGAAGCTGAAAATTTGTTGTTGACTAGAGGTGTTGACGTTAGTTTTTTGGCTCGCCCATCTAAATCTAATCCTGGTGATTTTACTCTCTCCGTTAGAAG
tile1-27W	TGTTTAACTTTAAGAAGGAGATATACCATGACTTCTAGACGGTGGTTCCATCCTAACATTACTGGTGTTGAAGCTGAAAATTTGTTGTTGACTAGAGGTGTTGACTGGAGTTTTTTGGCTCGCCCATCTAAATCTAATCCTGGTGATTTTACTCTCTCCGTTAGAAG
tile1-27Y	TGTTTAACTTTAAGAAGGAGATATACCATGACTTCTAGACGGTGGTTCCATCCTAACATTACTGGTGTTGAAGCTGAAAATTTGTTGTTGACTAGAGGTGTTGACTATAGTTTTTTGGCTCGCCCATCTAAATCTAATCCTGGTGATTTTACTCTCTCCGTTAGAAG
tile1-27STOP	TGTTTAACTTTAAGAAGGAGATATACCATGACTTCTAGACGGTGGTTCCATCCTAACATTACTGGTGTTGAAGCTGAAAATTTGTTGTTGACTAGAGGTGTTGACTAAAGTTTTTTGGCTCGCCCATCTAAATCTAATCCTGGTGATTTTACTCTCTCCGTTAGAAG
tile1-28A	TGTTTAACTTTAAGAAGGAGATATACCATGACTTCTAGACGGTGGTTCCATCCTAACATTACTGGTGTTGAAGCTGAAAATTTGTTGTTGACTAGAGGTGTTGACGGGGCTTTTTTGGCTCGCCCATCTAAATCTAATCCTGGTGATTTTACTCTCTCCGTTAGAAG
tile1-28C	TGTTTAACTTTAAGAAGGAGATATACCATGACTTCTAGACGGTGGTTCCATCCTAACATTACTGGTGTTGAAGCTGAAAATTTGTTGTTGACTAGAGGTGTTGACGGGTGTTTTTTGGCTCGCCCATCTAAATCTAATCCTGGTGATTTTACTCTCTCCGTTAGAAG
tile1-28D	TGTTTAACTTTAAGAAGGAGATATACCATGACTTCTAGACGGTGGTTCCATCCTAACATTACTGGTGTTGAAGCTGAAAATTTGTTGTTGACTAGAGGTGTTGACGGGGATTTTTTGGCTCGCCCATCTAAATCTAATCCTGGTGATTTTACTCTCTCCGTTAGAAG
tile1-28E	TGTTTAACTTTAAGAAGGAGATATACCATGACTTCTAGACGGTGGTTCCATCCTAACATTACTGGTGTTGAAGCTGAAAATTTGTTGTTGACTAGAGGTGTTGACGGGGAATTTTTGGCTCGCCCATCTAAATCTAATCCTGGTGATTTTACTCTCTCCGTTAGAAG
tile1-28F	TGTTTAACTTTAAGAAGGAGATATACCATGACTTCTAGACGGTGGTTCCATCCTAACATTACTGGTGTTGAAGCTGAAAATTTGTTGTTGACTAGAGGTGTTGACGGGTTTTTTTTGGCTCGCCCATCTAAATCTAATCCTGGTGATTTTACTCTCTCCGTTAGAAG
tile1-28G	TGTTTAACTTTAAGAAGGAGATATACCATGACTTCTAGACGGTGGTTCCATCCTAACATTACTGGTGTTGAAGCTGAAAATTTGTTGTTGACTAGAGGTGTTGACGGGGGTTTTTTGGCTCGCCCATCTAAATCTAATCCTGGTGATTTTACTCTCTCCGTTAGAAG
tile1-28H	TGTTTAACTTTAAGAAGGAGATATACCATGACTTCTAGACGGTGGTTCCATCCTAACATTACTGGTGTTGAAGCTGAAAATTTGTTGTTGACTAGAGGTGTTGACGGGCATTTTTTGGCTCGCCCATCTAAATCTAATCCTGGTGATTTTACTCTCTCCGTTAGAAG
tile1-28I	TGTTTAACTTTAAGAAGGAGATATACCATGACTTCTAGACGGTGGTTCCATCCTAACATTACTGGTGTTGAAGCTGAAAATTTGTTGTTGACTAGAGGTGTTGACGGGATTTTTTTGGCTCGCCCATCTAAATCTAATCCTGGTGATTTTACTCTCTCCGTTAGAAG
tile1-28K	TGTTTAACTTTAAGAAGGAGATATACCATGACTTCTAGACGGTGGTTCCATCCTAACATTACTGGTGTTGAAGCTGAAAATTTGTTGTTGACTAGAGGTGTTGACGGGAAATTTTTGGCTCGCCCATCTAAATCTAATCCTGGTGATTTTACTCTCTCCGTTAGAAG
tile1-28L	TGTTTAACTTTAAGAAGGAGATATACCATGACTTCTAGACGGTGGTTCCATCCTAACATTACTGGTGTTGAAGCTGAAAATTTGTTGTTGACTAGAGGTGTTGACGGGTTGTTTTTGGCTCGCCCATCTAAATCTAATCCTGGTGATTTTACTCTCTCCGTTAGAAG
tile1-28M	TGTTTAACTTTAAGAAGGAGATATACCATGACTTCTAGACGGTGGTTCCATCCTAACATTACTGGTGTTGAAGCTGAAAATTTGTTGTTGACTAGAGGTGTTGACGGGATGTTTTTGGCTCGCCCATCTAAATCTAATCCTGGTGATTTTACTCTCTCCGTTAGAAG
tile1-28N	TGTTTAACTTTAAGAAGGAGATATACCATGACTTCTAGACGGTGGTTCCATCCTAACATTACTGGTGTTGAAGCTGAAAATTTGTTGTTGACTAGAGGTGTTGACGGGAATTTTTTGGCTCGCCCATCTAAATCTAATCCTGGTGATTTTACTCTCTCCGTTAGAAG
tile1-28P	TGTTTAACTTTAAGAAGGAGATATACCATGACTTCTAGACGGTGGTTCCATCCTAACATTACTGGTGTTGAAGCTGAAAATTTGTTGTTGACTAGAGGTGTTGACGGGCCATTTTTGGCTCGCCCATCTAAATCTAATCCTGGTGATTTTACTCTCTCCGTTAGAAG
tile1-28Q	TGTTTAACTTTAAGAAGGAGATATACCATGACTTCTAGACGGTGGTTCCATCCTAACATTACTGGTGTTGAAGCTGAAAATTTGTTGTTGACTAGAGGTGTTGACGGGCAATTTTTGGCTCGCCCATCTAAATCTAATCCTGGTGATTTTACTCTCTCCGTTAGAAG
tile1-28R	TGTTTAACTTTAAGAAGGAGATATACCATGACTTCTAGACGGTGGTTCCATCCTAACATTACTGGTGTTGAAGCTGAAAATTTGTTGTTGACTAGAGGTGTTGACGGGAGATTTTTGGCTCGCCCATCTAAATCTAATCCTGGTGATTTTACTCTCTCCGTTAGAAG
tile1-28S	TGTTTAACTTTAAGAAGGAGATATACCATGACTTCTAGACGGTGGTTCCATCCTAACATTACTGGTGTTGAAGCTGAAAATTTGTTGTTGACTAGAGGTGTTGACGGGTCTTTTTTGGCTCGCCCATCTAAATCTAATCCTGGTGATTTTACTCTCTCCGTTAGAAG
tile1-28T	TGTTTAACTTTAAGAAGGAGATATACCATGACTTCTAGACGGTGGTTCCATCCTAACATTACTGGTGTTGAAGCTGAAAATTTGTTGTTGACTAGAGGTGTTGACGGGACTTTTTTGGCTCGCCCATCTAAATCTAATCCTGGTGATTTTACTCTCTCCGTTAGAAG
tile1-28V	TGTTTAACTTTAAGAAGGAGATATACCATGACTTCTAGACGGTGGTTCCATCCTAACATTACTGGTGTTGAAGCTGAAAATTTGTTGTTGACTAGAGGTGTTGACGGGGTTTTTTTGGCTCGCCCATCTAAATCTAATCCTGGTGATTTTACTCTCTCCGTTAGAAG
tile1-28W	TGTTTAACTTTAAGAAGGAGATATACCATGACTTCTAGACGGTGGTTCCATCCTAACATTACTGGTGTTGAAGCTGAAAATTTGTTGTTGACTAGAGGTGTTGACGGGTGGTTTTTGGCTCGCCCATCTAAATCTAATCCTGGTGATTTTACTCTCTCCGTTAGAAG
tile1-28Y	TGTTTAACTTTAAGAAGGAGATATACCATGACTTCTAGACGGTGGTTCCATCCTAACATTACTGGTGTTGAAGCTGAAAATTTGTTGTTGACTAGAGGTGTTGACGGGTATTTTTTGGCTCGCCCATCTAAATCTAATCCTGGTGATTTTACTCTCTCCGTTAGAAG
tile1-28STOP	TGTTTAACTTTAAGAAGGAGATATACCATGACTTCTAGACGGTGGTTCCATCCTAACATTACTGGTGTTGAAGCTGAAAATTTGTTGTTGACTAGAGGTGTTGACGGGTAATTTTTGGCTCGCCCATCTAAATCTAATCCTGGTGATTTTACTCTCTCCGTTAGAAG
tile1-29A	TGTTTAACTTTAAGAAGGAGATATACCATGACTTCTAGACGGTGGTTCCATCCTAACATTACTGGTGTTGAAGCTGAAAATTTGTTGTTGACTAGAGGTGTTGACGGGAGTGCTTTGGCTCGCCCATCTAAATCTAATCCTGGTGATTTTACTCTCTCCGTTAGAAG
tile1-29C	TGTTTAACTTTAAGAAGGAGATATACCATGACTTCTAGACGGTGGTTCCATCCTAACATTACTGGTGTTGAAGCTGAAAATTTGTTGTTGACTAGAGGTGTTGACGGGAGTTGTTTGGCTCGCCCATCTAAATCTAATCCTGGTGATTTTACTCTCTCCGTTAGAAG
tile1-29D	TGTTTAACTTTAAGAAGGAGATATACCATGACTTCTAGACGGTGGTTCCATCCTAACATTACTGGTGTTGAAGCTGAAAATTTGTTGTTGACTAGAGGTGTTGACGGGAGTGATTTGGCTCGCCCATCTAAATCTAATCCTGGTGATTTTACTCTCTCCGTTAGAAG
tile1-29E	TGTTTAACTTTAAGAAGGAGATATACCATGACTTCTAGACGGTGGTTCCATCCTAACATTACTGGTGTTGAAGCTGAAAATTTGTTGTTGACTAGAGGTGTTGACGGGAGTGAATTGGCTCGCCCATCTAAATCTAATCCTGGTGATTTTACTCTCTCCGTTAGAAG
tile1-29F	TGTTTAACTTTAAGAAGGAGATATACCATGACTTCTAGACGGTGGTTCCATCCTAACATTACTGGTGTTGAAGCTGAAAATTTGTTGTTGACTAGAGGTGTTGACGGGAGTTTTTTGGCTCGCCCATCTAAATCTAATCCTGGTGATTTTACTCTCTCCGTTAGAAG
tile1-29G	TGTTTAACTTTAAGAAGGAGATATACCATGACTTCTAGACGGTGGTTCCATCCTAACATTACTGGTGTTGAAGCTGAAAATTTGTTGTTGACTAGAGGTGTTGACGGGAGTGGTTTGGCTCGCCCATCTAAATCTAATCCTGGTGATTTTACTCTCTCCGTTAGAAG
tile1-29H	TGTTTAACTTTAAGAAGGAGATATACCATGACTTCTAGACGGTGGTTCCATCCTAACATTACTGGTGTTGAAGCTGAAAATTTGTTGTTGACTAGAGGTGTTGACGGGAGTCATTTGGCTCGCCCATCTAAATCTAATCCTGGTGATTTTACTCTCTCCGTTAGAAG
tile1-29I	TGTTTAACTTTAAGAAGGAGATATACCATGACTTCTAGACGGTGGTTCCATCCTAACATTACTGGTGTTGAAGCTGAAAATTTGTTGTTGACTAGAGGTGTTGACGGGAGTATTTTGGCTCGCCCATCTAAATCTAATCCTGGTGATTTTACTCTCTCCGTTAGAAG
tile1-29K	TGTTTAACTTTAAGAAGGAGATATACCATGACTTCTAGACGGTGGTTCCATCCTAACATTACTGGTGTTGAAGCTGAAAATTTGTTGTTGACTAGAGGTGTTGACGGGAGTAAATTGGCTCGCCCATCTAAATCTAATCCTGGTGATTTTACTCTCTCCGTTAGAAG
tile1-29L	TGTTTAACTTTAAGAAGGAGATATACCATGACTTCTAGACGGTGGTTCCATCCTAACATTACTGGTGTTGAAGCTGAAAATTTGTTGTTGACTAGAGGTGTTGACGGGAGTTTGTTGGCTCGCCCATCTAAATCTAATCCTGGTGATTTTACTCTCTCCGTTAGAAG
tile1-29M	TGTTTAACTTTAAGAAGGAGATATACCATGACTTCTAGACGGTGGTTCCATCCTAACATTACTGGTGTTGAAGCTGAAAATTTGTTGTTGACTAGAGGTGTTGACGGGAGTATGTTGGCTCGCCCATCTAAATCTAATCCTGGTGATTTTACTCTCTCCGTTAGAAG
tile1-29N	TGTTTAACTTTAAGAAGGAGATATACCATGACTTCTAGACGGTGGTTCCATCCTAACATTACTGGTGTTGAAGCTGAAAATTTGTTGTTGACTAGAGGTGTTGACGGGAGTAATTTGGCTCGCCCATCTAAATCTAATCCTGGTGATTTTACTCTCTCCGTTAGAAG
tile1-29P	TGTTTAACTTTAAGAAGGAGATATACCATGACTTCTAGACGGTGGTTCCATCCTAACATTACTGGTGTTGAAGCTGAAAATTTGTTGTTGACTAGAGGTGTTGACGGGAGTCCATTGGCTCGCCCATCTAAATCTAATCCTGGTGATTTTACTCTCTCCGTTAGAAG
tile1-29Q	TGTTTAACTTTAAGAAGGAGATATACCATGACTTCTAGACGGTGGTTCCATCCTAACATTACTGGTGTTGAAGCTGAAAATTTGTTGTTGACTAGAGGTGTTGACGGGAGTCAATTGGCTCGCCCATCTAAATCTAATCCTGGTGATTTTACTCTCTCCGTTAGAAG
tile1-29R	TGTTTAACTTTAAGAAGGAGATATACCATGACTTCTAGACGGTGGTTCCATCCTAACATTACTGGTGTTGAAGCTGAAAATTTGTTGTTGACTAGAGGTGTTGACGGGAGTAGATTGGCTCGCCCATCTAAATCTAATCCTGGTGATTTTACTCTCTCCGTTAGAAG
tile1-29S	TGTTTAACTTTAAGAAGGAGATATACCATGACTTCTAGACGGTGGTTCCATCCTAACATTACTGGTGTTGAAGCTGAAAATTTGTTGTTGACTAGAGGTGTTGACGGGAGTTCTTTGGCTCGCCCATCTAAATCTAATCCTGGTGATTTTACTCTCTCCGTTAGAAG
tile1-29T	TGTTTAACTTTAAGAAGGAGATATACCATGACTTCTAGACGGTGGTTCCATCCTAACATTACTGGTGTTGAAGCTGAAAATTTGTTGTTGACTAGAGGTGTTGACGGGAGTACTTTGGCTCGCCCATCTAAATCTAATCCTGGTGATTTTACTCTCTCCGTTAGAAG
tile1-29V	TGTTTAACTTTAAGAAGGAGATATACCATGACTTCTAGACGGTGGTTCCATCCTAACATTACTGGTGTTGAAGCTGAAAATTTGTTGTTGACTAGAGGTGTTGACGGGAGTGTTTTGGCTCGCCCATCTAAATCTAATCCTGGTGATTTTACTCTCTCCGTTAGAAG
tile1-29W	TGTTTAACTTTAAGAAGGAGATATACCATGACTTCTAGACGGTGGTTCCATCCTAACATTACTGGTGTTGAAGCTGAAAATTTGTTGTTGACTAGAGGTGTTGACGGGAGTTGGTTGGCTCGCCCATCTAAATCTAATCCTGGTGATTTTACTCTCTCCGTTAGAAG
tile1-29Y	TGTTTAACTTTAAGAAGGAGATATACCATGACTTCTAGACGGTGGTTCCATCCTAACATTACTGGTGTTGAAGCTGAAAATTTGTTGTTGACTAGAGGTGTTGACGGGAGTTATTTGGCTCGCCCATCTAAATCTAATCCTGGTGATTTTACTCTCTCCGTTAGAAG
tile1-29STOP	TGTTTAACTTTAAGAAGGAGATATACCATGACTTCTAGACGGTGGTTCCATCCTAACATTACTGGTGTTGAAGCTGAAAATTTGTTGTTGACTAGAGGTGTTGACGGGAGTTAATTGGCTCGCCCATCTAAATCTAATCCTGGTGATTTTACTCTCTCCGTTAGAAG
tile1-30A	TGTTTAACTTTAAGAAGGAGATATACCATGACTTCTAGACGGTGGTTCCATCCTAACATTACTGGTGTTGAAGCTGAAAATTTGTTGTTGACTAGAGGTGTTGACGGGAGTTTTGCTGCTCGCCCATCTAAATCTAATCCTGGTGATTTTACTCTCTCCGTTAGAAG
tile1-30C	TGTTTAACTTTAAGAAGGAGATATACCATGACTTCTAGACGGTGGTTCCATCCTAACATTACTGGTGTTGAAGCTGAAAATTTGTTGTTGACTAGAGGTGTTGACGGGAGTTTTTGTGCTCGCCCATCTAAATCTAATCCTGGTGATTTTACTCTCTCCGTTAGAAG
tile1-30D	TGTTTAACTTTAAGAAGGAGATATACCATGACTTCTAGACGGTGGTTCCATCCTAACATTACTGGTGTTGAAGCTGAAAATTTGTTGTTGACTAGAGGTGTTGACGGGAGTTTTGATGCTCGCCCATCTAAATCTAATCCTGGTGATTTTACTCTCTCCGTTAGAAG
tile1-30E	TGTTTAACTTTAAGAAGGAGATATACCATGACTTCTAGACGGTGGTTCCATCCTAACATTACTGGTGTTGAAGCTGAAAATTTGTTGTTGACTAGAGGTGTTGACGGGAGTTTTGAAGCTCGCCCATCTAAATCTAATCCTGGTGATTTTACTCTCTCCGTTAGAAG
tile1-30F	TGTTTAACTTTAAGAAGGAGATATACCATGACTTCTAGACGGTGGTTCCATCCTAACATTACTGGTGTTGAAGCTGAAAATTTGTTGTTGACTAGAGGTGTTGACGGGAGTTTTTTTGCTCGCCCATCTAAATCTAATCCTGGTGATTTTACTCTCTCCGTTAGAAG
tile1-30G	TGTTTAACTTTAAGAAGGAGATATACCATGACTTCTAGACGGTGGTTCCATCCTAACATTACTGGTGTTGAAGCTGAAAATTTGTTGTTGACTAGAGGTGTTGACGGGAGTTTTGGTGCTCGCCCATCTAAATCTAATCCTGGTGATTTTACTCTCTCCGTTAGAAG
tile1-30H	TGTTTAACTTTAAGAAGGAGATATACCATGACTTCTAGACGGTGGTTCCATCCTAACATTACTGGTGTTGAAGCTGAAAATTTGTTGTTGACTAGAGGTGTTGACGGGAGTTTTCATGCTCGCCCATCTAAATCTAATCCTGGTGATTTTACTCTCTCCGTTAGAAG
tile1-30I	TGTTTAACTTTAAGAAGGAGATATACCATGACTTCTAGACGGTGGTTCCATCCTAACATTACTGGTGTTGAAGCTGAAAATTTGTTGTTGACTAGAGGTGTTGACGGGAGTTTTATTGCTCGCCCATCTAAATCTAATCCTGGTGATTTTACTCTCTCCGTTAGAAG
tile1-30K	TGTTTAACTTTAAGAAGGAGATATACCATGACTTCTAGACGGTGGTTCCATCCTAACATTACTGGTGTTGAAGCTGAAAATTTGTTGTTGACTAGAGGTGTTGACGGGAGTTTTAAAGCTCGCCCATCTAAATCTAATCCTGGTGATTTTACTCTCTCCGTTAGAAG
tile1-30L	TGTTTAACTTTAAGAAGGAGATATACCATGACTTCTAGACGGTGGTTCCATCCTAACATTACTGGTGTTGAAGCTGAAAATTTGTTGTTGACTAGAGGTGTTGACGGGAGTTTTTTGGCTCGCCCATCTAAATCTAATCCTGGTGATTTTACTCTCTCCGTTAGAAG
tile1-30M	TGTTTAACTTTAAGAAGGAGATATACCATGACTTCTAGACGGTGGTTCCATCCTAACATTACTGGTGTTGAAGCTGAAAATTTGTTGTTGACTAGAGGTGTTGACGGGAGTTTTATGGCTCGCCCATCTAAATCTAATCCTGGTGATTTTACTCTCTCCGTTAGAAG
tile1-30N	TGTTTAACTTTAAGAAGGAGATATACCATGACTTCTAGACGGTGGTTCCATCCTAACATTACTGGTGTTGAAGCTGAAAATTTGTTGTTGACTAGAGGTGTTGACGGGAGTTTTAATGCTCGCCCATCTAAATCTAATCCTGGTGATTTTACTCTCTCCGTTAGAAG
tile1-30P	TGTTTAACTTTAAGAAGGAGATATACCATGACTTCTAGACGGTGGTTCCATCCTAACATTACTGGTGTTGAAGCTGAAAATTTGTTGTTGACTAGAGGTGTTGACGGGAGTTTTCCAGCTCGCCCATCTAAATCTAATCCTGGTGATTTTACTCTCTCCGTTAGAAG
tile1-30Q	TGTTTAACTTTAAGAAGGAGATATACCATGACTTCTAGACGGTGGTTCCATCCTAACATTACTGGTGTTGAAGCTGAAAATTTGTTGTTGACTAGAGGTGTTGACGGGAGTTTTCAAGCTCGCCCATCTAAATCTAATCCTGGTGATTTTACTCTCTCCGTTAGAAG
tile1-30R	TGTTTAACTTTAAGAAGGAGATATACCATGACTTCTAGACGGTGGTTCCATCCTAACATTACTGGTGTTGAAGCTGAAAATTTGTTGTTGACTAGAGGTGTTGACGGGAGTTTTAGAGCTCGCCCATCTAAATCTAATCCTGGTGATTTTACTCTCTCCGTTAGAAG
tile1-30S	TGTTTAACTTTAAGAAGGAGATATACCATGACTTCTAGACGGTGGTTCCATCCTAACATTACTGGTGTTGAAGCTGAAAATTTGTTGTTGACTAGAGGTGTTGACGGGAGTTTTTCTGCTCGCCCATCTAAATCTAATCCTGGTGATTTTACTCTCTCCGTTAGAAG
tile1-30T	TGTTTAACTTTAAGAAGGAGATATACCATGACTTCTAGACGGTGGTTCCATCCTAACATTACTGGTGTTGAAGCTGAAAATTTGTTGTTGACTAGAGGTGTTGACGGGAGTTTTACTGCTCGCCCATCTAAATCTAATCCTGGTGATTTTACTCTCTCCGTTAGAAG
tile1-30V	TGTTTAACTTTAAGAAGGAGATATACCATGACTTCTAGACGGTGGTTCCATCCTAACATTACTGGTGTTGAAGCTGAAAATTTGTTGTTGACTAGAGGTGTTGACGGGAGTTTTGTTGCTCGCCCATCTAAATCTAATCCTGGTGATTTTACTCTCTCCGTTAGAAG
tile1-30W	TGTTTAACTTTAAGAAGGAGATATACCATGACTTCTAGACGGTGGTTCCATCCTAACATTACTGGTGTTGAAGCTGAAAATTTGTTGTTGACTAGAGGTGTTGACGGGAGTTTTTGGGCTCGCCCATCTAAATCTAATCCTGGTGATTTTACTCTCTCCGTTAGAAG
tile1-30Y	TGTTTAACTTTAAGAAGGAGATATACCATGACTTCTAGACGGTGGTTCCATCCTAACATTACTGGTGTTGAAGCTGAAAATTTGTTGTTGACTAGAGGTGTTGACGGGAGTTTTTATGCTCGCCCATCTAAATCTAATCCTGGTGATTTTACTCTCTCCGTTAGAAG
tile1-30STOP	TGTTTAACTTTAAGAAGGAGATATACCATGACTTCTAGACGGTGGTTCCATCCTAACATTACTGGTGTTGAAGCTGAAAATTTGTTGTTGACTAGAGGTGTTGACGGGAGTTTTTAAGCTCGCCCATCTAAATCTAATCCTGGTGATTTTACTCTCTCCGTTAGAAG
tile1-31A	TGTTTAACTTTAAGAAGGAGATATACCATGACTTCTAGACGGTGGTTCCATCCTAACATTACTGGTGTTGAAGCTGAAAATTTGTTGTTGACTAGAGGTGTTGACGGGAGTTTTTTGGCTCGCCCATCTAAATCTAATCCTGGTGATTTTACTCTCTCCGTTAGAAG
tile1-31C	TGTTTAACTTTAAGAAGGAGATATACCATGACTTCTAGACGGTGGTTCCATCCTAACATTACTGGTGTTGAAGCTGAAAATTTGTTGTTGACTAGAGGTGTTGACGGGAGTTTTTTGTGTCGCCCATCTAAATCTAATCCTGGTGATTTTACTCTCTCCGTTAGAAG
tile1-31D	TGTTTAACTTTAAGAAGGAGATATACCATGACTTCTAGACGGTGGTTCCATCCTAACATTACTGGTGTTGAAGCTGAAAATTTGTTGTTGACTAGAGGTGTTGACGGGAGTTTTTTGGATCGCCCATCTAAATCTAATCCTGGTGATTTTACTCTCTCCGTTAGAAG
tile1-31E	TGTTTAACTTTAAGAAGGAGATATACCATGACTTCTAGACGGTGGTTCCATCCTAACATTACTGGTGTTGAAGCTGAAAATTTGTTGTTGACTAGAGGTGTTGACGGGAGTTTTTTGGAACGCCCATCTAAATCTAATCCTGGTGATTTTACTCTCTCCGTTAGAAG
tile1-31F	TGTTTAACTTTAAGAAGGAGATATACCATGACTTCTAGACGGTGGTTCCATCCTAACATTACTGGTGTTGAAGCTGAAAATTTGTTGTTGACTAGAGGTGTTGACGGGAGTTTTTTGTTTCGCCCATCTAAATCTAATCCTGGTGATTTTACTCTCTCCGTTAGAAG
tile1-31G	TGTTTAACTTTAAGAAGGAGATATACCATGACTTCTAGACGGTGGTTCCATCCTAACATTACTGGTGTTGAAGCTGAAAATTTGTTGTTGACTAGAGGTGTTGACGGGAGTTTTTTGGGTCGCCCATCTAAATCTAATCCTGGTGATTTTACTCTCTCCGTTAGAAG
tile1-31H	TGTTTAACTTTAAGAAGGAGATATACCATGACTTCTAGACGGTGGTTCCATCCTAACATTACTGGTGTTGAAGCTGAAAATTTGTTGTTGACTAGAGGTGTTGACGGGAGTTTTTTGCATCGCCCATCTAAATCTAATCCTGGTGATTTTACTCTCTCCGTTAGAAG
tile1-31I	TGTTTAACTTTAAGAAGGAGATATACCATGACTTCTAGACGGTGGTTCCATCCTAACATTACTGGTGTTGAAGCTGAAAATTTGTTGTTGACTAGAGGTGTTGACGGGAGTTTTTTGATTCGCCCATCTAAATCTAATCCTGGTGATTTTACTCTCTCCGTTAGAAG
tile1-31K	TGTTTAACTTTAAGAAGGAGATATACCATGACTTCTAGACGGTGGTTCCATCCTAACATTACTGGTGTTGAAGCTGAAAATTTGTTGTTGACTAGAGGTGTTGACGGGAGTTTTTTGAAACGCCCATCTAAATCTAATCCTGGTGATTTTACTCTCTCCGTTAGAAG
tile1-31L	TGTTTAACTTTAAGAAGGAGATATACCATGACTTCTAGACGGTGGTTCCATCCTAACATTACTGGTGTTGAAGCTGAAAATTTGTTGTTGACTAGAGGTGTTGACGGGAGTTTTTTGTTGCGCCCATCTAAATCTAATCCTGGTGATTTTACTCTCTCCGTTAGAAG
tile1-31M	TGTTTAACTTTAAGAAGGAGATATACCATGACTTCTAGACGGTGGTTCCATCCTAACATTACTGGTGTTGAAGCTGAAAATTTGTTGTTGACTAGAGGTGTTGACGGGAGTTTTTTGATGCGCCCATCTAAATCTAATCCTGGTGATTTTACTCTCTCCGTTAGAAG
tile1-31N	TGTTTAACTTTAAGAAGGAGATATACCATGACTTCTAGACGGTGGTTCCATCCTAACATTACTGGTGTTGAAGCTGAAAATTTGTTGTTGACTAGAGGTGTTGACGGGAGTTTTTTGAATCGCCCATCTAAATCTAATCCTGGTGATTTTACTCTCTCCGTTAGAAG
tile1-31P	TGTTTAACTTTAAGAAGGAGATATACCATGACTTCTAGACGGTGGTTCCATCCTAACATTACTGGTGTTGAAGCTGAAAATTTGTTGTTGACTAGAGGTGTTGACGGGAGTTTTTTGCCACGCCCATCTAAATCTAATCCTGGTGATTTTACTCTCTCCGTTAGAAG
tile1-31Q	TGTTTAACTTTAAGAAGGAGATATACCATGACTTCTAGACGGTGGTTCCATCCTAACATTACTGGTGTTGAAGCTGAAAATTTGTTGTTGACTAGAGGTGTTGACGGGAGTTTTTTGCAACGCCCATCTAAATCTAATCCTGGTGATTTTACTCTCTCCGTTAGAAG
tile1-31R	TGTTTAACTTTAAGAAGGAGATATACCATGACTTCTAGACGGTGGTTCCATCCTAACATTACTGGTGTTGAAGCTGAAAATTTGTTGTTGACTAGAGGTGTTGACGGGAGTTTTTTGAGACGCCCATCTAAATCTAATCCTGGTGATTTTACTCTCTCCGTTAGAAG
tile1-31S	TGTTTAACTTTAAGAAGGAGATATACCATGACTTCTAGACGGTGGTTCCATCCTAACATTACTGGTGTTGAAGCTGAAAATTTGTTGTTGACTAGAGGTGTTGACGGGAGTTTTTTGTCTCGCCCATCTAAATCTAATCCTGGTGATTTTACTCTCTCCGTTAGAAG
tile1-31T	TGTTTAACTTTAAGAAGGAGATATACCATGACTTCTAGACGGTGGTTCCATCCTAACATTACTGGTGTTGAAGCTGAAAATTTGTTGTTGACTAGAGGTGTTGACGGGAGTTTTTTGACTCGCCCATCTAAATCTAATCCTGGTGATTTTACTCTCTCCGTTAGAAG
tile1-31V	TGTTTAACTTTAAGAAGGAGATATACCATGACTTCTAGACGGTGGTTCCATCCTAACATTACTGGTGTTGAAGCTGAAAATTTGTTGTTGACTAGAGGTGTTGACGGGAGTTTTTTGGTTCGCCCATCTAAATCTAATCCTGGTGATTTTACTCTCTCCGTTAGAAG
tile1-31W	TGTTTAACTTTAAGAAGGAGATATACCATGACTTCTAGACGGTGGTTCCATCCTAACATTACTGGTGTTGAAGCTGAAAATTTGTTGTTGACTAGAGGTGTTGACGGGAGTTTTTTGTGGCGCCCATCTAAATCTAATCCTGGTGATTTTACTCTCTCCGTTAGAAG
tile1-31Y	TGTTTAACTTTAAGAAGGAGATATACCATGACTTCTAGACGGTGGTTCCATCCTAACATTACTGGTGTTGAAGCTGAAAATTTGTTGTTGACTAGAGGTGTTGACGGGAGTTTTTTGTATCGCCCATCTAAATCTAATCCTGGTGATTTTACTCTCTCCGTTAGAAG
tile1-31STOP	TGTTTAACTTTAAGAAGGAGATATACCATGACTTCTAGACGGTGGTTCCATCCTAACATTACTGGTGTTGAAGCTGAAAATTTGTTGTTGACTAGAGGTGTTGACGGGAGTTTTTTGTAACGCCCATCTAAATCTAATCCTGGTGATTTTACTCTCTCCGTTAGAAG
tile1-32A	TGTTTAACTTTAAGAAGGAGATATACCATGACTTCTAGACGGTGGTTCCATCCTAACATTACTGGTGTTGAAGCTGAAAATTTGTTGTTGACTAGAGGTGTTGACGGGAGTTTTTTGGCTGCTCCATCTAAATCTAATCCTGGTGATTTTACTCTCTCCGTTAGAAG
tile1-32C	TGTTTAACTTTAAGAAGGAGATATACCATGACTTCTAGACGGTGGTTCCATCCTAACATTACTGGTGTTGAAGCTGAAAATTTGTTGTTGACTAGAGGTGTTGACGGGAGTTTTTTGGCTTGTCCATCTAAATCTAATCCTGGTGATTTTACTCTCTCCGTTAGAAG
tile1-32D	TGTTTAACTTTAAGAAGGAGATATACCATGACTTCTAGACGGTGGTTCCATCCTAACATTACTGGTGTTGAAGCTGAAAATTTGTTGTTGACTAGAGGTGTTGACGGGAGTTTTTTGGCTGATCCATCTAAATCTAATCCTGGTGATTTTACTCTCTCCGTTAGAAG
tile1-32E	TGTTTAACTTTAAGAAGGAGATATACCATGACTTCTAGACGGTGGTTCCATCCTAACATTACTGGTGTTGAAGCTGAAAATTTGTTGTTGACTAGAGGTGTTGACGGGAGTTTTTTGGCTGAACCATCTAAATCTAATCCTGGTGATTTTACTCTCTCCGTTAGAAG
tile1-32F	TGTTTAACTTTAAGAAGGAGATATACCATGACTTCTAGACGGTGGTTCCATCCTAACATTACTGGTGTTGAAGCTGAAAATTTGTTGTTGACTAGAGGTGTTGACGGGAGTTTTTTGGCTTTTCCATCTAAATCTAATCCTGGTGATTTTACTCTCTCCGTTAGAAG
tile1-32G	TGTTTAACTTTAAGAAGGAGATATACCATGACTTCTAGACGGTGGTTCCATCCTAACATTACTGGTGTTGAAGCTGAAAATTTGTTGTTGACTAGAGGTGTTGACGGGAGTTTTTTGGCTGGTCCATCTAAATCTAATCCTGGTGATTTTACTCTCTCCGTTAGAAG
tile1-32H	TGTTTAACTTTAAGAAGGAGATATACCATGACTTCTAGACGGTGGTTCCATCCTAACATTACTGGTGTTGAAGCTGAAAATTTGTTGTTGACTAGAGGTGTTGACGGGAGTTTTTTGGCTCATCCATCTAAATCTAATCCTGGTGATTTTACTCTCTCCGTTAGAAG
tile1-32I	TGTTTAACTTTAAGAAGGAGATATACCATGACTTCTAGACGGTGGTTCCATCCTAACATTACTGGTGTTGAAGCTGAAAATTTGTTGTTGACTAGAGGTGTTGACGGGAGTTTTTTGGCTATTCCATCTAAATCTAATCCTGGTGATTTTACTCTCTCCGTTAGAAG
tile1-32K	TGTTTAACTTTAAGAAGGAGATATACCATGACTTCTAGACGGTGGTTCCATCCTAACATTACTGGTGTTGAAGCTGAAAATTTGTTGTTGACTAGAGGTGTTGACGGGAGTTTTTTGGCTAAACCATCTAAATCTAATCCTGGTGATTTTACTCTCTCCGTTAGAAG
tile1-32L	TGTTTAACTTTAAGAAGGAGATATACCATGACTTCTAGACGGTGGTTCCATCCTAACATTACTGGTGTTGAAGCTGAAAATTTGTTGTTGACTAGAGGTGTTGACGGGAGTTTTTTGGCTTTGCCATCTAAATCTAATCCTGGTGATTTTACTCTCTCCGTTAGAAG
tile1-32M	TGTTTAACTTTAAGAAGGAGATATACCATGACTTCTAGACGGTGGTTCCATCCTAACATTACTGGTGTTGAAGCTGAAAATTTGTTGTTGACTAGAGGTGTTGACGGGAGTTTTTTGGCTATGCCATCTAAATCTAATCCTGGTGATTTTACTCTCTCCGTTAGAAG
tile1-32N	TGTTTAACTTTAAGAAGGAGATATACCATGACTTCTAGACGGTGGTTCCATCCTAACATTACTGGTGTTGAAGCTGAAAATTTGTTGTTGACTAGAGGTGTTGACGGGAGTTTTTTGGCTAATCCATCTAAATCTAATCCTGGTGATTTTACTCTCTCCGTTAGAAG
tile1-32P	TGTTTAACTTTAAGAAGGAGATATACCATGACTTCTAGACGGTGGTTCCATCCTAACATTACTGGTGTTGAAGCTGAAAATTTGTTGTTGACTAGAGGTGTTGACGGGAGTTTTTTGGCTCCACCATCTAAATCTAATCCTGGTGATTTTACTCTCTCCGTTAGAAG
tile1-32Q	TGTTTAACTTTAAGAAGGAGATATACCATGACTTCTAGACGGTGGTTCCATCCTAACATTACTGGTGTTGAAGCTGAAAATTTGTTGTTGACTAGAGGTGTTGACGGGAGTTTTTTGGCTCAACCATCTAAATCTAATCCTGGTGATTTTACTCTCTCCGTTAGAAG
tile1-32R	TGTTTAACTTTAAGAAGGAGATATACCATGACTTCTAGACGGTGGTTCCATCCTAACATTACTGGTGTTGAAGCTGAAAATTTGTTGTTGACTAGAGGTGTTGACGGGAGTTTTTTGGCTAGACCATCTAAATCTAATCCTGGTGATTTTACTCTCTCCGTTAGAAG
tile1-32S	TGTTTAACTTTAAGAAGGAGATATACCATGACTTCTAGACGGTGGTTCCATCCTAACATTACTGGTGTTGAAGCTGAAAATTTGTTGTTGACTAGAGGTGTTGACGGGAGTTTTTTGGCTTCTCCATCTAAATCTAATCCTGGTGATTTTACTCTCTCCGTTAGAAG
tile1-32T	TGTTTAACTTTAAGAAGGAGATATACCATGACTTCTAGACGGTGGTTCCATCCTAACATTACTGGTGTTGAAGCTGAAAATTTGTTGTTGACTAGAGGTGTTGACGGGAGTTTTTTGGCTACTCCATCTAAATCTAATCCTGGTGATTTTACTCTCTCCGTTAGAAG
tile1-32V	TGTTTAACTTTAAGAAGGAGATATACCATGACTTCTAGACGGTGGTTCCATCCTAACATTACTGGTGTTGAAGCTGAAAATTTGTTGTTGACTAGAGGTGTTGACGGGAGTTTTTTGGCTGTTCCATCTAAATCTAATCCTGGTGATTTTACTCTCTCCGTTAGAAG
tile1-32W	TGTTTAACTTTAAGAAGGAGATATACCATGACTTCTAGACGGTGGTTCCATCCTAACATTACTGGTGTTGAAGCTGAAAATTTGTTGTTGACTAGAGGTGTTGACGGGAGTTTTTTGGCTTGGCCATCTAAATCTAATCCTGGTGATTTTACTCTCTCCGTTAGAAG
tile1-32Y	TGTTTAACTTTAAGAAGGAGATATACCATGACTTCTAGACGGTGGTTCCATCCTAACATTACTGGTGTTGAAGCTGAAAATTTGTTGTTGACTAGAGGTGTTGACGGGAGTTTTTTGGCTTATCCATCTAAATCTAATCCTGGTGATTTTACTCTCTCCGTTAGAAG
tile1-32STOP	TGTTTAACTTTAAGAAGGAGATATACCATGACTTCTAGACGGTGGTTCCATCCTAACATTACTGGTGTTGAAGCTGAAAATTTGTTGTTGACTAGAGGTGTTGACGGGAGTTTTTTGGCTTAACCATCTAAATCTAATCCTGGTGATTTTACTCTCTCCGTTAGAAG
tile1-33A	TGTTTAACTTTAAGAAGGAGATATACCATGACTTCTAGACGGTGGTTCCATCCTAACATTACTGGTGTTGAAGCTGAAAATTTGTTGTTGACTAGAGGTGTTGACGGGAGTTTTTTGGCTCGCGCTTCTAAATCTAATCCTGGTGATTTTACTCTCTCCGTTAGAAG
tile1-33C	TGTTTAACTTTAAGAAGGAGATATACCATGACTTCTAGACGGTGGTTCCATCCTAACATTACTGGTGTTGAAGCTGAAAATTTGTTGTTGACTAGAGGTGTTGACGGGAGTTTTTTGGCTCGCTGTTCTAAATCTAATCCTGGTGATTTTACTCTCTCCGTTAGAAG
tile1-33D	TGTTTAACTTTAAGAAGGAGATATACCATGACTTCTAGACGGTGGTTCCATCCTAACATTACTGGTGTTGAAGCTGAAAATTTGTTGTTGACTAGAGGTGTTGACGGGAGTTTTTTGGCTCGCGATTCTAAATCTAATCCTGGTGATTTTACTCTCTCCGTTAGAAG
tile1-33E	TGTTTAACTTTAAGAAGGAGATATACCATGACTTCTAGACGGTGGTTCCATCCTAACATTACTGGTGTTGAAGCTGAAAATTTGTTGTTGACTAGAGGTGTTGACGGGAGTTTTTTGGCTCGCGAATCTAAATCTAATCCTGGTGATTTTACTCTCTCCGTTAGAAG
tile1-33F	TGTTTAACTTTAAGAAGGAGATATACCATGACTTCTAGACGGTGGTTCCATCCTAACATTACTGGTGTTGAAGCTGAAAATTTGTTGTTGACTAGAGGTGTTGACGGGAGTTTTTTGGCTCGCTTTTCTAAATCTAATCCTGGTGATTTTACTCTCTCCGTTAGAAG
tile1-33G	TGTTTAACTTTAAGAAGGAGATATACCATGACTTCTAGACGGTGGTTCCATCCTAACATTACTGGTGTTGAAGCTGAAAATTTGTTGTTGACTAGAGGTGTTGACGGGAGTTTTTTGGCTCGCGGTTCTAAATCTAATCCTGGTGATTTTACTCTCTCCGTTAGAAG
tile1-33H	TGTTTAACTTTAAGAAGGAGATATACCATGACTTCTAGACGGTGGTTCCATCCTAACATTACTGGTGTTGAAGCTGAAAATTTGTTGTTGACTAGAGGTGTTGACGGGAGTTTTTTGGCTCGCCATTCTAAATCTAATCCTGGTGATTTTACTCTCTCCGTTAGAAG
tile1-33I	TGTTTAACTTTAAGAAGGAGATATACCATGACTTCTAGACGGTGGTTCCATCCTAACATTACTGGTGTTGAAGCTGAAAATTTGTTGTTGACTAGAGGTGTTGACGGGAGTTTTTTGGCTCGCATTTCTAAATCTAATCCTGGTGATTTTACTCTCTCCGTTAGAAG
tile1-33K	TGTTTAACTTTAAGAAGGAGATATACCATGACTTCTAGACGGTGGTTCCATCCTAACATTACTGGTGTTGAAGCTGAAAATTTGTTGTTGACTAGAGGTGTTGACGGGAGTTTTTTGGCTCGCAAATCTAAATCTAATCCTGGTGATTTTACTCTCTCCGTTAGAAG
tile1-33L	TGTTTAACTTTAAGAAGGAGATATACCATGACTTCTAGACGGTGGTTCCATCCTAACATTACTGGTGTTGAAGCTGAAAATTTGTTGTTGACTAGAGGTGTTGACGGGAGTTTTTTGGCTCGCTTGTCTAAATCTAATCCTGGTGATTTTACTCTCTCCGTTAGAAG
tile1-33M	TGTTTAACTTTAAGAAGGAGATATACCATGACTTCTAGACGGTGGTTCCATCCTAACATTACTGGTGTTGAAGCTGAAAATTTGTTGTTGACTAGAGGTGTTGACGGGAGTTTTTTGGCTCGCATGTCTAAATCTAATCCTGGTGATTTTACTCTCTCCGTTAGAAG
tile1-33N	TGTTTAACTTTAAGAAGGAGATATACCATGACTTCTAGACGGTGGTTCCATCCTAACATTACTGGTGTTGAAGCTGAAAATTTGTTGTTGACTAGAGGTGTTGACGGGAGTTTTTTGGCTCGCAATTCTAAATCTAATCCTGGTGATTTTACTCTCTCCGTTAGAAG
tile1-33P	TGTTTAACTTTAAGAAGGAGATATACCATGACTTCTAGACGGTGGTTCCATCCTAACATTACTGGTGTTGAAGCTGAAAATTTGTTGTTGACTAGAGGTGTTGACGGGAGTTTTTTGGCTCGCCCATCTAAATCTAATCCTGGTGATTTTACTCTCTCCGTTAGAAG
tile1-33Q	TGTTTAACTTTAAGAAGGAGATATACCATGACTTCTAGACGGTGGTTCCATCCTAACATTACTGGTGTTGAAGCTGAAAATTTGTTGTTGACTAGAGGTGTTGACGGGAGTTTTTTGGCTCGCCAATCTAAATCTAATCCTGGTGATTTTACTCTCTCCGTTAGAAG
tile1-33R	TGTTTAACTTTAAGAAGGAGATATACCATGACTTCTAGACGGTGGTTCCATCCTAACATTACTGGTGTTGAAGCTGAAAATTTGTTGTTGACTAGAGGTGTTGACGGGAGTTTTTTGGCTCGCAGATCTAAATCTAATCCTGGTGATTTTACTCTCTCCGTTAGAAG
tile1-33S	TGTTTAACTTTAAGAAGGAGATATACCATGACTTCTAGACGGTGGTTCCATCCTAACATTACTGGTGTTGAAGCTGAAAATTTGTTGTTGACTAGAGGTGTTGACGGGAGTTTTTTGGCTCGCTCTTCTAAATCTAATCCTGGTGATTTTACTCTCTCCGTTAGAAG
tile1-33T	TGTTTAACTTTAAGAAGGAGATATACCATGACTTCTAGACGGTGGTTCCATCCTAACATTACTGGTGTTGAAGCTGAAAATTTGTTGTTGACTAGAGGTGTTGACGGGAGTTTTTTGGCTCGCACTTCTAAATCTAATCCTGGTGATTTTACTCTCTCCGTTAGAAG
tile1-33V	TGTTTAACTTTAAGAAGGAGATATACCATGACTTCTAGACGGTGGTTCCATCCTAACATTACTGGTGTTGAAGCTGAAAATTTGTTGTTGACTAGAGGTGTTGACGGGAGTTTTTTGGCTCGCGTTTCTAAATCTAATCCTGGTGATTTTACTCTCTCCGTTAGAAG
tile1-33W	TGTTTAACTTTAAGAAGGAGATATACCATGACTTCTAGACGGTGGTTCCATCCTAACATTACTGGTGTTGAAGCTGAAAATTTGTTGTTGACTAGAGGTGTTGACGGGAGTTTTTTGGCTCGCTGGTCTAAATCTAATCCTGGTGATTTTACTCTCTCCGTTAGAAG
tile1-33Y	TGTTTAACTTTAAGAAGGAGATATACCATGACTTCTAGACGGTGGTTCCATCCTAACATTACTGGTGTTGAAGCTGAAAATTTGTTGTTGACTAGAGGTGTTGACGGGAGTTTTTTGGCTCGCTATTCTAAATCTAATCCTGGTGATTTTACTCTCTCCGTTAGAAG
tile1-33STOP	TGTTTAACTTTAAGAAGGAGATATACCATGACTTCTAGACGGTGGTTCCATCCTAACATTACTGGTGTTGAAGCTGAAAATTTGTTGTTGACTAGAGGTGTTGACGGGAGTTTTTTGGCTCGCTAATCTAAATCTAATCCTGGTGATTTTACTCTCTCCGTTAGAAG
tile1-34A	TGTTTAACTTTAAGAAGGAGATATACCATGACTTCTAGACGGTGGTTCCATCCTAACATTACTGGTGTTGAAGCTGAAAATTTGTTGTTGACTAGAGGTGTTGACGGGAGTTTTTTGGCTCGCCCAGCTAAATCTAATCCTGGTGATTTTACTCTCTCCGTTAGAAG
tile1-34C	TGTTTAACTTTAAGAAGGAGATATACCATGACTTCTAGACGGTGGTTCCATCCTAACATTACTGGTGTTGAAGCTGAAAATTTGTTGTTGACTAGAGGTGTTGACGGGAGTTTTTTGGCTCGCCCATGTAAATCTAATCCTGGTGATTTTACTCTCTCCGTTAGAAG
tile1-34D	TGTTTAACTTTAAGAAGGAGATATACCATGACTTCTAGACGGTGGTTCCATCCTAACATTACTGGTGTTGAAGCTGAAAATTTGTTGTTGACTAGAGGTGTTGACGGGAGTTTTTTGGCTCGCCCAGATAAATCTAATCCTGGTGATTTTACTCTCTCCGTTAGAAG
tile1-34E	TGTTTAACTTTAAGAAGGAGATATACCATGACTTCTAGACGGTGGTTCCATCCTAACATTACTGGTGTTGAAGCTGAAAATTTGTTGTTGACTAGAGGTGTTGACGGGAGTTTTTTGGCTCGCCCAGAAAAATCTAATCCTGGTGATTTTACTCTCTCCGTTAGAAG
tile1-34F	TGTTTAACTTTAAGAAGGAGATATACCATGACTTCTAGACGGTGGTTCCATCCTAACATTACTGGTGTTGAAGCTGAAAATTTGTTGTTGACTAGAGGTGTTGACGGGAGTTTTTTGGCTCGCCCATTTAAATCTAATCCTGGTGATTTTACTCTCTCCGTTAGAAG
tile1-34G	TGTTTAACTTTAAGAAGGAGATATACCATGACTTCTAGACGGTGGTTCCATCCTAACATTACTGGTGTTGAAGCTGAAAATTTGTTGTTGACTAGAGGTGTTGACGGGAGTTTTTTGGCTCGCCCAGGTAAATCTAATCCTGGTGATTTTACTCTCTCCGTTAGAAG
tile1-34H	TGTTTAACTTTAAGAAGGAGATATACCATGACTTCTAGACGGTGGTTCCATCCTAACATTACTGGTGTTGAAGCTGAAAATTTGTTGTTGACTAGAGGTGTTGACGGGAGTTTTTTGGCTCGCCCACATAAATCTAATCCTGGTGATTTTACTCTCTCCGTTAGAAG
tile1-34I	TGTTTAACTTTAAGAAGGAGATATACCATGACTTCTAGACGGTGGTTCCATCCTAACATTACTGGTGTTGAAGCTGAAAATTTGTTGTTGACTAGAGGTGTTGACGGGAGTTTTTTGGCTCGCCCAATTAAATCTAATCCTGGTGATTTTACTCTCTCCGTTAGAAG
tile1-34K	TGTTTAACTTTAAGAAGGAGATATACCATGACTTCTAGACGGTGGTTCCATCCTAACATTACTGGTGTTGAAGCTGAAAATTTGTTGTTGACTAGAGGTGTTGACGGGAGTTTTTTGGCTCGCCCAAAAAAATCTAATCCTGGTGATTTTACTCTCTCCGTTAGAAG
tile1-34L	TGTTTAACTTTAAGAAGGAGATATACCATGACTTCTAGACGGTGGTTCCATCCTAACATTACTGGTGTTGAAGCTGAAAATTTGTTGTTGACTAGAGGTGTTGACGGGAGTTTTTTGGCTCGCCCATTGAAATCTAATCCTGGTGATTTTACTCTCTCCGTTAGAAG
tile1-34M	TGTTTAACTTTAAGAAGGAGATATACCATGACTTCTAGACGGTGGTTCCATCCTAACATTACTGGTGTTGAAGCTGAAAATTTGTTGTTGACTAGAGGTGTTGACGGGAGTTTTTTGGCTCGCCCAATGAAATCTAATCCTGGTGATTTTACTCTCTCCGTTAGAAG
tile1-34N	TGTTTAACTTTAAGAAGGAGATATACCATGACTTCTAGACGGTGGTTCCATCCTAACATTACTGGTGTTGAAGCTGAAAATTTGTTGTTGACTAGAGGTGTTGACGGGAGTTTTTTGGCTCGCCCAAATAAATCTAATCCTGGTGATTTTACTCTCTCCGTTAGAAG
tile1-34P	TGTTTAACTTTAAGAAGGAGATATACCATGACTTCTAGACGGTGGTTCCATCCTAACATTACTGGTGTTGAAGCTGAAAATTTGTTGTTGACTAGAGGTGTTGACGGGAGTTTTTTGGCTCGCCCACCAAAATCTAATCCTGGTGATTTTACTCTCTCCGTTAGAAG
tile1-34Q	TGTTTAACTTTAAGAAGGAGATATACCATGACTTCTAGACGGTGGTTCCATCCTAACATTACTGGTGTTGAAGCTGAAAATTTGTTGTTGACTAGAGGTGTTGACGGGAGTTTTTTGGCTCGCCCACAAAAATCTAATCCTGGTGATTTTACTCTCTCCGTTAGAAG
tile1-34R	TGTTTAACTTTAAGAAGGAGATATACCATGACTTCTAGACGGTGGTTCCATCCTAACATTACTGGTGTTGAAGCTGAAAATTTGTTGTTGACTAGAGGTGTTGACGGGAGTTTTTTGGCTCGCCCAAGAAAATCTAATCCTGGTGATTTTACTCTCTCCGTTAGAAG
tile1-34S	TGTTTAACTTTAAGAAGGAGATATACCATGACTTCTAGACGGTGGTTCCATCCTAACATTACTGGTGTTGAAGCTGAAAATTTGTTGTTGACTAGAGGTGTTGACGGGAGTTTTTTGGCTCGCCCATCTAAATCTAATCCTGGTGATTTTACTCTCTCCGTTAGAAG
tile1-34T	TGTTTAACTTTAAGAAGGAGATATACCATGACTTCTAGACGGTGGTTCCATCCTAACATTACTGGTGTTGAAGCTGAAAATTTGTTGTTGACTAGAGGTGTTGACGGGAGTTTTTTGGCTCGCCCAACTAAATCTAATCCTGGTGATTTTACTCTCTCCGTTAGAAG
tile1-34V	TGTTTAACTTTAAGAAGGAGATATACCATGACTTCTAGACGGTGGTTCCATCCTAACATTACTGGTGTTGAAGCTGAAAATTTGTTGTTGACTAGAGGTGTTGACGGGAGTTTTTTGGCTCGCCCAGTTAAATCTAATCCTGGTGATTTTACTCTCTCCGTTAGAAG
tile1-34W	TGTTTAACTTTAAGAAGGAGATATACCATGACTTCTAGACGGTGGTTCCATCCTAACATTACTGGTGTTGAAGCTGAAAATTTGTTGTTGACTAGAGGTGTTGACGGGAGTTTTTTGGCTCGCCCATGGAAATCTAATCCTGGTGATTTTACTCTCTCCGTTAGAAG
tile1-34Y	TGTTTAACTTTAAGAAGGAGATATACCATGACTTCTAGACGGTGGTTCCATCCTAACATTACTGGTGTTGAAGCTGAAAATTTGTTGTTGACTAGAGGTGTTGACGGGAGTTTTTTGGCTCGCCCATATAAATCTAATCCTGGTGATTTTACTCTCTCCGTTAGAAG
tile1-34STOP	TGTTTAACTTTAAGAAGGAGATATACCATGACTTCTAGACGGTGGTTCCATCCTAACATTACTGGTGTTGAAGCTGAAAATTTGTTGTTGACTAGAGGTGTTGACGGGAGTTTTTTGGCTCGCCCATAAAAATCTAATCCTGGTGATTTTACTCTCTCCGTTAGAAG
tile1-35A	TGTTTAACTTTAAGAAGGAGATATACCATGACTTCTAGACGGTGGTTCCATCCTAACATTACTGGTGTTGAAGCTGAAAATTTGTTGTTGACTAGAGGTGTTGACGGGAGTTTTTTGGCTCGCCCATCTGCTTCTAATCCTGGTGATTTTACTCTCTCCGTTAGAAG
tile1-35C	TGTTTAACTTTAAGAAGGAGATATACCATGACTTCTAGACGGTGGTTCCATCCTAACATTACTGGTGTTGAAGCTGAAAATTTGTTGTTGACTAGAGGTGTTGACGGGAGTTTTTTGGCTCGCCCATCTTGTTCTAATCCTGGTGATTTTACTCTCTCCGTTAGAAG
tile1-35D	TGTTTAACTTTAAGAAGGAGATATACCATGACTTCTAGACGGTGGTTCCATCCTAACATTACTGGTGTTGAAGCTGAAAATTTGTTGTTGACTAGAGGTGTTGACGGGAGTTTTTTGGCTCGCCCATCTGATTCTAATCCTGGTGATTTTACTCTCTCCGTTAGAAG
tile1-35E	TGTTTAACTTTAAGAAGGAGATATACCATGACTTCTAGACGGTGGTTCCATCCTAACATTACTGGTGTTGAAGCTGAAAATTTGTTGTTGACTAGAGGTGTTGACGGGAGTTTTTTGGCTCGCCCATCTGAATCTAATCCTGGTGATTTTACTCTCTCCGTTAGAAG
tile1-35F	TGTTTAACTTTAAGAAGGAGATATACCATGACTTCTAGACGGTGGTTCCATCCTAACATTACTGGTGTTGAAGCTGAAAATTTGTTGTTGACTAGAGGTGTTGACGGGAGTTTTTTGGCTCGCCCATCTTTTTCTAATCCTGGTGATTTTACTCTCTCCGTTAGAAG
tile1-35G	TGTTTAACTTTAAGAAGGAGATATACCATGACTTCTAGACGGTGGTTCCATCCTAACATTACTGGTGTTGAAGCTGAAAATTTGTTGTTGACTAGAGGTGTTGACGGGAGTTTTTTGGCTCGCCCATCTGGTTCTAATCCTGGTGATTTTACTCTCTCCGTTAGAAG
tile1-35H	TGTTTAACTTTAAGAAGGAGATATACCATGACTTCTAGACGGTGGTTCCATCCTAACATTACTGGTGTTGAAGCTGAAAATTTGTTGTTGACTAGAGGTGTTGACGGGAGTTTTTTGGCTCGCCCATCTCATTCTAATCCTGGTGATTTTACTCTCTCCGTTAGAAG
tile1-35I	TGTTTAACTTTAAGAAGGAGATATACCATGACTTCTAGACGGTGGTTCCATCCTAACATTACTGGTGTTGAAGCTGAAAATTTGTTGTTGACTAGAGGTGTTGACGGGAGTTTTTTGGCTCGCCCATCTATTTCTAATCCTGGTGATTTTACTCTCTCCGTTAGAAG
tile1-35K	TGTTTAACTTTAAGAAGGAGATATACCATGACTTCTAGACGGTGGTTCCATCCTAACATTACTGGTGTTGAAGCTGAAAATTTGTTGTTGACTAGAGGTGTTGACGGGAGTTTTTTGGCTCGCCCATCTAAATCTAATCCTGGTGATTTTACTCTCTCCGTTAGAAG
tile1-35L	TGTTTAACTTTAAGAAGGAGATATACCATGACTTCTAGACGGTGGTTCCATCCTAACATTACTGGTGTTGAAGCTGAAAATTTGTTGTTGACTAGAGGTGTTGACGGGAGTTTTTTGGCTCGCCCATCTTTGTCTAATCCTGGTGATTTTACTCTCTCCGTTAGAAG
tile1-35M	TGTTTAACTTTAAGAAGGAGATATACCATGACTTCTAGACGGTGGTTCCATCCTAACATTACTGGTGTTGAAGCTGAAAATTTGTTGTTGACTAGAGGTGTTGACGGGAGTTTTTTGGCTCGCCCATCTATGTCTAATCCTGGTGATTTTACTCTCTCCGTTAGAAG
tile1-35N	TGTTTAACTTTAAGAAGGAGATATACCATGACTTCTAGACGGTGGTTCCATCCTAACATTACTGGTGTTGAAGCTGAAAATTTGTTGTTGACTAGAGGTGTTGACGGGAGTTTTTTGGCTCGCCCATCTAATTCTAATCCTGGTGATTTTACTCTCTCCGTTAGAAG
tile1-35P	TGTTTAACTTTAAGAAGGAGATATACCATGACTTCTAGACGGTGGTTCCATCCTAACATTACTGGTGTTGAAGCTGAAAATTTGTTGTTGACTAGAGGTGTTGACGGGAGTTTTTTGGCTCGCCCATCTCCATCTAATCCTGGTGATTTTACTCTCTCCGTTAGAAG
tile1-35Q	TGTTTAACTTTAAGAAGGAGATATACCATGACTTCTAGACGGTGGTTCCATCCTAACATTACTGGTGTTGAAGCTGAAAATTTGTTGTTGACTAGAGGTGTTGACGGGAGTTTTTTGGCTCGCCCATCTCAATCTAATCCTGGTGATTTTACTCTCTCCGTTAGAAG
tile1-35R	TGTTTAACTTTAAGAAGGAGATATACCATGACTTCTAGACGGTGGTTCCATCCTAACATTACTGGTGTTGAAGCTGAAAATTTGTTGTTGACTAGAGGTGTTGACGGGAGTTTTTTGGCTCGCCCATCTAGATCTAATCCTGGTGATTTTACTCTCTCCGTTAGAAG
tile1-35S	TGTTTAACTTTAAGAAGGAGATATACCATGACTTCTAGACGGTGGTTCCATCCTAACATTACTGGTGTTGAAGCTGAAAATTTGTTGTTGACTAGAGGTGTTGACGGGAGTTTTTTGGCTCGCCCATCTTCTTCTAATCCTGGTGATTTTACTCTCTCCGTTAGAAG
tile1-35T	TGTTTAACTTTAAGAAGGAGATATACCATGACTTCTAGACGGTGGTTCCATCCTAACATTACTGGTGTTGAAGCTGAAAATTTGTTGTTGACTAGAGGTGTTGACGGGAGTTTTTTGGCTCGCCCATCTACTTCTAATCCTGGTGATTTTACTCTCTCCGTTAGAAG
tile1-35V	TGTTTAACTTTAAGAAGGAGATATACCATGACTTCTAGACGGTGGTTCCATCCTAACATTACTGGTGTTGAAGCTGAAAATTTGTTGTTGACTAGAGGTGTTGACGGGAGTTTTTTGGCTCGCCCATCTGTTTCTAATCCTGGTGATTTTACTCTCTCCGTTAGAAG
tile1-35W	TGTTTAACTTTAAGAAGGAGATATACCATGACTTCTAGACGGTGGTTCCATCCTAACATTACTGGTGTTGAAGCTGAAAATTTGTTGTTGACTAGAGGTGTTGACGGGAGTTTTTTGGCTCGCCCATCTTGGTCTAATCCTGGTGATTTTACTCTCTCCGTTAGAAG
tile1-35Y	TGTTTAACTTTAAGAAGGAGATATACCATGACTTCTAGACGGTGGTTCCATCCTAACATTACTGGTGTTGAAGCTGAAAATTTGTTGTTGACTAGAGGTGTTGACGGGAGTTTTTTGGCTCGCCCATCTTATTCTAATCCTGGTGATTTTACTCTCTCCGTTAGAAG
tile1-35STOP	TGTTTAACTTTAAGAAGGAGATATACCATGACTTCTAGACGGTGGTTCCATCCTAACATTACTGGTGTTGAAGCTGAAAATTTGTTGTTGACTAGAGGTGTTGACGGGAGTTTTTTGGCTCGCCCATCTTAATCTAATCCTGGTGATTTTACTCTCTCCGTTAGAAG
tile1-36A	TGTTTAACTTTAAGAAGGAGATATACCATGACTTCTAGACGGTGGTTCCATCCTAACATTACTGGTGTTGAAGCTGAAAATTTGTTGTTGACTAGAGGTGTTGACGGGAGTTTTTTGGCTCGCCCATCTAAAGCTAATCCTGGTGATTTTACTCTCTCCGTTAGAAG
tile1-36C	TGTTTAACTTTAAGAAGGAGATATACCATGACTTCTAGACGGTGGTTCCATCCTAACATTACTGGTGTTGAAGCTGAAAATTTGTTGTTGACTAGAGGTGTTGACGGGAGTTTTTTGGCTCGCCCATCTAAATGTAATCCTGGTGATTTTACTCTCTCCGTTAGAAG
tile1-36D	TGTTTAACTTTAAGAAGGAGATATACCATGACTTCTAGACGGTGGTTCCATCCTAACATTACTGGTGTTGAAGCTGAAAATTTGTTGTTGACTAGAGGTGTTGACGGGAGTTTTTTGGCTCGCCCATCTAAAGATAATCCTGGTGATTTTACTCTCTCCGTTAGAAG
tile1-36E	TGTTTAACTTTAAGAAGGAGATATACCATGACTTCTAGACGGTGGTTCCATCCTAACATTACTGGTGTTGAAGCTGAAAATTTGTTGTTGACTAGAGGTGTTGACGGGAGTTTTTTGGCTCGCCCATCTAAAGAAAATCCTGGTGATTTTACTCTCTCCGTTAGAAG
tile1-36F	TGTTTAACTTTAAGAAGGAGATATACCATGACTTCTAGACGGTGGTTCCATCCTAACATTACTGGTGTTGAAGCTGAAAATTTGTTGTTGACTAGAGGTGTTGACGGGAGTTTTTTGGCTCGCCCATCTAAATTTAATCCTGGTGATTTTACTCTCTCCGTTAGAAG
tile1-36G	TGTTTAACTTTAAGAAGGAGATATACCATGACTTCTAGACGGTGGTTCCATCCTAACATTACTGGTGTTGAAGCTGAAAATTTGTTGTTGACTAGAGGTGTTGACGGGAGTTTTTTGGCTCGCCCATCTAAAGGTAATCCTGGTGATTTTACTCTCTCCGTTAGAAG
tile1-36H	TGTTTAACTTTAAGAAGGAGATATACCATGACTTCTAGACGGTGGTTCCATCCTAACATTACTGGTGTTGAAGCTGAAAATTTGTTGTTGACTAGAGGTGTTGACGGGAGTTTTTTGGCTCGCCCATCTAAACATAATCCTGGTGATTTTACTCTCTCCGTTAGAAG
tile1-36I	TGTTTAACTTTAAGAAGGAGATATACCATGACTTCTAGACGGTGGTTCCATCCTAACATTACTGGTGTTGAAGCTGAAAATTTGTTGTTGACTAGAGGTGTTGACGGGAGTTTTTTGGCTCGCCCATCTAAAATTAATCCTGGTGATTTTACTCTCTCCGTTAGAAG
tile1-36K	TGTTTAACTTTAAGAAGGAGATATACCATGACTTCTAGACGGTGGTTCCATCCTAACATTACTGGTGTTGAAGCTGAAAATTTGTTGTTGACTAGAGGTGTTGACGGGAGTTTTTTGGCTCGCCCATCTAAAAAAAATCCTGGTGATTTTACTCTCTCCGTTAGAAG
tile1-36L	TGTTTAACTTTAAGAAGGAGATATACCATGACTTCTAGACGGTGGTTCCATCCTAACATTACTGGTGTTGAAGCTGAAAATTTGTTGTTGACTAGAGGTGTTGACGGGAGTTTTTTGGCTCGCCCATCTAAATTGAATCCTGGTGATTTTACTCTCTCCGTTAGAAG
tile1-36M	TGTTTAACTTTAAGAAGGAGATATACCATGACTTCTAGACGGTGGTTCCATCCTAACATTACTGGTGTTGAAGCTGAAAATTTGTTGTTGACTAGAGGTGTTGACGGGAGTTTTTTGGCTCGCCCATCTAAAATGAATCCTGGTGATTTTACTCTCTCCGTTAGAAG
tile1-36N	TGTTTAACTTTAAGAAGGAGATATACCATGACTTCTAGACGGTGGTTCCATCCTAACATTACTGGTGTTGAAGCTGAAAATTTGTTGTTGACTAGAGGTGTTGACGGGAGTTTTTTGGCTCGCCCATCTAAAAATAATCCTGGTGATTTTACTCTCTCCGTTAGAAG
tile1-36P	TGTTTAACTTTAAGAAGGAGATATACCATGACTTCTAGACGGTGGTTCCATCCTAACATTACTGGTGTTGAAGCTGAAAATTTGTTGTTGACTAGAGGTGTTGACGGGAGTTTTTTGGCTCGCCCATCTAAACCAAATCCTGGTGATTTTACTCTCTCCGTTAGAAG
tile1-36Q	TGTTTAACTTTAAGAAGGAGATATACCATGACTTCTAGACGGTGGTTCCATCCTAACATTACTGGTGTTGAAGCTGAAAATTTGTTGTTGACTAGAGGTGTTGACGGGAGTTTTTTGGCTCGCCCATCTAAACAAAATCCTGGTGATTTTACTCTCTCCGTTAGAAG
tile1-36R	TGTTTAACTTTAAGAAGGAGATATACCATGACTTCTAGACGGTGGTTCCATCCTAACATTACTGGTGTTGAAGCTGAAAATTTGTTGTTGACTAGAGGTGTTGACGGGAGTTTTTTGGCTCGCCCATCTAAAAGAAATCCTGGTGATTTTACTCTCTCCGTTAGAAG
tile1-36S	TGTTTAACTTTAAGAAGGAGATATACCATGACTTCTAGACGGTGGTTCCATCCTAACATTACTGGTGTTGAAGCTGAAAATTTGTTGTTGACTAGAGGTGTTGACGGGAGTTTTTTGGCTCGCCCATCTAAATCTAATCCTGGTGATTTTACTCTCTCCGTTAGAAG
tile1-36T	TGTTTAACTTTAAGAAGGAGATATACCATGACTTCTAGACGGTGGTTCCATCCTAACATTACTGGTGTTGAAGCTGAAAATTTGTTGTTGACTAGAGGTGTTGACGGGAGTTTTTTGGCTCGCCCATCTAAAACTAATCCTGGTGATTTTACTCTCTCCGTTAGAAG
tile1-36V	TGTTTAACTTTAAGAAGGAGATATACCATGACTTCTAGACGGTGGTTCCATCCTAACATTACTGGTGTTGAAGCTGAAAATTTGTTGTTGACTAGAGGTGTTGACGGGAGTTTTTTGGCTCGCCCATCTAAAGTTAATCCTGGTGATTTTACTCTCTCCGTTAGAAG
tile1-36W	TGTTTAACTTTAAGAAGGAGATATACCATGACTTCTAGACGGTGGTTCCATCCTAACATTACTGGTGTTGAAGCTGAAAATTTGTTGTTGACTAGAGGTGTTGACGGGAGTTTTTTGGCTCGCCCATCTAAATGGAATCCTGGTGATTTTACTCTCTCCGTTAGAAG
tile1-36Y	TGTTTAACTTTAAGAAGGAGATATACCATGACTTCTAGACGGTGGTTCCATCCTAACATTACTGGTGTTGAAGCTGAAAATTTGTTGTTGACTAGAGGTGTTGACGGGAGTTTTTTGGCTCGCCCATCTAAATATAATCCTGGTGATTTTACTCTCTCCGTTAGAAG
tile1-36STOP	TGTTTAACTTTAAGAAGGAGATATACCATGACTTCTAGACGGTGGTTCCATCCTAACATTACTGGTGTTGAAGCTGAAAATTTGTTGTTGACTAGAGGTGTTGACGGGAGTTTTTTGGCTCGCCCATCTAAATAAAATCCTGGTGATTTTACTCTCTCCGTTAGAAG
tile1-37A	TGTTTAACTTTAAGAAGGAGATATACCATGACTTCTAGACGGTGGTTCCATCCTAACATTACTGGTGTTGAAGCTGAAAATTTGTTGTTGACTAGAGGTGTTGACGGGAGTTTTTTGGCTCGCCCATCTAAATCTGCTCCTGGTGATTTTACTCTCTCCGTTAGAAG
tile1-37C	TGTTTAACTTTAAGAAGGAGATATACCATGACTTCTAGACGGTGGTTCCATCCTAACATTACTGGTGTTGAAGCTGAAAATTTGTTGTTGACTAGAGGTGTTGACGGGAGTTTTTTGGCTCGCCCATCTAAATCTTGTCCTGGTGATTTTACTCTCTCCGTTAGAAG
tile1-37D	TGTTTAACTTTAAGAAGGAGATATACCATGACTTCTAGACGGTGGTTCCATCCTAACATTACTGGTGTTGAAGCTGAAAATTTGTTGTTGACTAGAGGTGTTGACGGGAGTTTTTTGGCTCGCCCATCTAAATCTGATCCTGGTGATTTTACTCTCTCCGTTAGAAG
tile1-37E	TGTTTAACTTTAAGAAGGAGATATACCATGACTTCTAGACGGTGGTTCCATCCTAACATTACTGGTGTTGAAGCTGAAAATTTGTTGTTGACTAGAGGTGTTGACGGGAGTTTTTTGGCTCGCCCATCTAAATCTGAACCTGGTGATTTTACTCTCTCCGTTAGAAG
tile1-37F	TGTTTAACTTTAAGAAGGAGATATACCATGACTTCTAGACGGTGGTTCCATCCTAACATTACTGGTGTTGAAGCTGAAAATTTGTTGTTGACTAGAGGTGTTGACGGGAGTTTTTTGGCTCGCCCATCTAAATCTTTTCCTGGTGATTTTACTCTCTCCGTTAGAAG
tile1-37G	TGTTTAACTTTAAGAAGGAGATATACCATGACTTCTAGACGGTGGTTCCATCCTAACATTACTGGTGTTGAAGCTGAAAATTTGTTGTTGACTAGAGGTGTTGACGGGAGTTTTTTGGCTCGCCCATCTAAATCTGGTCCTGGTGATTTTACTCTCTCCGTTAGAAG
tile1-37H	TGTTTAACTTTAAGAAGGAGATATACCATGACTTCTAGACGGTGGTTCCATCCTAACATTACTGGTGTTGAAGCTGAAAATTTGTTGTTGACTAGAGGTGTTGACGGGAGTTTTTTGGCTCGCCCATCTAAATCTCATCCTGGTGATTTTACTCTCTCCGTTAGAAG
tile1-37I	TGTTTAACTTTAAGAAGGAGATATACCATGACTTCTAGACGGTGGTTCCATCCTAACATTACTGGTGTTGAAGCTGAAAATTTGTTGTTGACTAGAGGTGTTGACGGGAGTTTTTTGGCTCGCCCATCTAAATCTATTCCTGGTGATTTTACTCTCTCCGTTAGAAG
tile1-37K	TGTTTAACTTTAAGAAGGAGATATACCATGACTTCTAGACGGTGGTTCCATCCTAACATTACTGGTGTTGAAGCTGAAAATTTGTTGTTGACTAGAGGTGTTGACGGGAGTTTTTTGGCTCGCCCATCTAAATCTAAACCTGGTGATTTTACTCTCTCCGTTAGAAG
tile1-37L	TGTTTAACTTTAAGAAGGAGATATACCATGACTTCTAGACGGTGGTTCCATCCTAACATTACTGGTGTTGAAGCTGAAAATTTGTTGTTGACTAGAGGTGTTGACGGGAGTTTTTTGGCTCGCCCATCTAAATCTTTGCCTGGTGATTTTACTCTCTCCGTTAGAAG
tile1-37M	TGTTTAACTTTAAGAAGGAGATATACCATGACTTCTAGACGGTGGTTCCATCCTAACATTACTGGTGTTGAAGCTGAAAATTTGTTGTTGACTAGAGGTGTTGACGGGAGTTTTTTGGCTCGCCCATCTAAATCTATGCCTGGTGATTTTACTCTCTCCGTTAGAAG
tile1-37N	TGTTTAACTTTAAGAAGGAGATATACCATGACTTCTAGACGGTGGTTCCATCCTAACATTACTGGTGTTGAAGCTGAAAATTTGTTGTTGACTAGAGGTGTTGACGGGAGTTTTTTGGCTCGCCCATCTAAATCTAATCCTGGTGATTTTACTCTCTCCGTTAGAAG
tile1-37P	TGTTTAACTTTAAGAAGGAGATATACCATGACTTCTAGACGGTGGTTCCATCCTAACATTACTGGTGTTGAAGCTGAAAATTTGTTGTTGACTAGAGGTGTTGACGGGAGTTTTTTGGCTCGCCCATCTAAATCTCCACCTGGTGATTTTACTCTCTCCGTTAGAAG
tile1-37Q	TGTTTAACTTTAAGAAGGAGATATACCATGACTTCTAGACGGTGGTTCCATCCTAACATTACTGGTGTTGAAGCTGAAAATTTGTTGTTGACTAGAGGTGTTGACGGGAGTTTTTTGGCTCGCCCATCTAAATCTCAACCTGGTGATTTTACTCTCTCCGTTAGAAG
tile1-37R	TGTTTAACTTTAAGAAGGAGATATACCATGACTTCTAGACGGTGGTTCCATCCTAACATTACTGGTGTTGAAGCTGAAAATTTGTTGTTGACTAGAGGTGTTGACGGGAGTTTTTTGGCTCGCCCATCTAAATCTAGACCTGGTGATTTTACTCTCTCCGTTAGAAG
tile1-37S	TGTTTAACTTTAAGAAGGAGATATACCATGACTTCTAGACGGTGGTTCCATCCTAACATTACTGGTGTTGAAGCTGAAAATTTGTTGTTGACTAGAGGTGTTGACGGGAGTTTTTTGGCTCGCCCATCTAAATCTTCTCCTGGTGATTTTACTCTCTCCGTTAGAAG
tile1-37T	TGTTTAACTTTAAGAAGGAGATATACCATGACTTCTAGACGGTGGTTCCATCCTAACATTACTGGTGTTGAAGCTGAAAATTTGTTGTTGACTAGAGGTGTTGACGGGAGTTTTTTGGCTCGCCCATCTAAATCTACTCCTGGTGATTTTACTCTCTCCGTTAGAAG
tile1-37V	TGTTTAACTTTAAGAAGGAGATATACCATGACTTCTAGACGGTGGTTCCATCCTAACATTACTGGTGTTGAAGCTGAAAATTTGTTGTTGACTAGAGGTGTTGACGGGAGTTTTTTGGCTCGCCCATCTAAATCTGTTCCTGGTGATTTTACTCTCTCCGTTAGAAG
tile1-37W	TGTTTAACTTTAAGAAGGAGATATACCATGACTTCTAGACGGTGGTTCCATCCTAACATTACTGGTGTTGAAGCTGAAAATTTGTTGTTGACTAGAGGTGTTGACGGGAGTTTTTTGGCTCGCCCATCTAAATCTTGGCCTGGTGATTTTACTCTCTCCGTTAGAAG
tile1-37Y	TGTTTAACTTTAAGAAGGAGATATACCATGACTTCTAGACGGTGGTTCCATCCTAACATTACTGGTGTTGAAGCTGAAAATTTGTTGTTGACTAGAGGTGTTGACGGGAGTTTTTTGGCTCGCCCATCTAAATCTTATCCTGGTGATTTTACTCTCTCCGTTAGAAG
tile1-37STOP	TGTTTAACTTTAAGAAGGAGATATACCATGACTTCTAGACGGTGGTTCCATCCTAACATTACTGGTGTTGAAGCTGAAAATTTGTTGTTGACTAGAGGTGTTGACGGGAGTTTTTTGGCTCGCCCATCTAAATCTTAACCTGGTGATTTTACTCTCTCCGTTAGAAG
tile1-38A	TGTTTAACTTTAAGAAGGAGATATACCATGACTTCTAGACGGTGGTTCCATCCTAACATTACTGGTGTTGAAGCTGAAAATTTGTTGTTGACTAGAGGTGTTGACGGGAGTTTTTTGGCTCGCCCATCTAAATCTAATGCTGGTGATTTTACTCTCTCCGTTAGAAG
tile1-38C	TGTTTAACTTTAAGAAGGAGATATACCATGACTTCTAGACGGTGGTTCCATCCTAACATTACTGGTGTTGAAGCTGAAAATTTGTTGTTGACTAGAGGTGTTGACGGGAGTTTTTTGGCTCGCCCATCTAAATCTAATTGTGGTGATTTTACTCTCTCCGTTAGAAG
tile1-38D	TGTTTAACTTTAAGAAGGAGATATACCATGACTTCTAGACGGTGGTTCCATCCTAACATTACTGGTGTTGAAGCTGAAAATTTGTTGTTGACTAGAGGTGTTGACGGGAGTTTTTTGGCTCGCCCATCTAAATCTAATGATGGTGATTTTACTCTCTCCGTTAGAAG
tile1-38E	TGTTTAACTTTAAGAAGGAGATATACCATGACTTCTAGACGGTGGTTCCATCCTAACATTACTGGTGTTGAAGCTGAAAATTTGTTGTTGACTAGAGGTGTTGACGGGAGTTTTTTGGCTCGCCCATCTAAATCTAATGAAGGTGATTTTACTCTCTCCGTTAGAAG
tile1-38F	TGTTTAACTTTAAGAAGGAGATATACCATGACTTCTAGACGGTGGTTCCATCCTAACATTACTGGTGTTGAAGCTGAAAATTTGTTGTTGACTAGAGGTGTTGACGGGAGTTTTTTGGCTCGCCCATCTAAATCTAATTTTGGTGATTTTACTCTCTCCGTTAGAAG
tile1-38G	TGTTTAACTTTAAGAAGGAGATATACCATGACTTCTAGACGGTGGTTCCATCCTAACATTACTGGTGTTGAAGCTGAAAATTTGTTGTTGACTAGAGGTGTTGACGGGAGTTTTTTGGCTCGCCCATCTAAATCTAATGGTGGTGATTTTACTCTCTCCGTTAGAAG
tile1-38H	TGTTTAACTTTAAGAAGGAGATATACCATGACTTCTAGACGGTGGTTCCATCCTAACATTACTGGTGTTGAAGCTGAAAATTTGTTGTTGACTAGAGGTGTTGACGGGAGTTTTTTGGCTCGCCCATCTAAATCTAATCATGGTGATTTTACTCTCTCCGTTAGAAG
tile1-38I	TGTTTAACTTTAAGAAGGAGATATACCATGACTTCTAGACGGTGGTTCCATCCTAACATTACTGGTGTTGAAGCTGAAAATTTGTTGTTGACTAGAGGTGTTGACGGGAGTTTTTTGGCTCGCCCATCTAAATCTAATATTGGTGATTTTACTCTCTCCGTTAGAAG
tile1-38K	TGTTTAACTTTAAGAAGGAGATATACCATGACTTCTAGACGGTGGTTCCATCCTAACATTACTGGTGTTGAAGCTGAAAATTTGTTGTTGACTAGAGGTGTTGACGGGAGTTTTTTGGCTCGCCCATCTAAATCTAATAAAGGTGATTTTACTCTCTCCGTTAGAAG
tile1-38L	TGTTTAACTTTAAGAAGGAGATATACCATGACTTCTAGACGGTGGTTCCATCCTAACATTACTGGTGTTGAAGCTGAAAATTTGTTGTTGACTAGAGGTGTTGACGGGAGTTTTTTGGCTCGCCCATCTAAATCTAATTTGGGTGATTTTACTCTCTCCGTTAGAAG
tile1-38M	TGTTTAACTTTAAGAAGGAGATATACCATGACTTCTAGACGGTGGTTCCATCCTAACATTACTGGTGTTGAAGCTGAAAATTTGTTGTTGACTAGAGGTGTTGACGGGAGTTTTTTGGCTCGCCCATCTAAATCTAATATGGGTGATTTTACTCTCTCCGTTAGAAG
tile1-38N	TGTTTAACTTTAAGAAGGAGATATACCATGACTTCTAGACGGTGGTTCCATCCTAACATTACTGGTGTTGAAGCTGAAAATTTGTTGTTGACTAGAGGTGTTGACGGGAGTTTTTTGGCTCGCCCATCTAAATCTAATAATGGTGATTTTACTCTCTCCGTTAGAAG
tile1-38P	TGTTTAACTTTAAGAAGGAGATATACCATGACTTCTAGACGGTGGTTCCATCCTAACATTACTGGTGTTGAAGCTGAAAATTTGTTGTTGACTAGAGGTGTTGACGGGAGTTTTTTGGCTCGCCCATCTAAATCTAATCCAGGTGATTTTACTCTCTCCGTTAGAAG
tile1-38Q	TGTTTAACTTTAAGAAGGAGATATACCATGACTTCTAGACGGTGGTTCCATCCTAACATTACTGGTGTTGAAGCTGAAAATTTGTTGTTGACTAGAGGTGTTGACGGGAGTTTTTTGGCTCGCCCATCTAAATCTAATCAAGGTGATTTTACTCTCTCCGTTAGAAG
tile1-38R	TGTTTAACTTTAAGAAGGAGATATACCATGACTTCTAGACGGTGGTTCCATCCTAACATTACTGGTGTTGAAGCTGAAAATTTGTTGTTGACTAGAGGTGTTGACGGGAGTTTTTTGGCTCGCCCATCTAAATCTAATAGAGGTGATTTTACTCTCTCCGTTAGAAG
tile1-38S	TGTTTAACTTTAAGAAGGAGATATACCATGACTTCTAGACGGTGGTTCCATCCTAACATTACTGGTGTTGAAGCTGAAAATTTGTTGTTGACTAGAGGTGTTGACGGGAGTTTTTTGGCTCGCCCATCTAAATCTAATTCTGGTGATTTTACTCTCTCCGTTAGAAG
tile1-38T	TGTTTAACTTTAAGAAGGAGATATACCATGACTTCTAGACGGTGGTTCCATCCTAACATTACTGGTGTTGAAGCTGAAAATTTGTTGTTGACTAGAGGTGTTGACGGGAGTTTTTTGGCTCGCCCATCTAAATCTAATACTGGTGATTTTACTCTCTCCGTTAGAAG
tile1-38V	TGTTTAACTTTAAGAAGGAGATATACCATGACTTCTAGACGGTGGTTCCATCCTAACATTACTGGTGTTGAAGCTGAAAATTTGTTGTTGACTAGAGGTGTTGACGGGAGTTTTTTGGCTCGCCCATCTAAATCTAATGTTGGTGATTTTACTCTCTCCGTTAGAAG
tile1-38W	TGTTTAACTTTAAGAAGGAGATATACCATGACTTCTAGACGGTGGTTCCATCCTAACATTACTGGTGTTGAAGCTGAAAATTTGTTGTTGACTAGAGGTGTTGACGGGAGTTTTTTGGCTCGCCCATCTAAATCTAATTGGGGTGATTTTACTCTCTCCGTTAGAAG
tile1-38Y	TGTTTAACTTTAAGAAGGAGATATACCATGACTTCTAGACGGTGGTTCCATCCTAACATTACTGGTGTTGAAGCTGAAAATTTGTTGTTGACTAGAGGTGTTGACGGGAGTTTTTTGGCTCGCCCATCTAAATCTAATTATGGTGATTTTACTCTCTCCGTTAGAAG
tile1-38STOP	TGTTTAACTTTAAGAAGGAGATATACCATGACTTCTAGACGGTGGTTCCATCCTAACATTACTGGTGTTGAAGCTGAAAATTTGTTGTTGACTAGAGGTGTTGACGGGAGTTTTTTGGCTCGCCCATCTAAATCTAATTAAGGTGATTTTACTCTCTCCGTTAGAAG
tile1-39A	TGTTTAACTTTAAGAAGGAGATATACCATGACTTCTAGACGGTGGTTCCATCCTAACATTACTGGTGTTGAAGCTGAAAATTTGTTGTTGACTAGAGGTGTTGACGGGAGTTTTTTGGCTCGCCCATCTAAATCTAATCCTGCTGATTTTACTCTCTCCGTTAGAAG
tile1-39C	TGTTTAACTTTAAGAAGGAGATATACCATGACTTCTAGACGGTGGTTCCATCCTAACATTACTGGTGTTGAAGCTGAAAATTTGTTGTTGACTAGAGGTGTTGACGGGAGTTTTTTGGCTCGCCCATCTAAATCTAATCCTTGTGATTTTACTCTCTCCGTTAGAAG
tile1-39D	TGTTTAACTTTAAGAAGGAGATATACCATGACTTCTAGACGGTGGTTCCATCCTAACATTACTGGTGTTGAAGCTGAAAATTTGTTGTTGACTAGAGGTGTTGACGGGAGTTTTTTGGCTCGCCCATCTAAATCTAATCCTGATGATTTTACTCTCTCCGTTAGAAG
tile1-39E	TGTTTAACTTTAAGAAGGAGATATACCATGACTTCTAGACGGTGGTTCCATCCTAACATTACTGGTGTTGAAGCTGAAAATTTGTTGTTGACTAGAGGTGTTGACGGGAGTTTTTTGGCTCGCCCATCTAAATCTAATCCTGAAGATTTTACTCTCTCCGTTAGAAG
tile1-39F	TGTTTAACTTTAAGAAGGAGATATACCATGACTTCTAGACGGTGGTTCCATCCTAACATTACTGGTGTTGAAGCTGAAAATTTGTTGTTGACTAGAGGTGTTGACGGGAGTTTTTTGGCTCGCCCATCTAAATCTAATCCTTTTGATTTTACTCTCTCCGTTAGAAG
tile1-39G	TGTTTAACTTTAAGAAGGAGATATACCATGACTTCTAGACGGTGGTTCCATCCTAACATTACTGGTGTTGAAGCTGAAAATTTGTTGTTGACTAGAGGTGTTGACGGGAGTTTTTTGGCTCGCCCATCTAAATCTAATCCTGGTGATTTTACTCTCTCCGTTAGAAG
tile1-39H	TGTTTAACTTTAAGAAGGAGATATACCATGACTTCTAGACGGTGGTTCCATCCTAACATTACTGGTGTTGAAGCTGAAAATTTGTTGTTGACTAGAGGTGTTGACGGGAGTTTTTTGGCTCGCCCATCTAAATCTAATCCTCATGATTTTACTCTCTCCGTTAGAAG
tile1-39I	TGTTTAACTTTAAGAAGGAGATATACCATGACTTCTAGACGGTGGTTCCATCCTAACATTACTGGTGTTGAAGCTGAAAATTTGTTGTTGACTAGAGGTGTTGACGGGAGTTTTTTGGCTCGCCCATCTAAATCTAATCCTATTGATTTTACTCTCTCCGTTAGAAG
tile1-39K	TGTTTAACTTTAAGAAGGAGATATACCATGACTTCTAGACGGTGGTTCCATCCTAACATTACTGGTGTTGAAGCTGAAAATTTGTTGTTGACTAGAGGTGTTGACGGGAGTTTTTTGGCTCGCCCATCTAAATCTAATCCTAAAGATTTTACTCTCTCCGTTAGAAG
tile1-39L	TGTTTAACTTTAAGAAGGAGATATACCATGACTTCTAGACGGTGGTTCCATCCTAACATTACTGGTGTTGAAGCTGAAAATTTGTTGTTGACTAGAGGTGTTGACGGGAGTTTTTTGGCTCGCCCATCTAAATCTAATCCTTTGGATTTTACTCTCTCCGTTAGAAG
tile1-39M	TGTTTAACTTTAAGAAGGAGATATACCATGACTTCTAGACGGTGGTTCCATCCTAACATTACTGGTGTTGAAGCTGAAAATTTGTTGTTGACTAGAGGTGTTGACGGGAGTTTTTTGGCTCGCCCATCTAAATCTAATCCTATGGATTTTACTCTCTCCGTTAGAAG
tile1-39N	TGTTTAACTTTAAGAAGGAGATATACCATGACTTCTAGACGGTGGTTCCATCCTAACATTACTGGTGTTGAAGCTGAAAATTTGTTGTTGACTAGAGGTGTTGACGGGAGTTTTTTGGCTCGCCCATCTAAATCTAATCCTAATGATTTTACTCTCTCCGTTAGAAG
tile1-39P	TGTTTAACTTTAAGAAGGAGATATACCATGACTTCTAGACGGTGGTTCCATCCTAACATTACTGGTGTTGAAGCTGAAAATTTGTTGTTGACTAGAGGTGTTGACGGGAGTTTTTTGGCTCGCCCATCTAAATCTAATCCTCCAGATTTTACTCTCTCCGTTAGAAG
tile1-39Q	TGTTTAACTTTAAGAAGGAGATATACCATGACTTCTAGACGGTGGTTCCATCCTAACATTACTGGTGTTGAAGCTGAAAATTTGTTGTTGACTAGAGGTGTTGACGGGAGTTTTTTGGCTCGCCCATCTAAATCTAATCCTCAAGATTTTACTCTCTCCGTTAGAAG
tile1-39R	TGTTTAACTTTAAGAAGGAGATATACCATGACTTCTAGACGGTGGTTCCATCCTAACATTACTGGTGTTGAAGCTGAAAATTTGTTGTTGACTAGAGGTGTTGACGGGAGTTTTTTGGCTCGCCCATCTAAATCTAATCCTAGAGATTTTACTCTCTCCGTTAGAAG
tile1-39S	TGTTTAACTTTAAGAAGGAGATATACCATGACTTCTAGACGGTGGTTCCATCCTAACATTACTGGTGTTGAAGCTGAAAATTTGTTGTTGACTAGAGGTGTTGACGGGAGTTTTTTGGCTCGCCCATCTAAATCTAATCCTTCTGATTTTACTCTCTCCGTTAGAAG
tile1-39T	TGTTTAACTTTAAGAAGGAGATATACCATGACTTCTAGACGGTGGTTCCATCCTAACATTACTGGTGTTGAAGCTGAAAATTTGTTGTTGACTAGAGGTGTTGACGGGAGTTTTTTGGCTCGCCCATCTAAATCTAATCCTACTGATTTTACTCTCTCCGTTAGAAG
tile1-39V	TGTTTAACTTTAAGAAGGAGATATACCATGACTTCTAGACGGTGGTTCCATCCTAACATTACTGGTGTTGAAGCTGAAAATTTGTTGTTGACTAGAGGTGTTGACGGGAGTTTTTTGGCTCGCCCATCTAAATCTAATCCTGTTGATTTTACTCTCTCCGTTAGAAG
tile1-39W	TGTTTAACTTTAAGAAGGAGATATACCATGACTTCTAGACGGTGGTTCCATCCTAACATTACTGGTGTTGAAGCTGAAAATTTGTTGTTGACTAGAGGTGTTGACGGGAGTTTTTTGGCTCGCCCATCTAAATCTAATCCTTGGGATTTTACTCTCTCCGTTAGAAG
tile1-39Y	TGTTTAACTTTAAGAAGGAGATATACCATGACTTCTAGACGGTGGTTCCATCCTAACATTACTGGTGTTGAAGCTGAAAATTTGTTGTTGACTAGAGGTGTTGACGGGAGTTTTTTGGCTCGCCCATCTAAATCTAATCCTTATGATTTTACTCTCTCCGTTAGAAG
tile1-39STOP	TGTTTAACTTTAAGAAGGAGATATACCATGACTTCTAGACGGTGGTTCCATCCTAACATTACTGGTGTTGAAGCTGAAAATTTGTTGTTGACTAGAGGTGTTGACGGGAGTTTTTTGGCTCGCCCATCTAAATCTAATCCTTAAGATTTTACTCTCTCCGTTAGAAG
tile3-WT	GGCTGAATTGGTTCAATATTATATGGAACATCATGGTCAATTGAAAGAAAAAAATGGTGATGTTATTGAATTGAAATATCCATTGAATTGTGCTGATCCAACTTCTGAAAGATGGTTCCACGGTCATTTGTCTGGTAAAGAAGCTGAAAAATTGTTGACTGAAAAAGGT
tile3-83A	GGCTGAATTGGTTCAATATTATATGGCTCATCATGGTCAATTGAAAGAAAAAAATGGTGATGTTATTGAATTGAAATATCCATTGAATTGTGCTGATCCAACTTCTGAAAGATGGTTCCACGGTCATTTGTCTGGTAAAGAAGCTGAAAAATTGTTGACTGAAAAAGGT
tile3-83C	GGCTGAATTGGTTCAATATTATATGTGTCATCATGGTCAATTGAAAGAAAAAAATGGTGATGTTATTGAATTGAAATATCCATTGAATTGTGCTGATCCAACTTCTGAAAGATGGTTCCACGGTCATTTGTCTGGTAAAGAAGCTGAAAAATTGTTGACTGAAAAAGGT
tile3-83D	GGCTGAATTGGTTCAATATTATATGGATCATCATGGTCAATTGAAAGAAAAAAATGGTGATGTTATTGAATTGAAATATCCATTGAATTGTGCTGATCCAACTTCTGAAAGATGGTTCCACGGTCATTTGTCTGGTAAAGAAGCTGAAAAATTGTTGACTGAAAAAGGT
tile3-83E	GGCTGAATTGGTTCAATATTATATGGAACATCATGGTCAATTGAAAGAAAAAAATGGTGATGTTATTGAATTGAAATATCCATTGAATTGTGCTGATCCAACTTCTGAAAGATGGTTCCACGGTCATTTGTCTGGTAAAGAAGCTGAAAAATTGTTGACTGAAAAAGGT
tile3-83F	GGCTGAATTGGTTCAATATTATATGTTTCATCATGGTCAATTGAAAGAAAAAAATGGTGATGTTATTGAATTGAAATATCCATTGAATTGTGCTGATCCAACTTCTGAAAGATGGTTCCACGGTCATTTGTCTGGTAAAGAAGCTGAAAAATTGTTGACTGAAAAAGGT
tile3-83G	GGCTGAATTGGTTCAATATTATATGGGTCATCATGGTCAATTGAAAGAAAAAAATGGTGATGTTATTGAATTGAAATATCCATTGAATTGTGCTGATCCAACTTCTGAAAGATGGTTCCACGGTCATTTGTCTGGTAAAGAAGCTGAAAAATTGTTGACTGAAAAAGGT
tile3-83H	GGCTGAATTGGTTCAATATTATATGCATCATCATGGTCAATTGAAAGAAAAAAATGGTGATGTTATTGAATTGAAATATCCATTGAATTGTGCTGATCCAACTTCTGAAAGATGGTTCCACGGTCATTTGTCTGGTAAAGAAGCTGAAAAATTGTTGACTGAAAAAGGT
tile3-83I	GGCTGAATTGGTTCAATATTATATGATTCATCATGGTCAATTGAAAGAAAAAAATGGTGATGTTATTGAATTGAAATATCCATTGAATTGTGCTGATCCAACTTCTGAAAGATGGTTCCACGGTCATTTGTCTGGTAAAGAAGCTGAAAAATTGTTGACTGAAAAAGGT
tile3-83K	GGCTGAATTGGTTCAATATTATATGAAACATCATGGTCAATTGAAAGAAAAAAATGGTGATGTTATTGAATTGAAATATCCATTGAATTGTGCTGATCCAACTTCTGAAAGATGGTTCCACGGTCATTTGTCTGGTAAAGAAGCTGAAAAATTGTTGACTGAAAAAGGT
tile3-83L	GGCTGAATTGGTTCAATATTATATGTTGCATCATGGTCAATTGAAAGAAAAAAATGGTGATGTTATTGAATTGAAATATCCATTGAATTGTGCTGATCCAACTTCTGAAAGATGGTTCCACGGTCATTTGTCTGGTAAAGAAGCTGAAAAATTGTTGACTGAAAAAGGT
tile3-83M	GGCTGAATTGGTTCAATATTATATGATGCATCATGGTCAATTGAAAGAAAAAAATGGTGATGTTATTGAATTGAAATATCCATTGAATTGTGCTGATCCAACTTCTGAAAGATGGTTCCACGGTCATTTGTCTGGTAAAGAAGCTGAAAAATTGTTGACTGAAAAAGGT
tile3-83N	GGCTGAATTGGTTCAATATTATATGAATCATCATGGTCAATTGAAAGAAAAAAATGGTGATGTTATTGAATTGAAATATCCATTGAATTGTGCTGATCCAACTTCTGAAAGATGGTTCCACGGTCATTTGTCTGGTAAAGAAGCTGAAAAATTGTTGACTGAAAAAGGT
tile3-83P	GGCTGAATTGGTTCAATATTATATGCCACATCATGGTCAATTGAAAGAAAAAAATGGTGATGTTATTGAATTGAAATATCCATTGAATTGTGCTGATCCAACTTCTGAAAGATGGTTCCACGGTCATTTGTCTGGTAAAGAAGCTGAAAAATTGTTGACTGAAAAAGGT
tile3-83Q	GGCTGAATTGGTTCAATATTATATGCAACATCATGGTCAATTGAAAGAAAAAAATGGTGATGTTATTGAATTGAAATATCCATTGAATTGTGCTGATCCAACTTCTGAAAGATGGTTCCACGGTCATTTGTCTGGTAAAGAAGCTGAAAAATTGTTGACTGAAAAAGGT
tile3-83R	GGCTGAATTGGTTCAATATTATATGAGACATCATGGTCAATTGAAAGAAAAAAATGGTGATGTTATTGAATTGAAATATCCATTGAATTGTGCTGATCCAACTTCTGAAAGATGGTTCCACGGTCATTTGTCTGGTAAAGAAGCTGAAAAATTGTTGACTGAAAAAGGT
tile3-83S	GGCTGAATTGGTTCAATATTATATGTCTCATCATGGTCAATTGAAAGAAAAAAATGGTGATGTTATTGAATTGAAATATCCATTGAATTGTGCTGATCCAACTTCTGAAAGATGGTTCCACGGTCATTTGTCTGGTAAAGAAGCTGAAAAATTGTTGACTGAAAAAGGT
tile3-83T	GGCTGAATTGGTTCAATATTATATGACTCATCATGGTCAATTGAAAGAAAAAAATGGTGATGTTATTGAATTGAAATATCCATTGAATTGTGCTGATCCAACTTCTGAAAGATGGTTCCACGGTCATTTGTCTGGTAAAGAAGCTGAAAAATTGTTGACTGAAAAAGGT
tile3-83V	GGCTGAATTGGTTCAATATTATATGGTTCATCATGGTCAATTGAAAGAAAAAAATGGTGATGTTATTGAATTGAAATATCCATTGAATTGTGCTGATCCAACTTCTGAAAGATGGTTCCACGGTCATTTGTCTGGTAAAGAAGCTGAAAAATTGTTGACTGAAAAAGGT
tile3-83W	GGCTGAATTGGTTCAATATTATATGTGGCATCATGGTCAATTGAAAGAAAAAAATGGTGATGTTATTGAATTGAAATATCCATTGAATTGTGCTGATCCAACTTCTGAAAGATGGTTCCACGGTCATTTGTCTGGTAAAGAAGCTGAAAAATTGTTGACTGAAAAAGGT
tile3-83Y	GGCTGAATTGGTTCAATATTATATGTATCATCATGGTCAATTGAAAGAAAAAAATGGTGATGTTATTGAATTGAAATATCCATTGAATTGTGCTGATCCAACTTCTGAAAGATGGTTCCACGGTCATTTGTCTGGTAAAGAAGCTGAAAAATTGTTGACTGAAAAAGGT
tile3-83STOP	GGCTGAATTGGTTCAATATTATATGTAACATCATGGTCAATTGAAAGAAAAAAATGGTGATGTTATTGAATTGAAATATCCATTGAATTGTGCTGATCCAACTTCTGAAAGATGGTTCCACGGTCATTTGTCTGGTAAAGAAGCTGAAAAATTGTTGACTGAAAAAGGT
tile3-84A	GGCTGAATTGGTTCAATATTATATGGAAGCTCATGGTCAATTGAAAGAAAAAAATGGTGATGTTATTGAATTGAAATATCCATTGAATTGTGCTGATCCAACTTCTGAAAGATGGTTCCACGGTCATTTGTCTGGTAAAGAAGCTGAAAAATTGTTGACTGAAAAAGGT
tile3-84C	GGCTGAATTGGTTCAATATTATATGGAATGTCATGGTCAATTGAAAGAAAAAAATGGTGATGTTATTGAATTGAAATATCCATTGAATTGTGCTGATCCAACTTCTGAAAGATGGTTCCACGGTCATTTGTCTGGTAAAGAAGCTGAAAAATTGTTGACTGAAAAAGGT
tile3-84D	GGCTGAATTGGTTCAATATTATATGGAAGATCATGGTCAATTGAAAGAAAAAAATGGTGATGTTATTGAATTGAAATATCCATTGAATTGTGCTGATCCAACTTCTGAAAGATGGTTCCACGGTCATTTGTCTGGTAAAGAAGCTGAAAAATTGTTGACTGAAAAAGGT
tile3-84E	GGCTGAATTGGTTCAATATTATATGGAAGAACATGGTCAATTGAAAGAAAAAAATGGTGATGTTATTGAATTGAAATATCCATTGAATTGTGCTGATCCAACTTCTGAAAGATGGTTCCACGGTCATTTGTCTGGTAAAGAAGCTGAAAAATTGTTGACTGAAAAAGGT
tile3-84F	GGCTGAATTGGTTCAATATTATATGGAATTTCATGGTCAATTGAAAGAAAAAAATGGTGATGTTATTGAATTGAAATATCCATTGAATTGTGCTGATCCAACTTCTGAAAGATGGTTCCACGGTCATTTGTCTGGTAAAGAAGCTGAAAAATTGTTGACTGAAAAAGGT
tile3-84G	GGCTGAATTGGTTCAATATTATATGGAAGGTCATGGTCAATTGAAAGAAAAAAATGGTGATGTTATTGAATTGAAATATCCATTGAATTGTGCTGATCCAACTTCTGAAAGATGGTTCCACGGTCATTTGTCTGGTAAAGAAGCTGAAAAATTGTTGACTGAAAAAGGT
tile3-84H	GGCTGAATTGGTTCAATATTATATGGAACATCATGGTCAATTGAAAGAAAAAAATGGTGATGTTATTGAATTGAAATATCCATTGAATTGTGCTGATCCAACTTCTGAAAGATGGTTCCACGGTCATTTGTCTGGTAAAGAAGCTGAAAAATTGTTGACTGAAAAAGGT
tile3-84I	GGCTGAATTGGTTCAATATTATATGGAAATTCATGGTCAATTGAAAGAAAAAAATGGTGATGTTATTGAATTGAAATATCCATTGAATTGTGCTGATCCAACTTCTGAAAGATGGTTCCACGGTCATTTGTCTGGTAAAGAAGCTGAAAAATTGTTGACTGAAAAAGGT
tile3-84K	GGCTGAATTGGTTCAATATTATATGGAAAAACATGGTCAATTGAAAGAAAAAAATGGTGATGTTATTGAATTGAAATATCCATTGAATTGTGCTGATCCAACTTCTGAAAGATGGTTCCACGGTCATTTGTCTGGTAAAGAAGCTGAAAAATTGTTGACTGAAAAAGGT
tile3-84L	GGCTGAATTGGTTCAATATTATATGGAATTGCATGGTCAATTGAAAGAAAAAAATGGTGATGTTATTGAATTGAAATATCCATTGAATTGTGCTGATCCAACTTCTGAAAGATGGTTCCACGGTCATTTGTCTGGTAAAGAAGCTGAAAAATTGTTGACTGAAAAAGGT
tile3-84M	GGCTGAATTGGTTCAATATTATATGGAAATGCATGGTCAATTGAAAGAAAAAAATGGTGATGTTATTGAATTGAAATATCCATTGAATTGTGCTGATCCAACTTCTGAAAGATGGTTCCACGGTCATTTGTCTGGTAAAGAAGCTGAAAAATTGTTGACTGAAAAAGGT
tile3-84N	GGCTGAATTGGTTCAATATTATATGGAAAATCATGGTCAATTGAAAGAAAAAAATGGTGATGTTATTGAATTGAAATATCCATTGAATTGTGCTGATCCAACTTCTGAAAGATGGTTCCACGGTCATTTGTCTGGTAAAGAAGCTGAAAAATTGTTGACTGAAAAAGGT
tile3-84P	GGCTGAATTGGTTCAATATTATATGGAACCACATGGTCAATTGAAAGAAAAAAATGGTGATGTTATTGAATTGAAATATCCATTGAATTGTGCTGATCCAACTTCTGAAAGATGGTTCCACGGTCATTTGTCTGGTAAAGAAGCTGAAAAATTGTTGACTGAAAAAGGT
tile3-84Q	GGCTGAATTGGTTCAATATTATATGGAACAACATGGTCAATTGAAAGAAAAAAATGGTGATGTTATTGAATTGAAATATCCATTGAATTGTGCTGATCCAACTTCTGAAAGATGGTTCCACGGTCATTTGTCTGGTAAAGAAGCTGAAAAATTGTTGACTGAAAAAGGT
tile3-84R	GGCTGAATTGGTTCAATATTATATGGAAAGACATGGTCAATTGAAAGAAAAAAATGGTGATGTTATTGAATTGAAATATCCATTGAATTGTGCTGATCCAACTTCTGAAAGATGGTTCCACGGTCATTTGTCTGGTAAAGAAGCTGAAAAATTGTTGACTGAAAAAGGT
tile3-84S	GGCTGAATTGGTTCAATATTATATGGAATCTCATGGTCAATTGAAAGAAAAAAATGGTGATGTTATTGAATTGAAATATCCATTGAATTGTGCTGATCCAACTTCTGAAAGATGGTTCCACGGTCATTTGTCTGGTAAAGAAGCTGAAAAATTGTTGACTGAAAAAGGT
tile3-84T	GGCTGAATTGGTTCAATATTATATGGAAACTCATGGTCAATTGAAAGAAAAAAATGGTGATGTTATTGAATTGAAATATCCATTGAATTGTGCTGATCCAACTTCTGAAAGATGGTTCCACGGTCATTTGTCTGGTAAAGAAGCTGAAAAATTGTTGACTGAAAAAGGT
tile3-84V	GGCTGAATTGGTTCAATATTATATGGAAGTTCATGGTCAATTGAAAGAAAAAAATGGTGATGTTATTGAATTGAAATATCCATTGAATTGTGCTGATCCAACTTCTGAAAGATGGTTCCACGGTCATTTGTCTGGTAAAGAAGCTGAAAAATTGTTGACTGAAAAAGGT
tile3-84W	GGCTGAATTGGTTCAATATTATATGGAATGGCATGGTCAATTGAAAGAAAAAAATGGTGATGTTATTGAATTGAAATATCCATTGAATTGTGCTGATCCAACTTCTGAAAGATGGTTCCACGGTCATTTGTCTGGTAAAGAAGCTGAAAAATTGTTGACTGAAAAAGGT
tile3-84Y	GGCTGAATTGGTTCAATATTATATGGAATATCATGGTCAATTGAAAGAAAAAAATGGTGATGTTATTGAATTGAAATATCCATTGAATTGTGCTGATCCAACTTCTGAAAGATGGTTCCACGGTCATTTGTCTGGTAAAGAAGCTGAAAAATTGTTGACTGAAAAAGGT
tile3-84STOP	GGCTGAATTGGTTCAATATTATATGGAATAACATGGTCAATTGAAAGAAAAAAATGGTGATGTTATTGAATTGAAATATCCATTGAATTGTGCTGATCCAACTTCTGAAAGATGGTTCCACGGTCATTTGTCTGGTAAAGAAGCTGAAAAATTGTTGACTGAAAAAGGT
tile3-85A	GGCTGAATTGGTTCAATATTATATGGAACATGCTGGTCAATTGAAAGAAAAAAATGGTGATGTTATTGAATTGAAATATCCATTGAATTGTGCTGATCCAACTTCTGAAAGATGGTTCCACGGTCATTTGTCTGGTAAAGAAGCTGAAAAATTGTTGACTGAAAAAGGT
tile3-85C	GGCTGAATTGGTTCAATATTATATGGAACATTGTGGTCAATTGAAAGAAAAAAATGGTGATGTTATTGAATTGAAATATCCATTGAATTGTGCTGATCCAACTTCTGAAAGATGGTTCCACGGTCATTTGTCTGGTAAAGAAGCTGAAAAATTGTTGACTGAAAAAGGT
tile3-85D	GGCTGAATTGGTTCAATATTATATGGAACATGATGGTCAATTGAAAGAAAAAAATGGTGATGTTATTGAATTGAAATATCCATTGAATTGTGCTGATCCAACTTCTGAAAGATGGTTCCACGGTCATTTGTCTGGTAAAGAAGCTGAAAAATTGTTGACTGAAAAAGGT
tile3-85E	GGCTGAATTGGTTCAATATTATATGGAACATGAAGGTCAATTGAAAGAAAAAAATGGTGATGTTATTGAATTGAAATATCCATTGAATTGTGCTGATCCAACTTCTGAAAGATGGTTCCACGGTCATTTGTCTGGTAAAGAAGCTGAAAAATTGTTGACTGAAAAAGGT
tile3-85F	GGCTGAATTGGTTCAATATTATATGGAACATTTTGGTCAATTGAAAGAAAAAAATGGTGATGTTATTGAATTGAAATATCCATTGAATTGTGCTGATCCAACTTCTGAAAGATGGTTCCACGGTCATTTGTCTGGTAAAGAAGCTGAAAAATTGTTGACTGAAAAAGGT
tile3-85G	GGCTGAATTGGTTCAATATTATATGGAACATGGTGGTCAATTGAAAGAAAAAAATGGTGATGTTATTGAATTGAAATATCCATTGAATTGTGCTGATCCAACTTCTGAAAGATGGTTCCACGGTCATTTGTCTGGTAAAGAAGCTGAAAAATTGTTGACTGAAAAAGGT
tile3-85H	GGCTGAATTGGTTCAATATTATATGGAACATCATGGTCAATTGAAAGAAAAAAATGGTGATGTTATTGAATTGAAATATCCATTGAATTGTGCTGATCCAACTTCTGAAAGATGGTTCCACGGTCATTTGTCTGGTAAAGAAGCTGAAAAATTGTTGACTGAAAAAGGT
tile3-85I	GGCTGAATTGGTTCAATATTATATGGAACATATTGGTCAATTGAAAGAAAAAAATGGTGATGTTATTGAATTGAAATATCCATTGAATTGTGCTGATCCAACTTCTGAAAGATGGTTCCACGGTCATTTGTCTGGTAAAGAAGCTGAAAAATTGTTGACTGAAAAAGGT
tile3-85K	GGCTGAATTGGTTCAATATTATATGGAACATAAAGGTCAATTGAAAGAAAAAAATGGTGATGTTATTGAATTGAAATATCCATTGAATTGTGCTGATCCAACTTCTGAAAGATGGTTCCACGGTCATTTGTCTGGTAAAGAAGCTGAAAAATTGTTGACTGAAAAAGGT
tile3-85L	GGCTGAATTGGTTCAATATTATATGGAACATTTGGGTCAATTGAAAGAAAAAAATGGTGATGTTATTGAATTGAAATATCCATTGAATTGTGCTGATCCAACTTCTGAAAGATGGTTCCACGGTCATTTGTCTGGTAAAGAAGCTGAAAAATTGTTGACTGAAAAAGGT
tile3-85M	GGCTGAATTGGTTCAATATTATATGGAACATATGGGTCAATTGAAAGAAAAAAATGGTGATGTTATTGAATTGAAATATCCATTGAATTGTGCTGATCCAACTTCTGAAAGATGGTTCCACGGTCATTTGTCTGGTAAAGAAGCTGAAAAATTGTTGACTGAAAAAGGT
tile3-85N	GGCTGAATTGGTTCAATATTATATGGAACATAATGGTCAATTGAAAGAAAAAAATGGTGATGTTATTGAATTGAAATATCCATTGAATTGTGCTGATCCAACTTCTGAAAGATGGTTCCACGGTCATTTGTCTGGTAAAGAAGCTGAAAAATTGTTGACTGAAAAAGGT
tile3-85P	GGCTGAATTGGTTCAATATTATATGGAACATCCAGGTCAATTGAAAGAAAAAAATGGTGATGTTATTGAATTGAAATATCCATTGAATTGTGCTGATCCAACTTCTGAAAGATGGTTCCACGGTCATTTGTCTGGTAAAGAAGCTGAAAAATTGTTGACTGAAAAAGGT
tile3-85Q	GGCTGAATTGGTTCAATATTATATGGAACATCAAGGTCAATTGAAAGAAAAAAATGGTGATGTTATTGAATTGAAATATCCATTGAATTGTGCTGATCCAACTTCTGAAAGATGGTTCCACGGTCATTTGTCTGGTAAAGAAGCTGAAAAATTGTTGACTGAAAAAGGT
tile3-85R	GGCTGAATTGGTTCAATATTATATGGAACATAGAGGTCAATTGAAAGAAAAAAATGGTGATGTTATTGAATTGAAATATCCATTGAATTGTGCTGATCCAACTTCTGAAAGATGGTTCCACGGTCATTTGTCTGGTAAAGAAGCTGAAAAATTGTTGACTGAAAAAGGT
tile3-85S	GGCTGAATTGGTTCAATATTATATGGAACATTCTGGTCAATTGAAAGAAAAAAATGGTGATGTTATTGAATTGAAATATCCATTGAATTGTGCTGATCCAACTTCTGAAAGATGGTTCCACGGTCATTTGTCTGGTAAAGAAGCTGAAAAATTGTTGACTGAAAAAGGT
tile3-85T	GGCTGAATTGGTTCAATATTATATGGAACATACTGGTCAATTGAAAGAAAAAAATGGTGATGTTATTGAATTGAAATATCCATTGAATTGTGCTGATCCAACTTCTGAAAGATGGTTCCACGGTCATTTGTCTGGTAAAGAAGCTGAAAAATTGTTGACTGAAAAAGGT
tile3-85V	GGCTGAATTGGTTCAATATTATATGGAACATGTTGGTCAATTGAAAGAAAAAAATGGTGATGTTATTGAATTGAAATATCCATTGAATTGTGCTGATCCAACTTCTGAAAGATGGTTCCACGGTCATTTGTCTGGTAAAGAAGCTGAAAAATTGTTGACTGAAAAAGGT
tile3-85W	GGCTGAATTGGTTCAATATTATATGGAACATTGGGGTCAATTGAAAGAAAAAAATGGTGATGTTATTGAATTGAAATATCCATTGAATTGTGCTGATCCAACTTCTGAAAGATGGTTCCACGGTCATTTGTCTGGTAAAGAAGCTGAAAAATTGTTGACTGAAAAAGGT
tile3-85Y	GGCTGAATTGGTTCAATATTATATGGAACATTATGGTCAATTGAAAGAAAAAAATGGTGATGTTATTGAATTGAAATATCCATTGAATTGTGCTGATCCAACTTCTGAAAGATGGTTCCACGGTCATTTGTCTGGTAAAGAAGCTGAAAAATTGTTGACTGAAAAAGGT
tile3-85STOP	GGCTGAATTGGTTCAATATTATATGGAACATTAAGGTCAATTGAAAGAAAAAAATGGTGATGTTATTGAATTGAAATATCCATTGAATTGTGCTGATCCAACTTCTGAAAGATGGTTCCACGGTCATTTGTCTGGTAAAGAAGCTGAAAAATTGTTGACTGAAAAAGGT
tile3-86A	GGCTGAATTGGTTCAATATTATATGGAACATCATGCTCAATTGAAAGAAAAAAATGGTGATGTTATTGAATTGAAATATCCATTGAATTGTGCTGATCCAACTTCTGAAAGATGGTTCCACGGTCATTTGTCTGGTAAAGAAGCTGAAAAATTGTTGACTGAAAAAGGT
tile3-86C	GGCTGAATTGGTTCAATATTATATGGAACATCATTGTCAATTGAAAGAAAAAAATGGTGATGTTATTGAATTGAAATATCCATTGAATTGTGCTGATCCAACTTCTGAAAGATGGTTCCACGGTCATTTGTCTGGTAAAGAAGCTGAAAAATTGTTGACTGAAAAAGGT
tile3-86D	GGCTGAATTGGTTCAATATTATATGGAACATCATGATCAATTGAAAGAAAAAAATGGTGATGTTATTGAATTGAAATATCCATTGAATTGTGCTGATCCAACTTCTGAAAGATGGTTCCACGGTCATTTGTCTGGTAAAGAAGCTGAAAAATTGTTGACTGAAAAAGGT
tile3-86E	GGCTGAATTGGTTCAATATTATATGGAACATCATGAACAATTGAAAGAAAAAAATGGTGATGTTATTGAATTGAAATATCCATTGAATTGTGCTGATCCAACTTCTGAAAGATGGTTCCACGGTCATTTGTCTGGTAAAGAAGCTGAAAAATTGTTGACTGAAAAAGGT
tile3-86F	GGCTGAATTGGTTCAATATTATATGGAACATCATTTTCAATTGAAAGAAAAAAATGGTGATGTTATTGAATTGAAATATCCATTGAATTGTGCTGATCCAACTTCTGAAAGATGGTTCCACGGTCATTTGTCTGGTAAAGAAGCTGAAAAATTGTTGACTGAAAAAGGT
tile3-86G	GGCTGAATTGGTTCAATATTATATGGAACATCATGGTCAATTGAAAGAAAAAAATGGTGATGTTATTGAATTGAAATATCCATTGAATTGTGCTGATCCAACTTCTGAAAGATGGTTCCACGGTCATTTGTCTGGTAAAGAAGCTGAAAAATTGTTGACTGAAAAAGGT
tile3-86H	GGCTGAATTGGTTCAATATTATATGGAACATCATCATCAATTGAAAGAAAAAAATGGTGATGTTATTGAATTGAAATATCCATTGAATTGTGCTGATCCAACTTCTGAAAGATGGTTCCACGGTCATTTGTCTGGTAAAGAAGCTGAAAAATTGTTGACTGAAAAAGGT
tile3-86I	GGCTGAATTGGTTCAATATTATATGGAACATCATATTCAATTGAAAGAAAAAAATGGTGATGTTATTGAATTGAAATATCCATTGAATTGTGCTGATCCAACTTCTGAAAGATGGTTCCACGGTCATTTGTCTGGTAAAGAAGCTGAAAAATTGTTGACTGAAAAAGGT
tile3-86K	GGCTGAATTGGTTCAATATTATATGGAACATCATAAACAATTGAAAGAAAAAAATGGTGATGTTATTGAATTGAAATATCCATTGAATTGTGCTGATCCAACTTCTGAAAGATGGTTCCACGGTCATTTGTCTGGTAAAGAAGCTGAAAAATTGTTGACTGAAAAAGGT
tile3-86L	GGCTGAATTGGTTCAATATTATATGGAACATCATTTGCAATTGAAAGAAAAAAATGGTGATGTTATTGAATTGAAATATCCATTGAATTGTGCTGATCCAACTTCTGAAAGATGGTTCCACGGTCATTTGTCTGGTAAAGAAGCTGAAAAATTGTTGACTGAAAAAGGT
tile3-86M	GGCTGAATTGGTTCAATATTATATGGAACATCATATGCAATTGAAAGAAAAAAATGGTGATGTTATTGAATTGAAATATCCATTGAATTGTGCTGATCCAACTTCTGAAAGATGGTTCCACGGTCATTTGTCTGGTAAAGAAGCTGAAAAATTGTTGACTGAAAAAGGT
tile3-86N	GGCTGAATTGGTTCAATATTATATGGAACATCATAATCAATTGAAAGAAAAAAATGGTGATGTTATTGAATTGAAATATCCATTGAATTGTGCTGATCCAACTTCTGAAAGATGGTTCCACGGTCATTTGTCTGGTAAAGAAGCTGAAAAATTGTTGACTGAAAAAGGT
tile3-86P	GGCTGAATTGGTTCAATATTATATGGAACATCATCCACAATTGAAAGAAAAAAATGGTGATGTTATTGAATTGAAATATCCATTGAATTGTGCTGATCCAACTTCTGAAAGATGGTTCCACGGTCATTTGTCTGGTAAAGAAGCTGAAAAATTGTTGACTGAAAAAGGT
tile3-86Q	GGCTGAATTGGTTCAATATTATATGGAACATCATCAACAATTGAAAGAAAAAAATGGTGATGTTATTGAATTGAAATATCCATTGAATTGTGCTGATCCAACTTCTGAAAGATGGTTCCACGGTCATTTGTCTGGTAAAGAAGCTGAAAAATTGTTGACTGAAAAAGGT
tile3-86R	GGCTGAATTGGTTCAATATTATATGGAACATCATAGACAATTGAAAGAAAAAAATGGTGATGTTATTGAATTGAAATATCCATTGAATTGTGCTGATCCAACTTCTGAAAGATGGTTCCACGGTCATTTGTCTGGTAAAGAAGCTGAAAAATTGTTGACTGAAAAAGGT
tile3-86S	GGCTGAATTGGTTCAATATTATATGGAACATCATTCTCAATTGAAAGAAAAAAATGGTGATGTTATTGAATTGAAATATCCATTGAATTGTGCTGATCCAACTTCTGAAAGATGGTTCCACGGTCATTTGTCTGGTAAAGAAGCTGAAAAATTGTTGACTGAAAAAGGT
tile3-86T	GGCTGAATTGGTTCAATATTATATGGAACATCATACTCAATTGAAAGAAAAAAATGGTGATGTTATTGAATTGAAATATCCATTGAATTGTGCTGATCCAACTTCTGAAAGATGGTTCCACGGTCATTTGTCTGGTAAAGAAGCTGAAAAATTGTTGACTGAAAAAGGT
tile3-86V	GGCTGAATTGGTTCAATATTATATGGAACATCATGTTCAATTGAAAGAAAAAAATGGTGATGTTATTGAATTGAAATATCCATTGAATTGTGCTGATCCAACTTCTGAAAGATGGTTCCACGGTCATTTGTCTGGTAAAGAAGCTGAAAAATTGTTGACTGAAAAAGGT
tile3-86W	GGCTGAATTGGTTCAATATTATATGGAACATCATTGGCAATTGAAAGAAAAAAATGGTGATGTTATTGAATTGAAATATCCATTGAATTGTGCTGATCCAACTTCTGAAAGATGGTTCCACGGTCATTTGTCTGGTAAAGAAGCTGAAAAATTGTTGACTGAAAAAGGT
tile3-86Y	GGCTGAATTGGTTCAATATTATATGGAACATCATTATCAATTGAAAGAAAAAAATGGTGATGTTATTGAATTGAAATATCCATTGAATTGTGCTGATCCAACTTCTGAAAGATGGTTCCACGGTCATTTGTCTGGTAAAGAAGCTGAAAAATTGTTGACTGAAAAAGGT
tile3-86STOP	GGCTGAATTGGTTCAATATTATATGGAACATCATTAACAATTGAAAGAAAAAAATGGTGATGTTATTGAATTGAAATATCCATTGAATTGTGCTGATCCAACTTCTGAAAGATGGTTCCACGGTCATTTGTCTGGTAAAGAAGCTGAAAAATTGTTGACTGAAAAAGGT
tile3-87A	GGCTGAATTGGTTCAATATTATATGGAACATCATGGTGCTTTGAAAGAAAAAAATGGTGATGTTATTGAATTGAAATATCCATTGAATTGTGCTGATCCAACTTCTGAAAGATGGTTCCACGGTCATTTGTCTGGTAAAGAAGCTGAAAAATTGTTGACTGAAAAAGGT
tile3-87C	GGCTGAATTGGTTCAATATTATATGGAACATCATGGTTGTTTGAAAGAAAAAAATGGTGATGTTATTGAATTGAAATATCCATTGAATTGTGCTGATCCAACTTCTGAAAGATGGTTCCACGGTCATTTGTCTGGTAAAGAAGCTGAAAAATTGTTGACTGAAAAAGGT
tile3-87D	GGCTGAATTGGTTCAATATTATATGGAACATCATGGTGATTTGAAAGAAAAAAATGGTGATGTTATTGAATTGAAATATCCATTGAATTGTGCTGATCCAACTTCTGAAAGATGGTTCCACGGTCATTTGTCTGGTAAAGAAGCTGAAAAATTGTTGACTGAAAAAGGT
tile3-87E	GGCTGAATTGGTTCAATATTATATGGAACATCATGGTGAATTGAAAGAAAAAAATGGTGATGTTATTGAATTGAAATATCCATTGAATTGTGCTGATCCAACTTCTGAAAGATGGTTCCACGGTCATTTGTCTGGTAAAGAAGCTGAAAAATTGTTGACTGAAAAAGGT
tile3-87F	GGCTGAATTGGTTCAATATTATATGGAACATCATGGTTTTTTGAAAGAAAAAAATGGTGATGTTATTGAATTGAAATATCCATTGAATTGTGCTGATCCAACTTCTGAAAGATGGTTCCACGGTCATTTGTCTGGTAAAGAAGCTGAAAAATTGTTGACTGAAAAAGGT
tile3-87G	GGCTGAATTGGTTCAATATTATATGGAACATCATGGTGGTTTGAAAGAAAAAAATGGTGATGTTATTGAATTGAAATATCCATTGAATTGTGCTGATCCAACTTCTGAAAGATGGTTCCACGGTCATTTGTCTGGTAAAGAAGCTGAAAAATTGTTGACTGAAAAAGGT
tile3-87H	GGCTGAATTGGTTCAATATTATATGGAACATCATGGTCATTTGAAAGAAAAAAATGGTGATGTTATTGAATTGAAATATCCATTGAATTGTGCTGATCCAACTTCTGAAAGATGGTTCCACGGTCATTTGTCTGGTAAAGAAGCTGAAAAATTGTTGACTGAAAAAGGT
tile3-87I	GGCTGAATTGGTTCAATATTATATGGAACATCATGGTATTTTGAAAGAAAAAAATGGTGATGTTATTGAATTGAAATATCCATTGAATTGTGCTGATCCAACTTCTGAAAGATGGTTCCACGGTCATTTGTCTGGTAAAGAAGCTGAAAAATTGTTGACTGAAAAAGGT
tile3-87K	GGCTGAATTGGTTCAATATTATATGGAACATCATGGTAAATTGAAAGAAAAAAATGGTGATGTTATTGAATTGAAATATCCATTGAATTGTGCTGATCCAACTTCTGAAAGATGGTTCCACGGTCATTTGTCTGGTAAAGAAGCTGAAAAATTGTTGACTGAAAAAGGT
tile3-87L	GGCTGAATTGGTTCAATATTATATGGAACATCATGGTTTGTTGAAAGAAAAAAATGGTGATGTTATTGAATTGAAATATCCATTGAATTGTGCTGATCCAACTTCTGAAAGATGGTTCCACGGTCATTTGTCTGGTAAAGAAGCTGAAAAATTGTTGACTGAAAAAGGT
tile3-87M	GGCTGAATTGGTTCAATATTATATGGAACATCATGGTATGTTGAAAGAAAAAAATGGTGATGTTATTGAATTGAAATATCCATTGAATTGTGCTGATCCAACTTCTGAAAGATGGTTCCACGGTCATTTGTCTGGTAAAGAAGCTGAAAAATTGTTGACTGAAAAAGGT
tile3-87N	GGCTGAATTGGTTCAATATTATATGGAACATCATGGTAATTTGAAAGAAAAAAATGGTGATGTTATTGAATTGAAATATCCATTGAATTGTGCTGATCCAACTTCTGAAAGATGGTTCCACGGTCATTTGTCTGGTAAAGAAGCTGAAAAATTGTTGACTGAAAAAGGT
tile3-87P	GGCTGAATTGGTTCAATATTATATGGAACATCATGGTCCATTGAAAGAAAAAAATGGTGATGTTATTGAATTGAAATATCCATTGAATTGTGCTGATCCAACTTCTGAAAGATGGTTCCACGGTCATTTGTCTGGTAAAGAAGCTGAAAAATTGTTGACTGAAAAAGGT
tile3-87Q	GGCTGAATTGGTTCAATATTATATGGAACATCATGGTCAATTGAAAGAAAAAAATGGTGATGTTATTGAATTGAAATATCCATTGAATTGTGCTGATCCAACTTCTGAAAGATGGTTCCACGGTCATTTGTCTGGTAAAGAAGCTGAAAAATTGTTGACTGAAAAAGGT
tile3-87R	GGCTGAATTGGTTCAATATTATATGGAACATCATGGTAGATTGAAAGAAAAAAATGGTGATGTTATTGAATTGAAATATCCATTGAATTGTGCTGATCCAACTTCTGAAAGATGGTTCCACGGTCATTTGTCTGGTAAAGAAGCTGAAAAATTGTTGACTGAAAAAGGT
tile3-87S	GGCTGAATTGGTTCAATATTATATGGAACATCATGGTTCTTTGAAAGAAAAAAATGGTGATGTTATTGAATTGAAATATCCATTGAATTGTGCTGATCCAACTTCTGAAAGATGGTTCCACGGTCATTTGTCTGGTAAAGAAGCTGAAAAATTGTTGACTGAAAAAGGT
tile3-87T	GGCTGAATTGGTTCAATATTATATGGAACATCATGGTACTTTGAAAGAAAAAAATGGTGATGTTATTGAATTGAAATATCCATTGAATTGTGCTGATCCAACTTCTGAAAGATGGTTCCACGGTCATTTGTCTGGTAAAGAAGCTGAAAAATTGTTGACTGAAAAAGGT
tile3-87V	GGCTGAATTGGTTCAATATTATATGGAACATCATGGTGTTTTGAAAGAAAAAAATGGTGATGTTATTGAATTGAAATATCCATTGAATTGTGCTGATCCAACTTCTGAAAGATGGTTCCACGGTCATTTGTCTGGTAAAGAAGCTGAAAAATTGTTGACTGAAAAAGGT
tile3-87W	GGCTGAATTGGTTCAATATTATATGGAACATCATGGTTGGTTGAAAGAAAAAAATGGTGATGTTATTGAATTGAAATATCCATTGAATTGTGCTGATCCAACTTCTGAAAGATGGTTCCACGGTCATTTGTCTGGTAAAGAAGCTGAAAAATTGTTGACTGAAAAAGGT
tile3-87Y	GGCTGAATTGGTTCAATATTATATGGAACATCATGGTTATTTGAAAGAAAAAAATGGTGATGTTATTGAATTGAAATATCCATTGAATTGTGCTGATCCAACTTCTGAAAGATGGTTCCACGGTCATTTGTCTGGTAAAGAAGCTGAAAAATTGTTGACTGAAAAAGGT
tile3-87STOP	GGCTGAATTGGTTCAATATTATATGGAACATCATGGTTAATTGAAAGAAAAAAATGGTGATGTTATTGAATTGAAATATCCATTGAATTGTGCTGATCCAACTTCTGAAAGATGGTTCCACGGTCATTTGTCTGGTAAAGAAGCTGAAAAATTGTTGACTGAAAAAGGT
tile3-88A	GGCTGAATTGGTTCAATATTATATGGAACATCATGGTCAAGCTAAAGAAAAAAATGGTGATGTTATTGAATTGAAATATCCATTGAATTGTGCTGATCCAACTTCTGAAAGATGGTTCCACGGTCATTTGTCTGGTAAAGAAGCTGAAAAATTGTTGACTGAAAAAGGT
tile3-88C	GGCTGAATTGGTTCAATATTATATGGAACATCATGGTCAATGTAAAGAAAAAAATGGTGATGTTATTGAATTGAAATATCCATTGAATTGTGCTGATCCAACTTCTGAAAGATGGTTCCACGGTCATTTGTCTGGTAAAGAAGCTGAAAAATTGTTGACTGAAAAAGGT
tile3-88D	GGCTGAATTGGTTCAATATTATATGGAACATCATGGTCAAGATAAAGAAAAAAATGGTGATGTTATTGAATTGAAATATCCATTGAATTGTGCTGATCCAACTTCTGAAAGATGGTTCCACGGTCATTTGTCTGGTAAAGAAGCTGAAAAATTGTTGACTGAAAAAGGT
tile3-88E	GGCTGAATTGGTTCAATATTATATGGAACATCATGGTCAAGAAAAAGAAAAAAATGGTGATGTTATTGAATTGAAATATCCATTGAATTGTGCTGATCCAACTTCTGAAAGATGGTTCCACGGTCATTTGTCTGGTAAAGAAGCTGAAAAATTGTTGACTGAAAAAGGT
tile3-88F	GGCTGAATTGGTTCAATATTATATGGAACATCATGGTCAATTTAAAGAAAAAAATGGTGATGTTATTGAATTGAAATATCCATTGAATTGTGCTGATCCAACTTCTGAAAGATGGTTCCACGGTCATTTGTCTGGTAAAGAAGCTGAAAAATTGTTGACTGAAAAAGGT
tile3-88G	GGCTGAATTGGTTCAATATTATATGGAACATCATGGTCAAGGTAAAGAAAAAAATGGTGATGTTATTGAATTGAAATATCCATTGAATTGTGCTGATCCAACTTCTGAAAGATGGTTCCACGGTCATTTGTCTGGTAAAGAAGCTGAAAAATTGTTGACTGAAAAAGGT
tile3-88H	GGCTGAATTGGTTCAATATTATATGGAACATCATGGTCAACATAAAGAAAAAAATGGTGATGTTATTGAATTGAAATATCCATTGAATTGTGCTGATCCAACTTCTGAAAGATGGTTCCACGGTCATTTGTCTGGTAAAGAAGCTGAAAAATTGTTGACTGAAAAAGGT
tile3-88I	GGCTGAATTGGTTCAATATTATATGGAACATCATGGTCAAATTAAAGAAAAAAATGGTGATGTTATTGAATTGAAATATCCATTGAATTGTGCTGATCCAACTTCTGAAAGATGGTTCCACGGTCATTTGTCTGGTAAAGAAGCTGAAAAATTGTTGACTGAAAAAGGT
tile3-88K	GGCTGAATTGGTTCAATATTATATGGAACATCATGGTCAAAAAAAAGAAAAAAATGGTGATGTTATTGAATTGAAATATCCATTGAATTGTGCTGATCCAACTTCTGAAAGATGGTTCCACGGTCATTTGTCTGGTAAAGAAGCTGAAAAATTGTTGACTGAAAAAGGT
tile3-88L	GGCTGAATTGGTTCAATATTATATGGAACATCATGGTCAATTGAAAGAAAAAAATGGTGATGTTATTGAATTGAAATATCCATTGAATTGTGCTGATCCAACTTCTGAAAGATGGTTCCACGGTCATTTGTCTGGTAAAGAAGCTGAAAAATTGTTGACTGAAAAAGGT
tile3-88M	GGCTGAATTGGTTCAATATTATATGGAACATCATGGTCAAATGAAAGAAAAAAATGGTGATGTTATTGAATTGAAATATCCATTGAATTGTGCTGATCCAACTTCTGAAAGATGGTTCCACGGTCATTTGTCTGGTAAAGAAGCTGAAAAATTGTTGACTGAAAAAGGT
tile3-88N	GGCTGAATTGGTTCAATATTATATGGAACATCATGGTCAAAATAAAGAAAAAAATGGTGATGTTATTGAATTGAAATATCCATTGAATTGTGCTGATCCAACTTCTGAAAGATGGTTCCACGGTCATTTGTCTGGTAAAGAAGCTGAAAAATTGTTGACTGAAAAAGGT
tile3-88P	GGCTGAATTGGTTCAATATTATATGGAACATCATGGTCAACCAAAAGAAAAAAATGGTGATGTTATTGAATTGAAATATCCATTGAATTGTGCTGATCCAACTTCTGAAAGATGGTTCCACGGTCATTTGTCTGGTAAAGAAGCTGAAAAATTGTTGACTGAAAAAGGT
tile3-88Q	GGCTGAATTGGTTCAATATTATATGGAACATCATGGTCAACAAAAAGAAAAAAATGGTGATGTTATTGAATTGAAATATCCATTGAATTGTGCTGATCCAACTTCTGAAAGATGGTTCCACGGTCATTTGTCTGGTAAAGAAGCTGAAAAATTGTTGACTGAAAAAGGT
tile3-88R	GGCTGAATTGGTTCAATATTATATGGAACATCATGGTCAAAGAAAAGAAAAAAATGGTGATGTTATTGAATTGAAATATCCATTGAATTGTGCTGATCCAACTTCTGAAAGATGGTTCCACGGTCATTTGTCTGGTAAAGAAGCTGAAAAATTGTTGACTGAAAAAGGT
tile3-88S	GGCTGAATTGGTTCAATATTATATGGAACATCATGGTCAATCTAAAGAAAAAAATGGTGATGTTATTGAATTGAAATATCCATTGAATTGTGCTGATCCAACTTCTGAAAGATGGTTCCACGGTCATTTGTCTGGTAAAGAAGCTGAAAAATTGTTGACTGAAAAAGGT
tile3-88T	GGCTGAATTGGTTCAATATTATATGGAACATCATGGTCAAACTAAAGAAAAAAATGGTGATGTTATTGAATTGAAATATCCATTGAATTGTGCTGATCCAACTTCTGAAAGATGGTTCCACGGTCATTTGTCTGGTAAAGAAGCTGAAAAATTGTTGACTGAAAAAGGT
tile3-88V	GGCTGAATTGGTTCAATATTATATGGAACATCATGGTCAAGTTAAAGAAAAAAATGGTGATGTTATTGAATTGAAATATCCATTGAATTGTGCTGATCCAACTTCTGAAAGATGGTTCCACGGTCATTTGTCTGGTAAAGAAGCTGAAAAATTGTTGACTGAAAAAGGT
tile3-88W	GGCTGAATTGGTTCAATATTATATGGAACATCATGGTCAATGGAAAGAAAAAAATGGTGATGTTATTGAATTGAAATATCCATTGAATTGTGCTGATCCAACTTCTGAAAGATGGTTCCACGGTCATTTGTCTGGTAAAGAAGCTGAAAAATTGTTGACTGAAAAAGGT
tile3-88Y	GGCTGAATTGGTTCAATATTATATGGAACATCATGGTCAATATAAAGAAAAAAATGGTGATGTTATTGAATTGAAATATCCATTGAATTGTGCTGATCCAACTTCTGAAAGATGGTTCCACGGTCATTTGTCTGGTAAAGAAGCTGAAAAATTGTTGACTGAAAAAGGT
tile3-88STOP	GGCTGAATTGGTTCAATATTATATGGAACATCATGGTCAATAAAAAGAAAAAAATGGTGATGTTATTGAATTGAAATATCCATTGAATTGTGCTGATCCAACTTCTGAAAGATGGTTCCACGGTCATTTGTCTGGTAAAGAAGCTGAAAAATTGTTGACTGAAAAAGGT
tile3-89A	GGCTGAATTGGTTCAATATTATATGGAACATCATGGTCAATTGGCTGAAAAAAATGGTGATGTTATTGAATTGAAATATCCATTGAATTGTGCTGATCCAACTTCTGAAAGATGGTTCCACGGTCATTTGTCTGGTAAAGAAGCTGAAAAATTGTTGACTGAAAAAGGT
tile3-89C	GGCTGAATTGGTTCAATATTATATGGAACATCATGGTCAATTGTGTGAAAAAAATGGTGATGTTATTGAATTGAAATATCCATTGAATTGTGCTGATCCAACTTCTGAAAGATGGTTCCACGGTCATTTGTCTGGTAAAGAAGCTGAAAAATTGTTGACTGAAAAAGGT
tile3-89D	GGCTGAATTGGTTCAATATTATATGGAACATCATGGTCAATTGGATGAAAAAAATGGTGATGTTATTGAATTGAAATATCCATTGAATTGTGCTGATCCAACTTCTGAAAGATGGTTCCACGGTCATTTGTCTGGTAAAGAAGCTGAAAAATTGTTGACTGAAAAAGGT
tile3-89E	GGCTGAATTGGTTCAATATTATATGGAACATCATGGTCAATTGGAAGAAAAAAATGGTGATGTTATTGAATTGAAATATCCATTGAATTGTGCTGATCCAACTTCTGAAAGATGGTTCCACGGTCATTTGTCTGGTAAAGAAGCTGAAAAATTGTTGACTGAAAAAGGT
tile3-89F	GGCTGAATTGGTTCAATATTATATGGAACATCATGGTCAATTGTTTGAAAAAAATGGTGATGTTATTGAATTGAAATATCCATTGAATTGTGCTGATCCAACTTCTGAAAGATGGTTCCACGGTCATTTGTCTGGTAAAGAAGCTGAAAAATTGTTGACTGAAAAAGGT
tile3-89G	GGCTGAATTGGTTCAATATTATATGGAACATCATGGTCAATTGGGTGAAAAAAATGGTGATGTTATTGAATTGAAATATCCATTGAATTGTGCTGATCCAACTTCTGAAAGATGGTTCCACGGTCATTTGTCTGGTAAAGAAGCTGAAAAATTGTTGACTGAAAAAGGT
tile3-89H	GGCTGAATTGGTTCAATATTATATGGAACATCATGGTCAATTGCATGAAAAAAATGGTGATGTTATTGAATTGAAATATCCATTGAATTGTGCTGATCCAACTTCTGAAAGATGGTTCCACGGTCATTTGTCTGGTAAAGAAGCTGAAAAATTGTTGACTGAAAAAGGT
tile3-89I	GGCTGAATTGGTTCAATATTATATGGAACATCATGGTCAATTGATTGAAAAAAATGGTGATGTTATTGAATTGAAATATCCATTGAATTGTGCTGATCCAACTTCTGAAAGATGGTTCCACGGTCATTTGTCTGGTAAAGAAGCTGAAAAATTGTTGACTGAAAAAGGT
tile3-89K	GGCTGAATTGGTTCAATATTATATGGAACATCATGGTCAATTGAAAGAAAAAAATGGTGATGTTATTGAATTGAAATATCCATTGAATTGTGCTGATCCAACTTCTGAAAGATGGTTCCACGGTCATTTGTCTGGTAAAGAAGCTGAAAAATTGTTGACTGAAAAAGGT
tile3-89L	GGCTGAATTGGTTCAATATTATATGGAACATCATGGTCAATTGTTGGAAAAAAATGGTGATGTTATTGAATTGAAATATCCATTGAATTGTGCTGATCCAACTTCTGAAAGATGGTTCCACGGTCATTTGTCTGGTAAAGAAGCTGAAAAATTGTTGACTGAAAAAGGT
tile3-89M	GGCTGAATTGGTTCAATATTATATGGAACATCATGGTCAATTGATGGAAAAAAATGGTGATGTTATTGAATTGAAATATCCATTGAATTGTGCTGATCCAACTTCTGAAAGATGGTTCCACGGTCATTTGTCTGGTAAAGAAGCTGAAAAATTGTTGACTGAAAAAGGT
tile3-89N	GGCTGAATTGGTTCAATATTATATGGAACATCATGGTCAATTGAATGAAAAAAATGGTGATGTTATTGAATTGAAATATCCATTGAATTGTGCTGATCCAACTTCTGAAAGATGGTTCCACGGTCATTTGTCTGGTAAAGAAGCTGAAAAATTGTTGACTGAAAAAGGT
tile3-89P	GGCTGAATTGGTTCAATATTATATGGAACATCATGGTCAATTGCCAGAAAAAAATGGTGATGTTATTGAATTGAAATATCCATTGAATTGTGCTGATCCAACTTCTGAAAGATGGTTCCACGGTCATTTGTCTGGTAAAGAAGCTGAAAAATTGTTGACTGAAAAAGGT
tile3-89Q	GGCTGAATTGGTTCAATATTATATGGAACATCATGGTCAATTGCAAGAAAAAAATGGTGATGTTATTGAATTGAAATATCCATTGAATTGTGCTGATCCAACTTCTGAAAGATGGTTCCACGGTCATTTGTCTGGTAAAGAAGCTGAAAAATTGTTGACTGAAAAAGGT
tile3-89R	GGCTGAATTGGTTCAATATTATATGGAACATCATGGTCAATTGAGAGAAAAAAATGGTGATGTTATTGAATTGAAATATCCATTGAATTGTGCTGATCCAACTTCTGAAAGATGGTTCCACGGTCATTTGTCTGGTAAAGAAGCTGAAAAATTGTTGACTGAAAAAGGT
tile3-89S	GGCTGAATTGGTTCAATATTATATGGAACATCATGGTCAATTGTCTGAAAAAAATGGTGATGTTATTGAATTGAAATATCCATTGAATTGTGCTGATCCAACTTCTGAAAGATGGTTCCACGGTCATTTGTCTGGTAAAGAAGCTGAAAAATTGTTGACTGAAAAAGGT
tile3-89T	GGCTGAATTGGTTCAATATTATATGGAACATCATGGTCAATTGACTGAAAAAAATGGTGATGTTATTGAATTGAAATATCCATTGAATTGTGCTGATCCAACTTCTGAAAGATGGTTCCACGGTCATTTGTCTGGTAAAGAAGCTGAAAAATTGTTGACTGAAAAAGGT
tile3-89V	GGCTGAATTGGTTCAATATTATATGGAACATCATGGTCAATTGGTTGAAAAAAATGGTGATGTTATTGAATTGAAATATCCATTGAATTGTGCTGATCCAACTTCTGAAAGATGGTTCCACGGTCATTTGTCTGGTAAAGAAGCTGAAAAATTGTTGACTGAAAAAGGT
tile3-89W	GGCTGAATTGGTTCAATATTATATGGAACATCATGGTCAATTGTGGGAAAAAAATGGTGATGTTATTGAATTGAAATATCCATTGAATTGTGCTGATCCAACTTCTGAAAGATGGTTCCACGGTCATTTGTCTGGTAAAGAAGCTGAAAAATTGTTGACTGAAAAAGGT
tile3-89Y	GGCTGAATTGGTTCAATATTATATGGAACATCATGGTCAATTGTATGAAAAAAATGGTGATGTTATTGAATTGAAATATCCATTGAATTGTGCTGATCCAACTTCTGAAAGATGGTTCCACGGTCATTTGTCTGGTAAAGAAGCTGAAAAATTGTTGACTGAAAAAGGT
tile3-89STOP	GGCTGAATTGGTTCAATATTATATGGAACATCATGGTCAATTGTAAGAAAAAAATGGTGATGTTATTGAATTGAAATATCCATTGAATTGTGCTGATCCAACTTCTGAAAGATGGTTCCACGGTCATTTGTCTGGTAAAGAAGCTGAAAAATTGTTGACTGAAAAAGGT
tile3-90A	GGCTGAATTGGTTCAATATTATATGGAACATCATGGTCAATTGAAAGCTAAAAATGGTGATGTTATTGAATTGAAATATCCATTGAATTGTGCTGATCCAACTTCTGAAAGATGGTTCCACGGTCATTTGTCTGGTAAAGAAGCTGAAAAATTGTTGACTGAAAAAGGT
tile3-90C	GGCTGAATTGGTTCAATATTATATGGAACATCATGGTCAATTGAAATGTAAAAATGGTGATGTTATTGAATTGAAATATCCATTGAATTGTGCTGATCCAACTTCTGAAAGATGGTTCCACGGTCATTTGTCTGGTAAAGAAGCTGAAAAATTGTTGACTGAAAAAGGT
tile3-90D	GGCTGAATTGGTTCAATATTATATGGAACATCATGGTCAATTGAAAGATAAAAATGGTGATGTTATTGAATTGAAATATCCATTGAATTGTGCTGATCCAACTTCTGAAAGATGGTTCCACGGTCATTTGTCTGGTAAAGAAGCTGAAAAATTGTTGACTGAAAAAGGT
tile3-90E	GGCTGAATTGGTTCAATATTATATGGAACATCATGGTCAATTGAAAGAAAAAAATGGTGATGTTATTGAATTGAAATATCCATTGAATTGTGCTGATCCAACTTCTGAAAGATGGTTCCACGGTCATTTGTCTGGTAAAGAAGCTGAAAAATTGTTGACTGAAAAAGGT
tile3-90F	GGCTGAATTGGTTCAATATTATATGGAACATCATGGTCAATTGAAATTTAAAAATGGTGATGTTATTGAATTGAAATATCCATTGAATTGTGCTGATCCAACTTCTGAAAGATGGTTCCACGGTCATTTGTCTGGTAAAGAAGCTGAAAAATTGTTGACTGAAAAAGGT
tile3-90G	GGCTGAATTGGTTCAATATTATATGGAACATCATGGTCAATTGAAAGGTAAAAATGGTGATGTTATTGAATTGAAATATCCATTGAATTGTGCTGATCCAACTTCTGAAAGATGGTTCCACGGTCATTTGTCTGGTAAAGAAGCTGAAAAATTGTTGACTGAAAAAGGT
tile3-90H	GGCTGAATTGGTTCAATATTATATGGAACATCATGGTCAATTGAAACATAAAAATGGTGATGTTATTGAATTGAAATATCCATTGAATTGTGCTGATCCAACTTCTGAAAGATGGTTCCACGGTCATTTGTCTGGTAAAGAAGCTGAAAAATTGTTGACTGAAAAAGGT
tile3-90I	GGCTGAATTGGTTCAATATTATATGGAACATCATGGTCAATTGAAAATTAAAAATGGTGATGTTATTGAATTGAAATATCCATTGAATTGTGCTGATCCAACTTCTGAAAGATGGTTCCACGGTCATTTGTCTGGTAAAGAAGCTGAAAAATTGTTGACTGAAAAAGGT
tile3-90K	GGCTGAATTGGTTCAATATTATATGGAACATCATGGTCAATTGAAAAAAAAAAATGGTGATGTTATTGAATTGAAATATCCATTGAATTGTGCTGATCCAACTTCTGAAAGATGGTTCCACGGTCATTTGTCTGGTAAAGAAGCTGAAAAATTGTTGACTGAAAAAGGT
tile3-90L	GGCTGAATTGGTTCAATATTATATGGAACATCATGGTCAATTGAAATTGAAAAATGGTGATGTTATTGAATTGAAATATCCATTGAATTGTGCTGATCCAACTTCTGAAAGATGGTTCCACGGTCATTTGTCTGGTAAAGAAGCTGAAAAATTGTTGACTGAAAAAGGT
tile3-90M	GGCTGAATTGGTTCAATATTATATGGAACATCATGGTCAATTGAAAATGAAAAATGGTGATGTTATTGAATTGAAATATCCATTGAATTGTGCTGATCCAACTTCTGAAAGATGGTTCCACGGTCATTTGTCTGGTAAAGAAGCTGAAAAATTGTTGACTGAAAAAGGT
tile3-90N	GGCTGAATTGGTTCAATATTATATGGAACATCATGGTCAATTGAAAAATAAAAATGGTGATGTTATTGAATTGAAATATCCATTGAATTGTGCTGATCCAACTTCTGAAAGATGGTTCCACGGTCATTTGTCTGGTAAAGAAGCTGAAAAATTGTTGACTGAAAAAGGT
tile3-90P	GGCTGAATTGGTTCAATATTATATGGAACATCATGGTCAATTGAAACCAAAAAATGGTGATGTTATTGAATTGAAATATCCATTGAATTGTGCTGATCCAACTTCTGAAAGATGGTTCCACGGTCATTTGTCTGGTAAAGAAGCTGAAAAATTGTTGACTGAAAAAGGT
tile3-90Q	GGCTGAATTGGTTCAATATTATATGGAACATCATGGTCAATTGAAACAAAAAAATGGTGATGTTATTGAATTGAAATATCCATTGAATTGTGCTGATCCAACTTCTGAAAGATGGTTCCACGGTCATTTGTCTGGTAAAGAAGCTGAAAAATTGTTGACTGAAAAAGGT
tile3-90R	GGCTGAATTGGTTCAATATTATATGGAACATCATGGTCAATTGAAAAGAAAAAATGGTGATGTTATTGAATTGAAATATCCATTGAATTGTGCTGATCCAACTTCTGAAAGATGGTTCCACGGTCATTTGTCTGGTAAAGAAGCTGAAAAATTGTTGACTGAAAAAGGT
tile3-90S	GGCTGAATTGGTTCAATATTATATGGAACATCATGGTCAATTGAAATCTAAAAATGGTGATGTTATTGAATTGAAATATCCATTGAATTGTGCTGATCCAACTTCTGAAAGATGGTTCCACGGTCATTTGTCTGGTAAAGAAGCTGAAAAATTGTTGACTGAAAAAGGT
tile3-90T	GGCTGAATTGGTTCAATATTATATGGAACATCATGGTCAATTGAAAACTAAAAATGGTGATGTTATTGAATTGAAATATCCATTGAATTGTGCTGATCCAACTTCTGAAAGATGGTTCCACGGTCATTTGTCTGGTAAAGAAGCTGAAAAATTGTTGACTGAAAAAGGT
tile3-90V	GGCTGAATTGGTTCAATATTATATGGAACATCATGGTCAATTGAAAGTTAAAAATGGTGATGTTATTGAATTGAAATATCCATTGAATTGTGCTGATCCAACTTCTGAAAGATGGTTCCACGGTCATTTGTCTGGTAAAGAAGCTGAAAAATTGTTGACTGAAAAAGGT
tile3-90W	GGCTGAATTGGTTCAATATTATATGGAACATCATGGTCAATTGAAATGGAAAAATGGTGATGTTATTGAATTGAAATATCCATTGAATTGTGCTGATCCAACTTCTGAAAGATGGTTCCACGGTCATTTGTCTGGTAAAGAAGCTGAAAAATTGTTGACTGAAAAAGGT
tile3-90Y	GGCTGAATTGGTTCAATATTATATGGAACATCATGGTCAATTGAAATATAAAAATGGTGATGTTATTGAATTGAAATATCCATTGAATTGTGCTGATCCAACTTCTGAAAGATGGTTCCACGGTCATTTGTCTGGTAAAGAAGCTGAAAAATTGTTGACTGAAAAAGGT
tile3-90STOP	GGCTGAATTGGTTCAATATTATATGGAACATCATGGTCAATTGAAATAAAAAAATGGTGATGTTATTGAATTGAAATATCCATTGAATTGTGCTGATCCAACTTCTGAAAGATGGTTCCACGGTCATTTGTCTGGTAAAGAAGCTGAAAAATTGTTGACTGAAAAAGGT
tile3-91A	GGCTGAATTGGTTCAATATTATATGGAACATCATGGTCAATTGAAAGAAGCTAATGGTGATGTTATTGAATTGAAATATCCATTGAATTGTGCTGATCCAACTTCTGAAAGATGGTTCCACGGTCATTTGTCTGGTAAAGAAGCTGAAAAATTGTTGACTGAAAAAGGT
tile3-91C	GGCTGAATTGGTTCAATATTATATGGAACATCATGGTCAATTGAAAGAATGTAATGGTGATGTTATTGAATTGAAATATCCATTGAATTGTGCTGATCCAACTTCTGAAAGATGGTTCCACGGTCATTTGTCTGGTAAAGAAGCTGAAAAATTGTTGACTGAAAAAGGT
tile3-91D	GGCTGAATTGGTTCAATATTATATGGAACATCATGGTCAATTGAAAGAAGATAATGGTGATGTTATTGAATTGAAATATCCATTGAATTGTGCTGATCCAACTTCTGAAAGATGGTTCCACGGTCATTTGTCTGGTAAAGAAGCTGAAAAATTGTTGACTGAAAAAGGT
tile3-91E	GGCTGAATTGGTTCAATATTATATGGAACATCATGGTCAATTGAAAGAAGAAAATGGTGATGTTATTGAATTGAAATATCCATTGAATTGTGCTGATCCAACTTCTGAAAGATGGTTCCACGGTCATTTGTCTGGTAAAGAAGCTGAAAAATTGTTGACTGAAAAAGGT
tile3-91F	GGCTGAATTGGTTCAATATTATATGGAACATCATGGTCAATTGAAAGAATTTAATGGTGATGTTATTGAATTGAAATATCCATTGAATTGTGCTGATCCAACTTCTGAAAGATGGTTCCACGGTCATTTGTCTGGTAAAGAAGCTGAAAAATTGTTGACTGAAAAAGGT
tile3-91G	GGCTGAATTGGTTCAATATTATATGGAACATCATGGTCAATTGAAAGAAGGTAATGGTGATGTTATTGAATTGAAATATCCATTGAATTGTGCTGATCCAACTTCTGAAAGATGGTTCCACGGTCATTTGTCTGGTAAAGAAGCTGAAAAATTGTTGACTGAAAAAGGT
tile3-91H	GGCTGAATTGGTTCAATATTATATGGAACATCATGGTCAATTGAAAGAACATAATGGTGATGTTATTGAATTGAAATATCCATTGAATTGTGCTGATCCAACTTCTGAAAGATGGTTCCACGGTCATTTGTCTGGTAAAGAAGCTGAAAAATTGTTGACTGAAAAAGGT
tile3-91I	GGCTGAATTGGTTCAATATTATATGGAACATCATGGTCAATTGAAAGAAATTAATGGTGATGTTATTGAATTGAAATATCCATTGAATTGTGCTGATCCAACTTCTGAAAGATGGTTCCACGGTCATTTGTCTGGTAAAGAAGCTGAAAAATTGTTGACTGAAAAAGGT
tile3-91K	GGCTGAATTGGTTCAATATTATATGGAACATCATGGTCAATTGAAAGAAAAAAATGGTGATGTTATTGAATTGAAATATCCATTGAATTGTGCTGATCCAACTTCTGAAAGATGGTTCCACGGTCATTTGTCTGGTAAAGAAGCTGAAAAATTGTTGACTGAAAAAGGT
tile3-91L	GGCTGAATTGGTTCAATATTATATGGAACATCATGGTCAATTGAAAGAATTGAATGGTGATGTTATTGAATTGAAATATCCATTGAATTGTGCTGATCCAACTTCTGAAAGATGGTTCCACGGTCATTTGTCTGGTAAAGAAGCTGAAAAATTGTTGACTGAAAAAGGT
tile3-91M	GGCTGAATTGGTTCAATATTATATGGAACATCATGGTCAATTGAAAGAAATGAATGGTGATGTTATTGAATTGAAATATCCATTGAATTGTGCTGATCCAACTTCTGAAAGATGGTTCCACGGTCATTTGTCTGGTAAAGAAGCTGAAAAATTGTTGACTGAAAAAGGT
tile3-91N	GGCTGAATTGGTTCAATATTATATGGAACATCATGGTCAATTGAAAGAAAATAATGGTGATGTTATTGAATTGAAATATCCATTGAATTGTGCTGATCCAACTTCTGAAAGATGGTTCCACGGTCATTTGTCTGGTAAAGAAGCTGAAAAATTGTTGACTGAAAAAGGT
tile3-91P	GGCTGAATTGGTTCAATATTATATGGAACATCATGGTCAATTGAAAGAACCAAATGGTGATGTTATTGAATTGAAATATCCATTGAATTGTGCTGATCCAACTTCTGAAAGATGGTTCCACGGTCATTTGTCTGGTAAAGAAGCTGAAAAATTGTTGACTGAAAAAGGT
tile3-91Q	GGCTGAATTGGTTCAATATTATATGGAACATCATGGTCAATTGAAAGAACAAAATGGTGATGTTATTGAATTGAAATATCCATTGAATTGTGCTGATCCAACTTCTGAAAGATGGTTCCACGGTCATTTGTCTGGTAAAGAAGCTGAAAAATTGTTGACTGAAAAAGGT
tile3-91R	GGCTGAATTGGTTCAATATTATATGGAACATCATGGTCAATTGAAAGAAAGAAATGGTGATGTTATTGAATTGAAATATCCATTGAATTGTGCTGATCCAACTTCTGAAAGATGGTTCCACGGTCATTTGTCTGGTAAAGAAGCTGAAAAATTGTTGACTGAAAAAGGT
tile3-91S	GGCTGAATTGGTTCAATATTATATGGAACATCATGGTCAATTGAAAGAATCTAATGGTGATGTTATTGAATTGAAATATCCATTGAATTGTGCTGATCCAACTTCTGAAAGATGGTTCCACGGTCATTTGTCTGGTAAAGAAGCTGAAAAATTGTTGACTGAAAAAGGT
tile3-91T	GGCTGAATTGGTTCAATATTATATGGAACATCATGGTCAATTGAAAGAAACTAATGGTGATGTTATTGAATTGAAATATCCATTGAATTGTGCTGATCCAACTTCTGAAAGATGGTTCCACGGTCATTTGTCTGGTAAAGAAGCTGAAAAATTGTTGACTGAAAAAGGT
tile3-91V	GGCTGAATTGGTTCAATATTATATGGAACATCATGGTCAATTGAAAGAAGTTAATGGTGATGTTATTGAATTGAAATATCCATTGAATTGTGCTGATCCAACTTCTGAAAGATGGTTCCACGGTCATTTGTCTGGTAAAGAAGCTGAAAAATTGTTGACTGAAAAAGGT
tile3-91W	GGCTGAATTGGTTCAATATTATATGGAACATCATGGTCAATTGAAAGAATGGAATGGTGATGTTATTGAATTGAAATATCCATTGAATTGTGCTGATCCAACTTCTGAAAGATGGTTCCACGGTCATTTGTCTGGTAAAGAAGCTGAAAAATTGTTGACTGAAAAAGGT
tile3-91Y	GGCTGAATTGGTTCAATATTATATGGAACATCATGGTCAATTGAAAGAATATAATGGTGATGTTATTGAATTGAAATATCCATTGAATTGTGCTGATCCAACTTCTGAAAGATGGTTCCACGGTCATTTGTCTGGTAAAGAAGCTGAAAAATTGTTGACTGAAAAAGGT
tile3-91STOP	GGCTGAATTGGTTCAATATTATATGGAACATCATGGTCAATTGAAAGAATAAAATGGTGATGTTATTGAATTGAAATATCCATTGAATTGTGCTGATCCAACTTCTGAAAGATGGTTCCACGGTCATTTGTCTGGTAAAGAAGCTGAAAAATTGTTGACTGAAAAAGGT
tile3-92A	GGCTGAATTGGTTCAATATTATATGGAACATCATGGTCAATTGAAAGAAAAAGCTGGTGATGTTATTGAATTGAAATATCCATTGAATTGTGCTGATCCAACTTCTGAAAGATGGTTCCACGGTCATTTGTCTGGTAAAGAAGCTGAAAAATTGTTGACTGAAAAAGGT
tile3-92C	GGCTGAATTGGTTCAATATTATATGGAACATCATGGTCAATTGAAAGAAAAATGTGGTGATGTTATTGAATTGAAATATCCATTGAATTGTGCTGATCCAACTTCTGAAAGATGGTTCCACGGTCATTTGTCTGGTAAAGAAGCTGAAAAATTGTTGACTGAAAAAGGT
tile3-92D	GGCTGAATTGGTTCAATATTATATGGAACATCATGGTCAATTGAAAGAAAAAGATGGTGATGTTATTGAATTGAAATATCCATTGAATTGTGCTGATCCAACTTCTGAAAGATGGTTCCACGGTCATTTGTCTGGTAAAGAAGCTGAAAAATTGTTGACTGAAAAAGGT
tile3-92E	GGCTGAATTGGTTCAATATTATATGGAACATCATGGTCAATTGAAAGAAAAAGAAGGTGATGTTATTGAATTGAAATATCCATTGAATTGTGCTGATCCAACTTCTGAAAGATGGTTCCACGGTCATTTGTCTGGTAAAGAAGCTGAAAAATTGTTGACTGAAAAAGGT
tile3-92F	GGCTGAATTGGTTCAATATTATATGGAACATCATGGTCAATTGAAAGAAAAATTTGGTGATGTTATTGAATTGAAATATCCATTGAATTGTGCTGATCCAACTTCTGAAAGATGGTTCCACGGTCATTTGTCTGGTAAAGAAGCTGAAAAATTGTTGACTGAAAAAGGT
tile3-92G	GGCTGAATTGGTTCAATATTATATGGAACATCATGGTCAATTGAAAGAAAAAGGTGGTGATGTTATTGAATTGAAATATCCATTGAATTGTGCTGATCCAACTTCTGAAAGATGGTTCCACGGTCATTTGTCTGGTAAAGAAGCTGAAAAATTGTTGACTGAAAAAGGT
tile3-92H	GGCTGAATTGGTTCAATATTATATGGAACATCATGGTCAATTGAAAGAAAAACATGGTGATGTTATTGAATTGAAATATCCATTGAATTGTGCTGATCCAACTTCTGAAAGATGGTTCCACGGTCATTTGTCTGGTAAAGAAGCTGAAAAATTGTTGACTGAAAAAGGT
tile3-92I	GGCTGAATTGGTTCAATATTATATGGAACATCATGGTCAATTGAAAGAAAAAATTGGTGATGTTATTGAATTGAAATATCCATTGAATTGTGCTGATCCAACTTCTGAAAGATGGTTCCACGGTCATTTGTCTGGTAAAGAAGCTGAAAAATTGTTGACTGAAAAAGGT
tile3-92K	GGCTGAATTGGTTCAATATTATATGGAACATCATGGTCAATTGAAAGAAAAAAAAGGTGATGTTATTGAATTGAAATATCCATTGAATTGTGCTGATCCAACTTCTGAAAGATGGTTCCACGGTCATTTGTCTGGTAAAGAAGCTGAAAAATTGTTGACTGAAAAAGGT
tile3-92L	GGCTGAATTGGTTCAATATTATATGGAACATCATGGTCAATTGAAAGAAAAATTGGGTGATGTTATTGAATTGAAATATCCATTGAATTGTGCTGATCCAACTTCTGAAAGATGGTTCCACGGTCATTTGTCTGGTAAAGAAGCTGAAAAATTGTTGACTGAAAAAGGT
tile3-92M	GGCTGAATTGGTTCAATATTATATGGAACATCATGGTCAATTGAAAGAAAAAATGGGTGATGTTATTGAATTGAAATATCCATTGAATTGTGCTGATCCAACTTCTGAAAGATGGTTCCACGGTCATTTGTCTGGTAAAGAAGCTGAAAAATTGTTGACTGAAAAAGGT
tile3-92N	GGCTGAATTGGTTCAATATTATATGGAACATCATGGTCAATTGAAAGAAAAAAATGGTGATGTTATTGAATTGAAATATCCATTGAATTGTGCTGATCCAACTTCTGAAAGATGGTTCCACGGTCATTTGTCTGGTAAAGAAGCTGAAAAATTGTTGACTGAAAAAGGT
tile3-92P	GGCTGAATTGGTTCAATATTATATGGAACATCATGGTCAATTGAAAGAAAAACCAGGTGATGTTATTGAATTGAAATATCCATTGAATTGTGCTGATCCAACTTCTGAAAGATGGTTCCACGGTCATTTGTCTGGTAAAGAAGCTGAAAAATTGTTGACTGAAAAAGGT
tile3-92Q	GGCTGAATTGGTTCAATATTATATGGAACATCATGGTCAATTGAAAGAAAAACAAGGTGATGTTATTGAATTGAAATATCCATTGAATTGTGCTGATCCAACTTCTGAAAGATGGTTCCACGGTCATTTGTCTGGTAAAGAAGCTGAAAAATTGTTGACTGAAAAAGGT
tile3-92R	GGCTGAATTGGTTCAATATTATATGGAACATCATGGTCAATTGAAAGAAAAAAGAGGTGATGTTATTGAATTGAAATATCCATTGAATTGTGCTGATCCAACTTCTGAAAGATGGTTCCACGGTCATTTGTCTGGTAAAGAAGCTGAAAAATTGTTGACTGAAAAAGGT
tile3-92S	GGCTGAATTGGTTCAATATTATATGGAACATCATGGTCAATTGAAAGAAAAATCTGGTGATGTTATTGAATTGAAATATCCATTGAATTGTGCTGATCCAACTTCTGAAAGATGGTTCCACGGTCATTTGTCTGGTAAAGAAGCTGAAAAATTGTTGACTGAAAAAGGT
tile3-92T	GGCTGAATTGGTTCAATATTATATGGAACATCATGGTCAATTGAAAGAAAAAACTGGTGATGTTATTGAATTGAAATATCCATTGAATTGTGCTGATCCAACTTCTGAAAGATGGTTCCACGGTCATTTGTCTGGTAAAGAAGCTGAAAAATTGTTGACTGAAAAAGGT
tile3-92V	GGCTGAATTGGTTCAATATTATATGGAACATCATGGTCAATTGAAAGAAAAAGTTGGTGATGTTATTGAATTGAAATATCCATTGAATTGTGCTGATCCAACTTCTGAAAGATGGTTCCACGGTCATTTGTCTGGTAAAGAAGCTGAAAAATTGTTGACTGAAAAAGGT
tile3-92W	GGCTGAATTGGTTCAATATTATATGGAACATCATGGTCAATTGAAAGAAAAATGGGGTGATGTTATTGAATTGAAATATCCATTGAATTGTGCTGATCCAACTTCTGAAAGATGGTTCCACGGTCATTTGTCTGGTAAAGAAGCTGAAAAATTGTTGACTGAAAAAGGT
tile3-92Y	GGCTGAATTGGTTCAATATTATATGGAACATCATGGTCAATTGAAAGAAAAATATGGTGATGTTATTGAATTGAAATATCCATTGAATTGTGCTGATCCAACTTCTGAAAGATGGTTCCACGGTCATTTGTCTGGTAAAGAAGCTGAAAAATTGTTGACTGAAAAAGGT
tile3-92STOP	GGCTGAATTGGTTCAATATTATATGGAACATCATGGTCAATTGAAAGAAAAATAAGGTGATGTTATTGAATTGAAATATCCATTGAATTGTGCTGATCCAACTTCTGAAAGATGGTTCCACGGTCATTTGTCTGGTAAAGAAGCTGAAAAATTGTTGACTGAAAAAGGT
tile3-93A	GGCTGAATTGGTTCAATATTATATGGAACATCATGGTCAATTGAAAGAAAAAAATGCTGATGTTATTGAATTGAAATATCCATTGAATTGTGCTGATCCAACTTCTGAAAGATGGTTCCACGGTCATTTGTCTGGTAAAGAAGCTGAAAAATTGTTGACTGAAAAAGGT
tile3-93C	GGCTGAATTGGTTCAATATTATATGGAACATCATGGTCAATTGAAAGAAAAAAATTGTGATGTTATTGAATTGAAATATCCATTGAATTGTGCTGATCCAACTTCTGAAAGATGGTTCCACGGTCATTTGTCTGGTAAAGAAGCTGAAAAATTGTTGACTGAAAAAGGT
tile3-93D	GGCTGAATTGGTTCAATATTATATGGAACATCATGGTCAATTGAAAGAAAAAAATGATGATGTTATTGAATTGAAATATCCATTGAATTGTGCTGATCCAACTTCTGAAAGATGGTTCCACGGTCATTTGTCTGGTAAAGAAGCTGAAAAATTGTTGACTGAAAAAGGT
tile3-93E	GGCTGAATTGGTTCAATATTATATGGAACATCATGGTCAATTGAAAGAAAAAAATGAAGATGTTATTGAATTGAAATATCCATTGAATTGTGCTGATCCAACTTCTGAAAGATGGTTCCACGGTCATTTGTCTGGTAAAGAAGCTGAAAAATTGTTGACTGAAAAAGGT
tile3-93F	GGCTGAATTGGTTCAATATTATATGGAACATCATGGTCAATTGAAAGAAAAAAATTTTGATGTTATTGAATTGAAATATCCATTGAATTGTGCTGATCCAACTTCTGAAAGATGGTTCCACGGTCATTTGTCTGGTAAAGAAGCTGAAAAATTGTTGACTGAAAAAGGT
tile3-93G	GGCTGAATTGGTTCAATATTATATGGAACATCATGGTCAATTGAAAGAAAAAAATGGTGATGTTATTGAATTGAAATATCCATTGAATTGTGCTGATCCAACTTCTGAAAGATGGTTCCACGGTCATTTGTCTGGTAAAGAAGCTGAAAAATTGTTGACTGAAAAAGGT
tile3-93H	GGCTGAATTGGTTCAATATTATATGGAACATCATGGTCAATTGAAAGAAAAAAATCATGATGTTATTGAATTGAAATATCCATTGAATTGTGCTGATCCAACTTCTGAAAGATGGTTCCACGGTCATTTGTCTGGTAAAGAAGCTGAAAAATTGTTGACTGAAAAAGGT
tile3-93I	GGCTGAATTGGTTCAATATTATATGGAACATCATGGTCAATTGAAAGAAAAAAATATTGATGTTATTGAATTGAAATATCCATTGAATTGTGCTGATCCAACTTCTGAAAGATGGTTCCACGGTCATTTGTCTGGTAAAGAAGCTGAAAAATTGTTGACTGAAAAAGGT
tile3-93K	GGCTGAATTGGTTCAATATTATATGGAACATCATGGTCAATTGAAAGAAAAAAATAAAGATGTTATTGAATTGAAATATCCATTGAATTGTGCTGATCCAACTTCTGAAAGATGGTTCCACGGTCATTTGTCTGGTAAAGAAGCTGAAAAATTGTTGACTGAAAAAGGT
tile3-93L	GGCTGAATTGGTTCAATATTATATGGAACATCATGGTCAATTGAAAGAAAAAAATTTGGATGTTATTGAATTGAAATATCCATTGAATTGTGCTGATCCAACTTCTGAAAGATGGTTCCACGGTCATTTGTCTGGTAAAGAAGCTGAAAAATTGTTGACTGAAAAAGGT
tile3-93M	GGCTGAATTGGTTCAATATTATATGGAACATCATGGTCAATTGAAAGAAAAAAATATGGATGTTATTGAATTGAAATATCCATTGAATTGTGCTGATCCAACTTCTGAAAGATGGTTCCACGGTCATTTGTCTGGTAAAGAAGCTGAAAAATTGTTGACTGAAAAAGGT
tile3-93N	GGCTGAATTGGTTCAATATTATATGGAACATCATGGTCAATTGAAAGAAAAAAATAATGATGTTATTGAATTGAAATATCCATTGAATTGTGCTGATCCAACTTCTGAAAGATGGTTCCACGGTCATTTGTCTGGTAAAGAAGCTGAAAAATTGTTGACTGAAAAAGGT
tile3-93P	GGCTGAATTGGTTCAATATTATATGGAACATCATGGTCAATTGAAAGAAAAAAATCCAGATGTTATTGAATTGAAATATCCATTGAATTGTGCTGATCCAACTTCTGAAAGATGGTTCCACGGTCATTTGTCTGGTAAAGAAGCTGAAAAATTGTTGACTGAAAAAGGT
tile3-93Q	GGCTGAATTGGTTCAATATTATATGGAACATCATGGTCAATTGAAAGAAAAAAATCAAGATGTTATTGAATTGAAATATCCATTGAATTGTGCTGATCCAACTTCTGAAAGATGGTTCCACGGTCATTTGTCTGGTAAAGAAGCTGAAAAATTGTTGACTGAAAAAGGT
tile3-93R	GGCTGAATTGGTTCAATATTATATGGAACATCATGGTCAATTGAAAGAAAAAAATAGAGATGTTATTGAATTGAAATATCCATTGAATTGTGCTGATCCAACTTCTGAAAGATGGTTCCACGGTCATTTGTCTGGTAAAGAAGCTGAAAAATTGTTGACTGAAAAAGGT
tile3-93S	GGCTGAATTGGTTCAATATTATATGGAACATCATGGTCAATTGAAAGAAAAAAATTCTGATGTTATTGAATTGAAATATCCATTGAATTGTGCTGATCCAACTTCTGAAAGATGGTTCCACGGTCATTTGTCTGGTAAAGAAGCTGAAAAATTGTTGACTGAAAAAGGT
tile3-93T	GGCTGAATTGGTTCAATATTATATGGAACATCATGGTCAATTGAAAGAAAAAAATACTGATGTTATTGAATTGAAATATCCATTGAATTGTGCTGATCCAACTTCTGAAAGATGGTTCCACGGTCATTTGTCTGGTAAAGAAGCTGAAAAATTGTTGACTGAAAAAGGT
tile3-93V	GGCTGAATTGGTTCAATATTATATGGAACATCATGGTCAATTGAAAGAAAAAAATGTTGATGTTATTGAATTGAAATATCCATTGAATTGTGCTGATCCAACTTCTGAAAGATGGTTCCACGGTCATTTGTCTGGTAAAGAAGCTGAAAAATTGTTGACTGAAAAAGGT
tile3-93W	GGCTGAATTGGTTCAATATTATATGGAACATCATGGTCAATTGAAAGAAAAAAATTGGGATGTTATTGAATTGAAATATCCATTGAATTGTGCTGATCCAACTTCTGAAAGATGGTTCCACGGTCATTTGTCTGGTAAAGAAGCTGAAAAATTGTTGACTGAAAAAGGT
tile3-93Y	GGCTGAATTGGTTCAATATTATATGGAACATCATGGTCAATTGAAAGAAAAAAATTATGATGTTATTGAATTGAAATATCCATTGAATTGTGCTGATCCAACTTCTGAAAGATGGTTCCACGGTCATTTGTCTGGTAAAGAAGCTGAAAAATTGTTGACTGAAAAAGGT
tile3-93STOP	GGCTGAATTGGTTCAATATTATATGGAACATCATGGTCAATTGAAAGAAAAAAATTAAGATGTTATTGAATTGAAATATCCATTGAATTGTGCTGATCCAACTTCTGAAAGATGGTTCCACGGTCATTTGTCTGGTAAAGAAGCTGAAAAATTGTTGACTGAAAAAGGT
tile3-94A	GGCTGAATTGGTTCAATATTATATGGAACATCATGGTCAATTGAAAGAAAAAAATGGTGCTGTTATTGAATTGAAATATCCATTGAATTGTGCTGATCCAACTTCTGAAAGATGGTTCCACGGTCATTTGTCTGGTAAAGAAGCTGAAAAATTGTTGACTGAAAAAGGT
tile3-94C	GGCTGAATTGGTTCAATATTATATGGAACATCATGGTCAATTGAAAGAAAAAAATGGTTGTGTTATTGAATTGAAATATCCATTGAATTGTGCTGATCCAACTTCTGAAAGATGGTTCCACGGTCATTTGTCTGGTAAAGAAGCTGAAAAATTGTTGACTGAAAAAGGT
tile3-94D	GGCTGAATTGGTTCAATATTATATGGAACATCATGGTCAATTGAAAGAAAAAAATGGTGATGTTATTGAATTGAAATATCCATTGAATTGTGCTGATCCAACTTCTGAAAGATGGTTCCACGGTCATTTGTCTGGTAAAGAAGCTGAAAAATTGTTGACTGAAAAAGGT
tile3-94E	GGCTGAATTGGTTCAATATTATATGGAACATCATGGTCAATTGAAAGAAAAAAATGGTGAAGTTATTGAATTGAAATATCCATTGAATTGTGCTGATCCAACTTCTGAAAGATGGTTCCACGGTCATTTGTCTGGTAAAGAAGCTGAAAAATTGTTGACTGAAAAAGGT
tile3-94F	GGCTGAATTGGTTCAATATTATATGGAACATCATGGTCAATTGAAAGAAAAAAATGGTTTTGTTATTGAATTGAAATATCCATTGAATTGTGCTGATCCAACTTCTGAAAGATGGTTCCACGGTCATTTGTCTGGTAAAGAAGCTGAAAAATTGTTGACTGAAAAAGGT
tile3-94G	GGCTGAATTGGTTCAATATTATATGGAACATCATGGTCAATTGAAAGAAAAAAATGGTGGTGTTATTGAATTGAAATATCCATTGAATTGTGCTGATCCAACTTCTGAAAGATGGTTCCACGGTCATTTGTCTGGTAAAGAAGCTGAAAAATTGTTGACTGAAAAAGGT
tile3-94H	GGCTGAATTGGTTCAATATTATATGGAACATCATGGTCAATTGAAAGAAAAAAATGGTCATGTTATTGAATTGAAATATCCATTGAATTGTGCTGATCCAACTTCTGAAAGATGGTTCCACGGTCATTTGTCTGGTAAAGAAGCTGAAAAATTGTTGACTGAAAAAGGT
tile3-94I	GGCTGAATTGGTTCAATATTATATGGAACATCATGGTCAATTGAAAGAAAAAAATGGTATTGTTATTGAATTGAAATATCCATTGAATTGTGCTGATCCAACTTCTGAAAGATGGTTCCACGGTCATTTGTCTGGTAAAGAAGCTGAAAAATTGTTGACTGAAAAAGGT
tile3-94K	GGCTGAATTGGTTCAATATTATATGGAACATCATGGTCAATTGAAAGAAAAAAATGGTAAAGTTATTGAATTGAAATATCCATTGAATTGTGCTGATCCAACTTCTGAAAGATGGTTCCACGGTCATTTGTCTGGTAAAGAAGCTGAAAAATTGTTGACTGAAAAAGGT
tile3-94L	GGCTGAATTGGTTCAATATTATATGGAACATCATGGTCAATTGAAAGAAAAAAATGGTTTGGTTATTGAATTGAAATATCCATTGAATTGTGCTGATCCAACTTCTGAAAGATGGTTCCACGGTCATTTGTCTGGTAAAGAAGCTGAAAAATTGTTGACTGAAAAAGGT
tile3-94M	GGCTGAATTGGTTCAATATTATATGGAACATCATGGTCAATTGAAAGAAAAAAATGGTATGGTTATTGAATTGAAATATCCATTGAATTGTGCTGATCCAACTTCTGAAAGATGGTTCCACGGTCATTTGTCTGGTAAAGAAGCTGAAAAATTGTTGACTGAAAAAGGT
tile3-94N	GGCTGAATTGGTTCAATATTATATGGAACATCATGGTCAATTGAAAGAAAAAAATGGTAATGTTATTGAATTGAAATATCCATTGAATTGTGCTGATCCAACTTCTGAAAGATGGTTCCACGGTCATTTGTCTGGTAAAGAAGCTGAAAAATTGTTGACTGAAAAAGGT
tile3-94P	GGCTGAATTGGTTCAATATTATATGGAACATCATGGTCAATTGAAAGAAAAAAATGGTCCAGTTATTGAATTGAAATATCCATTGAATTGTGCTGATCCAACTTCTGAAAGATGGTTCCACGGTCATTTGTCTGGTAAAGAAGCTGAAAAATTGTTGACTGAAAAAGGT
tile3-94Q	GGCTGAATTGGTTCAATATTATATGGAACATCATGGTCAATTGAAAGAAAAAAATGGTCAAGTTATTGAATTGAAATATCCATTGAATTGTGCTGATCCAACTTCTGAAAGATGGTTCCACGGTCATTTGTCTGGTAAAGAAGCTGAAAAATTGTTGACTGAAAAAGGT
tile3-94R	GGCTGAATTGGTTCAATATTATATGGAACATCATGGTCAATTGAAAGAAAAAAATGGTAGAGTTATTGAATTGAAATATCCATTGAATTGTGCTGATCCAACTTCTGAAAGATGGTTCCACGGTCATTTGTCTGGTAAAGAAGCTGAAAAATTGTTGACTGAAAAAGGT
tile3-94S	GGCTGAATTGGTTCAATATTATATGGAACATCATGGTCAATTGAAAGAAAAAAATGGTTCTGTTATTGAATTGAAATATCCATTGAATTGTGCTGATCCAACTTCTGAAAGATGGTTCCACGGTCATTTGTCTGGTAAAGAAGCTGAAAAATTGTTGACTGAAAAAGGT
tile3-94T	GGCTGAATTGGTTCAATATTATATGGAACATCATGGTCAATTGAAAGAAAAAAATGGTACTGTTATTGAATTGAAATATCCATTGAATTGTGCTGATCCAACTTCTGAAAGATGGTTCCACGGTCATTTGTCTGGTAAAGAAGCTGAAAAATTGTTGACTGAAAAAGGT
tile3-94V	GGCTGAATTGGTTCAATATTATATGGAACATCATGGTCAATTGAAAGAAAAAAATGGTGTTGTTATTGAATTGAAATATCCATTGAATTGTGCTGATCCAACTTCTGAAAGATGGTTCCACGGTCATTTGTCTGGTAAAGAAGCTGAAAAATTGTTGACTGAAAAAGGT
tile3-94W	GGCTGAATTGGTTCAATATTATATGGAACATCATGGTCAATTGAAAGAAAAAAATGGTTGGGTTATTGAATTGAAATATCCATTGAATTGTGCTGATCCAACTTCTGAAAGATGGTTCCACGGTCATTTGTCTGGTAAAGAAGCTGAAAAATTGTTGACTGAAAAAGGT
tile3-94Y	GGCTGAATTGGTTCAATATTATATGGAACATCATGGTCAATTGAAAGAAAAAAATGGTTATGTTATTGAATTGAAATATCCATTGAATTGTGCTGATCCAACTTCTGAAAGATGGTTCCACGGTCATTTGTCTGGTAAAGAAGCTGAAAAATTGTTGACTGAAAAAGGT
tile3-94STOP	GGCTGAATTGGTTCAATATTATATGGAACATCATGGTCAATTGAAAGAAAAAAATGGTTAAGTTATTGAATTGAAATATCCATTGAATTGTGCTGATCCAACTTCTGAAAGATGGTTCCACGGTCATTTGTCTGGTAAAGAAGCTGAAAAATTGTTGACTGAAAAAGGT
tile3-95A	GGCTGAATTGGTTCAATATTATATGGAACATCATGGTCAATTGAAAGAAAAAAATGGTGATGCTATTGAATTGAAATATCCATTGAATTGTGCTGATCCAACTTCTGAAAGATGGTTCCACGGTCATTTGTCTGGTAAAGAAGCTGAAAAATTGTTGACTGAAAAAGGT
tile3-95C	GGCTGAATTGGTTCAATATTATATGGAACATCATGGTCAATTGAAAGAAAAAAATGGTGATTGTATTGAATTGAAATATCCATTGAATTGTGCTGATCCAACTTCTGAAAGATGGTTCCACGGTCATTTGTCTGGTAAAGAAGCTGAAAAATTGTTGACTGAAAAAGGT
tile3-95D	GGCTGAATTGGTTCAATATTATATGGAACATCATGGTCAATTGAAAGAAAAAAATGGTGATGATATTGAATTGAAATATCCATTGAATTGTGCTGATCCAACTTCTGAAAGATGGTTCCACGGTCATTTGTCTGGTAAAGAAGCTGAAAAATTGTTGACTGAAAAAGGT
tile3-95E	GGCTGAATTGGTTCAATATTATATGGAACATCATGGTCAATTGAAAGAAAAAAATGGTGATGAAATTGAATTGAAATATCCATTGAATTGTGCTGATCCAACTTCTGAAAGATGGTTCCACGGTCATTTGTCTGGTAAAGAAGCTGAAAAATTGTTGACTGAAAAAGGT
tile3-95F	GGCTGAATTGGTTCAATATTATATGGAACATCATGGTCAATTGAAAGAAAAAAATGGTGATTTTATTGAATTGAAATATCCATTGAATTGTGCTGATCCAACTTCTGAAAGATGGTTCCACGGTCATTTGTCTGGTAAAGAAGCTGAAAAATTGTTGACTGAAAAAGGT
tile3-95G	GGCTGAATTGGTTCAATATTATATGGAACATCATGGTCAATTGAAAGAAAAAAATGGTGATGGTATTGAATTGAAATATCCATTGAATTGTGCTGATCCAACTTCTGAAAGATGGTTCCACGGTCATTTGTCTGGTAAAGAAGCTGAAAAATTGTTGACTGAAAAAGGT
tile3-95H	GGCTGAATTGGTTCAATATTATATGGAACATCATGGTCAATTGAAAGAAAAAAATGGTGATCATATTGAATTGAAATATCCATTGAATTGTGCTGATCCAACTTCTGAAAGATGGTTCCACGGTCATTTGTCTGGTAAAGAAGCTGAAAAATTGTTGACTGAAAAAGGT
tile3-95I	GGCTGAATTGGTTCAATATTATATGGAACATCATGGTCAATTGAAAGAAAAAAATGGTGATATTATTGAATTGAAATATCCATTGAATTGTGCTGATCCAACTTCTGAAAGATGGTTCCACGGTCATTTGTCTGGTAAAGAAGCTGAAAAATTGTTGACTGAAAAAGGT
tile3-95K	GGCTGAATTGGTTCAATATTATATGGAACATCATGGTCAATTGAAAGAAAAAAATGGTGATAAAATTGAATTGAAATATCCATTGAATTGTGCTGATCCAACTTCTGAAAGATGGTTCCACGGTCATTTGTCTGGTAAAGAAGCTGAAAAATTGTTGACTGAAAAAGGT
tile3-95L	GGCTGAATTGGTTCAATATTATATGGAACATCATGGTCAATTGAAAGAAAAAAATGGTGATTTGATTGAATTGAAATATCCATTGAATTGTGCTGATCCAACTTCTGAAAGATGGTTCCACGGTCATTTGTCTGGTAAAGAAGCTGAAAAATTGTTGACTGAAAAAGGT
tile3-95M	GGCTGAATTGGTTCAATATTATATGGAACATCATGGTCAATTGAAAGAAAAAAATGGTGATATGATTGAATTGAAATATCCATTGAATTGTGCTGATCCAACTTCTGAAAGATGGTTCCACGGTCATTTGTCTGGTAAAGAAGCTGAAAAATTGTTGACTGAAAAAGGT
tile3-95N	GGCTGAATTGGTTCAATATTATATGGAACATCATGGTCAATTGAAAGAAAAAAATGGTGATAATATTGAATTGAAATATCCATTGAATTGTGCTGATCCAACTTCTGAAAGATGGTTCCACGGTCATTTGTCTGGTAAAGAAGCTGAAAAATTGTTGACTGAAAAAGGT
tile3-95P	GGCTGAATTGGTTCAATATTATATGGAACATCATGGTCAATTGAAAGAAAAAAATGGTGATCCAATTGAATTGAAATATCCATTGAATTGTGCTGATCCAACTTCTGAAAGATGGTTCCACGGTCATTTGTCTGGTAAAGAAGCTGAAAAATTGTTGACTGAAAAAGGT
tile3-95Q	GGCTGAATTGGTTCAATATTATATGGAACATCATGGTCAATTGAAAGAAAAAAATGGTGATCAAATTGAATTGAAATATCCATTGAATTGTGCTGATCCAACTTCTGAAAGATGGTTCCACGGTCATTTGTCTGGTAAAGAAGCTGAAAAATTGTTGACTGAAAAAGGT
tile3-95R	GGCTGAATTGGTTCAATATTATATGGAACATCATGGTCAATTGAAAGAAAAAAATGGTGATAGAATTGAATTGAAATATCCATTGAATTGTGCTGATCCAACTTCTGAAAGATGGTTCCACGGTCATTTGTCTGGTAAAGAAGCTGAAAAATTGTTGACTGAAAAAGGT
tile3-95S	GGCTGAATTGGTTCAATATTATATGGAACATCATGGTCAATTGAAAGAAAAAAATGGTGATTCTATTGAATTGAAATATCCATTGAATTGTGCTGATCCAACTTCTGAAAGATGGTTCCACGGTCATTTGTCTGGTAAAGAAGCTGAAAAATTGTTGACTGAAAAAGGT
tile3-95T	GGCTGAATTGGTTCAATATTATATGGAACATCATGGTCAATTGAAAGAAAAAAATGGTGATACTATTGAATTGAAATATCCATTGAATTGTGCTGATCCAACTTCTGAAAGATGGTTCCACGGTCATTTGTCTGGTAAAGAAGCTGAAAAATTGTTGACTGAAAAAGGT
tile3-95V	GGCTGAATTGGTTCAATATTATATGGAACATCATGGTCAATTGAAAGAAAAAAATGGTGATGTTATTGAATTGAAATATCCATTGAATTGTGCTGATCCAACTTCTGAAAGATGGTTCCACGGTCATTTGTCTGGTAAAGAAGCTGAAAAATTGTTGACTGAAAAAGGT
tile3-95W	GGCTGAATTGGTTCAATATTATATGGAACATCATGGTCAATTGAAAGAAAAAAATGGTGATTGGATTGAATTGAAATATCCATTGAATTGTGCTGATCCAACTTCTGAAAGATGGTTCCACGGTCATTTGTCTGGTAAAGAAGCTGAAAAATTGTTGACTGAAAAAGGT
tile3-95Y	GGCTGAATTGGTTCAATATTATATGGAACATCATGGTCAATTGAAAGAAAAAAATGGTGATTATATTGAATTGAAATATCCATTGAATTGTGCTGATCCAACTTCTGAAAGATGGTTCCACGGTCATTTGTCTGGTAAAGAAGCTGAAAAATTGTTGACTGAAAAAGGT
tile3-95STOP	GGCTGAATTGGTTCAATATTATATGGAACATCATGGTCAATTGAAAGAAAAAAATGGTGATTAAATTGAATTGAAATATCCATTGAATTGTGCTGATCCAACTTCTGAAAGATGGTTCCACGGTCATTTGTCTGGTAAAGAAGCTGAAAAATTGTTGACTGAAAAAGGT
tile3-96A	GGCTGAATTGGTTCAATATTATATGGAACATCATGGTCAATTGAAAGAAAAAAATGGTGATGTTGCTGAATTGAAATATCCATTGAATTGTGCTGATCCAACTTCTGAAAGATGGTTCCACGGTCATTTGTCTGGTAAAGAAGCTGAAAAATTGTTGACTGAAAAAGGT
tile3-96C	GGCTGAATTGGTTCAATATTATATGGAACATCATGGTCAATTGAAAGAAAAAAATGGTGATGTTTGTGAATTGAAATATCCATTGAATTGTGCTGATCCAACTTCTGAAAGATGGTTCCACGGTCATTTGTCTGGTAAAGAAGCTGAAAAATTGTTGACTGAAAAAGGT
tile3-96D	GGCTGAATTGGTTCAATATTATATGGAACATCATGGTCAATTGAAAGAAAAAAATGGTGATGTTGATGAATTGAAATATCCATTGAATTGTGCTGATCCAACTTCTGAAAGATGGTTCCACGGTCATTTGTCTGGTAAAGAAGCTGAAAAATTGTTGACTGAAAAAGGT
tile3-96E	GGCTGAATTGGTTCAATATTATATGGAACATCATGGTCAATTGAAAGAAAAAAATGGTGATGTTGAAGAATTGAAATATCCATTGAATTGTGCTGATCCAACTTCTGAAAGATGGTTCCACGGTCATTTGTCTGGTAAAGAAGCTGAAAAATTGTTGACTGAAAAAGGT
tile3-96F	GGCTGAATTGGTTCAATATTATATGGAACATCATGGTCAATTGAAAGAAAAAAATGGTGATGTTTTTGAATTGAAATATCCATTGAATTGTGCTGATCCAACTTCTGAAAGATGGTTCCACGGTCATTTGTCTGGTAAAGAAGCTGAAAAATTGTTGACTGAAAAAGGT
tile3-96G	GGCTGAATTGGTTCAATATTATATGGAACATCATGGTCAATTGAAAGAAAAAAATGGTGATGTTGGTGAATTGAAATATCCATTGAATTGTGCTGATCCAACTTCTGAAAGATGGTTCCACGGTCATTTGTCTGGTAAAGAAGCTGAAAAATTGTTGACTGAAAAAGGT
tile3-96H	GGCTGAATTGGTTCAATATTATATGGAACATCATGGTCAATTGAAAGAAAAAAATGGTGATGTTCATGAATTGAAATATCCATTGAATTGTGCTGATCCAACTTCTGAAAGATGGTTCCACGGTCATTTGTCTGGTAAAGAAGCTGAAAAATTGTTGACTGAAAAAGGT
tile3-96I	GGCTGAATTGGTTCAATATTATATGGAACATCATGGTCAATTGAAAGAAAAAAATGGTGATGTTATTGAATTGAAATATCCATTGAATTGTGCTGATCCAACTTCTGAAAGATGGTTCCACGGTCATTTGTCTGGTAAAGAAGCTGAAAAATTGTTGACTGAAAAAGGT
tile3-96K	GGCTGAATTGGTTCAATATTATATGGAACATCATGGTCAATTGAAAGAAAAAAATGGTGATGTTAAAGAATTGAAATATCCATTGAATTGTGCTGATCCAACTTCTGAAAGATGGTTCCACGGTCATTTGTCTGGTAAAGAAGCTGAAAAATTGTTGACTGAAAAAGGT
tile3-96L	GGCTGAATTGGTTCAATATTATATGGAACATCATGGTCAATTGAAAGAAAAAAATGGTGATGTTTTGGAATTGAAATATCCATTGAATTGTGCTGATCCAACTTCTGAAAGATGGTTCCACGGTCATTTGTCTGGTAAAGAAGCTGAAAAATTGTTGACTGAAAAAGGT
tile3-96M	GGCTGAATTGGTTCAATATTATATGGAACATCATGGTCAATTGAAAGAAAAAAATGGTGATGTTATGGAATTGAAATATCCATTGAATTGTGCTGATCCAACTTCTGAAAGATGGTTCCACGGTCATTTGTCTGGTAAAGAAGCTGAAAAATTGTTGACTGAAAAAGGT
tile3-96N	GGCTGAATTGGTTCAATATTATATGGAACATCATGGTCAATTGAAAGAAAAAAATGGTGATGTTAATGAATTGAAATATCCATTGAATTGTGCTGATCCAACTTCTGAAAGATGGTTCCACGGTCATTTGTCTGGTAAAGAAGCTGAAAAATTGTTGACTGAAAAAGGT
tile3-96P	GGCTGAATTGGTTCAATATTATATGGAACATCATGGTCAATTGAAAGAAAAAAATGGTGATGTTCCAGAATTGAAATATCCATTGAATTGTGCTGATCCAACTTCTGAAAGATGGTTCCACGGTCATTTGTCTGGTAAAGAAGCTGAAAAATTGTTGACTGAAAAAGGT
tile3-96Q	GGCTGAATTGGTTCAATATTATATGGAACATCATGGTCAATTGAAAGAAAAAAATGGTGATGTTCAAGAATTGAAATATCCATTGAATTGTGCTGATCCAACTTCTGAAAGATGGTTCCACGGTCATTTGTCTGGTAAAGAAGCTGAAAAATTGTTGACTGAAAAAGGT
tile3-96R	GGCTGAATTGGTTCAATATTATATGGAACATCATGGTCAATTGAAAGAAAAAAATGGTGATGTTAGAGAATTGAAATATCCATTGAATTGTGCTGATCCAACTTCTGAAAGATGGTTCCACGGTCATTTGTCTGGTAAAGAAGCTGAAAAATTGTTGACTGAAAAAGGT
tile3-96S	GGCTGAATTGGTTCAATATTATATGGAACATCATGGTCAATTGAAAGAAAAAAATGGTGATGTTTCTGAATTGAAATATCCATTGAATTGTGCTGATCCAACTTCTGAAAGATGGTTCCACGGTCATTTGTCTGGTAAAGAAGCTGAAAAATTGTTGACTGAAAAAGGT
tile3-96T	GGCTGAATTGGTTCAATATTATATGGAACATCATGGTCAATTGAAAGAAAAAAATGGTGATGTTACTGAATTGAAATATCCATTGAATTGTGCTGATCCAACTTCTGAAAGATGGTTCCACGGTCATTTGTCTGGTAAAGAAGCTGAAAAATTGTTGACTGAAAAAGGT
tile3-96V	GGCTGAATTGGTTCAATATTATATGGAACATCATGGTCAATTGAAAGAAAAAAATGGTGATGTTGTTGAATTGAAATATCCATTGAATTGTGCTGATCCAACTTCTGAAAGATGGTTCCACGGTCATTTGTCTGGTAAAGAAGCTGAAAAATTGTTGACTGAAAAAGGT
tile3-96W	GGCTGAATTGGTTCAATATTATATGGAACATCATGGTCAATTGAAAGAAAAAAATGGTGATGTTTGGGAATTGAAATATCCATTGAATTGTGCTGATCCAACTTCTGAAAGATGGTTCCACGGTCATTTGTCTGGTAAAGAAGCTGAAAAATTGTTGACTGAAAAAGGT
tile3-96Y	GGCTGAATTGGTTCAATATTATATGGAACATCATGGTCAATTGAAAGAAAAAAATGGTGATGTTTATGAATTGAAATATCCATTGAATTGTGCTGATCCAACTTCTGAAAGATGGTTCCACGGTCATTTGTCTGGTAAAGAAGCTGAAAAATTGTTGACTGAAAAAGGT
tile3-96STOP	GGCTGAATTGGTTCAATATTATATGGAACATCATGGTCAATTGAAAGAAAAAAATGGTGATGTTTAAGAATTGAAATATCCATTGAATTGTGCTGATCCAACTTCTGAAAGATGGTTCCACGGTCATTTGTCTGGTAAAGAAGCTGAAAAATTGTTGACTGAAAAAGGT
tile3-97A	GGCTGAATTGGTTCAATATTATATGGAACATCATGGTCAATTGAAAGAAAAAAATGGTGATGTTATTGCTTTGAAATATCCATTGAATTGTGCTGATCCAACTTCTGAAAGATGGTTCCACGGTCATTTGTCTGGTAAAGAAGCTGAAAAATTGTTGACTGAAAAAGGT
tile3-97C	GGCTGAATTGGTTCAATATTATATGGAACATCATGGTCAATTGAAAGAAAAAAATGGTGATGTTATTTGTTTGAAATATCCATTGAATTGTGCTGATCCAACTTCTGAAAGATGGTTCCACGGTCATTTGTCTGGTAAAGAAGCTGAAAAATTGTTGACTGAAAAAGGT
tile3-97D	GGCTGAATTGGTTCAATATTATATGGAACATCATGGTCAATTGAAAGAAAAAAATGGTGATGTTATTGATTTGAAATATCCATTGAATTGTGCTGATCCAACTTCTGAAAGATGGTTCCACGGTCATTTGTCTGGTAAAGAAGCTGAAAAATTGTTGACTGAAAAAGGT
tile3-97E	GGCTGAATTGGTTCAATATTATATGGAACATCATGGTCAATTGAAAGAAAAAAATGGTGATGTTATTGAATTGAAATATCCATTGAATTGTGCTGATCCAACTTCTGAAAGATGGTTCCACGGTCATTTGTCTGGTAAAGAAGCTGAAAAATTGTTGACTGAAAAAGGT
tile3-97F	GGCTGAATTGGTTCAATATTATATGGAACATCATGGTCAATTGAAAGAAAAAAATGGTGATGTTATTTTTTTGAAATATCCATTGAATTGTGCTGATCCAACTTCTGAAAGATGGTTCCACGGTCATTTGTCTGGTAAAGAAGCTGAAAAATTGTTGACTGAAAAAGGT
tile3-97G	GGCTGAATTGGTTCAATATTATATGGAACATCATGGTCAATTGAAAGAAAAAAATGGTGATGTTATTGGTTTGAAATATCCATTGAATTGTGCTGATCCAACTTCTGAAAGATGGTTCCACGGTCATTTGTCTGGTAAAGAAGCTGAAAAATTGTTGACTGAAAAAGGT
tile3-97H	GGCTGAATTGGTTCAATATTATATGGAACATCATGGTCAATTGAAAGAAAAAAATGGTGATGTTATTCATTTGAAATATCCATTGAATTGTGCTGATCCAACTTCTGAAAGATGGTTCCACGGTCATTTGTCTGGTAAAGAAGCTGAAAAATTGTTGACTGAAAAAGGT
tile3-97I	GGCTGAATTGGTTCAATATTATATGGAACATCATGGTCAATTGAAAGAAAAAAATGGTGATGTTATTATTTTGAAATATCCATTGAATTGTGCTGATCCAACTTCTGAAAGATGGTTCCACGGTCATTTGTCTGGTAAAGAAGCTGAAAAATTGTTGACTGAAAAAGGT
tile3-97K	GGCTGAATTGGTTCAATATTATATGGAACATCATGGTCAATTGAAAGAAAAAAATGGTGATGTTATTAAATTGAAATATCCATTGAATTGTGCTGATCCAACTTCTGAAAGATGGTTCCACGGTCATTTGTCTGGTAAAGAAGCTGAAAAATTGTTGACTGAAAAAGGT
tile3-97L	GGCTGAATTGGTTCAATATTATATGGAACATCATGGTCAATTGAAAGAAAAAAATGGTGATGTTATTTTGTTGAAATATCCATTGAATTGTGCTGATCCAACTTCTGAAAGATGGTTCCACGGTCATTTGTCTGGTAAAGAAGCTGAAAAATTGTTGACTGAAAAAGGT
tile3-97M	GGCTGAATTGGTTCAATATTATATGGAACATCATGGTCAATTGAAAGAAAAAAATGGTGATGTTATTATGTTGAAATATCCATTGAATTGTGCTGATCCAACTTCTGAAAGATGGTTCCACGGTCATTTGTCTGGTAAAGAAGCTGAAAAATTGTTGACTGAAAAAGGT
tile3-97N	GGCTGAATTGGTTCAATATTATATGGAACATCATGGTCAATTGAAAGAAAAAAATGGTGATGTTATTAATTTGAAATATCCATTGAATTGTGCTGATCCAACTTCTGAAAGATGGTTCCACGGTCATTTGTCTGGTAAAGAAGCTGAAAAATTGTTGACTGAAAAAGGT
tile3-97P	GGCTGAATTGGTTCAATATTATATGGAACATCATGGTCAATTGAAAGAAAAAAATGGTGATGTTATTCCATTGAAATATCCATTGAATTGTGCTGATCCAACTTCTGAAAGATGGTTCCACGGTCATTTGTCTGGTAAAGAAGCTGAAAAATTGTTGACTGAAAAAGGT
tile3-97Q	GGCTGAATTGGTTCAATATTATATGGAACATCATGGTCAATTGAAAGAAAAAAATGGTGATGTTATTCAATTGAAATATCCATTGAATTGTGCTGATCCAACTTCTGAAAGATGGTTCCACGGTCATTTGTCTGGTAAAGAAGCTGAAAAATTGTTGACTGAAAAAGGT
tile3-97R	GGCTGAATTGGTTCAATATTATATGGAACATCATGGTCAATTGAAAGAAAAAAATGGTGATGTTATTAGATTGAAATATCCATTGAATTGTGCTGATCCAACTTCTGAAAGATGGTTCCACGGTCATTTGTCTGGTAAAGAAGCTGAAAAATTGTTGACTGAAAAAGGT
tile3-97S	GGCTGAATTGGTTCAATATTATATGGAACATCATGGTCAATTGAAAGAAAAAAATGGTGATGTTATTTCTTTGAAATATCCATTGAATTGTGCTGATCCAACTTCTGAAAGATGGTTCCACGGTCATTTGTCTGGTAAAGAAGCTGAAAAATTGTTGACTGAAAAAGGT
tile3-97T	GGCTGAATTGGTTCAATATTATATGGAACATCATGGTCAATTGAAAGAAAAAAATGGTGATGTTATTACTTTGAAATATCCATTGAATTGTGCTGATCCAACTTCTGAAAGATGGTTCCACGGTCATTTGTCTGGTAAAGAAGCTGAAAAATTGTTGACTGAAAAAGGT
tile3-97V	GGCTGAATTGGTTCAATATTATATGGAACATCATGGTCAATTGAAAGAAAAAAATGGTGATGTTATTGTTTTGAAATATCCATTGAATTGTGCTGATCCAACTTCTGAAAGATGGTTCCACGGTCATTTGTCTGGTAAAGAAGCTGAAAAATTGTTGACTGAAAAAGGT
tile3-97W	GGCTGAATTGGTTCAATATTATATGGAACATCATGGTCAATTGAAAGAAAAAAATGGTGATGTTATTTGGTTGAAATATCCATTGAATTGTGCTGATCCAACTTCTGAAAGATGGTTCCACGGTCATTTGTCTGGTAAAGAAGCTGAAAAATTGTTGACTGAAAAAGGT
tile3-97Y	GGCTGAATTGGTTCAATATTATATGGAACATCATGGTCAATTGAAAGAAAAAAATGGTGATGTTATTTATTTGAAATATCCATTGAATTGTGCTGATCCAACTTCTGAAAGATGGTTCCACGGTCATTTGTCTGGTAAAGAAGCTGAAAAATTGTTGACTGAAAAAGGT
tile3-97STOP	GGCTGAATTGGTTCAATATTATATGGAACATCATGGTCAATTGAAAGAAAAAAATGGTGATGTTATTTAATTGAAATATCCATTGAATTGTGCTGATCCAACTTCTGAAAGATGGTTCCACGGTCATTTGTCTGGTAAAGAAGCTGAAAAATTGTTGACTGAAAAAGGT
tile3-98A	GGCTGAATTGGTTCAATATTATATGGAACATCATGGTCAATTGAAAGAAAAAAATGGTGATGTTATTGAAGCTAAATATCCATTGAATTGTGCTGATCCAACTTCTGAAAGATGGTTCCACGGTCATTTGTCTGGTAAAGAAGCTGAAAAATTGTTGACTGAAAAAGGT
tile3-98C	GGCTGAATTGGTTCAATATTATATGGAACATCATGGTCAATTGAAAGAAAAAAATGGTGATGTTATTGAATGTAAATATCCATTGAATTGTGCTGATCCAACTTCTGAAAGATGGTTCCACGGTCATTTGTCTGGTAAAGAAGCTGAAAAATTGTTGACTGAAAAAGGT
tile3-98D	GGCTGAATTGGTTCAATATTATATGGAACATCATGGTCAATTGAAAGAAAAAAATGGTGATGTTATTGAAGATAAATATCCATTGAATTGTGCTGATCCAACTTCTGAAAGATGGTTCCACGGTCATTTGTCTGGTAAAGAAGCTGAAAAATTGTTGACTGAAAAAGGT
tile3-98E	GGCTGAATTGGTTCAATATTATATGGAACATCATGGTCAATTGAAAGAAAAAAATGGTGATGTTATTGAAGAAAAATATCCATTGAATTGTGCTGATCCAACTTCTGAAAGATGGTTCCACGGTCATTTGTCTGGTAAAGAAGCTGAAAAATTGTTGACTGAAAAAGGT
tile3-98F	GGCTGAATTGGTTCAATATTATATGGAACATCATGGTCAATTGAAAGAAAAAAATGGTGATGTTATTGAATTTAAATATCCATTGAATTGTGCTGATCCAACTTCTGAAAGATGGTTCCACGGTCATTTGTCTGGTAAAGAAGCTGAAAAATTGTTGACTGAAAAAGGT
tile3-98G	GGCTGAATTGGTTCAATATTATATGGAACATCATGGTCAATTGAAAGAAAAAAATGGTGATGTTATTGAAGGTAAATATCCATTGAATTGTGCTGATCCAACTTCTGAAAGATGGTTCCACGGTCATTTGTCTGGTAAAGAAGCTGAAAAATTGTTGACTGAAAAAGGT
tile3-98H	GGCTGAATTGGTTCAATATTATATGGAACATCATGGTCAATTGAAAGAAAAAAATGGTGATGTTATTGAACATAAATATCCATTGAATTGTGCTGATCCAACTTCTGAAAGATGGTTCCACGGTCATTTGTCTGGTAAAGAAGCTGAAAAATTGTTGACTGAAAAAGGT
tile3-98I	GGCTGAATTGGTTCAATATTATATGGAACATCATGGTCAATTGAAAGAAAAAAATGGTGATGTTATTGAAATTAAATATCCATTGAATTGTGCTGATCCAACTTCTGAAAGATGGTTCCACGGTCATTTGTCTGGTAAAGAAGCTGAAAAATTGTTGACTGAAAAAGGT
tile3-98K	GGCTGAATTGGTTCAATATTATATGGAACATCATGGTCAATTGAAAGAAAAAAATGGTGATGTTATTGAAAAAAAATATCCATTGAATTGTGCTGATCCAACTTCTGAAAGATGGTTCCACGGTCATTTGTCTGGTAAAGAAGCTGAAAAATTGTTGACTGAAAAAGGT
tile3-98L	GGCTGAATTGGTTCAATATTATATGGAACATCATGGTCAATTGAAAGAAAAAAATGGTGATGTTATTGAATTGAAATATCCATTGAATTGTGCTGATCCAACTTCTGAAAGATGGTTCCACGGTCATTTGTCTGGTAAAGAAGCTGAAAAATTGTTGACTGAAAAAGGT
tile3-98M	GGCTGAATTGGTTCAATATTATATGGAACATCATGGTCAATTGAAAGAAAAAAATGGTGATGTTATTGAAATGAAATATCCATTGAATTGTGCTGATCCAACTTCTGAAAGATGGTTCCACGGTCATTTGTCTGGTAAAGAAGCTGAAAAATTGTTGACTGAAAAAGGT
tile3-98N	GGCTGAATTGGTTCAATATTATATGGAACATCATGGTCAATTGAAAGAAAAAAATGGTGATGTTATTGAAAATAAATATCCATTGAATTGTGCTGATCCAACTTCTGAAAGATGGTTCCACGGTCATTTGTCTGGTAAAGAAGCTGAAAAATTGTTGACTGAAAAAGGT
tile3-98P	GGCTGAATTGGTTCAATATTATATGGAACATCATGGTCAATTGAAAGAAAAAAATGGTGATGTTATTGAACCAAAATATCCATTGAATTGTGCTGATCCAACTTCTGAAAGATGGTTCCACGGTCATTTGTCTGGTAAAGAAGCTGAAAAATTGTTGACTGAAAAAGGT
tile3-98Q	GGCTGAATTGGTTCAATATTATATGGAACATCATGGTCAATTGAAAGAAAAAAATGGTGATGTTATTGAACAAAAATATCCATTGAATTGTGCTGATCCAACTTCTGAAAGATGGTTCCACGGTCATTTGTCTGGTAAAGAAGCTGAAAAATTGTTGACTGAAAAAGGT
tile3-98R	GGCTGAATTGGTTCAATATTATATGGAACATCATGGTCAATTGAAAGAAAAAAATGGTGATGTTATTGAAAGAAAATATCCATTGAATTGTGCTGATCCAACTTCTGAAAGATGGTTCCACGGTCATTTGTCTGGTAAAGAAGCTGAAAAATTGTTGACTGAAAAAGGT
tile3-98S	GGCTGAATTGGTTCAATATTATATGGAACATCATGGTCAATTGAAAGAAAAAAATGGTGATGTTATTGAATCTAAATATCCATTGAATTGTGCTGATCCAACTTCTGAAAGATGGTTCCACGGTCATTTGTCTGGTAAAGAAGCTGAAAAATTGTTGACTGAAAAAGGT
tile3-98T	GGCTGAATTGGTTCAATATTATATGGAACATCATGGTCAATTGAAAGAAAAAAATGGTGATGTTATTGAAACTAAATATCCATTGAATTGTGCTGATCCAACTTCTGAAAGATGGTTCCACGGTCATTTGTCTGGTAAAGAAGCTGAAAAATTGTTGACTGAAAAAGGT
tile3-98V	GGCTGAATTGGTTCAATATTATATGGAACATCATGGTCAATTGAAAGAAAAAAATGGTGATGTTATTGAAGTTAAATATCCATTGAATTGTGCTGATCCAACTTCTGAAAGATGGTTCCACGGTCATTTGTCTGGTAAAGAAGCTGAAAAATTGTTGACTGAAAAAGGT
tile3-98W	GGCTGAATTGGTTCAATATTATATGGAACATCATGGTCAATTGAAAGAAAAAAATGGTGATGTTATTGAATGGAAATATCCATTGAATTGTGCTGATCCAACTTCTGAAAGATGGTTCCACGGTCATTTGTCTGGTAAAGAAGCTGAAAAATTGTTGACTGAAAAAGGT
tile3-98Y	GGCTGAATTGGTTCAATATTATATGGAACATCATGGTCAATTGAAAGAAAAAAATGGTGATGTTATTGAATATAAATATCCATTGAATTGTGCTGATCCAACTTCTGAAAGATGGTTCCACGGTCATTTGTCTGGTAAAGAAGCTGAAAAATTGTTGACTGAAAAAGGT
tile3-98STOP	GGCTGAATTGGTTCAATATTATATGGAACATCATGGTCAATTGAAAGAAAAAAATGGTGATGTTATTGAATAAAAATATCCATTGAATTGTGCTGATCCAACTTCTGAAAGATGGTTCCACGGTCATTTGTCTGGTAAAGAAGCTGAAAAATTGTTGACTGAAAAAGGT
tile3-99A	GGCTGAATTGGTTCAATATTATATGGAACATCATGGTCAATTGAAAGAAAAAAATGGTGATGTTATTGAATTGGCTTATCCATTGAATTGTGCTGATCCAACTTCTGAAAGATGGTTCCACGGTCATTTGTCTGGTAAAGAAGCTGAAAAATTGTTGACTGAAAAAGGT
tile3-99C	GGCTGAATTGGTTCAATATTATATGGAACATCATGGTCAATTGAAAGAAAAAAATGGTGATGTTATTGAATTGTGTTATCCATTGAATTGTGCTGATCCAACTTCTGAAAGATGGTTCCACGGTCATTTGTCTGGTAAAGAAGCTGAAAAATTGTTGACTGAAAAAGGT
tile3-99D	GGCTGAATTGGTTCAATATTATATGGAACATCATGGTCAATTGAAAGAAAAAAATGGTGATGTTATTGAATTGGATTATCCATTGAATTGTGCTGATCCAACTTCTGAAAGATGGTTCCACGGTCATTTGTCTGGTAAAGAAGCTGAAAAATTGTTGACTGAAAAAGGT
tile3-99E	GGCTGAATTGGTTCAATATTATATGGAACATCATGGTCAATTGAAAGAAAAAAATGGTGATGTTATTGAATTGGAATATCCATTGAATTGTGCTGATCCAACTTCTGAAAGATGGTTCCACGGTCATTTGTCTGGTAAAGAAGCTGAAAAATTGTTGACTGAAAAAGGT
tile3-99F	GGCTGAATTGGTTCAATATTATATGGAACATCATGGTCAATTGAAAGAAAAAAATGGTGATGTTATTGAATTGTTTTATCCATTGAATTGTGCTGATCCAACTTCTGAAAGATGGTTCCACGGTCATTTGTCTGGTAAAGAAGCTGAAAAATTGTTGACTGAAAAAGGT
tile3-99G	GGCTGAATTGGTTCAATATTATATGGAACATCATGGTCAATTGAAAGAAAAAAATGGTGATGTTATTGAATTGGGTTATCCATTGAATTGTGCTGATCCAACTTCTGAAAGATGGTTCCACGGTCATTTGTCTGGTAAAGAAGCTGAAAAATTGTTGACTGAAAAAGGT
tile3-99H	GGCTGAATTGGTTCAATATTATATGGAACATCATGGTCAATTGAAAGAAAAAAATGGTGATGTTATTGAATTGCATTATCCATTGAATTGTGCTGATCCAACTTCTGAAAGATGGTTCCACGGTCATTTGTCTGGTAAAGAAGCTGAAAAATTGTTGACTGAAAAAGGT
tile3-99I	GGCTGAATTGGTTCAATATTATATGGAACATCATGGTCAATTGAAAGAAAAAAATGGTGATGTTATTGAATTGATTTATCCATTGAATTGTGCTGATCCAACTTCTGAAAGATGGTTCCACGGTCATTTGTCTGGTAAAGAAGCTGAAAAATTGTTGACTGAAAAAGGT
tile3-99K	GGCTGAATTGGTTCAATATTATATGGAACATCATGGTCAATTGAAAGAAAAAAATGGTGATGTTATTGAATTGAAATATCCATTGAATTGTGCTGATCCAACTTCTGAAAGATGGTTCCACGGTCATTTGTCTGGTAAAGAAGCTGAAAAATTGTTGACTGAAAAAGGT
tile3-99L	GGCTGAATTGGTTCAATATTATATGGAACATCATGGTCAATTGAAAGAAAAAAATGGTGATGTTATTGAATTGTTGTATCCATTGAATTGTGCTGATCCAACTTCTGAAAGATGGTTCCACGGTCATTTGTCTGGTAAAGAAGCTGAAAAATTGTTGACTGAAAAAGGT
tile3-99M	GGCTGAATTGGTTCAATATTATATGGAACATCATGGTCAATTGAAAGAAAAAAATGGTGATGTTATTGAATTGATGTATCCATTGAATTGTGCTGATCCAACTTCTGAAAGATGGTTCCACGGTCATTTGTCTGGTAAAGAAGCTGAAAAATTGTTGACTGAAAAAGGT
tile3-99N	GGCTGAATTGGTTCAATATTATATGGAACATCATGGTCAATTGAAAGAAAAAAATGGTGATGTTATTGAATTGAATTATCCATTGAATTGTGCTGATCCAACTTCTGAAAGATGGTTCCACGGTCATTTGTCTGGTAAAGAAGCTGAAAAATTGTTGACTGAAAAAGGT
tile3-99P	GGCTGAATTGGTTCAATATTATATGGAACATCATGGTCAATTGAAAGAAAAAAATGGTGATGTTATTGAATTGCCATATCCATTGAATTGTGCTGATCCAACTTCTGAAAGATGGTTCCACGGTCATTTGTCTGGTAAAGAAGCTGAAAAATTGTTGACTGAAAAAGGT
tile3-99Q	GGCTGAATTGGTTCAATATTATATGGAACATCATGGTCAATTGAAAGAAAAAAATGGTGATGTTATTGAATTGCAATATCCATTGAATTGTGCTGATCCAACTTCTGAAAGATGGTTCCACGGTCATTTGTCTGGTAAAGAAGCTGAAAAATTGTTGACTGAAAAAGGT
tile3-99R	GGCTGAATTGGTTCAATATTATATGGAACATCATGGTCAATTGAAAGAAAAAAATGGTGATGTTATTGAATTGAGATATCCATTGAATTGTGCTGATCCAACTTCTGAAAGATGGTTCCACGGTCATTTGTCTGGTAAAGAAGCTGAAAAATTGTTGACTGAAAAAGGT
tile3-99S	GGCTGAATTGGTTCAATATTATATGGAACATCATGGTCAATTGAAAGAAAAAAATGGTGATGTTATTGAATTGTCTTATCCATTGAATTGTGCTGATCCAACTTCTGAAAGATGGTTCCACGGTCATTTGTCTGGTAAAGAAGCTGAAAAATTGTTGACTGAAAAAGGT
tile3-99T	GGCTGAATTGGTTCAATATTATATGGAACATCATGGTCAATTGAAAGAAAAAAATGGTGATGTTATTGAATTGACTTATCCATTGAATTGTGCTGATCCAACTTCTGAAAGATGGTTCCACGGTCATTTGTCTGGTAAAGAAGCTGAAAAATTGTTGACTGAAAAAGGT
tile3-99V	GGCTGAATTGGTTCAATATTATATGGAACATCATGGTCAATTGAAAGAAAAAAATGGTGATGTTATTGAATTGGTTTATCCATTGAATTGTGCTGATCCAACTTCTGAAAGATGGTTCCACGGTCATTTGTCTGGTAAAGAAGCTGAAAAATTGTTGACTGAAAAAGGT
tile3-99W	GGCTGAATTGGTTCAATATTATATGGAACATCATGGTCAATTGAAAGAAAAAAATGGTGATGTTATTGAATTGTGGTATCCATTGAATTGTGCTGATCCAACTTCTGAAAGATGGTTCCACGGTCATTTGTCTGGTAAAGAAGCTGAAAAATTGTTGACTGAAAAAGGT
tile3-99Y	GGCTGAATTGGTTCAATATTATATGGAACATCATGGTCAATTGAAAGAAAAAAATGGTGATGTTATTGAATTGTATTATCCATTGAATTGTGCTGATCCAACTTCTGAAAGATGGTTCCACGGTCATTTGTCTGGTAAAGAAGCTGAAAAATTGTTGACTGAAAAAGGT
tile3-99STOP	GGCTGAATTGGTTCAATATTATATGGAACATCATGGTCAATTGAAAGAAAAAAATGGTGATGTTATTGAATTGTAATATCCATTGAATTGTGCTGATCCAACTTCTGAAAGATGGTTCCACGGTCATTTGTCTGGTAAAGAAGCTGAAAAATTGTTGACTGAAAAAGGT
tile3-100A	GGCTGAATTGGTTCAATATTATATGGAACATCATGGTCAATTGAAAGAAAAAAATGGTGATGTTATTGAATTGAAAGCTCCATTGAATTGTGCTGATCCAACTTCTGAAAGATGGTTCCACGGTCATTTGTCTGGTAAAGAAGCTGAAAAATTGTTGACTGAAAAAGGT
tile3-100C	GGCTGAATTGGTTCAATATTATATGGAACATCATGGTCAATTGAAAGAAAAAAATGGTGATGTTATTGAATTGAAATGTCCATTGAATTGTGCTGATCCAACTTCTGAAAGATGGTTCCACGGTCATTTGTCTGGTAAAGAAGCTGAAAAATTGTTGACTGAAAAAGGT
tile3-100D	GGCTGAATTGGTTCAATATTATATGGAACATCATGGTCAATTGAAAGAAAAAAATGGTGATGTTATTGAATTGAAAGATCCATTGAATTGTGCTGATCCAACTTCTGAAAGATGGTTCCACGGTCATTTGTCTGGTAAAGAAGCTGAAAAATTGTTGACTGAAAAAGGT
tile3-100E	GGCTGAATTGGTTCAATATTATATGGAACATCATGGTCAATTGAAAGAAAAAAATGGTGATGTTATTGAATTGAAAGAACCATTGAATTGTGCTGATCCAACTTCTGAAAGATGGTTCCACGGTCATTTGTCTGGTAAAGAAGCTGAAAAATTGTTGACTGAAAAAGGT
tile3-100F	GGCTGAATTGGTTCAATATTATATGGAACATCATGGTCAATTGAAAGAAAAAAATGGTGATGTTATTGAATTGAAATTTCCATTGAATTGTGCTGATCCAACTTCTGAAAGATGGTTCCACGGTCATTTGTCTGGTAAAGAAGCTGAAAAATTGTTGACTGAAAAAGGT
tile3-100G	GGCTGAATTGGTTCAATATTATATGGAACATCATGGTCAATTGAAAGAAAAAAATGGTGATGTTATTGAATTGAAAGGTCCATTGAATTGTGCTGATCCAACTTCTGAAAGATGGTTCCACGGTCATTTGTCTGGTAAAGAAGCTGAAAAATTGTTGACTGAAAAAGGT
tile3-100H	GGCTGAATTGGTTCAATATTATATGGAACATCATGGTCAATTGAAAGAAAAAAATGGTGATGTTATTGAATTGAAACATCCATTGAATTGTGCTGATCCAACTTCTGAAAGATGGTTCCACGGTCATTTGTCTGGTAAAGAAGCTGAAAAATTGTTGACTGAAAAAGGT
tile3-100I	GGCTGAATTGGTTCAATATTATATGGAACATCATGGTCAATTGAAAGAAAAAAATGGTGATGTTATTGAATTGAAAATTCCATTGAATTGTGCTGATCCAACTTCTGAAAGATGGTTCCACGGTCATTTGTCTGGTAAAGAAGCTGAAAAATTGTTGACTGAAAAAGGT
tile3-100K	GGCTGAATTGGTTCAATATTATATGGAACATCATGGTCAATTGAAAGAAAAAAATGGTGATGTTATTGAATTGAAAAAACCATTGAATTGTGCTGATCCAACTTCTGAAAGATGGTTCCACGGTCATTTGTCTGGTAAAGAAGCTGAAAAATTGTTGACTGAAAAAGGT
tile3-100L	GGCTGAATTGGTTCAATATTATATGGAACATCATGGTCAATTGAAAGAAAAAAATGGTGATGTTATTGAATTGAAATTGCCATTGAATTGTGCTGATCCAACTTCTGAAAGATGGTTCCACGGTCATTTGTCTGGTAAAGAAGCTGAAAAATTGTTGACTGAAAAAGGT
tile3-100M	GGCTGAATTGGTTCAATATTATATGGAACATCATGGTCAATTGAAAGAAAAAAATGGTGATGTTATTGAATTGAAAATGCCATTGAATTGTGCTGATCCAACTTCTGAAAGATGGTTCCACGGTCATTTGTCTGGTAAAGAAGCTGAAAAATTGTTGACTGAAAAAGGT
tile3-100N	GGCTGAATTGGTTCAATATTATATGGAACATCATGGTCAATTGAAAGAAAAAAATGGTGATGTTATTGAATTGAAAAATCCATTGAATTGTGCTGATCCAACTTCTGAAAGATGGTTCCACGGTCATTTGTCTGGTAAAGAAGCTGAAAAATTGTTGACTGAAAAAGGT
tile3-100P	GGCTGAATTGGTTCAATATTATATGGAACATCATGGTCAATTGAAAGAAAAAAATGGTGATGTTATTGAATTGAAACCACCATTGAATTGTGCTGATCCAACTTCTGAAAGATGGTTCCACGGTCATTTGTCTGGTAAAGAAGCTGAAAAATTGTTGACTGAAAAAGGT
tile3-100Q	GGCTGAATTGGTTCAATATTATATGGAACATCATGGTCAATTGAAAGAAAAAAATGGTGATGTTATTGAATTGAAACAACCATTGAATTGTGCTGATCCAACTTCTGAAAGATGGTTCCACGGTCATTTGTCTGGTAAAGAAGCTGAAAAATTGTTGACTGAAAAAGGT
tile3-100R	GGCTGAATTGGTTCAATATTATATGGAACATCATGGTCAATTGAAAGAAAAAAATGGTGATGTTATTGAATTGAAAAGACCATTGAATTGTGCTGATCCAACTTCTGAAAGATGGTTCCACGGTCATTTGTCTGGTAAAGAAGCTGAAAAATTGTTGACTGAAAAAGGT
tile3-100S	GGCTGAATTGGTTCAATATTATATGGAACATCATGGTCAATTGAAAGAAAAAAATGGTGATGTTATTGAATTGAAATCTCCATTGAATTGTGCTGATCCAACTTCTGAAAGATGGTTCCACGGTCATTTGTCTGGTAAAGAAGCTGAAAAATTGTTGACTGAAAAAGGT
tile3-100T	GGCTGAATTGGTTCAATATTATATGGAACATCATGGTCAATTGAAAGAAAAAAATGGTGATGTTATTGAATTGAAAACTCCATTGAATTGTGCTGATCCAACTTCTGAAAGATGGTTCCACGGTCATTTGTCTGGTAAAGAAGCTGAAAAATTGTTGACTGAAAAAGGT
tile3-100V	GGCTGAATTGGTTCAATATTATATGGAACATCATGGTCAATTGAAAGAAAAAAATGGTGATGTTATTGAATTGAAAGTTCCATTGAATTGTGCTGATCCAACTTCTGAAAGATGGTTCCACGGTCATTTGTCTGGTAAAGAAGCTGAAAAATTGTTGACTGAAAAAGGT
tile3-100W	GGCTGAATTGGTTCAATATTATATGGAACATCATGGTCAATTGAAAGAAAAAAATGGTGATGTTATTGAATTGAAATGGCCATTGAATTGTGCTGATCCAACTTCTGAAAGATGGTTCCACGGTCATTTGTCTGGTAAAGAAGCTGAAAAATTGTTGACTGAAAAAGGT
tile3-100Y	GGCTGAATTGGTTCAATATTATATGGAACATCATGGTCAATTGAAAGAAAAAAATGGTGATGTTATTGAATTGAAATATCCATTGAATTGTGCTGATCCAACTTCTGAAAGATGGTTCCACGGTCATTTGTCTGGTAAAGAAGCTGAAAAATTGTTGACTGAAAAAGGT
tile3-100STOP	GGCTGAATTGGTTCAATATTATATGGAACATCATGGTCAATTGAAAGAAAAAAATGGTGATGTTATTGAATTGAAATAACCATTGAATTGTGCTGATCCAACTTCTGAAAGATGGTTCCACGGTCATTTGTCTGGTAAAGAAGCTGAAAAATTGTTGACTGAAAAAGGT
tile3-101A	GGCTGAATTGGTTCAATATTATATGGAACATCATGGTCAATTGAAAGAAAAAAATGGTGATGTTATTGAATTGAAATATGCTTTGAATTGTGCTGATCCAACTTCTGAAAGATGGTTCCACGGTCATTTGTCTGGTAAAGAAGCTGAAAAATTGTTGACTGAAAAAGGT
tile3-101C	GGCTGAATTGGTTCAATATTATATGGAACATCATGGTCAATTGAAAGAAAAAAATGGTGATGTTATTGAATTGAAATATTGTTTGAATTGTGCTGATCCAACTTCTGAAAGATGGTTCCACGGTCATTTGTCTGGTAAAGAAGCTGAAAAATTGTTGACTGAAAAAGGT
tile3-101D	GGCTGAATTGGTTCAATATTATATGGAACATCATGGTCAATTGAAAGAAAAAAATGGTGATGTTATTGAATTGAAATATGATTTGAATTGTGCTGATCCAACTTCTGAAAGATGGTTCCACGGTCATTTGTCTGGTAAAGAAGCTGAAAAATTGTTGACTGAAAAAGGT
tile3-101E	GGCTGAATTGGTTCAATATTATATGGAACATCATGGTCAATTGAAAGAAAAAAATGGTGATGTTATTGAATTGAAATATGAATTGAATTGTGCTGATCCAACTTCTGAAAGATGGTTCCACGGTCATTTGTCTGGTAAAGAAGCTGAAAAATTGTTGACTGAAAAAGGT
tile3-101F	GGCTGAATTGGTTCAATATTATATGGAACATCATGGTCAATTGAAAGAAAAAAATGGTGATGTTATTGAATTGAAATATTTTTTGAATTGTGCTGATCCAACTTCTGAAAGATGGTTCCACGGTCATTTGTCTGGTAAAGAAGCTGAAAAATTGTTGACTGAAAAAGGT
tile3-101G	GGCTGAATTGGTTCAATATTATATGGAACATCATGGTCAATTGAAAGAAAAAAATGGTGATGTTATTGAATTGAAATATGGTTTGAATTGTGCTGATCCAACTTCTGAAAGATGGTTCCACGGTCATTTGTCTGGTAAAGAAGCTGAAAAATTGTTGACTGAAAAAGGT
tile3-101H	GGCTGAATTGGTTCAATATTATATGGAACATCATGGTCAATTGAAAGAAAAAAATGGTGATGTTATTGAATTGAAATATCATTTGAATTGTGCTGATCCAACTTCTGAAAGATGGTTCCACGGTCATTTGTCTGGTAAAGAAGCTGAAAAATTGTTGACTGAAAAAGGT
tile3-101I	GGCTGAATTGGTTCAATATTATATGGAACATCATGGTCAATTGAAAGAAAAAAATGGTGATGTTATTGAATTGAAATATATTTTGAATTGTGCTGATCCAACTTCTGAAAGATGGTTCCACGGTCATTTGTCTGGTAAAGAAGCTGAAAAATTGTTGACTGAAAAAGGT
tile3-101K	GGCTGAATTGGTTCAATATTATATGGAACATCATGGTCAATTGAAAGAAAAAAATGGTGATGTTATTGAATTGAAATATAAATTGAATTGTGCTGATCCAACTTCTGAAAGATGGTTCCACGGTCATTTGTCTGGTAAAGAAGCTGAAAAATTGTTGACTGAAAAAGGT
tile3-101L	GGCTGAATTGGTTCAATATTATATGGAACATCATGGTCAATTGAAAGAAAAAAATGGTGATGTTATTGAATTGAAATATTTGTTGAATTGTGCTGATCCAACTTCTGAAAGATGGTTCCACGGTCATTTGTCTGGTAAAGAAGCTGAAAAATTGTTGACTGAAAAAGGT
tile3-101M	GGCTGAATTGGTTCAATATTATATGGAACATCATGGTCAATTGAAAGAAAAAAATGGTGATGTTATTGAATTGAAATATATGTTGAATTGTGCTGATCCAACTTCTGAAAGATGGTTCCACGGTCATTTGTCTGGTAAAGAAGCTGAAAAATTGTTGACTGAAAAAGGT
tile3-101N	GGCTGAATTGGTTCAATATTATATGGAACATCATGGTCAATTGAAAGAAAAAAATGGTGATGTTATTGAATTGAAATATAATTTGAATTGTGCTGATCCAACTTCTGAAAGATGGTTCCACGGTCATTTGTCTGGTAAAGAAGCTGAAAAATTGTTGACTGAAAAAGGT
tile3-101P	GGCTGAATTGGTTCAATATTATATGGAACATCATGGTCAATTGAAAGAAAAAAATGGTGATGTTATTGAATTGAAATATCCATTGAATTGTGCTGATCCAACTTCTGAAAGATGGTTCCACGGTCATTTGTCTGGTAAAGAAGCTGAAAAATTGTTGACTGAAAAAGGT
tile3-101Q	GGCTGAATTGGTTCAATATTATATGGAACATCATGGTCAATTGAAAGAAAAAAATGGTGATGTTATTGAATTGAAATATCAATTGAATTGTGCTGATCCAACTTCTGAAAGATGGTTCCACGGTCATTTGTCTGGTAAAGAAGCTGAAAAATTGTTGACTGAAAAAGGT
tile3-101R	GGCTGAATTGGTTCAATATTATATGGAACATCATGGTCAATTGAAAGAAAAAAATGGTGATGTTATTGAATTGAAATATAGATTGAATTGTGCTGATCCAACTTCTGAAAGATGGTTCCACGGTCATTTGTCTGGTAAAGAAGCTGAAAAATTGTTGACTGAAAAAGGT
tile3-101S	GGCTGAATTGGTTCAATATTATATGGAACATCATGGTCAATTGAAAGAAAAAAATGGTGATGTTATTGAATTGAAATATTCTTTGAATTGTGCTGATCCAACTTCTGAAAGATGGTTCCACGGTCATTTGTCTGGTAAAGAAGCTGAAAAATTGTTGACTGAAAAAGGT
tile3-101T	GGCTGAATTGGTTCAATATTATATGGAACATCATGGTCAATTGAAAGAAAAAAATGGTGATGTTATTGAATTGAAATATACTTTGAATTGTGCTGATCCAACTTCTGAAAGATGGTTCCACGGTCATTTGTCTGGTAAAGAAGCTGAAAAATTGTTGACTGAAAAAGGT
tile3-101V	GGCTGAATTGGTTCAATATTATATGGAACATCATGGTCAATTGAAAGAAAAAAATGGTGATGTTATTGAATTGAAATATGTTTTGAATTGTGCTGATCCAACTTCTGAAAGATGGTTCCACGGTCATTTGTCTGGTAAAGAAGCTGAAAAATTGTTGACTGAAAAAGGT
tile3-101W	GGCTGAATTGGTTCAATATTATATGGAACATCATGGTCAATTGAAAGAAAAAAATGGTGATGTTATTGAATTGAAATATTGGTTGAATTGTGCTGATCCAACTTCTGAAAGATGGTTCCACGGTCATTTGTCTGGTAAAGAAGCTGAAAAATTGTTGACTGAAAAAGGT
tile3-101Y	GGCTGAATTGGTTCAATATTATATGGAACATCATGGTCAATTGAAAGAAAAAAATGGTGATGTTATTGAATTGAAATATTATTTGAATTGTGCTGATCCAACTTCTGAAAGATGGTTCCACGGTCATTTGTCTGGTAAAGAAGCTGAAAAATTGTTGACTGAAAAAGGT
tile3-101STOP	GGCTGAATTGGTTCAATATTATATGGAACATCATGGTCAATTGAAAGAAAAAAATGGTGATGTTATTGAATTGAAATATTAATTGAATTGTGCTGATCCAACTTCTGAAAGATGGTTCCACGGTCATTTGTCTGGTAAAGAAGCTGAAAAATTGTTGACTGAAAAAGGT
tile3-102A	GGCTGAATTGGTTCAATATTATATGGAACATCATGGTCAATTGAAAGAAAAAAATGGTGATGTTATTGAATTGAAATATCCAGCTAATTGTGCTGATCCAACTTCTGAAAGATGGTTCCACGGTCATTTGTCTGGTAAAGAAGCTGAAAAATTGTTGACTGAAAAAGGT
tile3-102C	GGCTGAATTGGTTCAATATTATATGGAACATCATGGTCAATTGAAAGAAAAAAATGGTGATGTTATTGAATTGAAATATCCATGTAATTGTGCTGATCCAACTTCTGAAAGATGGTTCCACGGTCATTTGTCTGGTAAAGAAGCTGAAAAATTGTTGACTGAAAAAGGT
tile3-102D	GGCTGAATTGGTTCAATATTATATGGAACATCATGGTCAATTGAAAGAAAAAAATGGTGATGTTATTGAATTGAAATATCCAGATAATTGTGCTGATCCAACTTCTGAAAGATGGTTCCACGGTCATTTGTCTGGTAAAGAAGCTGAAAAATTGTTGACTGAAAAAGGT
tile3-102E	GGCTGAATTGGTTCAATATTATATGGAACATCATGGTCAATTGAAAGAAAAAAATGGTGATGTTATTGAATTGAAATATCCAGAAAATTGTGCTGATCCAACTTCTGAAAGATGGTTCCACGGTCATTTGTCTGGTAAAGAAGCTGAAAAATTGTTGACTGAAAAAGGT
tile3-102F	GGCTGAATTGGTTCAATATTATATGGAACATCATGGTCAATTGAAAGAAAAAAATGGTGATGTTATTGAATTGAAATATCCATTTAATTGTGCTGATCCAACTTCTGAAAGATGGTTCCACGGTCATTTGTCTGGTAAAGAAGCTGAAAAATTGTTGACTGAAAAAGGT
tile3-102G	GGCTGAATTGGTTCAATATTATATGGAACATCATGGTCAATTGAAAGAAAAAAATGGTGATGTTATTGAATTGAAATATCCAGGTAATTGTGCTGATCCAACTTCTGAAAGATGGTTCCACGGTCATTTGTCTGGTAAAGAAGCTGAAAAATTGTTGACTGAAAAAGGT
tile3-102H	GGCTGAATTGGTTCAATATTATATGGAACATCATGGTCAATTGAAAGAAAAAAATGGTGATGTTATTGAATTGAAATATCCACATAATTGTGCTGATCCAACTTCTGAAAGATGGTTCCACGGTCATTTGTCTGGTAAAGAAGCTGAAAAATTGTTGACTGAAAAAGGT
tile3-102I	GGCTGAATTGGTTCAATATTATATGGAACATCATGGTCAATTGAAAGAAAAAAATGGTGATGTTATTGAATTGAAATATCCAATTAATTGTGCTGATCCAACTTCTGAAAGATGGTTCCACGGTCATTTGTCTGGTAAAGAAGCTGAAAAATTGTTGACTGAAAAAGGT
tile3-102K	GGCTGAATTGGTTCAATATTATATGGAACATCATGGTCAATTGAAAGAAAAAAATGGTGATGTTATTGAATTGAAATATCCAAAAAATTGTGCTGATCCAACTTCTGAAAGATGGTTCCACGGTCATTTGTCTGGTAAAGAAGCTGAAAAATTGTTGACTGAAAAAGGT
tile3-102L	GGCTGAATTGGTTCAATATTATATGGAACATCATGGTCAATTGAAAGAAAAAAATGGTGATGTTATTGAATTGAAATATCCATTGAATTGTGCTGATCCAACTTCTGAAAGATGGTTCCACGGTCATTTGTCTGGTAAAGAAGCTGAAAAATTGTTGACTGAAAAAGGT
tile3-102M	GGCTGAATTGGTTCAATATTATATGGAACATCATGGTCAATTGAAAGAAAAAAATGGTGATGTTATTGAATTGAAATATCCAATGAATTGTGCTGATCCAACTTCTGAAAGATGGTTCCACGGTCATTTGTCTGGTAAAGAAGCTGAAAAATTGTTGACTGAAAAAGGT
tile3-102N	GGCTGAATTGGTTCAATATTATATGGAACATCATGGTCAATTGAAAGAAAAAAATGGTGATGTTATTGAATTGAAATATCCAAATAATTGTGCTGATCCAACTTCTGAAAGATGGTTCCACGGTCATTTGTCTGGTAAAGAAGCTGAAAAATTGTTGACTGAAAAAGGT
tile3-102P	GGCTGAATTGGTTCAATATTATATGGAACATCATGGTCAATTGAAAGAAAAAAATGGTGATGTTATTGAATTGAAATATCCACCAAATTGTGCTGATCCAACTTCTGAAAGATGGTTCCACGGTCATTTGTCTGGTAAAGAAGCTGAAAAATTGTTGACTGAAAAAGGT
tile3-102Q	GGCTGAATTGGTTCAATATTATATGGAACATCATGGTCAATTGAAAGAAAAAAATGGTGATGTTATTGAATTGAAATATCCACAAAATTGTGCTGATCCAACTTCTGAAAGATGGTTCCACGGTCATTTGTCTGGTAAAGAAGCTGAAAAATTGTTGACTGAAAAAGGT
tile3-102R	GGCTGAATTGGTTCAATATTATATGGAACATCATGGTCAATTGAAAGAAAAAAATGGTGATGTTATTGAATTGAAATATCCAAGAAATTGTGCTGATCCAACTTCTGAAAGATGGTTCCACGGTCATTTGTCTGGTAAAGAAGCTGAAAAATTGTTGACTGAAAAAGGT
tile3-102S	GGCTGAATTGGTTCAATATTATATGGAACATCATGGTCAATTGAAAGAAAAAAATGGTGATGTTATTGAATTGAAATATCCATCTAATTGTGCTGATCCAACTTCTGAAAGATGGTTCCACGGTCATTTGTCTGGTAAAGAAGCTGAAAAATTGTTGACTGAAAAAGGT
tile3-102T	GGCTGAATTGGTTCAATATTATATGGAACATCATGGTCAATTGAAAGAAAAAAATGGTGATGTTATTGAATTGAAATATCCAACTAATTGTGCTGATCCAACTTCTGAAAGATGGTTCCACGGTCATTTGTCTGGTAAAGAAGCTGAAAAATTGTTGACTGAAAAAGGT
tile3-102V	GGCTGAATTGGTTCAATATTATATGGAACATCATGGTCAATTGAAAGAAAAAAATGGTGATGTTATTGAATTGAAATATCCAGTTAATTGTGCTGATCCAACTTCTGAAAGATGGTTCCACGGTCATTTGTCTGGTAAAGAAGCTGAAAAATTGTTGACTGAAAAAGGT
tile3-102W	GGCTGAATTGGTTCAATATTATATGGAACATCATGGTCAATTGAAAGAAAAAAATGGTGATGTTATTGAATTGAAATATCCATGGAATTGTGCTGATCCAACTTCTGAAAGATGGTTCCACGGTCATTTGTCTGGTAAAGAAGCTGAAAAATTGTTGACTGAAAAAGGT
tile3-102Y	GGCTGAATTGGTTCAATATTATATGGAACATCATGGTCAATTGAAAGAAAAAAATGGTGATGTTATTGAATTGAAATATCCATATAATTGTGCTGATCCAACTTCTGAAAGATGGTTCCACGGTCATTTGTCTGGTAAAGAAGCTGAAAAATTGTTGACTGAAAAAGGT
tile3-102STOP	GGCTGAATTGGTTCAATATTATATGGAACATCATGGTCAATTGAAAGAAAAAAATGGTGATGTTATTGAATTGAAATATCCATAAAATTGTGCTGATCCAACTTCTGAAAGATGGTTCCACGGTCATTTGTCTGGTAAAGAAGCTGAAAAATTGTTGACTGAAAAAGGT
tile3-103A	GGCTGAATTGGTTCAATATTATATGGAACATCATGGTCAATTGAAAGAAAAAAATGGTGATGTTATTGAATTGAAATATCCATTGGCTTGTGCTGATCCAACTTCTGAAAGATGGTTCCACGGTCATTTGTCTGGTAAAGAAGCTGAAAAATTGTTGACTGAAAAAGGT
tile3-103C	GGCTGAATTGGTTCAATATTATATGGAACATCATGGTCAATTGAAAGAAAAAAATGGTGATGTTATTGAATTGAAATATCCATTGTGTTGTGCTGATCCAACTTCTGAAAGATGGTTCCACGGTCATTTGTCTGGTAAAGAAGCTGAAAAATTGTTGACTGAAAAAGGT
tile3-103D	GGCTGAATTGGTTCAATATTATATGGAACATCATGGTCAATTGAAAGAAAAAAATGGTGATGTTATTGAATTGAAATATCCATTGGATTGTGCTGATCCAACTTCTGAAAGATGGTTCCACGGTCATTTGTCTGGTAAAGAAGCTGAAAAATTGTTGACTGAAAAAGGT
tile3-103E	GGCTGAATTGGTTCAATATTATATGGAACATCATGGTCAATTGAAAGAAAAAAATGGTGATGTTATTGAATTGAAATATCCATTGGAATGTGCTGATCCAACTTCTGAAAGATGGTTCCACGGTCATTTGTCTGGTAAAGAAGCTGAAAAATTGTTGACTGAAAAAGGT
tile3-103F	GGCTGAATTGGTTCAATATTATATGGAACATCATGGTCAATTGAAAGAAAAAAATGGTGATGTTATTGAATTGAAATATCCATTGTTTTGTGCTGATCCAACTTCTGAAAGATGGTTCCACGGTCATTTGTCTGGTAAAGAAGCTGAAAAATTGTTGACTGAAAAAGGT
tile3-103G	GGCTGAATTGGTTCAATATTATATGGAACATCATGGTCAATTGAAAGAAAAAAATGGTGATGTTATTGAATTGAAATATCCATTGGGTTGTGCTGATCCAACTTCTGAAAGATGGTTCCACGGTCATTTGTCTGGTAAAGAAGCTGAAAAATTGTTGACTGAAAAAGGT
tile3-103H	GGCTGAATTGGTTCAATATTATATGGAACATCATGGTCAATTGAAAGAAAAAAATGGTGATGTTATTGAATTGAAATATCCATTGCATTGTGCTGATCCAACTTCTGAAAGATGGTTCCACGGTCATTTGTCTGGTAAAGAAGCTGAAAAATTGTTGACTGAAAAAGGT
tile3-103I	GGCTGAATTGGTTCAATATTATATGGAACATCATGGTCAATTGAAAGAAAAAAATGGTGATGTTATTGAATTGAAATATCCATTGATTTGTGCTGATCCAACTTCTGAAAGATGGTTCCACGGTCATTTGTCTGGTAAAGAAGCTGAAAAATTGTTGACTGAAAAAGGT
tile3-103K	GGCTGAATTGGTTCAATATTATATGGAACATCATGGTCAATTGAAAGAAAAAAATGGTGATGTTATTGAATTGAAATATCCATTGAAATGTGCTGATCCAACTTCTGAAAGATGGTTCCACGGTCATTTGTCTGGTAAAGAAGCTGAAAAATTGTTGACTGAAAAAGGT
tile3-103L	GGCTGAATTGGTTCAATATTATATGGAACATCATGGTCAATTGAAAGAAAAAAATGGTGATGTTATTGAATTGAAATATCCATTGTTGTGTGCTGATCCAACTTCTGAAAGATGGTTCCACGGTCATTTGTCTGGTAAAGAAGCTGAAAAATTGTTGACTGAAAAAGGT
tile3-103M	GGCTGAATTGGTTCAATATTATATGGAACATCATGGTCAATTGAAAGAAAAAAATGGTGATGTTATTGAATTGAAATATCCATTGATGTGTGCTGATCCAACTTCTGAAAGATGGTTCCACGGTCATTTGTCTGGTAAAGAAGCTGAAAAATTGTTGACTGAAAAAGGT
tile3-103N	GGCTGAATTGGTTCAATATTATATGGAACATCATGGTCAATTGAAAGAAAAAAATGGTGATGTTATTGAATTGAAATATCCATTGAATTGTGCTGATCCAACTTCTGAAAGATGGTTCCACGGTCATTTGTCTGGTAAAGAAGCTGAAAAATTGTTGACTGAAAAAGGT
tile3-103P	GGCTGAATTGGTTCAATATTATATGGAACATCATGGTCAATTGAAAGAAAAAAATGGTGATGTTATTGAATTGAAATATCCATTGCCATGTGCTGATCCAACTTCTGAAAGATGGTTCCACGGTCATTTGTCTGGTAAAGAAGCTGAAAAATTGTTGACTGAAAAAGGT
tile3-103Q	GGCTGAATTGGTTCAATATTATATGGAACATCATGGTCAATTGAAAGAAAAAAATGGTGATGTTATTGAATTGAAATATCCATTGCAATGTGCTGATCCAACTTCTGAAAGATGGTTCCACGGTCATTTGTCTGGTAAAGAAGCTGAAAAATTGTTGACTGAAAAAGGT
tile3-103R	GGCTGAATTGGTTCAATATTATATGGAACATCATGGTCAATTGAAAGAAAAAAATGGTGATGTTATTGAATTGAAATATCCATTGAGATGTGCTGATCCAACTTCTGAAAGATGGTTCCACGGTCATTTGTCTGGTAAAGAAGCTGAAAAATTGTTGACTGAAAAAGGT
tile3-103S	GGCTGAATTGGTTCAATATTATATGGAACATCATGGTCAATTGAAAGAAAAAAATGGTGATGTTATTGAATTGAAATATCCATTGTCTTGTGCTGATCCAACTTCTGAAAGATGGTTCCACGGTCATTTGTCTGGTAAAGAAGCTGAAAAATTGTTGACTGAAAAAGGT
tile3-103T	GGCTGAATTGGTTCAATATTATATGGAACATCATGGTCAATTGAAAGAAAAAAATGGTGATGTTATTGAATTGAAATATCCATTGACTTGTGCTGATCCAACTTCTGAAAGATGGTTCCACGGTCATTTGTCTGGTAAAGAAGCTGAAAAATTGTTGACTGAAAAAGGT
tile3-103V	GGCTGAATTGGTTCAATATTATATGGAACATCATGGTCAATTGAAAGAAAAAAATGGTGATGTTATTGAATTGAAATATCCATTGGTTTGTGCTGATCCAACTTCTGAAAGATGGTTCCACGGTCATTTGTCTGGTAAAGAAGCTGAAAAATTGTTGACTGAAAAAGGT
tile3-103W	GGCTGAATTGGTTCAATATTATATGGAACATCATGGTCAATTGAAAGAAAAAAATGGTGATGTTATTGAATTGAAATATCCATTGTGGTGTGCTGATCCAACTTCTGAAAGATGGTTCCACGGTCATTTGTCTGGTAAAGAAGCTGAAAAATTGTTGACTGAAAAAGGT
tile3-103Y	GGCTGAATTGGTTCAATATTATATGGAACATCATGGTCAATTGAAAGAAAAAAATGGTGATGTTATTGAATTGAAATATCCATTGTATTGTGCTGATCCAACTTCTGAAAGATGGTTCCACGGTCATTTGTCTGGTAAAGAAGCTGAAAAATTGTTGACTGAAAAAGGT
tile3-103STOP	GGCTGAATTGGTTCAATATTATATGGAACATCATGGTCAATTGAAAGAAAAAAATGGTGATGTTATTGAATTGAAATATCCATTGTAATGTGCTGATCCAACTTCTGAAAGATGGTTCCACGGTCATTTGTCTGGTAAAGAAGCTGAAAAATTGTTGACTGAAAAAGGT
tile3-104A	GGCTGAATTGGTTCAATATTATATGGAACATCATGGTCAATTGAAAGAAAAAAATGGTGATGTTATTGAATTGAAATATCCATTGAATGCTGCTGATCCAACTTCTGAAAGATGGTTCCACGGTCATTTGTCTGGTAAAGAAGCTGAAAAATTGTTGACTGAAAAAGGT
tile3-104C	GGCTGAATTGGTTCAATATTATATGGAACATCATGGTCAATTGAAAGAAAAAAATGGTGATGTTATTGAATTGAAATATCCATTGAATTGTGCTGATCCAACTTCTGAAAGATGGTTCCACGGTCATTTGTCTGGTAAAGAAGCTGAAAAATTGTTGACTGAAAAAGGT
tile3-104D	GGCTGAATTGGTTCAATATTATATGGAACATCATGGTCAATTGAAAGAAAAAAATGGTGATGTTATTGAATTGAAATATCCATTGAATGATGCTGATCCAACTTCTGAAAGATGGTTCCACGGTCATTTGTCTGGTAAAGAAGCTGAAAAATTGTTGACTGAAAAAGGT
tile3-104E	GGCTGAATTGGTTCAATATTATATGGAACATCATGGTCAATTGAAAGAAAAAAATGGTGATGTTATTGAATTGAAATATCCATTGAATGAAGCTGATCCAACTTCTGAAAGATGGTTCCACGGTCATTTGTCTGGTAAAGAAGCTGAAAAATTGTTGACTGAAAAAGGT
tile3-104F	GGCTGAATTGGTTCAATATTATATGGAACATCATGGTCAATTGAAAGAAAAAAATGGTGATGTTATTGAATTGAAATATCCATTGAATTTTGCTGATCCAACTTCTGAAAGATGGTTCCACGGTCATTTGTCTGGTAAAGAAGCTGAAAAATTGTTGACTGAAAAAGGT
tile3-104G	GGCTGAATTGGTTCAATATTATATGGAACATCATGGTCAATTGAAAGAAAAAAATGGTGATGTTATTGAATTGAAATATCCATTGAATGGTGCTGATCCAACTTCTGAAAGATGGTTCCACGGTCATTTGTCTGGTAAAGAAGCTGAAAAATTGTTGACTGAAAAAGGT
tile3-104H	GGCTGAATTGGTTCAATATTATATGGAACATCATGGTCAATTGAAAGAAAAAAATGGTGATGTTATTGAATTGAAATATCCATTGAATCATGCTGATCCAACTTCTGAAAGATGGTTCCACGGTCATTTGTCTGGTAAAGAAGCTGAAAAATTGTTGACTGAAAAAGGT
tile3-104I	GGCTGAATTGGTTCAATATTATATGGAACATCATGGTCAATTGAAAGAAAAAAATGGTGATGTTATTGAATTGAAATATCCATTGAATATTGCTGATCCAACTTCTGAAAGATGGTTCCACGGTCATTTGTCTGGTAAAGAAGCTGAAAAATTGTTGACTGAAAAAGGT
tile3-104K	GGCTGAATTGGTTCAATATTATATGGAACATCATGGTCAATTGAAAGAAAAAAATGGTGATGTTATTGAATTGAAATATCCATTGAATAAAGCTGATCCAACTTCTGAAAGATGGTTCCACGGTCATTTGTCTGGTAAAGAAGCTGAAAAATTGTTGACTGAAAAAGGT
tile3-104L	GGCTGAATTGGTTCAATATTATATGGAACATCATGGTCAATTGAAAGAAAAAAATGGTGATGTTATTGAATTGAAATATCCATTGAATTTGGCTGATCCAACTTCTGAAAGATGGTTCCACGGTCATTTGTCTGGTAAAGAAGCTGAAAAATTGTTGACTGAAAAAGGT
tile3-104M	GGCTGAATTGGTTCAATATTATATGGAACATCATGGTCAATTGAAAGAAAAAAATGGTGATGTTATTGAATTGAAATATCCATTGAATATGGCTGATCCAACTTCTGAAAGATGGTTCCACGGTCATTTGTCTGGTAAAGAAGCTGAAAAATTGTTGACTGAAAAAGGT
tile3-104N	GGCTGAATTGGTTCAATATTATATGGAACATCATGGTCAATTGAAAGAAAAAAATGGTGATGTTATTGAATTGAAATATCCATTGAATAATGCTGATCCAACTTCTGAAAGATGGTTCCACGGTCATTTGTCTGGTAAAGAAGCTGAAAAATTGTTGACTGAAAAAGGT
tile3-104P	GGCTGAATTGGTTCAATATTATATGGAACATCATGGTCAATTGAAAGAAAAAAATGGTGATGTTATTGAATTGAAATATCCATTGAATCCAGCTGATCCAACTTCTGAAAGATGGTTCCACGGTCATTTGTCTGGTAAAGAAGCTGAAAAATTGTTGACTGAAAAAGGT
tile3-104Q	GGCTGAATTGGTTCAATATTATATGGAACATCATGGTCAATTGAAAGAAAAAAATGGTGATGTTATTGAATTGAAATATCCATTGAATCAAGCTGATCCAACTTCTGAAAGATGGTTCCACGGTCATTTGTCTGGTAAAGAAGCTGAAAAATTGTTGACTGAAAAAGGT
tile3-104R	GGCTGAATTGGTTCAATATTATATGGAACATCATGGTCAATTGAAAGAAAAAAATGGTGATGTTATTGAATTGAAATATCCATTGAATAGAGCTGATCCAACTTCTGAAAGATGGTTCCACGGTCATTTGTCTGGTAAAGAAGCTGAAAAATTGTTGACTGAAAAAGGT
tile3-104S	GGCTGAATTGGTTCAATATTATATGGAACATCATGGTCAATTGAAAGAAAAAAATGGTGATGTTATTGAATTGAAATATCCATTGAATTCTGCTGATCCAACTTCTGAAAGATGGTTCCACGGTCATTTGTCTGGTAAAGAAGCTGAAAAATTGTTGACTGAAAAAGGT
tile3-104T	GGCTGAATTGGTTCAATATTATATGGAACATCATGGTCAATTGAAAGAAAAAAATGGTGATGTTATTGAATTGAAATATCCATTGAATACTGCTGATCCAACTTCTGAAAGATGGTTCCACGGTCATTTGTCTGGTAAAGAAGCTGAAAAATTGTTGACTGAAAAAGGT
tile3-104V	GGCTGAATTGGTTCAATATTATATGGAACATCATGGTCAATTGAAAGAAAAAAATGGTGATGTTATTGAATTGAAATATCCATTGAATGTTGCTGATCCAACTTCTGAAAGATGGTTCCACGGTCATTTGTCTGGTAAAGAAGCTGAAAAATTGTTGACTGAAAAAGGT
tile3-104W	GGCTGAATTGGTTCAATATTATATGGAACATCATGGTCAATTGAAAGAAAAAAATGGTGATGTTATTGAATTGAAATATCCATTGAATTGGGCTGATCCAACTTCTGAAAGATGGTTCCACGGTCATTTGTCTGGTAAAGAAGCTGAAAAATTGTTGACTGAAAAAGGT
tile3-104Y	GGCTGAATTGGTTCAATATTATATGGAACATCATGGTCAATTGAAAGAAAAAAATGGTGATGTTATTGAATTGAAATATCCATTGAATTATGCTGATCCAACTTCTGAAAGATGGTTCCACGGTCATTTGTCTGGTAAAGAAGCTGAAAAATTGTTGACTGAAAAAGGT
tile3-104STOP	GGCTGAATTGGTTCAATATTATATGGAACATCATGGTCAATTGAAAGAAAAAAATGGTGATGTTATTGAATTGAAATATCCATTGAATTAAGCTGATCCAACTTCTGAAAGATGGTTCCACGGTCATTTGTCTGGTAAAGAAGCTGAAAAATTGTTGACTGAAAAAGGT
tile3-105A	GGCTGAATTGGTTCAATATTATATGGAACATCATGGTCAATTGAAAGAAAAAAATGGTGATGTTATTGAATTGAAATATCCATTGAATTGTGCTGATCCAACTTCTGAAAGATGGTTCCACGGTCATTTGTCTGGTAAAGAAGCTGAAAAATTGTTGACTGAAAAAGGT
tile3-105C	GGCTGAATTGGTTCAATATTATATGGAACATCATGGTCAATTGAAAGAAAAAAATGGTGATGTTATTGAATTGAAATATCCATTGAATTGTTGTGATCCAACTTCTGAAAGATGGTTCCACGGTCATTTGTCTGGTAAAGAAGCTGAAAAATTGTTGACTGAAAAAGGT
tile3-105D	GGCTGAATTGGTTCAATATTATATGGAACATCATGGTCAATTGAAAGAAAAAAATGGTGATGTTATTGAATTGAAATATCCATTGAATTGTGATGATCCAACTTCTGAAAGATGGTTCCACGGTCATTTGTCTGGTAAAGAAGCTGAAAAATTGTTGACTGAAAAAGGT
tile3-105E	GGCTGAATTGGTTCAATATTATATGGAACATCATGGTCAATTGAAAGAAAAAAATGGTGATGTTATTGAATTGAAATATCCATTGAATTGTGAAGATCCAACTTCTGAAAGATGGTTCCACGGTCATTTGTCTGGTAAAGAAGCTGAAAAATTGTTGACTGAAAAAGGT
tile3-105F	GGCTGAATTGGTTCAATATTATATGGAACATCATGGTCAATTGAAAGAAAAAAATGGTGATGTTATTGAATTGAAATATCCATTGAATTGTTTTGATCCAACTTCTGAAAGATGGTTCCACGGTCATTTGTCTGGTAAAGAAGCTGAAAAATTGTTGACTGAAAAAGGT
tile3-105G	GGCTGAATTGGTTCAATATTATATGGAACATCATGGTCAATTGAAAGAAAAAAATGGTGATGTTATTGAATTGAAATATCCATTGAATTGTGGTGATCCAACTTCTGAAAGATGGTTCCACGGTCATTTGTCTGGTAAAGAAGCTGAAAAATTGTTGACTGAAAAAGGT
tile3-105H	GGCTGAATTGGTTCAATATTATATGGAACATCATGGTCAATTGAAAGAAAAAAATGGTGATGTTATTGAATTGAAATATCCATTGAATTGTCATGATCCAACTTCTGAAAGATGGTTCCACGGTCATTTGTCTGGTAAAGAAGCTGAAAAATTGTTGACTGAAAAAGGT
tile3-105I	GGCTGAATTGGTTCAATATTATATGGAACATCATGGTCAATTGAAAGAAAAAAATGGTGATGTTATTGAATTGAAATATCCATTGAATTGTATTGATCCAACTTCTGAAAGATGGTTCCACGGTCATTTGTCTGGTAAAGAAGCTGAAAAATTGTTGACTGAAAAAGGT
tile3-105K	GGCTGAATTGGTTCAATATTATATGGAACATCATGGTCAATTGAAAGAAAAAAATGGTGATGTTATTGAATTGAAATATCCATTGAATTGTAAAGATCCAACTTCTGAAAGATGGTTCCACGGTCATTTGTCTGGTAAAGAAGCTGAAAAATTGTTGACTGAAAAAGGT
tile3-105L	GGCTGAATTGGTTCAATATTATATGGAACATCATGGTCAATTGAAAGAAAAAAATGGTGATGTTATTGAATTGAAATATCCATTGAATTGTTTGGATCCAACTTCTGAAAGATGGTTCCACGGTCATTTGTCTGGTAAAGAAGCTGAAAAATTGTTGACTGAAAAAGGT
tile3-105M	GGCTGAATTGGTTCAATATTATATGGAACATCATGGTCAATTGAAAGAAAAAAATGGTGATGTTATTGAATTGAAATATCCATTGAATTGTATGGATCCAACTTCTGAAAGATGGTTCCACGGTCATTTGTCTGGTAAAGAAGCTGAAAAATTGTTGACTGAAAAAGGT
tile3-105N	GGCTGAATTGGTTCAATATTATATGGAACATCATGGTCAATTGAAAGAAAAAAATGGTGATGTTATTGAATTGAAATATCCATTGAATTGTAATGATCCAACTTCTGAAAGATGGTTCCACGGTCATTTGTCTGGTAAAGAAGCTGAAAAATTGTTGACTGAAAAAGGT
tile3-105P	GGCTGAATTGGTTCAATATTATATGGAACATCATGGTCAATTGAAAGAAAAAAATGGTGATGTTATTGAATTGAAATATCCATTGAATTGTCCAGATCCAACTTCTGAAAGATGGTTCCACGGTCATTTGTCTGGTAAAGAAGCTGAAAAATTGTTGACTGAAAAAGGT
tile3-105Q	GGCTGAATTGGTTCAATATTATATGGAACATCATGGTCAATTGAAAGAAAAAAATGGTGATGTTATTGAATTGAAATATCCATTGAATTGTCAAGATCCAACTTCTGAAAGATGGTTCCACGGTCATTTGTCTGGTAAAGAAGCTGAAAAATTGTTGACTGAAAAAGGT
tile3-105R	GGCTGAATTGGTTCAATATTATATGGAACATCATGGTCAATTGAAAGAAAAAAATGGTGATGTTATTGAATTGAAATATCCATTGAATTGTAGAGATCCAACTTCTGAAAGATGGTTCCACGGTCATTTGTCTGGTAAAGAAGCTGAAAAATTGTTGACTGAAAAAGGT
tile3-105S	GGCTGAATTGGTTCAATATTATATGGAACATCATGGTCAATTGAAAGAAAAAAATGGTGATGTTATTGAATTGAAATATCCATTGAATTGTTCTGATCCAACTTCTGAAAGATGGTTCCACGGTCATTTGTCTGGTAAAGAAGCTGAAAAATTGTTGACTGAAAAAGGT
tile3-105T	GGCTGAATTGGTTCAATATTATATGGAACATCATGGTCAATTGAAAGAAAAAAATGGTGATGTTATTGAATTGAAATATCCATTGAATTGTACTGATCCAACTTCTGAAAGATGGTTCCACGGTCATTTGTCTGGTAAAGAAGCTGAAAAATTGTTGACTGAAAAAGGT
tile3-105V	GGCTGAATTGGTTCAATATTATATGGAACATCATGGTCAATTGAAAGAAAAAAATGGTGATGTTATTGAATTGAAATATCCATTGAATTGTGTTGATCCAACTTCTGAAAGATGGTTCCACGGTCATTTGTCTGGTAAAGAAGCTGAAAAATTGTTGACTGAAAAAGGT
tile3-105W	GGCTGAATTGGTTCAATATTATATGGAACATCATGGTCAATTGAAAGAAAAAAATGGTGATGTTATTGAATTGAAATATCCATTGAATTGTTGGGATCCAACTTCTGAAAGATGGTTCCACGGTCATTTGTCTGGTAAAGAAGCTGAAAAATTGTTGACTGAAAAAGGT
tile3-105Y	GGCTGAATTGGTTCAATATTATATGGAACATCATGGTCAATTGAAAGAAAAAAATGGTGATGTTATTGAATTGAAATATCCATTGAATTGTTATGATCCAACTTCTGAAAGATGGTTCCACGGTCATTTGTCTGGTAAAGAAGCTGAAAAATTGTTGACTGAAAAAGGT
tile3-105STOP	GGCTGAATTGGTTCAATATTATATGGAACATCATGGTCAATTGAAAGAAAAAAATGGTGATGTTATTGAATTGAAATATCCATTGAATTGTTAAGATCCAACTTCTGAAAGATGGTTCCACGGTCATTTGTCTGGTAAAGAAGCTGAAAAATTGTTGACTGAAAAAGGT
tile3-106A	GGCTGAATTGGTTCAATATTATATGGAACATCATGGTCAATTGAAAGAAAAAAATGGTGATGTTATTGAATTGAAATATCCATTGAATTGTGCTGCTCCAACTTCTGAAAGATGGTTCCACGGTCATTTGTCTGGTAAAGAAGCTGAAAAATTGTTGACTGAAAAAGGT
tile3-106C	GGCTGAATTGGTTCAATATTATATGGAACATCATGGTCAATTGAAAGAAAAAAATGGTGATGTTATTGAATTGAAATATCCATTGAATTGTGCTTGTCCAACTTCTGAAAGATGGTTCCACGGTCATTTGTCTGGTAAAGAAGCTGAAAAATTGTTGACTGAAAAAGGT
tile3-106D	GGCTGAATTGGTTCAATATTATATGGAACATCATGGTCAATTGAAAGAAAAAAATGGTGATGTTATTGAATTGAAATATCCATTGAATTGTGCTGATCCAACTTCTGAAAGATGGTTCCACGGTCATTTGTCTGGTAAAGAAGCTGAAAAATTGTTGACTGAAAAAGGT
tile3-106E	GGCTGAATTGGTTCAATATTATATGGAACATCATGGTCAATTGAAAGAAAAAAATGGTGATGTTATTGAATTGAAATATCCATTGAATTGTGCTGAACCAACTTCTGAAAGATGGTTCCACGGTCATTTGTCTGGTAAAGAAGCTGAAAAATTGTTGACTGAAAAAGGT
tile3-106F	GGCTGAATTGGTTCAATATTATATGGAACATCATGGTCAATTGAAAGAAAAAAATGGTGATGTTATTGAATTGAAATATCCATTGAATTGTGCTTTTCCAACTTCTGAAAGATGGTTCCACGGTCATTTGTCTGGTAAAGAAGCTGAAAAATTGTTGACTGAAAAAGGT
tile3-106G	GGCTGAATTGGTTCAATATTATATGGAACATCATGGTCAATTGAAAGAAAAAAATGGTGATGTTATTGAATTGAAATATCCATTGAATTGTGCTGGTCCAACTTCTGAAAGATGGTTCCACGGTCATTTGTCTGGTAAAGAAGCTGAAAAATTGTTGACTGAAAAAGGT
tile3-106H	GGCTGAATTGGTTCAATATTATATGGAACATCATGGTCAATTGAAAGAAAAAAATGGTGATGTTATTGAATTGAAATATCCATTGAATTGTGCTCATCCAACTTCTGAAAGATGGTTCCACGGTCATTTGTCTGGTAAAGAAGCTGAAAAATTGTTGACTGAAAAAGGT
tile3-106I	GGCTGAATTGGTTCAATATTATATGGAACATCATGGTCAATTGAAAGAAAAAAATGGTGATGTTATTGAATTGAAATATCCATTGAATTGTGCTATTCCAACTTCTGAAAGATGGTTCCACGGTCATTTGTCTGGTAAAGAAGCTGAAAAATTGTTGACTGAAAAAGGT
tile3-106K	GGCTGAATTGGTTCAATATTATATGGAACATCATGGTCAATTGAAAGAAAAAAATGGTGATGTTATTGAATTGAAATATCCATTGAATTGTGCTAAACCAACTTCTGAAAGATGGTTCCACGGTCATTTGTCTGGTAAAGAAGCTGAAAAATTGTTGACTGAAAAAGGT
tile3-106L	GGCTGAATTGGTTCAATATTATATGGAACATCATGGTCAATTGAAAGAAAAAAATGGTGATGTTATTGAATTGAAATATCCATTGAATTGTGCTTTGCCAACTTCTGAAAGATGGTTCCACGGTCATTTGTCTGGTAAAGAAGCTGAAAAATTGTTGACTGAAAAAGGT
tile3-106M	GGCTGAATTGGTTCAATATTATATGGAACATCATGGTCAATTGAAAGAAAAAAATGGTGATGTTATTGAATTGAAATATCCATTGAATTGTGCTATGCCAACTTCTGAAAGATGGTTCCACGGTCATTTGTCTGGTAAAGAAGCTGAAAAATTGTTGACTGAAAAAGGT
tile3-106N	GGCTGAATTGGTTCAATATTATATGGAACATCATGGTCAATTGAAAGAAAAAAATGGTGATGTTATTGAATTGAAATATCCATTGAATTGTGCTAATCCAACTTCTGAAAGATGGTTCCACGGTCATTTGTCTGGTAAAGAAGCTGAAAAATTGTTGACTGAAAAAGGT
tile3-106P	GGCTGAATTGGTTCAATATTATATGGAACATCATGGTCAATTGAAAGAAAAAAATGGTGATGTTATTGAATTGAAATATCCATTGAATTGTGCTCCACCAACTTCTGAAAGATGGTTCCACGGTCATTTGTCTGGTAAAGAAGCTGAAAAATTGTTGACTGAAAAAGGT
tile3-106Q	GGCTGAATTGGTTCAATATTATATGGAACATCATGGTCAATTGAAAGAAAAAAATGGTGATGTTATTGAATTGAAATATCCATTGAATTGTGCTCAACCAACTTCTGAAAGATGGTTCCACGGTCATTTGTCTGGTAAAGAAGCTGAAAAATTGTTGACTGAAAAAGGT
tile3-106R	GGCTGAATTGGTTCAATATTATATGGAACATCATGGTCAATTGAAAGAAAAAAATGGTGATGTTATTGAATTGAAATATCCATTGAATTGTGCTAGACCAACTTCTGAAAGATGGTTCCACGGTCATTTGTCTGGTAAAGAAGCTGAAAAATTGTTGACTGAAAAAGGT
tile3-106S	GGCTGAATTGGTTCAATATTATATGGAACATCATGGTCAATTGAAAGAAAAAAATGGTGATGTTATTGAATTGAAATATCCATTGAATTGTGCTTCTCCAACTTCTGAAAGATGGTTCCACGGTCATTTGTCTGGTAAAGAAGCTGAAAAATTGTTGACTGAAAAAGGT
tile3-106T	GGCTGAATTGGTTCAATATTATATGGAACATCATGGTCAATTGAAAGAAAAAAATGGTGATGTTATTGAATTGAAATATCCATTGAATTGTGCTACTCCAACTTCTGAAAGATGGTTCCACGGTCATTTGTCTGGTAAAGAAGCTGAAAAATTGTTGACTGAAAAAGGT
tile3-106V	GGCTGAATTGGTTCAATATTATATGGAACATCATGGTCAATTGAAAGAAAAAAATGGTGATGTTATTGAATTGAAATATCCATTGAATTGTGCTGTTCCAACTTCTGAAAGATGGTTCCACGGTCATTTGTCTGGTAAAGAAGCTGAAAAATTGTTGACTGAAAAAGGT
tile3-106W	GGCTGAATTGGTTCAATATTATATGGAACATCATGGTCAATTGAAAGAAAAAAATGGTGATGTTATTGAATTGAAATATCCATTGAATTGTGCTTGGCCAACTTCTGAAAGATGGTTCCACGGTCATTTGTCTGGTAAAGAAGCTGAAAAATTGTTGACTGAAAAAGGT
tile3-106Y	GGCTGAATTGGTTCAATATTATATGGAACATCATGGTCAATTGAAAGAAAAAAATGGTGATGTTATTGAATTGAAATATCCATTGAATTGTGCTTATCCAACTTCTGAAAGATGGTTCCACGGTCATTTGTCTGGTAAAGAAGCTGAAAAATTGTTGACTGAAAAAGGT
tile3-106STOP	GGCTGAATTGGTTCAATATTATATGGAACATCATGGTCAATTGAAAGAAAAAAATGGTGATGTTATTGAATTGAAATATCCATTGAATTGTGCTTAACCAACTTCTGAAAGATGGTTCCACGGTCATTTGTCTGGTAAAGAAGCTGAAAAATTGTTGACTGAAAAAGGT
tile3-107A	GGCTGAATTGGTTCAATATTATATGGAACATCATGGTCAATTGAAAGAAAAAAATGGTGATGTTATTGAATTGAAATATCCATTGAATTGTGCTGATGCTACTTCTGAAAGATGGTTCCACGGTCATTTGTCTGGTAAAGAAGCTGAAAAATTGTTGACTGAAAAAGGT
tile3-107C	GGCTGAATTGGTTCAATATTATATGGAACATCATGGTCAATTGAAAGAAAAAAATGGTGATGTTATTGAATTGAAATATCCATTGAATTGTGCTGATTGTACTTCTGAAAGATGGTTCCACGGTCATTTGTCTGGTAAAGAAGCTGAAAAATTGTTGACTGAAAAAGGT
tile3-107D	GGCTGAATTGGTTCAATATTATATGGAACATCATGGTCAATTGAAAGAAAAAAATGGTGATGTTATTGAATTGAAATATCCATTGAATTGTGCTGATGATACTTCTGAAAGATGGTTCCACGGTCATTTGTCTGGTAAAGAAGCTGAAAAATTGTTGACTGAAAAAGGT
tile3-107E	GGCTGAATTGGTTCAATATTATATGGAACATCATGGTCAATTGAAAGAAAAAAATGGTGATGTTATTGAATTGAAATATCCATTGAATTGTGCTGATGAAACTTCTGAAAGATGGTTCCACGGTCATTTGTCTGGTAAAGAAGCTGAAAAATTGTTGACTGAAAAAGGT
tile3-107F	GGCTGAATTGGTTCAATATTATATGGAACATCATGGTCAATTGAAAGAAAAAAATGGTGATGTTATTGAATTGAAATATCCATTGAATTGTGCTGATTTTACTTCTGAAAGATGGTTCCACGGTCATTTGTCTGGTAAAGAAGCTGAAAAATTGTTGACTGAAAAAGGT
tile3-107G	GGCTGAATTGGTTCAATATTATATGGAACATCATGGTCAATTGAAAGAAAAAAATGGTGATGTTATTGAATTGAAATATCCATTGAATTGTGCTGATGGTACTTCTGAAAGATGGTTCCACGGTCATTTGTCTGGTAAAGAAGCTGAAAAATTGTTGACTGAAAAAGGT
tile3-107H	GGCTGAATTGGTTCAATATTATATGGAACATCATGGTCAATTGAAAGAAAAAAATGGTGATGTTATTGAATTGAAATATCCATTGAATTGTGCTGATCATACTTCTGAAAGATGGTTCCACGGTCATTTGTCTGGTAAAGAAGCTGAAAAATTGTTGACTGAAAAAGGT
tile3-107I	GGCTGAATTGGTTCAATATTATATGGAACATCATGGTCAATTGAAAGAAAAAAATGGTGATGTTATTGAATTGAAATATCCATTGAATTGTGCTGATATTACTTCTGAAAGATGGTTCCACGGTCATTTGTCTGGTAAAGAAGCTGAAAAATTGTTGACTGAAAAAGGT
tile3-107K	GGCTGAATTGGTTCAATATTATATGGAACATCATGGTCAATTGAAAGAAAAAAATGGTGATGTTATTGAATTGAAATATCCATTGAATTGTGCTGATAAAACTTCTGAAAGATGGTTCCACGGTCATTTGTCTGGTAAAGAAGCTGAAAAATTGTTGACTGAAAAAGGT
tile3-107L	GGCTGAATTGGTTCAATATTATATGGAACATCATGGTCAATTGAAAGAAAAAAATGGTGATGTTATTGAATTGAAATATCCATTGAATTGTGCTGATTTGACTTCTGAAAGATGGTTCCACGGTCATTTGTCTGGTAAAGAAGCTGAAAAATTGTTGACTGAAAAAGGT
tile3-107M	GGCTGAATTGGTTCAATATTATATGGAACATCATGGTCAATTGAAAGAAAAAAATGGTGATGTTATTGAATTGAAATATCCATTGAATTGTGCTGATATGACTTCTGAAAGATGGTTCCACGGTCATTTGTCTGGTAAAGAAGCTGAAAAATTGTTGACTGAAAAAGGT
tile3-107N	GGCTGAATTGGTTCAATATTATATGGAACATCATGGTCAATTGAAAGAAAAAAATGGTGATGTTATTGAATTGAAATATCCATTGAATTGTGCTGATAATACTTCTGAAAGATGGTTCCACGGTCATTTGTCTGGTAAAGAAGCTGAAAAATTGTTGACTGAAAAAGGT
tile3-107P	GGCTGAATTGGTTCAATATTATATGGAACATCATGGTCAATTGAAAGAAAAAAATGGTGATGTTATTGAATTGAAATATCCATTGAATTGTGCTGATCCAACTTCTGAAAGATGGTTCCACGGTCATTTGTCTGGTAAAGAAGCTGAAAAATTGTTGACTGAAAAAGGT
tile3-107Q	GGCTGAATTGGTTCAATATTATATGGAACATCATGGTCAATTGAAAGAAAAAAATGGTGATGTTATTGAATTGAAATATCCATTGAATTGTGCTGATCAAACTTCTGAAAGATGGTTCCACGGTCATTTGTCTGGTAAAGAAGCTGAAAAATTGTTGACTGAAAAAGGT
tile3-107R	GGCTGAATTGGTTCAATATTATATGGAACATCATGGTCAATTGAAAGAAAAAAATGGTGATGTTATTGAATTGAAATATCCATTGAATTGTGCTGATAGAACTTCTGAAAGATGGTTCCACGGTCATTTGTCTGGTAAAGAAGCTGAAAAATTGTTGACTGAAAAAGGT
tile3-107S	GGCTGAATTGGTTCAATATTATATGGAACATCATGGTCAATTGAAAGAAAAAAATGGTGATGTTATTGAATTGAAATATCCATTGAATTGTGCTGATTCTACTTCTGAAAGATGGTTCCACGGTCATTTGTCTGGTAAAGAAGCTGAAAAATTGTTGACTGAAAAAGGT
tile3-107T	GGCTGAATTGGTTCAATATTATATGGAACATCATGGTCAATTGAAAGAAAAAAATGGTGATGTTATTGAATTGAAATATCCATTGAATTGTGCTGATACTACTTCTGAAAGATGGTTCCACGGTCATTTGTCTGGTAAAGAAGCTGAAAAATTGTTGACTGAAAAAGGT
tile3-107V	GGCTGAATTGGTTCAATATTATATGGAACATCATGGTCAATTGAAAGAAAAAAATGGTGATGTTATTGAATTGAAATATCCATTGAATTGTGCTGATGTTACTTCTGAAAGATGGTTCCACGGTCATTTGTCTGGTAAAGAAGCTGAAAAATTGTTGACTGAAAAAGGT
tile3-107W	GGCTGAATTGGTTCAATATTATATGGAACATCATGGTCAATTGAAAGAAAAAAATGGTGATGTTATTGAATTGAAATATCCATTGAATTGTGCTGATTGGACTTCTGAAAGATGGTTCCACGGTCATTTGTCTGGTAAAGAAGCTGAAAAATTGTTGACTGAAAAAGGT
tile3-107Y	GGCTGAATTGGTTCAATATTATATGGAACATCATGGTCAATTGAAAGAAAAAAATGGTGATGTTATTGAATTGAAATATCCATTGAATTGTGCTGATTATACTTCTGAAAGATGGTTCCACGGTCATTTGTCTGGTAAAGAAGCTGAAAAATTGTTGACTGAAAAAGGT
tile3-107STOP	GGCTGAATTGGTTCAATATTATATGGAACATCATGGTCAATTGAAAGAAAAAAATGGTGATGTTATTGAATTGAAATATCCATTGAATTGTGCTGATTAAACTTCTGAAAGATGGTTCCACGGTCATTTGTCTGGTAAAGAAGCTGAAAAATTGTTGACTGAAAAAGGT
tile3-108A	GGCTGAATTGGTTCAATATTATATGGAACATCATGGTCAATTGAAAGAAAAAAATGGTGATGTTATTGAATTGAAATATCCATTGAATTGTGCTGATCCAGCTTCTGAAAGATGGTTCCACGGTCATTTGTCTGGTAAAGAAGCTGAAAAATTGTTGACTGAAAAAGGT
tile3-108C	GGCTGAATTGGTTCAATATTATATGGAACATCATGGTCAATTGAAAGAAAAAAATGGTGATGTTATTGAATTGAAATATCCATTGAATTGTGCTGATCCATGTTCTGAAAGATGGTTCCACGGTCATTTGTCTGGTAAAGAAGCTGAAAAATTGTTGACTGAAAAAGGT
tile3-108D	GGCTGAATTGGTTCAATATTATATGGAACATCATGGTCAATTGAAAGAAAAAAATGGTGATGTTATTGAATTGAAATATCCATTGAATTGTGCTGATCCAGATTCTGAAAGATGGTTCCACGGTCATTTGTCTGGTAAAGAAGCTGAAAAATTGTTGACTGAAAAAGGT
tile3-108E	GGCTGAATTGGTTCAATATTATATGGAACATCATGGTCAATTGAAAGAAAAAAATGGTGATGTTATTGAATTGAAATATCCATTGAATTGTGCTGATCCAGAATCTGAAAGATGGTTCCACGGTCATTTGTCTGGTAAAGAAGCTGAAAAATTGTTGACTGAAAAAGGT
tile3-108F	GGCTGAATTGGTTCAATATTATATGGAACATCATGGTCAATTGAAAGAAAAAAATGGTGATGTTATTGAATTGAAATATCCATTGAATTGTGCTGATCCATTTTCTGAAAGATGGTTCCACGGTCATTTGTCTGGTAAAGAAGCTGAAAAATTGTTGACTGAAAAAGGT
tile3-108G	GGCTGAATTGGTTCAATATTATATGGAACATCATGGTCAATTGAAAGAAAAAAATGGTGATGTTATTGAATTGAAATATCCATTGAATTGTGCTGATCCAGGTTCTGAAAGATGGTTCCACGGTCATTTGTCTGGTAAAGAAGCTGAAAAATTGTTGACTGAAAAAGGT
tile3-108H	GGCTGAATTGGTTCAATATTATATGGAACATCATGGTCAATTGAAAGAAAAAAATGGTGATGTTATTGAATTGAAATATCCATTGAATTGTGCTGATCCACATTCTGAAAGATGGTTCCACGGTCATTTGTCTGGTAAAGAAGCTGAAAAATTGTTGACTGAAAAAGGT
tile3-108I	GGCTGAATTGGTTCAATATTATATGGAACATCATGGTCAATTGAAAGAAAAAAATGGTGATGTTATTGAATTGAAATATCCATTGAATTGTGCTGATCCAATTTCTGAAAGATGGTTCCACGGTCATTTGTCTGGTAAAGAAGCTGAAAAATTGTTGACTGAAAAAGGT
tile3-108K	GGCTGAATTGGTTCAATATTATATGGAACATCATGGTCAATTGAAAGAAAAAAATGGTGATGTTATTGAATTGAAATATCCATTGAATTGTGCTGATCCAAAATCTGAAAGATGGTTCCACGGTCATTTGTCTGGTAAAGAAGCTGAAAAATTGTTGACTGAAAAAGGT
tile3-108L	GGCTGAATTGGTTCAATATTATATGGAACATCATGGTCAATTGAAAGAAAAAAATGGTGATGTTATTGAATTGAAATATCCATTGAATTGTGCTGATCCATTGTCTGAAAGATGGTTCCACGGTCATTTGTCTGGTAAAGAAGCTGAAAAATTGTTGACTGAAAAAGGT
tile3-108M	GGCTGAATTGGTTCAATATTATATGGAACATCATGGTCAATTGAAAGAAAAAAATGGTGATGTTATTGAATTGAAATATCCATTGAATTGTGCTGATCCAATGTCTGAAAGATGGTTCCACGGTCATTTGTCTGGTAAAGAAGCTGAAAAATTGTTGACTGAAAAAGGT
tile3-108N	GGCTGAATTGGTTCAATATTATATGGAACATCATGGTCAATTGAAAGAAAAAAATGGTGATGTTATTGAATTGAAATATCCATTGAATTGTGCTGATCCAAATTCTGAAAGATGGTTCCACGGTCATTTGTCTGGTAAAGAAGCTGAAAAATTGTTGACTGAAAAAGGT
tile3-108P	GGCTGAATTGGTTCAATATTATATGGAACATCATGGTCAATTGAAAGAAAAAAATGGTGATGTTATTGAATTGAAATATCCATTGAATTGTGCTGATCCACCATCTGAAAGATGGTTCCACGGTCATTTGTCTGGTAAAGAAGCTGAAAAATTGTTGACTGAAAAAGGT
tile3-108Q	GGCTGAATTGGTTCAATATTATATGGAACATCATGGTCAATTGAAAGAAAAAAATGGTGATGTTATTGAATTGAAATATCCATTGAATTGTGCTGATCCACAATCTGAAAGATGGTTCCACGGTCATTTGTCTGGTAAAGAAGCTGAAAAATTGTTGACTGAAAAAGGT
tile3-108R	GGCTGAATTGGTTCAATATTATATGGAACATCATGGTCAATTGAAAGAAAAAAATGGTGATGTTATTGAATTGAAATATCCATTGAATTGTGCTGATCCAAGATCTGAAAGATGGTTCCACGGTCATTTGTCTGGTAAAGAAGCTGAAAAATTGTTGACTGAAAAAGGT
tile3-108S	GGCTGAATTGGTTCAATATTATATGGAACATCATGGTCAATTGAAAGAAAAAAATGGTGATGTTATTGAATTGAAATATCCATTGAATTGTGCTGATCCATCTTCTGAAAGATGGTTCCACGGTCATTTGTCTGGTAAAGAAGCTGAAAAATTGTTGACTGAAAAAGGT
tile3-108T	GGCTGAATTGGTTCAATATTATATGGAACATCATGGTCAATTGAAAGAAAAAAATGGTGATGTTATTGAATTGAAATATCCATTGAATTGTGCTGATCCAACTTCTGAAAGATGGTTCCACGGTCATTTGTCTGGTAAAGAAGCTGAAAAATTGTTGACTGAAAAAGGT
tile3-108V	GGCTGAATTGGTTCAATATTATATGGAACATCATGGTCAATTGAAAGAAAAAAATGGTGATGTTATTGAATTGAAATATCCATTGAATTGTGCTGATCCAGTTTCTGAAAGATGGTTCCACGGTCATTTGTCTGGTAAAGAAGCTGAAAAATTGTTGACTGAAAAAGGT
tile3-108W	GGCTGAATTGGTTCAATATTATATGGAACATCATGGTCAATTGAAAGAAAAAAATGGTGATGTTATTGAATTGAAATATCCATTGAATTGTGCTGATCCATGGTCTGAAAGATGGTTCCACGGTCATTTGTCTGGTAAAGAAGCTGAAAAATTGTTGACTGAAAAAGGT
tile3-108Y	GGCTGAATTGGTTCAATATTATATGGAACATCATGGTCAATTGAAAGAAAAAAATGGTGATGTTATTGAATTGAAATATCCATTGAATTGTGCTGATCCATATTCTGAAAGATGGTTCCACGGTCATTTGTCTGGTAAAGAAGCTGAAAAATTGTTGACTGAAAAAGGT
tile3-108STOP	GGCTGAATTGGTTCAATATTATATGGAACATCATGGTCAATTGAAAGAAAAAAATGGTGATGTTATTGAATTGAAATATCCATTGAATTGTGCTGATCCATAATCTGAAAGATGGTTCCACGGTCATTTGTCTGGTAAAGAAGCTGAAAAATTGTTGACTGAAAAAGGT
tile3-109A	GGCTGAATTGGTTCAATATTATATGGAACATCATGGTCAATTGAAAGAAAAAAATGGTGATGTTATTGAATTGAAATATCCATTGAATTGTGCTGATCCAACTGCTGAAAGATGGTTCCACGGTCATTTGTCTGGTAAAGAAGCTGAAAAATTGTTGACTGAAAAAGGT
tile3-109C	GGCTGAATTGGTTCAATATTATATGGAACATCATGGTCAATTGAAAGAAAAAAATGGTGATGTTATTGAATTGAAATATCCATTGAATTGTGCTGATCCAACTTGTGAAAGATGGTTCCACGGTCATTTGTCTGGTAAAGAAGCTGAAAAATTGTTGACTGAAAAAGGT
tile3-109D	GGCTGAATTGGTTCAATATTATATGGAACATCATGGTCAATTGAAAGAAAAAAATGGTGATGTTATTGAATTGAAATATCCATTGAATTGTGCTGATCCAACTGATGAAAGATGGTTCCACGGTCATTTGTCTGGTAAAGAAGCTGAAAAATTGTTGACTGAAAAAGGT
tile3-109E	GGCTGAATTGGTTCAATATTATATGGAACATCATGGTCAATTGAAAGAAAAAAATGGTGATGTTATTGAATTGAAATATCCATTGAATTGTGCTGATCCAACTGAAGAAAGATGGTTCCACGGTCATTTGTCTGGTAAAGAAGCTGAAAAATTGTTGACTGAAAAAGGT
tile3-109F	GGCTGAATTGGTTCAATATTATATGGAACATCATGGTCAATTGAAAGAAAAAAATGGTGATGTTATTGAATTGAAATATCCATTGAATTGTGCTGATCCAACTTTTGAAAGATGGTTCCACGGTCATTTGTCTGGTAAAGAAGCTGAAAAATTGTTGACTGAAAAAGGT
tile3-109G	GGCTGAATTGGTTCAATATTATATGGAACATCATGGTCAATTGAAAGAAAAAAATGGTGATGTTATTGAATTGAAATATCCATTGAATTGTGCTGATCCAACTGGTGAAAGATGGTTCCACGGTCATTTGTCTGGTAAAGAAGCTGAAAAATTGTTGACTGAAAAAGGT
tile3-109H	GGCTGAATTGGTTCAATATTATATGGAACATCATGGTCAATTGAAAGAAAAAAATGGTGATGTTATTGAATTGAAATATCCATTGAATTGTGCTGATCCAACTCATGAAAGATGGTTCCACGGTCATTTGTCTGGTAAAGAAGCTGAAAAATTGTTGACTGAAAAAGGT
tile3-109I	GGCTGAATTGGTTCAATATTATATGGAACATCATGGTCAATTGAAAGAAAAAAATGGTGATGTTATTGAATTGAAATATCCATTGAATTGTGCTGATCCAACTATTGAAAGATGGTTCCACGGTCATTTGTCTGGTAAAGAAGCTGAAAAATTGTTGACTGAAAAAGGT
tile3-109K	GGCTGAATTGGTTCAATATTATATGGAACATCATGGTCAATTGAAAGAAAAAAATGGTGATGTTATTGAATTGAAATATCCATTGAATTGTGCTGATCCAACTAAAGAAAGATGGTTCCACGGTCATTTGTCTGGTAAAGAAGCTGAAAAATTGTTGACTGAAAAAGGT
tile3-109L	GGCTGAATTGGTTCAATATTATATGGAACATCATGGTCAATTGAAAGAAAAAAATGGTGATGTTATTGAATTGAAATATCCATTGAATTGTGCTGATCCAACTTTGGAAAGATGGTTCCACGGTCATTTGTCTGGTAAAGAAGCTGAAAAATTGTTGACTGAAAAAGGT
tile3-109M	GGCTGAATTGGTTCAATATTATATGGAACATCATGGTCAATTGAAAGAAAAAAATGGTGATGTTATTGAATTGAAATATCCATTGAATTGTGCTGATCCAACTATGGAAAGATGGTTCCACGGTCATTTGTCTGGTAAAGAAGCTGAAAAATTGTTGACTGAAAAAGGT
tile3-109N	GGCTGAATTGGTTCAATATTATATGGAACATCATGGTCAATTGAAAGAAAAAAATGGTGATGTTATTGAATTGAAATATCCATTGAATTGTGCTGATCCAACTAATGAAAGATGGTTCCACGGTCATTTGTCTGGTAAAGAAGCTGAAAAATTGTTGACTGAAAAAGGT
tile3-109P	GGCTGAATTGGTTCAATATTATATGGAACATCATGGTCAATTGAAAGAAAAAAATGGTGATGTTATTGAATTGAAATATCCATTGAATTGTGCTGATCCAACTCCAGAAAGATGGTTCCACGGTCATTTGTCTGGTAAAGAAGCTGAAAAATTGTTGACTGAAAAAGGT
tile3-109Q	GGCTGAATTGGTTCAATATTATATGGAACATCATGGTCAATTGAAAGAAAAAAATGGTGATGTTATTGAATTGAAATATCCATTGAATTGTGCTGATCCAACTCAAGAAAGATGGTTCCACGGTCATTTGTCTGGTAAAGAAGCTGAAAAATTGTTGACTGAAAAAGGT
tile3-109R	GGCTGAATTGGTTCAATATTATATGGAACATCATGGTCAATTGAAAGAAAAAAATGGTGATGTTATTGAATTGAAATATCCATTGAATTGTGCTGATCCAACTAGAGAAAGATGGTTCCACGGTCATTTGTCTGGTAAAGAAGCTGAAAAATTGTTGACTGAAAAAGGT
tile3-109S	GGCTGAATTGGTTCAATATTATATGGAACATCATGGTCAATTGAAAGAAAAAAATGGTGATGTTATTGAATTGAAATATCCATTGAATTGTGCTGATCCAACTTCTGAAAGATGGTTCCACGGTCATTTGTCTGGTAAAGAAGCTGAAAAATTGTTGACTGAAAAAGGT
tile3-109T	GGCTGAATTGGTTCAATATTATATGGAACATCATGGTCAATTGAAAGAAAAAAATGGTGATGTTATTGAATTGAAATATCCATTGAATTGTGCTGATCCAACTACTGAAAGATGGTTCCACGGTCATTTGTCTGGTAAAGAAGCTGAAAAATTGTTGACTGAAAAAGGT
tile3-109V	GGCTGAATTGGTTCAATATTATATGGAACATCATGGTCAATTGAAAGAAAAAAATGGTGATGTTATTGAATTGAAATATCCATTGAATTGTGCTGATCCAACTGTTGAAAGATGGTTCCACGGTCATTTGTCTGGTAAAGAAGCTGAAAAATTGTTGACTGAAAAAGGT
tile3-109W	GGCTGAATTGGTTCAATATTATATGGAACATCATGGTCAATTGAAAGAAAAAAATGGTGATGTTATTGAATTGAAATATCCATTGAATTGTGCTGATCCAACTTGGGAAAGATGGTTCCACGGTCATTTGTCTGGTAAAGAAGCTGAAAAATTGTTGACTGAAAAAGGT
tile3-109Y	GGCTGAATTGGTTCAATATTATATGGAACATCATGGTCAATTGAAAGAAAAAAATGGTGATGTTATTGAATTGAAATATCCATTGAATTGTGCTGATCCAACTTATGAAAGATGGTTCCACGGTCATTTGTCTGGTAAAGAAGCTGAAAAATTGTTGACTGAAAAAGGT
tile3-109STOP	GGCTGAATTGGTTCAATATTATATGGAACATCATGGTCAATTGAAAGAAAAAAATGGTGATGTTATTGAATTGAAATATCCATTGAATTGTGCTGATCCAACTTAAGAAAGATGGTTCCACGGTCATTTGTCTGGTAAAGAAGCTGAAAAATTGTTGACTGAAAAAGGT
tile3-110A	GGCTGAATTGGTTCAATATTATATGGAACATCATGGTCAATTGAAAGAAAAAAATGGTGATGTTATTGAATTGAAATATCCATTGAATTGTGCTGATCCAACTTCTGCTAGATGGTTCCACGGTCATTTGTCTGGTAAAGAAGCTGAAAAATTGTTGACTGAAAAAGGT
tile3-110C	GGCTGAATTGGTTCAATATTATATGGAACATCATGGTCAATTGAAAGAAAAAAATGGTGATGTTATTGAATTGAAATATCCATTGAATTGTGCTGATCCAACTTCTTGTAGATGGTTCCACGGTCATTTGTCTGGTAAAGAAGCTGAAAAATTGTTGACTGAAAAAGGT
tile3-110D	GGCTGAATTGGTTCAATATTATATGGAACATCATGGTCAATTGAAAGAAAAAAATGGTGATGTTATTGAATTGAAATATCCATTGAATTGTGCTGATCCAACTTCTGATAGATGGTTCCACGGTCATTTGTCTGGTAAAGAAGCTGAAAAATTGTTGACTGAAAAAGGT
tile3-110E	GGCTGAATTGGTTCAATATTATATGGAACATCATGGTCAATTGAAAGAAAAAAATGGTGATGTTATTGAATTGAAATATCCATTGAATTGTGCTGATCCAACTTCTGAAAGATGGTTCCACGGTCATTTGTCTGGTAAAGAAGCTGAAAAATTGTTGACTGAAAAAGGT
tile3-110F	GGCTGAATTGGTTCAATATTATATGGAACATCATGGTCAATTGAAAGAAAAAAATGGTGATGTTATTGAATTGAAATATCCATTGAATTGTGCTGATCCAACTTCTTTTAGATGGTTCCACGGTCATTTGTCTGGTAAAGAAGCTGAAAAATTGTTGACTGAAAAAGGT
tile3-110G	GGCTGAATTGGTTCAATATTATATGGAACATCATGGTCAATTGAAAGAAAAAAATGGTGATGTTATTGAATTGAAATATCCATTGAATTGTGCTGATCCAACTTCTGGTAGATGGTTCCACGGTCATTTGTCTGGTAAAGAAGCTGAAAAATTGTTGACTGAAAAAGGT
tile3-110H	GGCTGAATTGGTTCAATATTATATGGAACATCATGGTCAATTGAAAGAAAAAAATGGTGATGTTATTGAATTGAAATATCCATTGAATTGTGCTGATCCAACTTCTCATAGATGGTTCCACGGTCATTTGTCTGGTAAAGAAGCTGAAAAATTGTTGACTGAAAAAGGT
tile3-110I	GGCTGAATTGGTTCAATATTATATGGAACATCATGGTCAATTGAAAGAAAAAAATGGTGATGTTATTGAATTGAAATATCCATTGAATTGTGCTGATCCAACTTCTATTAGATGGTTCCACGGTCATTTGTCTGGTAAAGAAGCTGAAAAATTGTTGACTGAAAAAGGT
tile3-110K	GGCTGAATTGGTTCAATATTATATGGAACATCATGGTCAATTGAAAGAAAAAAATGGTGATGTTATTGAATTGAAATATCCATTGAATTGTGCTGATCCAACTTCTAAAAGATGGTTCCACGGTCATTTGTCTGGTAAAGAAGCTGAAAAATTGTTGACTGAAAAAGGT
tile3-110L	GGCTGAATTGGTTCAATATTATATGGAACATCATGGTCAATTGAAAGAAAAAAATGGTGATGTTATTGAATTGAAATATCCATTGAATTGTGCTGATCCAACTTCTTTGAGATGGTTCCACGGTCATTTGTCTGGTAAAGAAGCTGAAAAATTGTTGACTGAAAAAGGT
tile3-110M	GGCTGAATTGGTTCAATATTATATGGAACATCATGGTCAATTGAAAGAAAAAAATGGTGATGTTATTGAATTGAAATATCCATTGAATTGTGCTGATCCAACTTCTATGAGATGGTTCCACGGTCATTTGTCTGGTAAAGAAGCTGAAAAATTGTTGACTGAAAAAGGT
tile3-110N	GGCTGAATTGGTTCAATATTATATGGAACATCATGGTCAATTGAAAGAAAAAAATGGTGATGTTATTGAATTGAAATATCCATTGAATTGTGCTGATCCAACTTCTAATAGATGGTTCCACGGTCATTTGTCTGGTAAAGAAGCTGAAAAATTGTTGACTGAAAAAGGT
tile3-110P	GGCTGAATTGGTTCAATATTATATGGAACATCATGGTCAATTGAAAGAAAAAAATGGTGATGTTATTGAATTGAAATATCCATTGAATTGTGCTGATCCAACTTCTCCAAGATGGTTCCACGGTCATTTGTCTGGTAAAGAAGCTGAAAAATTGTTGACTGAAAAAGGT
tile3-110Q	GGCTGAATTGGTTCAATATTATATGGAACATCATGGTCAATTGAAAGAAAAAAATGGTGATGTTATTGAATTGAAATATCCATTGAATTGTGCTGATCCAACTTCTCAAAGATGGTTCCACGGTCATTTGTCTGGTAAAGAAGCTGAAAAATTGTTGACTGAAAAAGGT
tile3-110R	GGCTGAATTGGTTCAATATTATATGGAACATCATGGTCAATTGAAAGAAAAAAATGGTGATGTTATTGAATTGAAATATCCATTGAATTGTGCTGATCCAACTTCTAGAAGATGGTTCCACGGTCATTTGTCTGGTAAAGAAGCTGAAAAATTGTTGACTGAAAAAGGT
tile3-110S	GGCTGAATTGGTTCAATATTATATGGAACATCATGGTCAATTGAAAGAAAAAAATGGTGATGTTATTGAATTGAAATATCCATTGAATTGTGCTGATCCAACTTCTTCTAGATGGTTCCACGGTCATTTGTCTGGTAAAGAAGCTGAAAAATTGTTGACTGAAAAAGGT
tile3-110T	GGCTGAATTGGTTCAATATTATATGGAACATCATGGTCAATTGAAAGAAAAAAATGGTGATGTTATTGAATTGAAATATCCATTGAATTGTGCTGATCCAACTTCTACTAGATGGTTCCACGGTCATTTGTCTGGTAAAGAAGCTGAAAAATTGTTGACTGAAAAAGGT
tile3-110V	GGCTGAATTGGTTCAATATTATATGGAACATCATGGTCAATTGAAAGAAAAAAATGGTGATGTTATTGAATTGAAATATCCATTGAATTGTGCTGATCCAACTTCTGTTAGATGGTTCCACGGTCATTTGTCTGGTAAAGAAGCTGAAAAATTGTTGACTGAAAAAGGT
tile3-110W	GGCTGAATTGGTTCAATATTATATGGAACATCATGGTCAATTGAAAGAAAAAAATGGTGATGTTATTGAATTGAAATATCCATTGAATTGTGCTGATCCAACTTCTTGGAGATGGTTCCACGGTCATTTGTCTGGTAAAGAAGCTGAAAAATTGTTGACTGAAAAAGGT
tile3-110Y	GGCTGAATTGGTTCAATATTATATGGAACATCATGGTCAATTGAAAGAAAAAAATGGTGATGTTATTGAATTGAAATATCCATTGAATTGTGCTGATCCAACTTCTTATAGATGGTTCCACGGTCATTTGTCTGGTAAAGAAGCTGAAAAATTGTTGACTGAAAAAGGT
tile3-110STOP	GGCTGAATTGGTTCAATATTATATGGAACATCATGGTCAATTGAAAGAAAAAAATGGTGATGTTATTGAATTGAAATATCCATTGAATTGTGCTGATCCAACTTCTTAAAGATGGTTCCACGGTCATTTGTCTGGTAAAGAAGCTGAAAAATTGTTGACTGAAAAAGGT
tile3-111A	GGCTGAATTGGTTCAATATTATATGGAACATCATGGTCAATTGAAAGAAAAAAATGGTGATGTTATTGAATTGAAATATCCATTGAATTGTGCTGATCCAACTTCTGAAGCTTGGTTCCACGGTCATTTGTCTGGTAAAGAAGCTGAAAAATTGTTGACTGAAAAAGGT
tile3-111C	GGCTGAATTGGTTCAATATTATATGGAACATCATGGTCAATTGAAAGAAAAAAATGGTGATGTTATTGAATTGAAATATCCATTGAATTGTGCTGATCCAACTTCTGAATGTTGGTTCCACGGTCATTTGTCTGGTAAAGAAGCTGAAAAATTGTTGACTGAAAAAGGT
tile3-111D	GGCTGAATTGGTTCAATATTATATGGAACATCATGGTCAATTGAAAGAAAAAAATGGTGATGTTATTGAATTGAAATATCCATTGAATTGTGCTGATCCAACTTCTGAAGATTGGTTCCACGGTCATTTGTCTGGTAAAGAAGCTGAAAAATTGTTGACTGAAAAAGGT
tile3-111E	GGCTGAATTGGTTCAATATTATATGGAACATCATGGTCAATTGAAAGAAAAAAATGGTGATGTTATTGAATTGAAATATCCATTGAATTGTGCTGATCCAACTTCTGAAGAATGGTTCCACGGTCATTTGTCTGGTAAAGAAGCTGAAAAATTGTTGACTGAAAAAGGT
tile3-111F	GGCTGAATTGGTTCAATATTATATGGAACATCATGGTCAATTGAAAGAAAAAAATGGTGATGTTATTGAATTGAAATATCCATTGAATTGTGCTGATCCAACTTCTGAATTTTGGTTCCACGGTCATTTGTCTGGTAAAGAAGCTGAAAAATTGTTGACTGAAAAAGGT
tile3-111G	GGCTGAATTGGTTCAATATTATATGGAACATCATGGTCAATTGAAAGAAAAAAATGGTGATGTTATTGAATTGAAATATCCATTGAATTGTGCTGATCCAACTTCTGAAGGTTGGTTCCACGGTCATTTGTCTGGTAAAGAAGCTGAAAAATTGTTGACTGAAAAAGGT
tile3-111H	GGCTGAATTGGTTCAATATTATATGGAACATCATGGTCAATTGAAAGAAAAAAATGGTGATGTTATTGAATTGAAATATCCATTGAATTGTGCTGATCCAACTTCTGAACATTGGTTCCACGGTCATTTGTCTGGTAAAGAAGCTGAAAAATTGTTGACTGAAAAAGGT
tile3-111I	GGCTGAATTGGTTCAATATTATATGGAACATCATGGTCAATTGAAAGAAAAAAATGGTGATGTTATTGAATTGAAATATCCATTGAATTGTGCTGATCCAACTTCTGAAATTTGGTTCCACGGTCATTTGTCTGGTAAAGAAGCTGAAAAATTGTTGACTGAAAAAGGT
tile3-111K	GGCTGAATTGGTTCAATATTATATGGAACATCATGGTCAATTGAAAGAAAAAAATGGTGATGTTATTGAATTGAAATATCCATTGAATTGTGCTGATCCAACTTCTGAAAAATGGTTCCACGGTCATTTGTCTGGTAAAGAAGCTGAAAAATTGTTGACTGAAAAAGGT
tile3-111L	GGCTGAATTGGTTCAATATTATATGGAACATCATGGTCAATTGAAAGAAAAAAATGGTGATGTTATTGAATTGAAATATCCATTGAATTGTGCTGATCCAACTTCTGAATTGTGGTTCCACGGTCATTTGTCTGGTAAAGAAGCTGAAAAATTGTTGACTGAAAAAGGT
tile3-111M	GGCTGAATTGGTTCAATATTATATGGAACATCATGGTCAATTGAAAGAAAAAAATGGTGATGTTATTGAATTGAAATATCCATTGAATTGTGCTGATCCAACTTCTGAAATGTGGTTCCACGGTCATTTGTCTGGTAAAGAAGCTGAAAAATTGTTGACTGAAAAAGGT
tile3-111N	GGCTGAATTGGTTCAATATTATATGGAACATCATGGTCAATTGAAAGAAAAAAATGGTGATGTTATTGAATTGAAATATCCATTGAATTGTGCTGATCCAACTTCTGAAAATTGGTTCCACGGTCATTTGTCTGGTAAAGAAGCTGAAAAATTGTTGACTGAAAAAGGT
tile3-111P	GGCTGAATTGGTTCAATATTATATGGAACATCATGGTCAATTGAAAGAAAAAAATGGTGATGTTATTGAATTGAAATATCCATTGAATTGTGCTGATCCAACTTCTGAACCATGGTTCCACGGTCATTTGTCTGGTAAAGAAGCTGAAAAATTGTTGACTGAAAAAGGT
tile3-111Q	GGCTGAATTGGTTCAATATTATATGGAACATCATGGTCAATTGAAAGAAAAAAATGGTGATGTTATTGAATTGAAATATCCATTGAATTGTGCTGATCCAACTTCTGAACAATGGTTCCACGGTCATTTGTCTGGTAAAGAAGCTGAAAAATTGTTGACTGAAAAAGGT
tile3-111R	GGCTGAATTGGTTCAATATTATATGGAACATCATGGTCAATTGAAAGAAAAAAATGGTGATGTTATTGAATTGAAATATCCATTGAATTGTGCTGATCCAACTTCTGAAAGATGGTTCCACGGTCATTTGTCTGGTAAAGAAGCTGAAAAATTGTTGACTGAAAAAGGT
tile3-111S	GGCTGAATTGGTTCAATATTATATGGAACATCATGGTCAATTGAAAGAAAAAAATGGTGATGTTATTGAATTGAAATATCCATTGAATTGTGCTGATCCAACTTCTGAATCTTGGTTCCACGGTCATTTGTCTGGTAAAGAAGCTGAAAAATTGTTGACTGAAAAAGGT
tile3-111T	GGCTGAATTGGTTCAATATTATATGGAACATCATGGTCAATTGAAAGAAAAAAATGGTGATGTTATTGAATTGAAATATCCATTGAATTGTGCTGATCCAACTTCTGAAACTTGGTTCCACGGTCATTTGTCTGGTAAAGAAGCTGAAAAATTGTTGACTGAAAAAGGT
tile3-111V	GGCTGAATTGGTTCAATATTATATGGAACATCATGGTCAATTGAAAGAAAAAAATGGTGATGTTATTGAATTGAAATATCCATTGAATTGTGCTGATCCAACTTCTGAAGTTTGGTTCCACGGTCATTTGTCTGGTAAAGAAGCTGAAAAATTGTTGACTGAAAAAGGT
tile3-111W	GGCTGAATTGGTTCAATATTATATGGAACATCATGGTCAATTGAAAGAAAAAAATGGTGATGTTATTGAATTGAAATATCCATTGAATTGTGCTGATCCAACTTCTGAATGGTGGTTCCACGGTCATTTGTCTGGTAAAGAAGCTGAAAAATTGTTGACTGAAAAAGGT
tile3-111Y	GGCTGAATTGGTTCAATATTATATGGAACATCATGGTCAATTGAAAGAAAAAAATGGTGATGTTATTGAATTGAAATATCCATTGAATTGTGCTGATCCAACTTCTGAATATTGGTTCCACGGTCATTTGTCTGGTAAAGAAGCTGAAAAATTGTTGACTGAAAAAGGT
tile3-111STOP	GGCTGAATTGGTTCAATATTATATGGAACATCATGGTCAATTGAAAGAAAAAAATGGTGATGTTATTGAATTGAAATATCCATTGAATTGTGCTGATCCAACTTCTGAATAATGGTTCCACGGTCATTTGTCTGGTAAAGAAGCTGAAAAATTGTTGACTGAAAAAGGT
tile3-112A	GGCTGAATTGGTTCAATATTATATGGAACATCATGGTCAATTGAAAGAAAAAAATGGTGATGTTATTGAATTGAAATATCCATTGAATTGTGCTGATCCAACTTCTGAAAGAGCTTTCCACGGTCATTTGTCTGGTAAAGAAGCTGAAAAATTGTTGACTGAAAAAGGT
tile3-112C	GGCTGAATTGGTTCAATATTATATGGAACATCATGGTCAATTGAAAGAAAAAAATGGTGATGTTATTGAATTGAAATATCCATTGAATTGTGCTGATCCAACTTCTGAAAGATGTTTCCACGGTCATTTGTCTGGTAAAGAAGCTGAAAAATTGTTGACTGAAAAAGGT
tile3-112D	GGCTGAATTGGTTCAATATTATATGGAACATCATGGTCAATTGAAAGAAAAAAATGGTGATGTTATTGAATTGAAATATCCATTGAATTGTGCTGATCCAACTTCTGAAAGAGATTTCCACGGTCATTTGTCTGGTAAAGAAGCTGAAAAATTGTTGACTGAAAAAGGT
tile3-112E	GGCTGAATTGGTTCAATATTATATGGAACATCATGGTCAATTGAAAGAAAAAAATGGTGATGTTATTGAATTGAAATATCCATTGAATTGTGCTGATCCAACTTCTGAAAGAGAATTCCACGGTCATTTGTCTGGTAAAGAAGCTGAAAAATTGTTGACTGAAAAAGGT
tile3-112F	GGCTGAATTGGTTCAATATTATATGGAACATCATGGTCAATTGAAAGAAAAAAATGGTGATGTTATTGAATTGAAATATCCATTGAATTGTGCTGATCCAACTTCTGAAAGATTTTTCCACGGTCATTTGTCTGGTAAAGAAGCTGAAAAATTGTTGACTGAAAAAGGT
tile3-112G	GGCTGAATTGGTTCAATATTATATGGAACATCATGGTCAATTGAAAGAAAAAAATGGTGATGTTATTGAATTGAAATATCCATTGAATTGTGCTGATCCAACTTCTGAAAGAGGTTTCCACGGTCATTTGTCTGGTAAAGAAGCTGAAAAATTGTTGACTGAAAAAGGT
tile3-112H	GGCTGAATTGGTTCAATATTATATGGAACATCATGGTCAATTGAAAGAAAAAAATGGTGATGTTATTGAATTGAAATATCCATTGAATTGTGCTGATCCAACTTCTGAAAGACATTTCCACGGTCATTTGTCTGGTAAAGAAGCTGAAAAATTGTTGACTGAAAAAGGT
tile3-112I	GGCTGAATTGGTTCAATATTATATGGAACATCATGGTCAATTGAAAGAAAAAAATGGTGATGTTATTGAATTGAAATATCCATTGAATTGTGCTGATCCAACTTCTGAAAGAATTTTCCACGGTCATTTGTCTGGTAAAGAAGCTGAAAAATTGTTGACTGAAAAAGGT
tile3-112K	GGCTGAATTGGTTCAATATTATATGGAACATCATGGTCAATTGAAAGAAAAAAATGGTGATGTTATTGAATTGAAATATCCATTGAATTGTGCTGATCCAACTTCTGAAAGAAAATTCCACGGTCATTTGTCTGGTAAAGAAGCTGAAAAATTGTTGACTGAAAAAGGT
tile3-112L	GGCTGAATTGGTTCAATATTATATGGAACATCATGGTCAATTGAAAGAAAAAAATGGTGATGTTATTGAATTGAAATATCCATTGAATTGTGCTGATCCAACTTCTGAAAGATTGTTCCACGGTCATTTGTCTGGTAAAGAAGCTGAAAAATTGTTGACTGAAAAAGGT
tile3-112M	GGCTGAATTGGTTCAATATTATATGGAACATCATGGTCAATTGAAAGAAAAAAATGGTGATGTTATTGAATTGAAATATCCATTGAATTGTGCTGATCCAACTTCTGAAAGAATGTTCCACGGTCATTTGTCTGGTAAAGAAGCTGAAAAATTGTTGACTGAAAAAGGT
tile3-112N	GGCTGAATTGGTTCAATATTATATGGAACATCATGGTCAATTGAAAGAAAAAAATGGTGATGTTATTGAATTGAAATATCCATTGAATTGTGCTGATCCAACTTCTGAAAGAAATTTCCACGGTCATTTGTCTGGTAAAGAAGCTGAAAAATTGTTGACTGAAAAAGGT
tile3-112P	GGCTGAATTGGTTCAATATTATATGGAACATCATGGTCAATTGAAAGAAAAAAATGGTGATGTTATTGAATTGAAATATCCATTGAATTGTGCTGATCCAACTTCTGAAAGACCATTCCACGGTCATTTGTCTGGTAAAGAAGCTGAAAAATTGTTGACTGAAAAAGGT
tile3-112Q	GGCTGAATTGGTTCAATATTATATGGAACATCATGGTCAATTGAAAGAAAAAAATGGTGATGTTATTGAATTGAAATATCCATTGAATTGTGCTGATCCAACTTCTGAAAGACAATTCCACGGTCATTTGTCTGGTAAAGAAGCTGAAAAATTGTTGACTGAAAAAGGT
tile3-112R	GGCTGAATTGGTTCAATATTATATGGAACATCATGGTCAATTGAAAGAAAAAAATGGTGATGTTATTGAATTGAAATATCCATTGAATTGTGCTGATCCAACTTCTGAAAGAAGATTCCACGGTCATTTGTCTGGTAAAGAAGCTGAAAAATTGTTGACTGAAAAAGGT
tile3-112S	GGCTGAATTGGTTCAATATTATATGGAACATCATGGTCAATTGAAAGAAAAAAATGGTGATGTTATTGAATTGAAATATCCATTGAATTGTGCTGATCCAACTTCTGAAAGATCTTTCCACGGTCATTTGTCTGGTAAAGAAGCTGAAAAATTGTTGACTGAAAAAGGT
tile3-112T	GGCTGAATTGGTTCAATATTATATGGAACATCATGGTCAATTGAAAGAAAAAAATGGTGATGTTATTGAATTGAAATATCCATTGAATTGTGCTGATCCAACTTCTGAAAGAACTTTCCACGGTCATTTGTCTGGTAAAGAAGCTGAAAAATTGTTGACTGAAAAAGGT
tile3-112V	GGCTGAATTGGTTCAATATTATATGGAACATCATGGTCAATTGAAAGAAAAAAATGGTGATGTTATTGAATTGAAATATCCATTGAATTGTGCTGATCCAACTTCTGAAAGAGTTTTCCACGGTCATTTGTCTGGTAAAGAAGCTGAAAAATTGTTGACTGAAAAAGGT
tile3-112W	GGCTGAATTGGTTCAATATTATATGGAACATCATGGTCAATTGAAAGAAAAAAATGGTGATGTTATTGAATTGAAATATCCATTGAATTGTGCTGATCCAACTTCTGAAAGATGGTTCCACGGTCATTTGTCTGGTAAAGAAGCTGAAAAATTGTTGACTGAAAAAGGT
tile3-112Y	GGCTGAATTGGTTCAATATTATATGGAACATCATGGTCAATTGAAAGAAAAAAATGGTGATGTTATTGAATTGAAATATCCATTGAATTGTGCTGATCCAACTTCTGAAAGATATTTCCACGGTCATTTGTCTGGTAAAGAAGCTGAAAAATTGTTGACTGAAAAAGGT
tile3-112STOP	GGCTGAATTGGTTCAATATTATATGGAACATCATGGTCAATTGAAAGAAAAAAATGGTGATGTTATTGAATTGAAATATCCATTGAATTGTGCTGATCCAACTTCTGAAAGATAATTCCACGGTCATTTGTCTGGTAAAGAAGCTGAAAAATTGTTGACTGAAAAAGGT
tile3-113A	GGCTGAATTGGTTCAATATTATATGGAACATCATGGTCAATTGAAAGAAAAAAATGGTGATGTTATTGAATTGAAATATCCATTGAATTGTGCTGATCCAACTTCTGAAAGATGGGCTCACGGTCATTTGTCTGGTAAAGAAGCTGAAAAATTGTTGACTGAAAAAGGT
tile3-113C	GGCTGAATTGGTTCAATATTATATGGAACATCATGGTCAATTGAAAGAAAAAAATGGTGATGTTATTGAATTGAAATATCCATTGAATTGTGCTGATCCAACTTCTGAAAGATGGTGTCACGGTCATTTGTCTGGTAAAGAAGCTGAAAAATTGTTGACTGAAAAAGGT
tile3-113D	GGCTGAATTGGTTCAATATTATATGGAACATCATGGTCAATTGAAAGAAAAAAATGGTGATGTTATTGAATTGAAATATCCATTGAATTGTGCTGATCCAACTTCTGAAAGATGGGATCACGGTCATTTGTCTGGTAAAGAAGCTGAAAAATTGTTGACTGAAAAAGGT
tile3-113E	GGCTGAATTGGTTCAATATTATATGGAACATCATGGTCAATTGAAAGAAAAAAATGGTGATGTTATTGAATTGAAATATCCATTGAATTGTGCTGATCCAACTTCTGAAAGATGGGAACACGGTCATTTGTCTGGTAAAGAAGCTGAAAAATTGTTGACTGAAAAAGGT
tile3-113F	GGCTGAATTGGTTCAATATTATATGGAACATCATGGTCAATTGAAAGAAAAAAATGGTGATGTTATTGAATTGAAATATCCATTGAATTGTGCTGATCCAACTTCTGAAAGATGGTTTCACGGTCATTTGTCTGGTAAAGAAGCTGAAAAATTGTTGACTGAAAAAGGT
tile3-113G	GGCTGAATTGGTTCAATATTATATGGAACATCATGGTCAATTGAAAGAAAAAAATGGTGATGTTATTGAATTGAAATATCCATTGAATTGTGCTGATCCAACTTCTGAAAGATGGGGTCACGGTCATTTGTCTGGTAAAGAAGCTGAAAAATTGTTGACTGAAAAAGGT
tile3-113H	GGCTGAATTGGTTCAATATTATATGGAACATCATGGTCAATTGAAAGAAAAAAATGGTGATGTTATTGAATTGAAATATCCATTGAATTGTGCTGATCCAACTTCTGAAAGATGGCATCACGGTCATTTGTCTGGTAAAGAAGCTGAAAAATTGTTGACTGAAAAAGGT
tile3-113I	GGCTGAATTGGTTCAATATTATATGGAACATCATGGTCAATTGAAAGAAAAAAATGGTGATGTTATTGAATTGAAATATCCATTGAATTGTGCTGATCCAACTTCTGAAAGATGGATTCACGGTCATTTGTCTGGTAAAGAAGCTGAAAAATTGTTGACTGAAAAAGGT
tile3-113K	GGCTGAATTGGTTCAATATTATATGGAACATCATGGTCAATTGAAAGAAAAAAATGGTGATGTTATTGAATTGAAATATCCATTGAATTGTGCTGATCCAACTTCTGAAAGATGGAAACACGGTCATTTGTCTGGTAAAGAAGCTGAAAAATTGTTGACTGAAAAAGGT
tile3-113L	GGCTGAATTGGTTCAATATTATATGGAACATCATGGTCAATTGAAAGAAAAAAATGGTGATGTTATTGAATTGAAATATCCATTGAATTGTGCTGATCCAACTTCTGAAAGATGGTTGCACGGTCATTTGTCTGGTAAAGAAGCTGAAAAATTGTTGACTGAAAAAGGT
tile3-113M	GGCTGAATTGGTTCAATATTATATGGAACATCATGGTCAATTGAAAGAAAAAAATGGTGATGTTATTGAATTGAAATATCCATTGAATTGTGCTGATCCAACTTCTGAAAGATGGATGCACGGTCATTTGTCTGGTAAAGAAGCTGAAAAATTGTTGACTGAAAAAGGT
tile3-113N	GGCTGAATTGGTTCAATATTATATGGAACATCATGGTCAATTGAAAGAAAAAAATGGTGATGTTATTGAATTGAAATATCCATTGAATTGTGCTGATCCAACTTCTGAAAGATGGAATCACGGTCATTTGTCTGGTAAAGAAGCTGAAAAATTGTTGACTGAAAAAGGT
tile3-113P	GGCTGAATTGGTTCAATATTATATGGAACATCATGGTCAATTGAAAGAAAAAAATGGTGATGTTATTGAATTGAAATATCCATTGAATTGTGCTGATCCAACTTCTGAAAGATGGCCACACGGTCATTTGTCTGGTAAAGAAGCTGAAAAATTGTTGACTGAAAAAGGT
tile3-113Q	GGCTGAATTGGTTCAATATTATATGGAACATCATGGTCAATTGAAAGAAAAAAATGGTGATGTTATTGAATTGAAATATCCATTGAATTGTGCTGATCCAACTTCTGAAAGATGGCAACACGGTCATTTGTCTGGTAAAGAAGCTGAAAAATTGTTGACTGAAAAAGGT
tile3-113R	GGCTGAATTGGTTCAATATTATATGGAACATCATGGTCAATTGAAAGAAAAAAATGGTGATGTTATTGAATTGAAATATCCATTGAATTGTGCTGATCCAACTTCTGAAAGATGGAGACACGGTCATTTGTCTGGTAAAGAAGCTGAAAAATTGTTGACTGAAAAAGGT
tile3-113S	GGCTGAATTGGTTCAATATTATATGGAACATCATGGTCAATTGAAAGAAAAAAATGGTGATGTTATTGAATTGAAATATCCATTGAATTGTGCTGATCCAACTTCTGAAAGATGGTCTCACGGTCATTTGTCTGGTAAAGAAGCTGAAAAATTGTTGACTGAAAAAGGT
tile3-113T	GGCTGAATTGGTTCAATATTATATGGAACATCATGGTCAATTGAAAGAAAAAAATGGTGATGTTATTGAATTGAAATATCCATTGAATTGTGCTGATCCAACTTCTGAAAGATGGACTCACGGTCATTTGTCTGGTAAAGAAGCTGAAAAATTGTTGACTGAAAAAGGT
tile3-113V	GGCTGAATTGGTTCAATATTATATGGAACATCATGGTCAATTGAAAGAAAAAAATGGTGATGTTATTGAATTGAAATATCCATTGAATTGTGCTGATCCAACTTCTGAAAGATGGGTTCACGGTCATTTGTCTGGTAAAGAAGCTGAAAAATTGTTGACTGAAAAAGGT
tile3-113W	GGCTGAATTGGTTCAATATTATATGGAACATCATGGTCAATTGAAAGAAAAAAATGGTGATGTTATTGAATTGAAATATCCATTGAATTGTGCTGATCCAACTTCTGAAAGATGGTGGCACGGTCATTTGTCTGGTAAAGAAGCTGAAAAATTGTTGACTGAAAAAGGT
tile3-113Y	GGCTGAATTGGTTCAATATTATATGGAACATCATGGTCAATTGAAAGAAAAAAATGGTGATGTTATTGAATTGAAATATCCATTGAATTGTGCTGATCCAACTTCTGAAAGATGGTATCACGGTCATTTGTCTGGTAAAGAAGCTGAAAAATTGTTGACTGAAAAAGGT
tile3-113STOP	GGCTGAATTGGTTCAATATTATATGGAACATCATGGTCAATTGAAAGAAAAAAATGGTGATGTTATTGAATTGAAATATCCATTGAATTGTGCTGATCCAACTTCTGAAAGATGGTAACACGGTCATTTGTCTGGTAAAGAAGCTGAAAAATTGTTGACTGAAAAAGGT
tile3-114A	GGCTGAATTGGTTCAATATTATATGGAACATCATGGTCAATTGAAAGAAAAAAATGGTGATGTTATTGAATTGAAATATCCATTGAATTGTGCTGATCCAACTTCTGAAAGATGGTTCGCTGGTCATTTGTCTGGTAAAGAAGCTGAAAAATTGTTGACTGAAAAAGGT
tile3-114C	GGCTGAATTGGTTCAATATTATATGGAACATCATGGTCAATTGAAAGAAAAAAATGGTGATGTTATTGAATTGAAATATCCATTGAATTGTGCTGATCCAACTTCTGAAAGATGGTTCTGTGGTCATTTGTCTGGTAAAGAAGCTGAAAAATTGTTGACTGAAAAAGGT
tile3-114D	GGCTGAATTGGTTCAATATTATATGGAACATCATGGTCAATTGAAAGAAAAAAATGGTGATGTTATTGAATTGAAATATCCATTGAATTGTGCTGATCCAACTTCTGAAAGATGGTTCGATGGTCATTTGTCTGGTAAAGAAGCTGAAAAATTGTTGACTGAAAAAGGT
tile3-114E	GGCTGAATTGGTTCAATATTATATGGAACATCATGGTCAATTGAAAGAAAAAAATGGTGATGTTATTGAATTGAAATATCCATTGAATTGTGCTGATCCAACTTCTGAAAGATGGTTCGAAGGTCATTTGTCTGGTAAAGAAGCTGAAAAATTGTTGACTGAAAAAGGT
tile3-114F	GGCTGAATTGGTTCAATATTATATGGAACATCATGGTCAATTGAAAGAAAAAAATGGTGATGTTATTGAATTGAAATATCCATTGAATTGTGCTGATCCAACTTCTGAAAGATGGTTCTTTGGTCATTTGTCTGGTAAAGAAGCTGAAAAATTGTTGACTGAAAAAGGT
tile3-114G	GGCTGAATTGGTTCAATATTATATGGAACATCATGGTCAATTGAAAGAAAAAAATGGTGATGTTATTGAATTGAAATATCCATTGAATTGTGCTGATCCAACTTCTGAAAGATGGTTCGGTGGTCATTTGTCTGGTAAAGAAGCTGAAAAATTGTTGACTGAAAAAGGT
tile3-114H	GGCTGAATTGGTTCAATATTATATGGAACATCATGGTCAATTGAAAGAAAAAAATGGTGATGTTATTGAATTGAAATATCCATTGAATTGTGCTGATCCAACTTCTGAAAGATGGTTCCATGGTCATTTGTCTGGTAAAGAAGCTGAAAAATTGTTGACTGAAAAAGGT
tile3-114I	GGCTGAATTGGTTCAATATTATATGGAACATCATGGTCAATTGAAAGAAAAAAATGGTGATGTTATTGAATTGAAATATCCATTGAATTGTGCTGATCCAACTTCTGAAAGATGGTTCATTGGTCATTTGTCTGGTAAAGAAGCTGAAAAATTGTTGACTGAAAAAGGT
tile3-114K	GGCTGAATTGGTTCAATATTATATGGAACATCATGGTCAATTGAAAGAAAAAAATGGTGATGTTATTGAATTGAAATATCCATTGAATTGTGCTGATCCAACTTCTGAAAGATGGTTCAAAGGTCATTTGTCTGGTAAAGAAGCTGAAAAATTGTTGACTGAAAAAGGT
tile3-114L	GGCTGAATTGGTTCAATATTATATGGAACATCATGGTCAATTGAAAGAAAAAAATGGTGATGTTATTGAATTGAAATATCCATTGAATTGTGCTGATCCAACTTCTGAAAGATGGTTCTTGGGTCATTTGTCTGGTAAAGAAGCTGAAAAATTGTTGACTGAAAAAGGT
tile3-114M	GGCTGAATTGGTTCAATATTATATGGAACATCATGGTCAATTGAAAGAAAAAAATGGTGATGTTATTGAATTGAAATATCCATTGAATTGTGCTGATCCAACTTCTGAAAGATGGTTCATGGGTCATTTGTCTGGTAAAGAAGCTGAAAAATTGTTGACTGAAAAAGGT
tile3-114N	GGCTGAATTGGTTCAATATTATATGGAACATCATGGTCAATTGAAAGAAAAAAATGGTGATGTTATTGAATTGAAATATCCATTGAATTGTGCTGATCCAACTTCTGAAAGATGGTTCAATGGTCATTTGTCTGGTAAAGAAGCTGAAAAATTGTTGACTGAAAAAGGT
tile3-114P	GGCTGAATTGGTTCAATATTATATGGAACATCATGGTCAATTGAAAGAAAAAAATGGTGATGTTATTGAATTGAAATATCCATTGAATTGTGCTGATCCAACTTCTGAAAGATGGTTCCCAGGTCATTTGTCTGGTAAAGAAGCTGAAAAATTGTTGACTGAAAAAGGT
tile3-114Q	GGCTGAATTGGTTCAATATTATATGGAACATCATGGTCAATTGAAAGAAAAAAATGGTGATGTTATTGAATTGAAATATCCATTGAATTGTGCTGATCCAACTTCTGAAAGATGGTTCCAAGGTCATTTGTCTGGTAAAGAAGCTGAAAAATTGTTGACTGAAAAAGGT
tile3-114R	GGCTGAATTGGTTCAATATTATATGGAACATCATGGTCAATTGAAAGAAAAAAATGGTGATGTTATTGAATTGAAATATCCATTGAATTGTGCTGATCCAACTTCTGAAAGATGGTTCAGAGGTCATTTGTCTGGTAAAGAAGCTGAAAAATTGTTGACTGAAAAAGGT
tile3-114S	GGCTGAATTGGTTCAATATTATATGGAACATCATGGTCAATTGAAAGAAAAAAATGGTGATGTTATTGAATTGAAATATCCATTGAATTGTGCTGATCCAACTTCTGAAAGATGGTTCTCTGGTCATTTGTCTGGTAAAGAAGCTGAAAAATTGTTGACTGAAAAAGGT
tile3-114T	GGCTGAATTGGTTCAATATTATATGGAACATCATGGTCAATTGAAAGAAAAAAATGGTGATGTTATTGAATTGAAATATCCATTGAATTGTGCTGATCCAACTTCTGAAAGATGGTTCACTGGTCATTTGTCTGGTAAAGAAGCTGAAAAATTGTTGACTGAAAAAGGT
tile3-114V	GGCTGAATTGGTTCAATATTATATGGAACATCATGGTCAATTGAAAGAAAAAAATGGTGATGTTATTGAATTGAAATATCCATTGAATTGTGCTGATCCAACTTCTGAAAGATGGTTCGTTGGTCATTTGTCTGGTAAAGAAGCTGAAAAATTGTTGACTGAAAAAGGT
tile3-114W	GGCTGAATTGGTTCAATATTATATGGAACATCATGGTCAATTGAAAGAAAAAAATGGTGATGTTATTGAATTGAAATATCCATTGAATTGTGCTGATCCAACTTCTGAAAGATGGTTCTGGGGTCATTTGTCTGGTAAAGAAGCTGAAAAATTGTTGACTGAAAAAGGT
tile3-114Y	GGCTGAATTGGTTCAATATTATATGGAACATCATGGTCAATTGAAAGAAAAAAATGGTGATGTTATTGAATTGAAATATCCATTGAATTGTGCTGATCCAACTTCTGAAAGATGGTTCTATGGTCATTTGTCTGGTAAAGAAGCTGAAAAATTGTTGACTGAAAAAGGT
tile3-114STOP	GGCTGAATTGGTTCAATATTATATGGAACATCATGGTCAATTGAAAGAAAAAAATGGTGATGTTATTGAATTGAAATATCCATTGAATTGTGCTGATCCAACTTCTGAAAGATGGTTCTAAGGTCATTTGTCTGGTAAAGAAGCTGAAAAATTGTTGACTGAAAAAGGT
tile3-115A	GGCTGAATTGGTTCAATATTATATGGAACATCATGGTCAATTGAAAGAAAAAAATGGTGATGTTATTGAATTGAAATATCCATTGAATTGTGCTGATCCAACTTCTGAAAGATGGTTCCACGCTCATTTGTCTGGTAAAGAAGCTGAAAAATTGTTGACTGAAAAAGGT
tile3-115C	GGCTGAATTGGTTCAATATTATATGGAACATCATGGTCAATTGAAAGAAAAAAATGGTGATGTTATTGAATTGAAATATCCATTGAATTGTGCTGATCCAACTTCTGAAAGATGGTTCCACTGTCATTTGTCTGGTAAAGAAGCTGAAAAATTGTTGACTGAAAAAGGT
tile3-115D	GGCTGAATTGGTTCAATATTATATGGAACATCATGGTCAATTGAAAGAAAAAAATGGTGATGTTATTGAATTGAAATATCCATTGAATTGTGCTGATCCAACTTCTGAAAGATGGTTCCACGATCATTTGTCTGGTAAAGAAGCTGAAAAATTGTTGACTGAAAAAGGT
tile3-115E	GGCTGAATTGGTTCAATATTATATGGAACATCATGGTCAATTGAAAGAAAAAAATGGTGATGTTATTGAATTGAAATATCCATTGAATTGTGCTGATCCAACTTCTGAAAGATGGTTCCACGAACATTTGTCTGGTAAAGAAGCTGAAAAATTGTTGACTGAAAAAGGT
tile3-115F	GGCTGAATTGGTTCAATATTATATGGAACATCATGGTCAATTGAAAGAAAAAAATGGTGATGTTATTGAATTGAAATATCCATTGAATTGTGCTGATCCAACTTCTGAAAGATGGTTCCACTTTCATTTGTCTGGTAAAGAAGCTGAAAAATTGTTGACTGAAAAAGGT
tile3-115G	GGCTGAATTGGTTCAATATTATATGGAACATCATGGTCAATTGAAAGAAAAAAATGGTGATGTTATTGAATTGAAATATCCATTGAATTGTGCTGATCCAACTTCTGAAAGATGGTTCCACGGTCATTTGTCTGGTAAAGAAGCTGAAAAATTGTTGACTGAAAAAGGT
tile3-115H	GGCTGAATTGGTTCAATATTATATGGAACATCATGGTCAATTGAAAGAAAAAAATGGTGATGTTATTGAATTGAAATATCCATTGAATTGTGCTGATCCAACTTCTGAAAGATGGTTCCACCATCATTTGTCTGGTAAAGAAGCTGAAAAATTGTTGACTGAAAAAGGT
tile3-115I	GGCTGAATTGGTTCAATATTATATGGAACATCATGGTCAATTGAAAGAAAAAAATGGTGATGTTATTGAATTGAAATATCCATTGAATTGTGCTGATCCAACTTCTGAAAGATGGTTCCACATTCATTTGTCTGGTAAAGAAGCTGAAAAATTGTTGACTGAAAAAGGT
tile3-115K	GGCTGAATTGGTTCAATATTATATGGAACATCATGGTCAATTGAAAGAAAAAAATGGTGATGTTATTGAATTGAAATATCCATTGAATTGTGCTGATCCAACTTCTGAAAGATGGTTCCACAAACATTTGTCTGGTAAAGAAGCTGAAAAATTGTTGACTGAAAAAGGT
tile3-115L	GGCTGAATTGGTTCAATATTATATGGAACATCATGGTCAATTGAAAGAAAAAAATGGTGATGTTATTGAATTGAAATATCCATTGAATTGTGCTGATCCAACTTCTGAAAGATGGTTCCACTTGCATTTGTCTGGTAAAGAAGCTGAAAAATTGTTGACTGAAAAAGGT
tile3-115M	GGCTGAATTGGTTCAATATTATATGGAACATCATGGTCAATTGAAAGAAAAAAATGGTGATGTTATTGAATTGAAATATCCATTGAATTGTGCTGATCCAACTTCTGAAAGATGGTTCCACATGCATTTGTCTGGTAAAGAAGCTGAAAAATTGTTGACTGAAAAAGGT
tile3-115N	GGCTGAATTGGTTCAATATTATATGGAACATCATGGTCAATTGAAAGAAAAAAATGGTGATGTTATTGAATTGAAATATCCATTGAATTGTGCTGATCCAACTTCTGAAAGATGGTTCCACAATCATTTGTCTGGTAAAGAAGCTGAAAAATTGTTGACTGAAAAAGGT
tile3-115P	GGCTGAATTGGTTCAATATTATATGGAACATCATGGTCAATTGAAAGAAAAAAATGGTGATGTTATTGAATTGAAATATCCATTGAATTGTGCTGATCCAACTTCTGAAAGATGGTTCCACCCACATTTGTCTGGTAAAGAAGCTGAAAAATTGTTGACTGAAAAAGGT
tile3-115Q	GGCTGAATTGGTTCAATATTATATGGAACATCATGGTCAATTGAAAGAAAAAAATGGTGATGTTATTGAATTGAAATATCCATTGAATTGTGCTGATCCAACTTCTGAAAGATGGTTCCACCAACATTTGTCTGGTAAAGAAGCTGAAAAATTGTTGACTGAAAAAGGT
tile3-115R	GGCTGAATTGGTTCAATATTATATGGAACATCATGGTCAATTGAAAGAAAAAAATGGTGATGTTATTGAATTGAAATATCCATTGAATTGTGCTGATCCAACTTCTGAAAGATGGTTCCACAGACATTTGTCTGGTAAAGAAGCTGAAAAATTGTTGACTGAAAAAGGT
tile3-115S	GGCTGAATTGGTTCAATATTATATGGAACATCATGGTCAATTGAAAGAAAAAAATGGTGATGTTATTGAATTGAAATATCCATTGAATTGTGCTGATCCAACTTCTGAAAGATGGTTCCACTCTCATTTGTCTGGTAAAGAAGCTGAAAAATTGTTGACTGAAAAAGGT
tile3-115T	GGCTGAATTGGTTCAATATTATATGGAACATCATGGTCAATTGAAAGAAAAAAATGGTGATGTTATTGAATTGAAATATCCATTGAATTGTGCTGATCCAACTTCTGAAAGATGGTTCCACACTCATTTGTCTGGTAAAGAAGCTGAAAAATTGTTGACTGAAAAAGGT
tile3-115V	GGCTGAATTGGTTCAATATTATATGGAACATCATGGTCAATTGAAAGAAAAAAATGGTGATGTTATTGAATTGAAATATCCATTGAATTGTGCTGATCCAACTTCTGAAAGATGGTTCCACGTTCATTTGTCTGGTAAAGAAGCTGAAAAATTGTTGACTGAAAAAGGT
tile3-115W	GGCTGAATTGGTTCAATATTATATGGAACATCATGGTCAATTGAAAGAAAAAAATGGTGATGTTATTGAATTGAAATATCCATTGAATTGTGCTGATCCAACTTCTGAAAGATGGTTCCACTGGCATTTGTCTGGTAAAGAAGCTGAAAAATTGTTGACTGAAAAAGGT
tile3-115Y	GGCTGAATTGGTTCAATATTATATGGAACATCATGGTCAATTGAAAGAAAAAAATGGTGATGTTATTGAATTGAAATATCCATTGAATTGTGCTGATCCAACTTCTGAAAGATGGTTCCACTATCATTTGTCTGGTAAAGAAGCTGAAAAATTGTTGACTGAAAAAGGT
tile3-115STOP	GGCTGAATTGGTTCAATATTATATGGAACATCATGGTCAATTGAAAGAAAAAAATGGTGATGTTATTGAATTGAAATATCCATTGAATTGTGCTGATCCAACTTCTGAAAGATGGTTCCACTAACATTTGTCTGGTAAAGAAGCTGAAAAATTGTTGACTGAAAAAGGT
tile3-116A	GGCTGAATTGGTTCAATATTATATGGAACATCATGGTCAATTGAAAGAAAAAAATGGTGATGTTATTGAATTGAAATATCCATTGAATTGTGCTGATCCAACTTCTGAAAGATGGTTCCACGGTGCTTTGTCTGGTAAAGAAGCTGAAAAATTGTTGACTGAAAAAGGT
tile3-116C	GGCTGAATTGGTTCAATATTATATGGAACATCATGGTCAATTGAAAGAAAAAAATGGTGATGTTATTGAATTGAAATATCCATTGAATTGTGCTGATCCAACTTCTGAAAGATGGTTCCACGGTTGTTTGTCTGGTAAAGAAGCTGAAAAATTGTTGACTGAAAAAGGT
tile3-116D	GGCTGAATTGGTTCAATATTATATGGAACATCATGGTCAATTGAAAGAAAAAAATGGTGATGTTATTGAATTGAAATATCCATTGAATTGTGCTGATCCAACTTCTGAAAGATGGTTCCACGGTGATTTGTCTGGTAAAGAAGCTGAAAAATTGTTGACTGAAAAAGGT
tile3-116E	GGCTGAATTGGTTCAATATTATATGGAACATCATGGTCAATTGAAAGAAAAAAATGGTGATGTTATTGAATTGAAATATCCATTGAATTGTGCTGATCCAACTTCTGAAAGATGGTTCCACGGTGAATTGTCTGGTAAAGAAGCTGAAAAATTGTTGACTGAAAAAGGT
tile3-116F	GGCTGAATTGGTTCAATATTATATGGAACATCATGGTCAATTGAAAGAAAAAAATGGTGATGTTATTGAATTGAAATATCCATTGAATTGTGCTGATCCAACTTCTGAAAGATGGTTCCACGGTTTTTTGTCTGGTAAAGAAGCTGAAAAATTGTTGACTGAAAAAGGT
tile3-116G	GGCTGAATTGGTTCAATATTATATGGAACATCATGGTCAATTGAAAGAAAAAAATGGTGATGTTATTGAATTGAAATATCCATTGAATTGTGCTGATCCAACTTCTGAAAGATGGTTCCACGGTGGTTTGTCTGGTAAAGAAGCTGAAAAATTGTTGACTGAAAAAGGT
tile3-116H	GGCTGAATTGGTTCAATATTATATGGAACATCATGGTCAATTGAAAGAAAAAAATGGTGATGTTATTGAATTGAAATATCCATTGAATTGTGCTGATCCAACTTCTGAAAGATGGTTCCACGGTCATTTGTCTGGTAAAGAAGCTGAAAAATTGTTGACTGAAAAAGGT
tile3-116I	GGCTGAATTGGTTCAATATTATATGGAACATCATGGTCAATTGAAAGAAAAAAATGGTGATGTTATTGAATTGAAATATCCATTGAATTGTGCTGATCCAACTTCTGAAAGATGGTTCCACGGTATTTTGTCTGGTAAAGAAGCTGAAAAATTGTTGACTGAAAAAGGT
tile3-116K	GGCTGAATTGGTTCAATATTATATGGAACATCATGGTCAATTGAAAGAAAAAAATGGTGATGTTATTGAATTGAAATATCCATTGAATTGTGCTGATCCAACTTCTGAAAGATGGTTCCACGGTAAATTGTCTGGTAAAGAAGCTGAAAAATTGTTGACTGAAAAAGGT
tile3-116L	GGCTGAATTGGTTCAATATTATATGGAACATCATGGTCAATTGAAAGAAAAAAATGGTGATGTTATTGAATTGAAATATCCATTGAATTGTGCTGATCCAACTTCTGAAAGATGGTTCCACGGTTTGTTGTCTGGTAAAGAAGCTGAAAAATTGTTGACTGAAAAAGGT
tile3-116M	GGCTGAATTGGTTCAATATTATATGGAACATCATGGTCAATTGAAAGAAAAAAATGGTGATGTTATTGAATTGAAATATCCATTGAATTGTGCTGATCCAACTTCTGAAAGATGGTTCCACGGTATGTTGTCTGGTAAAGAAGCTGAAAAATTGTTGACTGAAAAAGGT
tile3-116N	GGCTGAATTGGTTCAATATTATATGGAACATCATGGTCAATTGAAAGAAAAAAATGGTGATGTTATTGAATTGAAATATCCATTGAATTGTGCTGATCCAACTTCTGAAAGATGGTTCCACGGTAATTTGTCTGGTAAAGAAGCTGAAAAATTGTTGACTGAAAAAGGT
tile3-116P	GGCTGAATTGGTTCAATATTATATGGAACATCATGGTCAATTGAAAGAAAAAAATGGTGATGTTATTGAATTGAAATATCCATTGAATTGTGCTGATCCAACTTCTGAAAGATGGTTCCACGGTCCATTGTCTGGTAAAGAAGCTGAAAAATTGTTGACTGAAAAAGGT
tile3-116Q	GGCTGAATTGGTTCAATATTATATGGAACATCATGGTCAATTGAAAGAAAAAAATGGTGATGTTATTGAATTGAAATATCCATTGAATTGTGCTGATCCAACTTCTGAAAGATGGTTCCACGGTCAATTGTCTGGTAAAGAAGCTGAAAAATTGTTGACTGAAAAAGGT
tile3-116R	GGCTGAATTGGTTCAATATTATATGGAACATCATGGTCAATTGAAAGAAAAAAATGGTGATGTTATTGAATTGAAATATCCATTGAATTGTGCTGATCCAACTTCTGAAAGATGGTTCCACGGTAGATTGTCTGGTAAAGAAGCTGAAAAATTGTTGACTGAAAAAGGT
tile3-116S	GGCTGAATTGGTTCAATATTATATGGAACATCATGGTCAATTGAAAGAAAAAAATGGTGATGTTATTGAATTGAAATATCCATTGAATTGTGCTGATCCAACTTCTGAAAGATGGTTCCACGGTTCTTTGTCTGGTAAAGAAGCTGAAAAATTGTTGACTGAAAAAGGT
tile3-116T	GGCTGAATTGGTTCAATATTATATGGAACATCATGGTCAATTGAAAGAAAAAAATGGTGATGTTATTGAATTGAAATATCCATTGAATTGTGCTGATCCAACTTCTGAAAGATGGTTCCACGGTACTTTGTCTGGTAAAGAAGCTGAAAAATTGTTGACTGAAAAAGGT
tile3-116V	GGCTGAATTGGTTCAATATTATATGGAACATCATGGTCAATTGAAAGAAAAAAATGGTGATGTTATTGAATTGAAATATCCATTGAATTGTGCTGATCCAACTTCTGAAAGATGGTTCCACGGTGTTTTGTCTGGTAAAGAAGCTGAAAAATTGTTGACTGAAAAAGGT
tile3-116W	GGCTGAATTGGTTCAATATTATATGGAACATCATGGTCAATTGAAAGAAAAAAATGGTGATGTTATTGAATTGAAATATCCATTGAATTGTGCTGATCCAACTTCTGAAAGATGGTTCCACGGTTGGTTGTCTGGTAAAGAAGCTGAAAAATTGTTGACTGAAAAAGGT
tile3-116Y	GGCTGAATTGGTTCAATATTATATGGAACATCATGGTCAATTGAAAGAAAAAAATGGTGATGTTATTGAATTGAAATATCCATTGAATTGTGCTGATCCAACTTCTGAAAGATGGTTCCACGGTTATTTGTCTGGTAAAGAAGCTGAAAAATTGTTGACTGAAAAAGGT
tile3-116STOP	GGCTGAATTGGTTCAATATTATATGGAACATCATGGTCAATTGAAAGAAAAAAATGGTGATGTTATTGAATTGAAATATCCATTGAATTGTGCTGATCCAACTTCTGAAAGATGGTTCCACGGTTAATTGTCTGGTAAAGAAGCTGAAAAATTGTTGACTGAAAAAGGT
tile3-117A	GGCTGAATTGGTTCAATATTATATGGAACATCATGGTCAATTGAAAGAAAAAAATGGTGATGTTATTGAATTGAAATATCCATTGAATTGTGCTGATCCAACTTCTGAAAGATGGTTCCACGGTCATGCTTCTGGTAAAGAAGCTGAAAAATTGTTGACTGAAAAAGGT
tile3-117C	GGCTGAATTGGTTCAATATTATATGGAACATCATGGTCAATTGAAAGAAAAAAATGGTGATGTTATTGAATTGAAATATCCATTGAATTGTGCTGATCCAACTTCTGAAAGATGGTTCCACGGTCATTGTTCTGGTAAAGAAGCTGAAAAATTGTTGACTGAAAAAGGT
tile3-117D	GGCTGAATTGGTTCAATATTATATGGAACATCATGGTCAATTGAAAGAAAAAAATGGTGATGTTATTGAATTGAAATATCCATTGAATTGTGCTGATCCAACTTCTGAAAGATGGTTCCACGGTCATGATTCTGGTAAAGAAGCTGAAAAATTGTTGACTGAAAAAGGT
tile3-117E	GGCTGAATTGGTTCAATATTATATGGAACATCATGGTCAATTGAAAGAAAAAAATGGTGATGTTATTGAATTGAAATATCCATTGAATTGTGCTGATCCAACTTCTGAAAGATGGTTCCACGGTCATGAATCTGGTAAAGAAGCTGAAAAATTGTTGACTGAAAAAGGT
tile3-117F	GGCTGAATTGGTTCAATATTATATGGAACATCATGGTCAATTGAAAGAAAAAAATGGTGATGTTATTGAATTGAAATATCCATTGAATTGTGCTGATCCAACTTCTGAAAGATGGTTCCACGGTCATTTTTCTGGTAAAGAAGCTGAAAAATTGTTGACTGAAAAAGGT
tile3-117G	GGCTGAATTGGTTCAATATTATATGGAACATCATGGTCAATTGAAAGAAAAAAATGGTGATGTTATTGAATTGAAATATCCATTGAATTGTGCTGATCCAACTTCTGAAAGATGGTTCCACGGTCATGGTTCTGGTAAAGAAGCTGAAAAATTGTTGACTGAAAAAGGT
tile3-117H	GGCTGAATTGGTTCAATATTATATGGAACATCATGGTCAATTGAAAGAAAAAAATGGTGATGTTATTGAATTGAAATATCCATTGAATTGTGCTGATCCAACTTCTGAAAGATGGTTCCACGGTCATCATTCTGGTAAAGAAGCTGAAAAATTGTTGACTGAAAAAGGT
tile3-117I	GGCTGAATTGGTTCAATATTATATGGAACATCATGGTCAATTGAAAGAAAAAAATGGTGATGTTATTGAATTGAAATATCCATTGAATTGTGCTGATCCAACTTCTGAAAGATGGTTCCACGGTCATATTTCTGGTAAAGAAGCTGAAAAATTGTTGACTGAAAAAGGT
tile3-117K	GGCTGAATTGGTTCAATATTATATGGAACATCATGGTCAATTGAAAGAAAAAAATGGTGATGTTATTGAATTGAAATATCCATTGAATTGTGCTGATCCAACTTCTGAAAGATGGTTCCACGGTCATAAATCTGGTAAAGAAGCTGAAAAATTGTTGACTGAAAAAGGT
tile3-117L	GGCTGAATTGGTTCAATATTATATGGAACATCATGGTCAATTGAAAGAAAAAAATGGTGATGTTATTGAATTGAAATATCCATTGAATTGTGCTGATCCAACTTCTGAAAGATGGTTCCACGGTCATTTGTCTGGTAAAGAAGCTGAAAAATTGTTGACTGAAAAAGGT
tile3-117M	GGCTGAATTGGTTCAATATTATATGGAACATCATGGTCAATTGAAAGAAAAAAATGGTGATGTTATTGAATTGAAATATCCATTGAATTGTGCTGATCCAACTTCTGAAAGATGGTTCCACGGTCATATGTCTGGTAAAGAAGCTGAAAAATTGTTGACTGAAAAAGGT
tile3-117N	GGCTGAATTGGTTCAATATTATATGGAACATCATGGTCAATTGAAAGAAAAAAATGGTGATGTTATTGAATTGAAATATCCATTGAATTGTGCTGATCCAACTTCTGAAAGATGGTTCCACGGTCATAATTCTGGTAAAGAAGCTGAAAAATTGTTGACTGAAAAAGGT
tile3-117P	GGCTGAATTGGTTCAATATTATATGGAACATCATGGTCAATTGAAAGAAAAAAATGGTGATGTTATTGAATTGAAATATCCATTGAATTGTGCTGATCCAACTTCTGAAAGATGGTTCCACGGTCATCCATCTGGTAAAGAAGCTGAAAAATTGTTGACTGAAAAAGGT
tile3-117Q	GGCTGAATTGGTTCAATATTATATGGAACATCATGGTCAATTGAAAGAAAAAAATGGTGATGTTATTGAATTGAAATATCCATTGAATTGTGCTGATCCAACTTCTGAAAGATGGTTCCACGGTCATCAATCTGGTAAAGAAGCTGAAAAATTGTTGACTGAAAAAGGT
tile3-117R	GGCTGAATTGGTTCAATATTATATGGAACATCATGGTCAATTGAAAGAAAAAAATGGTGATGTTATTGAATTGAAATATCCATTGAATTGTGCTGATCCAACTTCTGAAAGATGGTTCCACGGTCATAGATCTGGTAAAGAAGCTGAAAAATTGTTGACTGAAAAAGGT
tile3-117S	GGCTGAATTGGTTCAATATTATATGGAACATCATGGTCAATTGAAAGAAAAAAATGGTGATGTTATTGAATTGAAATATCCATTGAATTGTGCTGATCCAACTTCTGAAAGATGGTTCCACGGTCATTCTTCTGGTAAAGAAGCTGAAAAATTGTTGACTGAAAAAGGT
tile3-117T	GGCTGAATTGGTTCAATATTATATGGAACATCATGGTCAATTGAAAGAAAAAAATGGTGATGTTATTGAATTGAAATATCCATTGAATTGTGCTGATCCAACTTCTGAAAGATGGTTCCACGGTCATACTTCTGGTAAAGAAGCTGAAAAATTGTTGACTGAAAAAGGT
tile3-117V	GGCTGAATTGGTTCAATATTATATGGAACATCATGGTCAATTGAAAGAAAAAAATGGTGATGTTATTGAATTGAAATATCCATTGAATTGTGCTGATCCAACTTCTGAAAGATGGTTCCACGGTCATGTTTCTGGTAAAGAAGCTGAAAAATTGTTGACTGAAAAAGGT
tile3-117W	GGCTGAATTGGTTCAATATTATATGGAACATCATGGTCAATTGAAAGAAAAAAATGGTGATGTTATTGAATTGAAATATCCATTGAATTGTGCTGATCCAACTTCTGAAAGATGGTTCCACGGTCATTGGTCTGGTAAAGAAGCTGAAAAATTGTTGACTGAAAAAGGT
tile3-117Y	GGCTGAATTGGTTCAATATTATATGGAACATCATGGTCAATTGAAAGAAAAAAATGGTGATGTTATTGAATTGAAATATCCATTGAATTGTGCTGATCCAACTTCTGAAAGATGGTTCCACGGTCATTATTCTGGTAAAGAAGCTGAAAAATTGTTGACTGAAAAAGGT
tile3-117STOP	GGCTGAATTGGTTCAATATTATATGGAACATCATGGTCAATTGAAAGAAAAAAATGGTGATGTTATTGAATTGAAATATCCATTGAATTGTGCTGATCCAACTTCTGAAAGATGGTTCCACGGTCATTAATCTGGTAAAGAAGCTGAAAAATTGTTGACTGAAAAAGGT
tile3-118A	GGCTGAATTGGTTCAATATTATATGGAACATCATGGTCAATTGAAAGAAAAAAATGGTGATGTTATTGAATTGAAATATCCATTGAATTGTGCTGATCCAACTTCTGAAAGATGGTTCCACGGTCATTTGGCTGGTAAAGAAGCTGAAAAATTGTTGACTGAAAAAGGT
tile3-118C	GGCTGAATTGGTTCAATATTATATGGAACATCATGGTCAATTGAAAGAAAAAAATGGTGATGTTATTGAATTGAAATATCCATTGAATTGTGCTGATCCAACTTCTGAAAGATGGTTCCACGGTCATTTGTGTGGTAAAGAAGCTGAAAAATTGTTGACTGAAAAAGGT
tile3-118D	GGCTGAATTGGTTCAATATTATATGGAACATCATGGTCAATTGAAAGAAAAAAATGGTGATGTTATTGAATTGAAATATCCATTGAATTGTGCTGATCCAACTTCTGAAAGATGGTTCCACGGTCATTTGGATGGTAAAGAAGCTGAAAAATTGTTGACTGAAAAAGGT
tile3-118E	GGCTGAATTGGTTCAATATTATATGGAACATCATGGTCAATTGAAAGAAAAAAATGGTGATGTTATTGAATTGAAATATCCATTGAATTGTGCTGATCCAACTTCTGAAAGATGGTTCCACGGTCATTTGGAAGGTAAAGAAGCTGAAAAATTGTTGACTGAAAAAGGT
tile3-118F	GGCTGAATTGGTTCAATATTATATGGAACATCATGGTCAATTGAAAGAAAAAAATGGTGATGTTATTGAATTGAAATATCCATTGAATTGTGCTGATCCAACTTCTGAAAGATGGTTCCACGGTCATTTGTTTGGTAAAGAAGCTGAAAAATTGTTGACTGAAAAAGGT
tile3-118G	GGCTGAATTGGTTCAATATTATATGGAACATCATGGTCAATTGAAAGAAAAAAATGGTGATGTTATTGAATTGAAATATCCATTGAATTGTGCTGATCCAACTTCTGAAAGATGGTTCCACGGTCATTTGGGTGGTAAAGAAGCTGAAAAATTGTTGACTGAAAAAGGT
tile3-118H	GGCTGAATTGGTTCAATATTATATGGAACATCATGGTCAATTGAAAGAAAAAAATGGTGATGTTATTGAATTGAAATATCCATTGAATTGTGCTGATCCAACTTCTGAAAGATGGTTCCACGGTCATTTGCATGGTAAAGAAGCTGAAAAATTGTTGACTGAAAAAGGT
tile3-118I	GGCTGAATTGGTTCAATATTATATGGAACATCATGGTCAATTGAAAGAAAAAAATGGTGATGTTATTGAATTGAAATATCCATTGAATTGTGCTGATCCAACTTCTGAAAGATGGTTCCACGGTCATTTGATTGGTAAAGAAGCTGAAAAATTGTTGACTGAAAAAGGT
tile3-118K	GGCTGAATTGGTTCAATATTATATGGAACATCATGGTCAATTGAAAGAAAAAAATGGTGATGTTATTGAATTGAAATATCCATTGAATTGTGCTGATCCAACTTCTGAAAGATGGTTCCACGGTCATTTGAAAGGTAAAGAAGCTGAAAAATTGTTGACTGAAAAAGGT
tile3-118L	GGCTGAATTGGTTCAATATTATATGGAACATCATGGTCAATTGAAAGAAAAAAATGGTGATGTTATTGAATTGAAATATCCATTGAATTGTGCTGATCCAACTTCTGAAAGATGGTTCCACGGTCATTTGTTGGGTAAAGAAGCTGAAAAATTGTTGACTGAAAAAGGT
tile3-118M	GGCTGAATTGGTTCAATATTATATGGAACATCATGGTCAATTGAAAGAAAAAAATGGTGATGTTATTGAATTGAAATATCCATTGAATTGTGCTGATCCAACTTCTGAAAGATGGTTCCACGGTCATTTGATGGGTAAAGAAGCTGAAAAATTGTTGACTGAAAAAGGT
tile3-118N	GGCTGAATTGGTTCAATATTATATGGAACATCATGGTCAATTGAAAGAAAAAAATGGTGATGTTATTGAATTGAAATATCCATTGAATTGTGCTGATCCAACTTCTGAAAGATGGTTCCACGGTCATTTGAATGGTAAAGAAGCTGAAAAATTGTTGACTGAAAAAGGT
tile3-118P	GGCTGAATTGGTTCAATATTATATGGAACATCATGGTCAATTGAAAGAAAAAAATGGTGATGTTATTGAATTGAAATATCCATTGAATTGTGCTGATCCAACTTCTGAAAGATGGTTCCACGGTCATTTGCCAGGTAAAGAAGCTGAAAAATTGTTGACTGAAAAAGGT
tile3-118Q	GGCTGAATTGGTTCAATATTATATGGAACATCATGGTCAATTGAAAGAAAAAAATGGTGATGTTATTGAATTGAAATATCCATTGAATTGTGCTGATCCAACTTCTGAAAGATGGTTCCACGGTCATTTGCAAGGTAAAGAAGCTGAAAAATTGTTGACTGAAAAAGGT
tile3-118R	GGCTGAATTGGTTCAATATTATATGGAACATCATGGTCAATTGAAAGAAAAAAATGGTGATGTTATTGAATTGAAATATCCATTGAATTGTGCTGATCCAACTTCTGAAAGATGGTTCCACGGTCATTTGAGAGGTAAAGAAGCTGAAAAATTGTTGACTGAAAAAGGT
tile3-118S	GGCTGAATTGGTTCAATATTATATGGAACATCATGGTCAATTGAAAGAAAAAAATGGTGATGTTATTGAATTGAAATATCCATTGAATTGTGCTGATCCAACTTCTGAAAGATGGTTCCACGGTCATTTGTCTGGTAAAGAAGCTGAAAAATTGTTGACTGAAAAAGGT
tile3-118T	GGCTGAATTGGTTCAATATTATATGGAACATCATGGTCAATTGAAAGAAAAAAATGGTGATGTTATTGAATTGAAATATCCATTGAATTGTGCTGATCCAACTTCTGAAAGATGGTTCCACGGTCATTTGACTGGTAAAGAAGCTGAAAAATTGTTGACTGAAAAAGGT
tile3-118V	GGCTGAATTGGTTCAATATTATATGGAACATCATGGTCAATTGAAAGAAAAAAATGGTGATGTTATTGAATTGAAATATCCATTGAATTGTGCTGATCCAACTTCTGAAAGATGGTTCCACGGTCATTTGGTTGGTAAAGAAGCTGAAAAATTGTTGACTGAAAAAGGT
tile3-118W	GGCTGAATTGGTTCAATATTATATGGAACATCATGGTCAATTGAAAGAAAAAAATGGTGATGTTATTGAATTGAAATATCCATTGAATTGTGCTGATCCAACTTCTGAAAGATGGTTCCACGGTCATTTGTGGGGTAAAGAAGCTGAAAAATTGTTGACTGAAAAAGGT
tile3-118Y	GGCTGAATTGGTTCAATATTATATGGAACATCATGGTCAATTGAAAGAAAAAAATGGTGATGTTATTGAATTGAAATATCCATTGAATTGTGCTGATCCAACTTCTGAAAGATGGTTCCACGGTCATTTGTATGGTAAAGAAGCTGAAAAATTGTTGACTGAAAAAGGT
tile3-118STOP	GGCTGAATTGGTTCAATATTATATGGAACATCATGGTCAATTGAAAGAAAAAAATGGTGATGTTATTGAATTGAAATATCCATTGAATTGTGCTGATCCAACTTCTGAAAGATGGTTCCACGGTCATTTGTAAGGTAAAGAAGCTGAAAAATTGTTGACTGAAAAAGGT
tile3-119A	GGCTGAATTGGTTCAATATTATATGGAACATCATGGTCAATTGAAAGAAAAAAATGGTGATGTTATTGAATTGAAATATCCATTGAATTGTGCTGATCCAACTTCTGAAAGATGGTTCCACGGTCATTTGTCTGCTAAAGAAGCTGAAAAATTGTTGACTGAAAAAGGT
tile3-119C	GGCTGAATTGGTTCAATATTATATGGAACATCATGGTCAATTGAAAGAAAAAAATGGTGATGTTATTGAATTGAAATATCCATTGAATTGTGCTGATCCAACTTCTGAAAGATGGTTCCACGGTCATTTGTCTTGTAAAGAAGCTGAAAAATTGTTGACTGAAAAAGGT
tile3-119D	GGCTGAATTGGTTCAATATTATATGGAACATCATGGTCAATTGAAAGAAAAAAATGGTGATGTTATTGAATTGAAATATCCATTGAATTGTGCTGATCCAACTTCTGAAAGATGGTTCCACGGTCATTTGTCTGATAAAGAAGCTGAAAAATTGTTGACTGAAAAAGGT
tile3-119E	GGCTGAATTGGTTCAATATTATATGGAACATCATGGTCAATTGAAAGAAAAAAATGGTGATGTTATTGAATTGAAATATCCATTGAATTGTGCTGATCCAACTTCTGAAAGATGGTTCCACGGTCATTTGTCTGAAAAAGAAGCTGAAAAATTGTTGACTGAAAAAGGT
tile3-119F	GGCTGAATTGGTTCAATATTATATGGAACATCATGGTCAATTGAAAGAAAAAAATGGTGATGTTATTGAATTGAAATATCCATTGAATTGTGCTGATCCAACTTCTGAAAGATGGTTCCACGGTCATTTGTCTTTTAAAGAAGCTGAAAAATTGTTGACTGAAAAAGGT
tile3-119G	GGCTGAATTGGTTCAATATTATATGGAACATCATGGTCAATTGAAAGAAAAAAATGGTGATGTTATTGAATTGAAATATCCATTGAATTGTGCTGATCCAACTTCTGAAAGATGGTTCCACGGTCATTTGTCTGGTAAAGAAGCTGAAAAATTGTTGACTGAAAAAGGT
tile3-119H	GGCTGAATTGGTTCAATATTATATGGAACATCATGGTCAATTGAAAGAAAAAAATGGTGATGTTATTGAATTGAAATATCCATTGAATTGTGCTGATCCAACTTCTGAAAGATGGTTCCACGGTCATTTGTCTCATAAAGAAGCTGAAAAATTGTTGACTGAAAAAGGT
tile3-119I	GGCTGAATTGGTTCAATATTATATGGAACATCATGGTCAATTGAAAGAAAAAAATGGTGATGTTATTGAATTGAAATATCCATTGAATTGTGCTGATCCAACTTCTGAAAGATGGTTCCACGGTCATTTGTCTATTAAAGAAGCTGAAAAATTGTTGACTGAAAAAGGT
tile3-119K	GGCTGAATTGGTTCAATATTATATGGAACATCATGGTCAATTGAAAGAAAAAAATGGTGATGTTATTGAATTGAAATATCCATTGAATTGTGCTGATCCAACTTCTGAAAGATGGTTCCACGGTCATTTGTCTAAAAAAGAAGCTGAAAAATTGTTGACTGAAAAAGGT
tile3-119L	GGCTGAATTGGTTCAATATTATATGGAACATCATGGTCAATTGAAAGAAAAAAATGGTGATGTTATTGAATTGAAATATCCATTGAATTGTGCTGATCCAACTTCTGAAAGATGGTTCCACGGTCATTTGTCTTTGAAAGAAGCTGAAAAATTGTTGACTGAAAAAGGT
tile3-119M	GGCTGAATTGGTTCAATATTATATGGAACATCATGGTCAATTGAAAGAAAAAAATGGTGATGTTATTGAATTGAAATATCCATTGAATTGTGCTGATCCAACTTCTGAAAGATGGTTCCACGGTCATTTGTCTATGAAAGAAGCTGAAAAATTGTTGACTGAAAAAGGT
tile3-119N	GGCTGAATTGGTTCAATATTATATGGAACATCATGGTCAATTGAAAGAAAAAAATGGTGATGTTATTGAATTGAAATATCCATTGAATTGTGCTGATCCAACTTCTGAAAGATGGTTCCACGGTCATTTGTCTAATAAAGAAGCTGAAAAATTGTTGACTGAAAAAGGT
tile3-119P	GGCTGAATTGGTTCAATATTATATGGAACATCATGGTCAATTGAAAGAAAAAAATGGTGATGTTATTGAATTGAAATATCCATTGAATTGTGCTGATCCAACTTCTGAAAGATGGTTCCACGGTCATTTGTCTCCAAAAGAAGCTGAAAAATTGTTGACTGAAAAAGGT
tile3-119Q	GGCTGAATTGGTTCAATATTATATGGAACATCATGGTCAATTGAAAGAAAAAAATGGTGATGTTATTGAATTGAAATATCCATTGAATTGTGCTGATCCAACTTCTGAAAGATGGTTCCACGGTCATTTGTCTCAAAAAGAAGCTGAAAAATTGTTGACTGAAAAAGGT
tile3-119R	GGCTGAATTGGTTCAATATTATATGGAACATCATGGTCAATTGAAAGAAAAAAATGGTGATGTTATTGAATTGAAATATCCATTGAATTGTGCTGATCCAACTTCTGAAAGATGGTTCCACGGTCATTTGTCTAGAAAAGAAGCTGAAAAATTGTTGACTGAAAAAGGT
tile3-119S	GGCTGAATTGGTTCAATATTATATGGAACATCATGGTCAATTGAAAGAAAAAAATGGTGATGTTATTGAATTGAAATATCCATTGAATTGTGCTGATCCAACTTCTGAAAGATGGTTCCACGGTCATTTGTCTTCTAAAGAAGCTGAAAAATTGTTGACTGAAAAAGGT
tile3-119T	GGCTGAATTGGTTCAATATTATATGGAACATCATGGTCAATTGAAAGAAAAAAATGGTGATGTTATTGAATTGAAATATCCATTGAATTGTGCTGATCCAACTTCTGAAAGATGGTTCCACGGTCATTTGTCTACTAAAGAAGCTGAAAAATTGTTGACTGAAAAAGGT
tile3-119V	GGCTGAATTGGTTCAATATTATATGGAACATCATGGTCAATTGAAAGAAAAAAATGGTGATGTTATTGAATTGAAATATCCATTGAATTGTGCTGATCCAACTTCTGAAAGATGGTTCCACGGTCATTTGTCTGTTAAAGAAGCTGAAAAATTGTTGACTGAAAAAGGT
tile3-119W	GGCTGAATTGGTTCAATATTATATGGAACATCATGGTCAATTGAAAGAAAAAAATGGTGATGTTATTGAATTGAAATATCCATTGAATTGTGCTGATCCAACTTCTGAAAGATGGTTCCACGGTCATTTGTCTTGGAAAGAAGCTGAAAAATTGTTGACTGAAAAAGGT
tile3-119Y	GGCTGAATTGGTTCAATATTATATGGAACATCATGGTCAATTGAAAGAAAAAAATGGTGATGTTATTGAATTGAAATATCCATTGAATTGTGCTGATCCAACTTCTGAAAGATGGTTCCACGGTCATTTGTCTTATAAAGAAGCTGAAAAATTGTTGACTGAAAAAGGT
tile3-119STOP	GGCTGAATTGGTTCAATATTATATGGAACATCATGGTCAATTGAAAGAAAAAAATGGTGATGTTATTGAATTGAAATATCCATTGAATTGTGCTGATCCAACTTCTGAAAGATGGTTCCACGGTCATTTGTCTTAAAAAGAAGCTGAAAAATTGTTGACTGAAAAAGGT
tile3-120A	GGCTGAATTGGTTCAATATTATATGGAACATCATGGTCAATTGAAAGAAAAAAATGGTGATGTTATTGAATTGAAATATCCATTGAATTGTGCTGATCCAACTTCTGAAAGATGGTTCCACGGTCATTTGTCTGGTGCTGAAGCTGAAAAATTGTTGACTGAAAAAGGT
tile3-120C	GGCTGAATTGGTTCAATATTATATGGAACATCATGGTCAATTGAAAGAAAAAAATGGTGATGTTATTGAATTGAAATATCCATTGAATTGTGCTGATCCAACTTCTGAAAGATGGTTCCACGGTCATTTGTCTGGTTGTGAAGCTGAAAAATTGTTGACTGAAAAAGGT
tile3-120D	GGCTGAATTGGTTCAATATTATATGGAACATCATGGTCAATTGAAAGAAAAAAATGGTGATGTTATTGAATTGAAATATCCATTGAATTGTGCTGATCCAACTTCTGAAAGATGGTTCCACGGTCATTTGTCTGGTGATGAAGCTGAAAAATTGTTGACTGAAAAAGGT
tile3-120E	GGCTGAATTGGTTCAATATTATATGGAACATCATGGTCAATTGAAAGAAAAAAATGGTGATGTTATTGAATTGAAATATCCATTGAATTGTGCTGATCCAACTTCTGAAAGATGGTTCCACGGTCATTTGTCTGGTGAAGAAGCTGAAAAATTGTTGACTGAAAAAGGT
tile3-120F	GGCTGAATTGGTTCAATATTATATGGAACATCATGGTCAATTGAAAGAAAAAAATGGTGATGTTATTGAATTGAAATATCCATTGAATTGTGCTGATCCAACTTCTGAAAGATGGTTCCACGGTCATTTGTCTGGTTTTGAAGCTGAAAAATTGTTGACTGAAAAAGGT
tile3-120G	GGCTGAATTGGTTCAATATTATATGGAACATCATGGTCAATTGAAAGAAAAAAATGGTGATGTTATTGAATTGAAATATCCATTGAATTGTGCTGATCCAACTTCTGAAAGATGGTTCCACGGTCATTTGTCTGGTGGTGAAGCTGAAAAATTGTTGACTGAAAAAGGT
tile3-120H	GGCTGAATTGGTTCAATATTATATGGAACATCATGGTCAATTGAAAGAAAAAAATGGTGATGTTATTGAATTGAAATATCCATTGAATTGTGCTGATCCAACTTCTGAAAGATGGTTCCACGGTCATTTGTCTGGTCATGAAGCTGAAAAATTGTTGACTGAAAAAGGT
tile3-120I	GGCTGAATTGGTTCAATATTATATGGAACATCATGGTCAATTGAAAGAAAAAAATGGTGATGTTATTGAATTGAAATATCCATTGAATTGTGCTGATCCAACTTCTGAAAGATGGTTCCACGGTCATTTGTCTGGTATTGAAGCTGAAAAATTGTTGACTGAAAAAGGT
tile3-120K	GGCTGAATTGGTTCAATATTATATGGAACATCATGGTCAATTGAAAGAAAAAAATGGTGATGTTATTGAATTGAAATATCCATTGAATTGTGCTGATCCAACTTCTGAAAGATGGTTCCACGGTCATTTGTCTGGTAAAGAAGCTGAAAAATTGTTGACTGAAAAAGGT
tile3-120L	GGCTGAATTGGTTCAATATTATATGGAACATCATGGTCAATTGAAAGAAAAAAATGGTGATGTTATTGAATTGAAATATCCATTGAATTGTGCTGATCCAACTTCTGAAAGATGGTTCCACGGTCATTTGTCTGGTTTGGAAGCTGAAAAATTGTTGACTGAAAAAGGT
tile3-120M	GGCTGAATTGGTTCAATATTATATGGAACATCATGGTCAATTGAAAGAAAAAAATGGTGATGTTATTGAATTGAAATATCCATTGAATTGTGCTGATCCAACTTCTGAAAGATGGTTCCACGGTCATTTGTCTGGTATGGAAGCTGAAAAATTGTTGACTGAAAAAGGT
tile3-120N	GGCTGAATTGGTTCAATATTATATGGAACATCATGGTCAATTGAAAGAAAAAAATGGTGATGTTATTGAATTGAAATATCCATTGAATTGTGCTGATCCAACTTCTGAAAGATGGTTCCACGGTCATTTGTCTGGTAATGAAGCTGAAAAATTGTTGACTGAAAAAGGT
tile3-120P	GGCTGAATTGGTTCAATATTATATGGAACATCATGGTCAATTGAAAGAAAAAAATGGTGATGTTATTGAATTGAAATATCCATTGAATTGTGCTGATCCAACTTCTGAAAGATGGTTCCACGGTCATTTGTCTGGTCCAGAAGCTGAAAAATTGTTGACTGAAAAAGGT
tile3-120Q	GGCTGAATTGGTTCAATATTATATGGAACATCATGGTCAATTGAAAGAAAAAAATGGTGATGTTATTGAATTGAAATATCCATTGAATTGTGCTGATCCAACTTCTGAAAGATGGTTCCACGGTCATTTGTCTGGTCAAGAAGCTGAAAAATTGTTGACTGAAAAAGGT
tile3-120R	GGCTGAATTGGTTCAATATTATATGGAACATCATGGTCAATTGAAAGAAAAAAATGGTGATGTTATTGAATTGAAATATCCATTGAATTGTGCTGATCCAACTTCTGAAAGATGGTTCCACGGTCATTTGTCTGGTAGAGAAGCTGAAAAATTGTTGACTGAAAAAGGT
tile3-120S	GGCTGAATTGGTTCAATATTATATGGAACATCATGGTCAATTGAAAGAAAAAAATGGTGATGTTATTGAATTGAAATATCCATTGAATTGTGCTGATCCAACTTCTGAAAGATGGTTCCACGGTCATTTGTCTGGTTCTGAAGCTGAAAAATTGTTGACTGAAAAAGGT
tile3-120T	GGCTGAATTGGTTCAATATTATATGGAACATCATGGTCAATTGAAAGAAAAAAATGGTGATGTTATTGAATTGAAATATCCATTGAATTGTGCTGATCCAACTTCTGAAAGATGGTTCCACGGTCATTTGTCTGGTACTGAAGCTGAAAAATTGTTGACTGAAAAAGGT
tile3-120V	GGCTGAATTGGTTCAATATTATATGGAACATCATGGTCAATTGAAAGAAAAAAATGGTGATGTTATTGAATTGAAATATCCATTGAATTGTGCTGATCCAACTTCTGAAAGATGGTTCCACGGTCATTTGTCTGGTGTTGAAGCTGAAAAATTGTTGACTGAAAAAGGT
tile3-120W	GGCTGAATTGGTTCAATATTATATGGAACATCATGGTCAATTGAAAGAAAAAAATGGTGATGTTATTGAATTGAAATATCCATTGAATTGTGCTGATCCAACTTCTGAAAGATGGTTCCACGGTCATTTGTCTGGTTGGGAAGCTGAAAAATTGTTGACTGAAAAAGGT
tile3-120Y	GGCTGAATTGGTTCAATATTATATGGAACATCATGGTCAATTGAAAGAAAAAAATGGTGATGTTATTGAATTGAAATATCCATTGAATTGTGCTGATCCAACTTCTGAAAGATGGTTCCACGGTCATTTGTCTGGTTATGAAGCTGAAAAATTGTTGACTGAAAAAGGT
tile3-120STOP	GGCTGAATTGGTTCAATATTATATGGAACATCATGGTCAATTGAAAGAAAAAAATGGTGATGTTATTGAATTGAAATATCCATTGAATTGTGCTGATCCAACTTCTGAAAGATGGTTCCACGGTCATTTGTCTGGTTAAGAAGCTGAAAAATTGTTGACTGAAAAAGGT
tile3-121A	GGCTGAATTGGTTCAATATTATATGGAACATCATGGTCAATTGAAAGAAAAAAATGGTGATGTTATTGAATTGAAATATCCATTGAATTGTGCTGATCCAACTTCTGAAAGATGGTTCCACGGTCATTTGTCTGGTAAAGCTGCTGAAAAATTGTTGACTGAAAAAGGT
tile3-121C	GGCTGAATTGGTTCAATATTATATGGAACATCATGGTCAATTGAAAGAAAAAAATGGTGATGTTATTGAATTGAAATATCCATTGAATTGTGCTGATCCAACTTCTGAAAGATGGTTCCACGGTCATTTGTCTGGTAAATGTGCTGAAAAATTGTTGACTGAAAAAGGT
tile3-121D	GGCTGAATTGGTTCAATATTATATGGAACATCATGGTCAATTGAAAGAAAAAAATGGTGATGTTATTGAATTGAAATATCCATTGAATTGTGCTGATCCAACTTCTGAAAGATGGTTCCACGGTCATTTGTCTGGTAAAGATGCTGAAAAATTGTTGACTGAAAAAGGT
tile3-121E	GGCTGAATTGGTTCAATATTATATGGAACATCATGGTCAATTGAAAGAAAAAAATGGTGATGTTATTGAATTGAAATATCCATTGAATTGTGCTGATCCAACTTCTGAAAGATGGTTCCACGGTCATTTGTCTGGTAAAGAAGCTGAAAAATTGTTGACTGAAAAAGGT
tile3-121F	GGCTGAATTGGTTCAATATTATATGGAACATCATGGTCAATTGAAAGAAAAAAATGGTGATGTTATTGAATTGAAATATCCATTGAATTGTGCTGATCCAACTTCTGAAAGATGGTTCCACGGTCATTTGTCTGGTAAATTTGCTGAAAAATTGTTGACTGAAAAAGGT
tile3-121G	GGCTGAATTGGTTCAATATTATATGGAACATCATGGTCAATTGAAAGAAAAAAATGGTGATGTTATTGAATTGAAATATCCATTGAATTGTGCTGATCCAACTTCTGAAAGATGGTTCCACGGTCATTTGTCTGGTAAAGGTGCTGAAAAATTGTTGACTGAAAAAGGT
tile3-121H	GGCTGAATTGGTTCAATATTATATGGAACATCATGGTCAATTGAAAGAAAAAAATGGTGATGTTATTGAATTGAAATATCCATTGAATTGTGCTGATCCAACTTCTGAAAGATGGTTCCACGGTCATTTGTCTGGTAAACATGCTGAAAAATTGTTGACTGAAAAAGGT
tile3-121I	GGCTGAATTGGTTCAATATTATATGGAACATCATGGTCAATTGAAAGAAAAAAATGGTGATGTTATTGAATTGAAATATCCATTGAATTGTGCTGATCCAACTTCTGAAAGATGGTTCCACGGTCATTTGTCTGGTAAAATTGCTGAAAAATTGTTGACTGAAAAAGGT
tile3-121K	GGCTGAATTGGTTCAATATTATATGGAACATCATGGTCAATTGAAAGAAAAAAATGGTGATGTTATTGAATTGAAATATCCATTGAATTGTGCTGATCCAACTTCTGAAAGATGGTTCCACGGTCATTTGTCTGGTAAAAAAGCTGAAAAATTGTTGACTGAAAAAGGT
tile3-121L	GGCTGAATTGGTTCAATATTATATGGAACATCATGGTCAATTGAAAGAAAAAAATGGTGATGTTATTGAATTGAAATATCCATTGAATTGTGCTGATCCAACTTCTGAAAGATGGTTCCACGGTCATTTGTCTGGTAAATTGGCTGAAAAATTGTTGACTGAAAAAGGT
tile3-121M	GGCTGAATTGGTTCAATATTATATGGAACATCATGGTCAATTGAAAGAAAAAAATGGTGATGTTATTGAATTGAAATATCCATTGAATTGTGCTGATCCAACTTCTGAAAGATGGTTCCACGGTCATTTGTCTGGTAAAATGGCTGAAAAATTGTTGACTGAAAAAGGT
tile3-121N	GGCTGAATTGGTTCAATATTATATGGAACATCATGGTCAATTGAAAGAAAAAAATGGTGATGTTATTGAATTGAAATATCCATTGAATTGTGCTGATCCAACTTCTGAAAGATGGTTCCACGGTCATTTGTCTGGTAAAAATGCTGAAAAATTGTTGACTGAAAAAGGT
tile3-121P	GGCTGAATTGGTTCAATATTATATGGAACATCATGGTCAATTGAAAGAAAAAAATGGTGATGTTATTGAATTGAAATATCCATTGAATTGTGCTGATCCAACTTCTGAAAGATGGTTCCACGGTCATTTGTCTGGTAAACCAGCTGAAAAATTGTTGACTGAAAAAGGT
tile3-121Q	GGCTGAATTGGTTCAATATTATATGGAACATCATGGTCAATTGAAAGAAAAAAATGGTGATGTTATTGAATTGAAATATCCATTGAATTGTGCTGATCCAACTTCTGAAAGATGGTTCCACGGTCATTTGTCTGGTAAACAAGCTGAAAAATTGTTGACTGAAAAAGGT
tile3-121R	GGCTGAATTGGTTCAATATTATATGGAACATCATGGTCAATTGAAAGAAAAAAATGGTGATGTTATTGAATTGAAATATCCATTGAATTGTGCTGATCCAACTTCTGAAAGATGGTTCCACGGTCATTTGTCTGGTAAAAGAGCTGAAAAATTGTTGACTGAAAAAGGT
tile3-121S	GGCTGAATTGGTTCAATATTATATGGAACATCATGGTCAATTGAAAGAAAAAAATGGTGATGTTATTGAATTGAAATATCCATTGAATTGTGCTGATCCAACTTCTGAAAGATGGTTCCACGGTCATTTGTCTGGTAAATCTGCTGAAAAATTGTTGACTGAAAAAGGT
tile3-121T	GGCTGAATTGGTTCAATATTATATGGAACATCATGGTCAATTGAAAGAAAAAAATGGTGATGTTATTGAATTGAAATATCCATTGAATTGTGCTGATCCAACTTCTGAAAGATGGTTCCACGGTCATTTGTCTGGTAAAACTGCTGAAAAATTGTTGACTGAAAAAGGT
tile3-121V	GGCTGAATTGGTTCAATATTATATGGAACATCATGGTCAATTGAAAGAAAAAAATGGTGATGTTATTGAATTGAAATATCCATTGAATTGTGCTGATCCAACTTCTGAAAGATGGTTCCACGGTCATTTGTCTGGTAAAGTTGCTGAAAAATTGTTGACTGAAAAAGGT
tile3-121W	GGCTGAATTGGTTCAATATTATATGGAACATCATGGTCAATTGAAAGAAAAAAATGGTGATGTTATTGAATTGAAATATCCATTGAATTGTGCTGATCCAACTTCTGAAAGATGGTTCCACGGTCATTTGTCTGGTAAATGGGCTGAAAAATTGTTGACTGAAAAAGGT
tile3-121Y	GGCTGAATTGGTTCAATATTATATGGAACATCATGGTCAATTGAAAGAAAAAAATGGTGATGTTATTGAATTGAAATATCCATTGAATTGTGCTGATCCAACTTCTGAAAGATGGTTCCACGGTCATTTGTCTGGTAAATATGCTGAAAAATTGTTGACTGAAAAAGGT
tile3-121STOP	GGCTGAATTGGTTCAATATTATATGGAACATCATGGTCAATTGAAAGAAAAAAATGGTGATGTTATTGAATTGAAATATCCATTGAATTGTGCTGATCCAACTTCTGAAAGATGGTTCCACGGTCATTTGTCTGGTAAATAAGCTGAAAAATTGTTGACTGAAAAAGGT
tile3-122A	GGCTGAATTGGTTCAATATTATATGGAACATCATGGTCAATTGAAAGAAAAAAATGGTGATGTTATTGAATTGAAATATCCATTGAATTGTGCTGATCCAACTTCTGAAAGATGGTTCCACGGTCATTTGTCTGGTAAAGAAGCTGAAAAATTGTTGACTGAAAAAGGT
tile3-122C	GGCTGAATTGGTTCAATATTATATGGAACATCATGGTCAATTGAAAGAAAAAAATGGTGATGTTATTGAATTGAAATATCCATTGAATTGTGCTGATCCAACTTCTGAAAGATGGTTCCACGGTCATTTGTCTGGTAAAGAATGTGAAAAATTGTTGACTGAAAAAGGT
tile3-122D	GGCTGAATTGGTTCAATATTATATGGAACATCATGGTCAATTGAAAGAAAAAAATGGTGATGTTATTGAATTGAAATATCCATTGAATTGTGCTGATCCAACTTCTGAAAGATGGTTCCACGGTCATTTGTCTGGTAAAGAAGATGAAAAATTGTTGACTGAAAAAGGT
tile3-122E	GGCTGAATTGGTTCAATATTATATGGAACATCATGGTCAATTGAAAGAAAAAAATGGTGATGTTATTGAATTGAAATATCCATTGAATTGTGCTGATCCAACTTCTGAAAGATGGTTCCACGGTCATTTGTCTGGTAAAGAAGAAGAAAAATTGTTGACTGAAAAAGGT
tile3-122F	GGCTGAATTGGTTCAATATTATATGGAACATCATGGTCAATTGAAAGAAAAAAATGGTGATGTTATTGAATTGAAATATCCATTGAATTGTGCTGATCCAACTTCTGAAAGATGGTTCCACGGTCATTTGTCTGGTAAAGAATTTGAAAAATTGTTGACTGAAAAAGGT
tile3-122G	GGCTGAATTGGTTCAATATTATATGGAACATCATGGTCAATTGAAAGAAAAAAATGGTGATGTTATTGAATTGAAATATCCATTGAATTGTGCTGATCCAACTTCTGAAAGATGGTTCCACGGTCATTTGTCTGGTAAAGAAGGTGAAAAATTGTTGACTGAAAAAGGT
tile3-122H	GGCTGAATTGGTTCAATATTATATGGAACATCATGGTCAATTGAAAGAAAAAAATGGTGATGTTATTGAATTGAAATATCCATTGAATTGTGCTGATCCAACTTCTGAAAGATGGTTCCACGGTCATTTGTCTGGTAAAGAACATGAAAAATTGTTGACTGAAAAAGGT
tile3-122I	GGCTGAATTGGTTCAATATTATATGGAACATCATGGTCAATTGAAAGAAAAAAATGGTGATGTTATTGAATTGAAATATCCATTGAATTGTGCTGATCCAACTTCTGAAAGATGGTTCCACGGTCATTTGTCTGGTAAAGAAATTGAAAAATTGTTGACTGAAAAAGGT
tile3-122K	GGCTGAATTGGTTCAATATTATATGGAACATCATGGTCAATTGAAAGAAAAAAATGGTGATGTTATTGAATTGAAATATCCATTGAATTGTGCTGATCCAACTTCTGAAAGATGGTTCCACGGTCATTTGTCTGGTAAAGAAAAAGAAAAATTGTTGACTGAAAAAGGT
tile3-122L	GGCTGAATTGGTTCAATATTATATGGAACATCATGGTCAATTGAAAGAAAAAAATGGTGATGTTATTGAATTGAAATATCCATTGAATTGTGCTGATCCAACTTCTGAAAGATGGTTCCACGGTCATTTGTCTGGTAAAGAATTGGAAAAATTGTTGACTGAAAAAGGT
tile3-122M	GGCTGAATTGGTTCAATATTATATGGAACATCATGGTCAATTGAAAGAAAAAAATGGTGATGTTATTGAATTGAAATATCCATTGAATTGTGCTGATCCAACTTCTGAAAGATGGTTCCACGGTCATTTGTCTGGTAAAGAAATGGAAAAATTGTTGACTGAAAAAGGT
tile3-122N	GGCTGAATTGGTTCAATATTATATGGAACATCATGGTCAATTGAAAGAAAAAAATGGTGATGTTATTGAATTGAAATATCCATTGAATTGTGCTGATCCAACTTCTGAAAGATGGTTCCACGGTCATTTGTCTGGTAAAGAAAATGAAAAATTGTTGACTGAAAAAGGT
tile3-122P	GGCTGAATTGGTTCAATATTATATGGAACATCATGGTCAATTGAAAGAAAAAAATGGTGATGTTATTGAATTGAAATATCCATTGAATTGTGCTGATCCAACTTCTGAAAGATGGTTCCACGGTCATTTGTCTGGTAAAGAACCAGAAAAATTGTTGACTGAAAAAGGT
tile3-122Q	GGCTGAATTGGTTCAATATTATATGGAACATCATGGTCAATTGAAAGAAAAAAATGGTGATGTTATTGAATTGAAATATCCATTGAATTGTGCTGATCCAACTTCTGAAAGATGGTTCCACGGTCATTTGTCTGGTAAAGAACAAGAAAAATTGTTGACTGAAAAAGGT
tile3-122R	GGCTGAATTGGTTCAATATTATATGGAACATCATGGTCAATTGAAAGAAAAAAATGGTGATGTTATTGAATTGAAATATCCATTGAATTGTGCTGATCCAACTTCTGAAAGATGGTTCCACGGTCATTTGTCTGGTAAAGAAAGAGAAAAATTGTTGACTGAAAAAGGT
tile3-122S	GGCTGAATTGGTTCAATATTATATGGAACATCATGGTCAATTGAAAGAAAAAAATGGTGATGTTATTGAATTGAAATATCCATTGAATTGTGCTGATCCAACTTCTGAAAGATGGTTCCACGGTCATTTGTCTGGTAAAGAATCTGAAAAATTGTTGACTGAAAAAGGT
tile3-122T	GGCTGAATTGGTTCAATATTATATGGAACATCATGGTCAATTGAAAGAAAAAAATGGTGATGTTATTGAATTGAAATATCCATTGAATTGTGCTGATCCAACTTCTGAAAGATGGTTCCACGGTCATTTGTCTGGTAAAGAAACTGAAAAATTGTTGACTGAAAAAGGT
tile3-122V	GGCTGAATTGGTTCAATATTATATGGAACATCATGGTCAATTGAAAGAAAAAAATGGTGATGTTATTGAATTGAAATATCCATTGAATTGTGCTGATCCAACTTCTGAAAGATGGTTCCACGGTCATTTGTCTGGTAAAGAAGTTGAAAAATTGTTGACTGAAAAAGGT
tile3-122W	GGCTGAATTGGTTCAATATTATATGGAACATCATGGTCAATTGAAAGAAAAAAATGGTGATGTTATTGAATTGAAATATCCATTGAATTGTGCTGATCCAACTTCTGAAAGATGGTTCCACGGTCATTTGTCTGGTAAAGAATGGGAAAAATTGTTGACTGAAAAAGGT
tile3-122Y	GGCTGAATTGGTTCAATATTATATGGAACATCATGGTCAATTGAAAGAAAAAAATGGTGATGTTATTGAATTGAAATATCCATTGAATTGTGCTGATCCAACTTCTGAAAGATGGTTCCACGGTCATTTGTCTGGTAAAGAATATGAAAAATTGTTGACTGAAAAAGGT
tile3-122STOP	GGCTGAATTGGTTCAATATTATATGGAACATCATGGTCAATTGAAAGAAAAAAATGGTGATGTTATTGAATTGAAATATCCATTGAATTGTGCTGATCCAACTTCTGAAAGATGGTTCCACGGTCATTTGTCTGGTAAAGAATAAGAAAAATTGTTGACTGAAAAAGGT
tile5-WT	GGTGAATCTAATGATGGGAAGTCCAAGGTTACTCATGTTATGATTAGATGTCAAGAGTTAAAGTATGATGTAGGTGGTGGTGAAAGGTTTGATAGTTTGACTGATTTGGTTGAACACTACAAAAAAAATCCAATGGTTGAAACTTTGGGTACTGTT
tile5-165A	GGTGAATCTAATGATGGGAAGGCTAAGGTTACTCATGTTATGATTAGATGTCAAGAGTTAAAGTATGATGTAGGTGGTGGTGAAAGGTTTGATAGTTTGACTGATTTGGTTGAACACTACAAAAAAAATCCAATGGTTGAAACTTTGGGTACTGTT
tile5-165C	GGTGAATCTAATGATGGGAAGTGTAAGGTTACTCATGTTATGATTAGATGTCAAGAGTTAAAGTATGATGTAGGTGGTGGTGAAAGGTTTGATAGTTTGACTGATTTGGTTGAACACTACAAAAAAAATCCAATGGTTGAAACTTTGGGTACTGTT
tile5-165D	GGTGAATCTAATGATGGGAAGGATAAGGTTACTCATGTTATGATTAGATGTCAAGAGTTAAAGTATGATGTAGGTGGTGGTGAAAGGTTTGATAGTTTGACTGATTTGGTTGAACACTACAAAAAAAATCCAATGGTTGAAACTTTGGGTACTGTT
tile5-165E	GGTGAATCTAATGATGGGAAGGAAAAGGTTACTCATGTTATGATTAGATGTCAAGAGTTAAAGTATGATGTAGGTGGTGGTGAAAGGTTTGATAGTTTGACTGATTTGGTTGAACACTACAAAAAAAATCCAATGGTTGAAACTTTGGGTACTGTT
tile5-165F	GGTGAATCTAATGATGGGAAGTTTAAGGTTACTCATGTTATGATTAGATGTCAAGAGTTAAAGTATGATGTAGGTGGTGGTGAAAGGTTTGATAGTTTGACTGATTTGGTTGAACACTACAAAAAAAATCCAATGGTTGAAACTTTGGGTACTGTT
tile5-165G	GGTGAATCTAATGATGGGAAGGGTAAGGTTACTCATGTTATGATTAGATGTCAAGAGTTAAAGTATGATGTAGGTGGTGGTGAAAGGTTTGATAGTTTGACTGATTTGGTTGAACACTACAAAAAAAATCCAATGGTTGAAACTTTGGGTACTGTT
tile5-165H	GGTGAATCTAATGATGGGAAGCATAAGGTTACTCATGTTATGATTAGATGTCAAGAGTTAAAGTATGATGTAGGTGGTGGTGAAAGGTTTGATAGTTTGACTGATTTGGTTGAACACTACAAAAAAAATCCAATGGTTGAAACTTTGGGTACTGTT
tile5-165I	GGTGAATCTAATGATGGGAAGATTAAGGTTACTCATGTTATGATTAGATGTCAAGAGTTAAAGTATGATGTAGGTGGTGGTGAAAGGTTTGATAGTTTGACTGATTTGGTTGAACACTACAAAAAAAATCCAATGGTTGAAACTTTGGGTACTGTT
tile5-165K	GGTGAATCTAATGATGGGAAGAAAAAGGTTACTCATGTTATGATTAGATGTCAAGAGTTAAAGTATGATGTAGGTGGTGGTGAAAGGTTTGATAGTTTGACTGATTTGGTTGAACACTACAAAAAAAATCCAATGGTTGAAACTTTGGGTACTGTT
tile5-165L	GGTGAATCTAATGATGGGAAGTTGAAGGTTACTCATGTTATGATTAGATGTCAAGAGTTAAAGTATGATGTAGGTGGTGGTGAAAGGTTTGATAGTTTGACTGATTTGGTTGAACACTACAAAAAAAATCCAATGGTTGAAACTTTGGGTACTGTT
tile5-165M	GGTGAATCTAATGATGGGAAGATGAAGGTTACTCATGTTATGATTAGATGTCAAGAGTTAAAGTATGATGTAGGTGGTGGTGAAAGGTTTGATAGTTTGACTGATTTGGTTGAACACTACAAAAAAAATCCAATGGTTGAAACTTTGGGTACTGTT
tile5-165N	GGTGAATCTAATGATGGGAAGAATAAGGTTACTCATGTTATGATTAGATGTCAAGAGTTAAAGTATGATGTAGGTGGTGGTGAAAGGTTTGATAGTTTGACTGATTTGGTTGAACACTACAAAAAAAATCCAATGGTTGAAACTTTGGGTACTGTT
tile5-165P	GGTGAATCTAATGATGGGAAGCCAAAGGTTACTCATGTTATGATTAGATGTCAAGAGTTAAAGTATGATGTAGGTGGTGGTGAAAGGTTTGATAGTTTGACTGATTTGGTTGAACACTACAAAAAAAATCCAATGGTTGAAACTTTGGGTACTGTT
tile5-165Q	GGTGAATCTAATGATGGGAAGCAAAAGGTTACTCATGTTATGATTAGATGTCAAGAGTTAAAGTATGATGTAGGTGGTGGTGAAAGGTTTGATAGTTTGACTGATTTGGTTGAACACTACAAAAAAAATCCAATGGTTGAAACTTTGGGTACTGTT
tile5-165R	GGTGAATCTAATGATGGGAAGAGAAAGGTTACTCATGTTATGATTAGATGTCAAGAGTTAAAGTATGATGTAGGTGGTGGTGAAAGGTTTGATAGTTTGACTGATTTGGTTGAACACTACAAAAAAAATCCAATGGTTGAAACTTTGGGTACTGTT
tile5-165S	GGTGAATCTAATGATGGGAAGTCTAAGGTTACTCATGTTATGATTAGATGTCAAGAGTTAAAGTATGATGTAGGTGGTGGTGAAAGGTTTGATAGTTTGACTGATTTGGTTGAACACTACAAAAAAAATCCAATGGTTGAAACTTTGGGTACTGTT
tile5-165T	GGTGAATCTAATGATGGGAAGACTAAGGTTACTCATGTTATGATTAGATGTCAAGAGTTAAAGTATGATGTAGGTGGTGGTGAAAGGTTTGATAGTTTGACTGATTTGGTTGAACACTACAAAAAAAATCCAATGGTTGAAACTTTGGGTACTGTT
tile5-165V	GGTGAATCTAATGATGGGAAGGTTAAGGTTACTCATGTTATGATTAGATGTCAAGAGTTAAAGTATGATGTAGGTGGTGGTGAAAGGTTTGATAGTTTGACTGATTTGGTTGAACACTACAAAAAAAATCCAATGGTTGAAACTTTGGGTACTGTT
tile5-165W	GGTGAATCTAATGATGGGAAGTGGAAGGTTACTCATGTTATGATTAGATGTCAAGAGTTAAAGTATGATGTAGGTGGTGGTGAAAGGTTTGATAGTTTGACTGATTTGGTTGAACACTACAAAAAAAATCCAATGGTTGAAACTTTGGGTACTGTT
tile5-165Y	GGTGAATCTAATGATGGGAAGTATAAGGTTACTCATGTTATGATTAGATGTCAAGAGTTAAAGTATGATGTAGGTGGTGGTGAAAGGTTTGATAGTTTGACTGATTTGGTTGAACACTACAAAAAAAATCCAATGGTTGAAACTTTGGGTACTGTT
tile5-165STOP	GGTGAATCTAATGATGGGAAGTAAAAGGTTACTCATGTTATGATTAGATGTCAAGAGTTAAAGTATGATGTAGGTGGTGGTGAAAGGTTTGATAGTTTGACTGATTTGGTTGAACACTACAAAAAAAATCCAATGGTTGAAACTTTGGGTACTGTT
tile5-166A	GGTGAATCTAATGATGGGAAGTCCGCTGTTACTCATGTTATGATTAGATGTCAAGAGTTAAAGTATGATGTAGGTGGTGGTGAAAGGTTTGATAGTTTGACTGATTTGGTTGAACACTACAAAAAAAATCCAATGGTTGAAACTTTGGGTACTGTT
tile5-166C	GGTGAATCTAATGATGGGAAGTCCTGTGTTACTCATGTTATGATTAGATGTCAAGAGTTAAAGTATGATGTAGGTGGTGGTGAAAGGTTTGATAGTTTGACTGATTTGGTTGAACACTACAAAAAAAATCCAATGGTTGAAACTTTGGGTACTGTT
tile5-166D	GGTGAATCTAATGATGGGAAGTCCGATGTTACTCATGTTATGATTAGATGTCAAGAGTTAAAGTATGATGTAGGTGGTGGTGAAAGGTTTGATAGTTTGACTGATTTGGTTGAACACTACAAAAAAAATCCAATGGTTGAAACTTTGGGTACTGTT
tile5-166E	GGTGAATCTAATGATGGGAAGTCCGAAGTTACTCATGTTATGATTAGATGTCAAGAGTTAAAGTATGATGTAGGTGGTGGTGAAAGGTTTGATAGTTTGACTGATTTGGTTGAACACTACAAAAAAAATCCAATGGTTGAAACTTTGGGTACTGTT
tile5-166F	GGTGAATCTAATGATGGGAAGTCCTTTGTTACTCATGTTATGATTAGATGTCAAGAGTTAAAGTATGATGTAGGTGGTGGTGAAAGGTTTGATAGTTTGACTGATTTGGTTGAACACTACAAAAAAAATCCAATGGTTGAAACTTTGGGTACTGTT
tile5-166G	GGTGAATCTAATGATGGGAAGTCCGGTGTTACTCATGTTATGATTAGATGTCAAGAGTTAAAGTATGATGTAGGTGGTGGTGAAAGGTTTGATAGTTTGACTGATTTGGTTGAACACTACAAAAAAAATCCAATGGTTGAAACTTTGGGTACTGTT
tile5-166H	GGTGAATCTAATGATGGGAAGTCCCATGTTACTCATGTTATGATTAGATGTCAAGAGTTAAAGTATGATGTAGGTGGTGGTGAAAGGTTTGATAGTTTGACTGATTTGGTTGAACACTACAAAAAAAATCCAATGGTTGAAACTTTGGGTACTGTT
tile5-166I	GGTGAATCTAATGATGGGAAGTCCATTGTTACTCATGTTATGATTAGATGTCAAGAGTTAAAGTATGATGTAGGTGGTGGTGAAAGGTTTGATAGTTTGACTGATTTGGTTGAACACTACAAAAAAAATCCAATGGTTGAAACTTTGGGTACTGTT
tile5-166K	GGTGAATCTAATGATGGGAAGTCCAAAGTTACTCATGTTATGATTAGATGTCAAGAGTTAAAGTATGATGTAGGTGGTGGTGAAAGGTTTGATAGTTTGACTGATTTGGTTGAACACTACAAAAAAAATCCAATGGTTGAAACTTTGGGTACTGTT
tile5-166L	GGTGAATCTAATGATGGGAAGTCCTTGGTTACTCATGTTATGATTAGATGTCAAGAGTTAAAGTATGATGTAGGTGGTGGTGAAAGGTTTGATAGTTTGACTGATTTGGTTGAACACTACAAAAAAAATCCAATGGTTGAAACTTTGGGTACTGTT
tile5-166M	GGTGAATCTAATGATGGGAAGTCCATGGTTACTCATGTTATGATTAGATGTCAAGAGTTAAAGTATGATGTAGGTGGTGGTGAAAGGTTTGATAGTTTGACTGATTTGGTTGAACACTACAAAAAAAATCCAATGGTTGAAACTTTGGGTACTGTT
tile5-166N	GGTGAATCTAATGATGGGAAGTCCAATGTTACTCATGTTATGATTAGATGTCAAGAGTTAAAGTATGATGTAGGTGGTGGTGAAAGGTTTGATAGTTTGACTGATTTGGTTGAACACTACAAAAAAAATCCAATGGTTGAAACTTTGGGTACTGTT
tile5-166P	GGTGAATCTAATGATGGGAAGTCCCCAGTTACTCATGTTATGATTAGATGTCAAGAGTTAAAGTATGATGTAGGTGGTGGTGAAAGGTTTGATAGTTTGACTGATTTGGTTGAACACTACAAAAAAAATCCAATGGTTGAAACTTTGGGTACTGTT
tile5-166Q	GGTGAATCTAATGATGGGAAGTCCCAAGTTACTCATGTTATGATTAGATGTCAAGAGTTAAAGTATGATGTAGGTGGTGGTGAAAGGTTTGATAGTTTGACTGATTTGGTTGAACACTACAAAAAAAATCCAATGGTTGAAACTTTGGGTACTGTT
tile5-166R	GGTGAATCTAATGATGGGAAGTCCAGAGTTACTCATGTTATGATTAGATGTCAAGAGTTAAAGTATGATGTAGGTGGTGGTGAAAGGTTTGATAGTTTGACTGATTTGGTTGAACACTACAAAAAAAATCCAATGGTTGAAACTTTGGGTACTGTT
tile5-166S	GGTGAATCTAATGATGGGAAGTCCTCTGTTACTCATGTTATGATTAGATGTCAAGAGTTAAAGTATGATGTAGGTGGTGGTGAAAGGTTTGATAGTTTGACTGATTTGGTTGAACACTACAAAAAAAATCCAATGGTTGAAACTTTGGGTACTGTT
tile5-166T	GGTGAATCTAATGATGGGAAGTCCACTGTTACTCATGTTATGATTAGATGTCAAGAGTTAAAGTATGATGTAGGTGGTGGTGAAAGGTTTGATAGTTTGACTGATTTGGTTGAACACTACAAAAAAAATCCAATGGTTGAAACTTTGGGTACTGTT
tile5-166V	GGTGAATCTAATGATGGGAAGTCCGTTGTTACTCATGTTATGATTAGATGTCAAGAGTTAAAGTATGATGTAGGTGGTGGTGAAAGGTTTGATAGTTTGACTGATTTGGTTGAACACTACAAAAAAAATCCAATGGTTGAAACTTTGGGTACTGTT
tile5-166W	GGTGAATCTAATGATGGGAAGTCCTGGGTTACTCATGTTATGATTAGATGTCAAGAGTTAAAGTATGATGTAGGTGGTGGTGAAAGGTTTGATAGTTTGACTGATTTGGTTGAACACTACAAAAAAAATCCAATGGTTGAAACTTTGGGTACTGTT
tile5-166Y	GGTGAATCTAATGATGGGAAGTCCTATGTTACTCATGTTATGATTAGATGTCAAGAGTTAAAGTATGATGTAGGTGGTGGTGAAAGGTTTGATAGTTTGACTGATTTGGTTGAACACTACAAAAAAAATCCAATGGTTGAAACTTTGGGTACTGTT
tile5-166STOP	GGTGAATCTAATGATGGGAAGTCCTAAGTTACTCATGTTATGATTAGATGTCAAGAGTTAAAGTATGATGTAGGTGGTGGTGAAAGGTTTGATAGTTTGACTGATTTGGTTGAACACTACAAAAAAAATCCAATGGTTGAAACTTTGGGTACTGTT
tile5-167A	GGTGAATCTAATGATGGGAAGTCCAAGGCTACTCATGTTATGATTAGATGTCAAGAGTTAAAGTATGATGTAGGTGGTGGTGAAAGGTTTGATAGTTTGACTGATTTGGTTGAACACTACAAAAAAAATCCAATGGTTGAAACTTTGGGTACTGTT
tile5-167C	GGTGAATCTAATGATGGGAAGTCCAAGTGTACTCATGTTATGATTAGATGTCAAGAGTTAAAGTATGATGTAGGTGGTGGTGAAAGGTTTGATAGTTTGACTGATTTGGTTGAACACTACAAAAAAAATCCAATGGTTGAAACTTTGGGTACTGTT
tile5-167D	GGTGAATCTAATGATGGGAAGTCCAAGGATACTCATGTTATGATTAGATGTCAAGAGTTAAAGTATGATGTAGGTGGTGGTGAAAGGTTTGATAGTTTGACTGATTTGGTTGAACACTACAAAAAAAATCCAATGGTTGAAACTTTGGGTACTGTT
tile5-167E	GGTGAATCTAATGATGGGAAGTCCAAGGAAACTCATGTTATGATTAGATGTCAAGAGTTAAAGTATGATGTAGGTGGTGGTGAAAGGTTTGATAGTTTGACTGATTTGGTTGAACACTACAAAAAAAATCCAATGGTTGAAACTTTGGGTACTGTT
tile5-167F	GGTGAATCTAATGATGGGAAGTCCAAGTTTACTCATGTTATGATTAGATGTCAAGAGTTAAAGTATGATGTAGGTGGTGGTGAAAGGTTTGATAGTTTGACTGATTTGGTTGAACACTACAAAAAAAATCCAATGGTTGAAACTTTGGGTACTGTT
tile5-167G	GGTGAATCTAATGATGGGAAGTCCAAGGGTACTCATGTTATGATTAGATGTCAAGAGTTAAAGTATGATGTAGGTGGTGGTGAAAGGTTTGATAGTTTGACTGATTTGGTTGAACACTACAAAAAAAATCCAATGGTTGAAACTTTGGGTACTGTT
tile5-167H	GGTGAATCTAATGATGGGAAGTCCAAGCATACTCATGTTATGATTAGATGTCAAGAGTTAAAGTATGATGTAGGTGGTGGTGAAAGGTTTGATAGTTTGACTGATTTGGTTGAACACTACAAAAAAAATCCAATGGTTGAAACTTTGGGTACTGTT
tile5-167I	GGTGAATCTAATGATGGGAAGTCCAAGATTACTCATGTTATGATTAGATGTCAAGAGTTAAAGTATGATGTAGGTGGTGGTGAAAGGTTTGATAGTTTGACTGATTTGGTTGAACACTACAAAAAAAATCCAATGGTTGAAACTTTGGGTACTGTT
tile5-167K	GGTGAATCTAATGATGGGAAGTCCAAGAAAACTCATGTTATGATTAGATGTCAAGAGTTAAAGTATGATGTAGGTGGTGGTGAAAGGTTTGATAGTTTGACTGATTTGGTTGAACACTACAAAAAAAATCCAATGGTTGAAACTTTGGGTACTGTT
tile5-167L	GGTGAATCTAATGATGGGAAGTCCAAGTTGACTCATGTTATGATTAGATGTCAAGAGTTAAAGTATGATGTAGGTGGTGGTGAAAGGTTTGATAGTTTGACTGATTTGGTTGAACACTACAAAAAAAATCCAATGGTTGAAACTTTGGGTACTGTT
tile5-167M	GGTGAATCTAATGATGGGAAGTCCAAGATGACTCATGTTATGATTAGATGTCAAGAGTTAAAGTATGATGTAGGTGGTGGTGAAAGGTTTGATAGTTTGACTGATTTGGTTGAACACTACAAAAAAAATCCAATGGTTGAAACTTTGGGTACTGTT
tile5-167N	GGTGAATCTAATGATGGGAAGTCCAAGAATACTCATGTTATGATTAGATGTCAAGAGTTAAAGTATGATGTAGGTGGTGGTGAAAGGTTTGATAGTTTGACTGATTTGGTTGAACACTACAAAAAAAATCCAATGGTTGAAACTTTGGGTACTGTT
tile5-167P	GGTGAATCTAATGATGGGAAGTCCAAGCCAACTCATGTTATGATTAGATGTCAAGAGTTAAAGTATGATGTAGGTGGTGGTGAAAGGTTTGATAGTTTGACTGATTTGGTTGAACACTACAAAAAAAATCCAATGGTTGAAACTTTGGGTACTGTT
tile5-167Q	GGTGAATCTAATGATGGGAAGTCCAAGCAAACTCATGTTATGATTAGATGTCAAGAGTTAAAGTATGATGTAGGTGGTGGTGAAAGGTTTGATAGTTTGACTGATTTGGTTGAACACTACAAAAAAAATCCAATGGTTGAAACTTTGGGTACTGTT
tile5-167R	GGTGAATCTAATGATGGGAAGTCCAAGAGAACTCATGTTATGATTAGATGTCAAGAGTTAAAGTATGATGTAGGTGGTGGTGAAAGGTTTGATAGTTTGACTGATTTGGTTGAACACTACAAAAAAAATCCAATGGTTGAAACTTTGGGTACTGTT
tile5-167S	GGTGAATCTAATGATGGGAAGTCCAAGTCTACTCATGTTATGATTAGATGTCAAGAGTTAAAGTATGATGTAGGTGGTGGTGAAAGGTTTGATAGTTTGACTGATTTGGTTGAACACTACAAAAAAAATCCAATGGTTGAAACTTTGGGTACTGTT
tile5-167T	GGTGAATCTAATGATGGGAAGTCCAAGACTACTCATGTTATGATTAGATGTCAAGAGTTAAAGTATGATGTAGGTGGTGGTGAAAGGTTTGATAGTTTGACTGATTTGGTTGAACACTACAAAAAAAATCCAATGGTTGAAACTTTGGGTACTGTT
tile5-167V	GGTGAATCTAATGATGGGAAGTCCAAGGTTACTCATGTTATGATTAGATGTCAAGAGTTAAAGTATGATGTAGGTGGTGGTGAAAGGTTTGATAGTTTGACTGATTTGGTTGAACACTACAAAAAAAATCCAATGGTTGAAACTTTGGGTACTGTT
tile5-167W	GGTGAATCTAATGATGGGAAGTCCAAGTGGACTCATGTTATGATTAGATGTCAAGAGTTAAAGTATGATGTAGGTGGTGGTGAAAGGTTTGATAGTTTGACTGATTTGGTTGAACACTACAAAAAAAATCCAATGGTTGAAACTTTGGGTACTGTT
tile5-167Y	GGTGAATCTAATGATGGGAAGTCCAAGTATACTCATGTTATGATTAGATGTCAAGAGTTAAAGTATGATGTAGGTGGTGGTGAAAGGTTTGATAGTTTGACTGATTTGGTTGAACACTACAAAAAAAATCCAATGGTTGAAACTTTGGGTACTGTT
tile5-167STOP	GGTGAATCTAATGATGGGAAGTCCAAGTAAACTCATGTTATGATTAGATGTCAAGAGTTAAAGTATGATGTAGGTGGTGGTGAAAGGTTTGATAGTTTGACTGATTTGGTTGAACACTACAAAAAAAATCCAATGGTTGAAACTTTGGGTACTGTT
tile5-168A	GGTGAATCTAATGATGGGAAGTCCAAGGTTGCTCATGTTATGATTAGATGTCAAGAGTTAAAGTATGATGTAGGTGGTGGTGAAAGGTTTGATAGTTTGACTGATTTGGTTGAACACTACAAAAAAAATCCAATGGTTGAAACTTTGGGTACTGTT
tile5-168C	GGTGAATCTAATGATGGGAAGTCCAAGGTTTGTCATGTTATGATTAGATGTCAAGAGTTAAAGTATGATGTAGGTGGTGGTGAAAGGTTTGATAGTTTGACTGATTTGGTTGAACACTACAAAAAAAATCCAATGGTTGAAACTTTGGGTACTGTT
tile5-168D	GGTGAATCTAATGATGGGAAGTCCAAGGTTGATCATGTTATGATTAGATGTCAAGAGTTAAAGTATGATGTAGGTGGTGGTGAAAGGTTTGATAGTTTGACTGATTTGGTTGAACACTACAAAAAAAATCCAATGGTTGAAACTTTGGGTACTGTT
tile5-168E	GGTGAATCTAATGATGGGAAGTCCAAGGTTGAACATGTTATGATTAGATGTCAAGAGTTAAAGTATGATGTAGGTGGTGGTGAAAGGTTTGATAGTTTGACTGATTTGGTTGAACACTACAAAAAAAATCCAATGGTTGAAACTTTGGGTACTGTT
tile5-168F	GGTGAATCTAATGATGGGAAGTCCAAGGTTTTTCATGTTATGATTAGATGTCAAGAGTTAAAGTATGATGTAGGTGGTGGTGAAAGGTTTGATAGTTTGACTGATTTGGTTGAACACTACAAAAAAAATCCAATGGTTGAAACTTTGGGTACTGTT
tile5-168G	GGTGAATCTAATGATGGGAAGTCCAAGGTTGGTCATGTTATGATTAGATGTCAAGAGTTAAAGTATGATGTAGGTGGTGGTGAAAGGTTTGATAGTTTGACTGATTTGGTTGAACACTACAAAAAAAATCCAATGGTTGAAACTTTGGGTACTGTT
tile5-168H	GGTGAATCTAATGATGGGAAGTCCAAGGTTCATCATGTTATGATTAGATGTCAAGAGTTAAAGTATGATGTAGGTGGTGGTGAAAGGTTTGATAGTTTGACTGATTTGGTTGAACACTACAAAAAAAATCCAATGGTTGAAACTTTGGGTACTGTT
tile5-168I	GGTGAATCTAATGATGGGAAGTCCAAGGTTATTCATGTTATGATTAGATGTCAAGAGTTAAAGTATGATGTAGGTGGTGGTGAAAGGTTTGATAGTTTGACTGATTTGGTTGAACACTACAAAAAAAATCCAATGGTTGAAACTTTGGGTACTGTT
tile5-168K	GGTGAATCTAATGATGGGAAGTCCAAGGTTAAACATGTTATGATTAGATGTCAAGAGTTAAAGTATGATGTAGGTGGTGGTGAAAGGTTTGATAGTTTGACTGATTTGGTTGAACACTACAAAAAAAATCCAATGGTTGAAACTTTGGGTACTGTT
tile5-168L	GGTGAATCTAATGATGGGAAGTCCAAGGTTTTGCATGTTATGATTAGATGTCAAGAGTTAAAGTATGATGTAGGTGGTGGTGAAAGGTTTGATAGTTTGACTGATTTGGTTGAACACTACAAAAAAAATCCAATGGTTGAAACTTTGGGTACTGTT
tile5-168M	GGTGAATCTAATGATGGGAAGTCCAAGGTTATGCATGTTATGATTAGATGTCAAGAGTTAAAGTATGATGTAGGTGGTGGTGAAAGGTTTGATAGTTTGACTGATTTGGTTGAACACTACAAAAAAAATCCAATGGTTGAAACTTTGGGTACTGTT
tile5-168N	GGTGAATCTAATGATGGGAAGTCCAAGGTTAATCATGTTATGATTAGATGTCAAGAGTTAAAGTATGATGTAGGTGGTGGTGAAAGGTTTGATAGTTTGACTGATTTGGTTGAACACTACAAAAAAAATCCAATGGTTGAAACTTTGGGTACTGTT
tile5-168P	GGTGAATCTAATGATGGGAAGTCCAAGGTTCCACATGTTATGATTAGATGTCAAGAGTTAAAGTATGATGTAGGTGGTGGTGAAAGGTTTGATAGTTTGACTGATTTGGTTGAACACTACAAAAAAAATCCAATGGTTGAAACTTTGGGTACTGTT
tile5-168Q	GGTGAATCTAATGATGGGAAGTCCAAGGTTCAACATGTTATGATTAGATGTCAAGAGTTAAAGTATGATGTAGGTGGTGGTGAAAGGTTTGATAGTTTGACTGATTTGGTTGAACACTACAAAAAAAATCCAATGGTTGAAACTTTGGGTACTGTT
tile5-168R	GGTGAATCTAATGATGGGAAGTCCAAGGTTAGACATGTTATGATTAGATGTCAAGAGTTAAAGTATGATGTAGGTGGTGGTGAAAGGTTTGATAGTTTGACTGATTTGGTTGAACACTACAAAAAAAATCCAATGGTTGAAACTTTGGGTACTGTT
tile5-168S	GGTGAATCTAATGATGGGAAGTCCAAGGTTTCTCATGTTATGATTAGATGTCAAGAGTTAAAGTATGATGTAGGTGGTGGTGAAAGGTTTGATAGTTTGACTGATTTGGTTGAACACTACAAAAAAAATCCAATGGTTGAAACTTTGGGTACTGTT
tile5-168T	GGTGAATCTAATGATGGGAAGTCCAAGGTTACTCATGTTATGATTAGATGTCAAGAGTTAAAGTATGATGTAGGTGGTGGTGAAAGGTTTGATAGTTTGACTGATTTGGTTGAACACTACAAAAAAAATCCAATGGTTGAAACTTTGGGTACTGTT
tile5-168V	GGTGAATCTAATGATGGGAAGTCCAAGGTTGTTCATGTTATGATTAGATGTCAAGAGTTAAAGTATGATGTAGGTGGTGGTGAAAGGTTTGATAGTTTGACTGATTTGGTTGAACACTACAAAAAAAATCCAATGGTTGAAACTTTGGGTACTGTT
tile5-168W	GGTGAATCTAATGATGGGAAGTCCAAGGTTTGGCATGTTATGATTAGATGTCAAGAGTTAAAGTATGATGTAGGTGGTGGTGAAAGGTTTGATAGTTTGACTGATTTGGTTGAACACTACAAAAAAAATCCAATGGTTGAAACTTTGGGTACTGTT
tile5-168Y	GGTGAATCTAATGATGGGAAGTCCAAGGTTTATCATGTTATGATTAGATGTCAAGAGTTAAAGTATGATGTAGGTGGTGGTGAAAGGTTTGATAGTTTGACTGATTTGGTTGAACACTACAAAAAAAATCCAATGGTTGAAACTTTGGGTACTGTT
tile5-168STOP	GGTGAATCTAATGATGGGAAGTCCAAGGTTTAACATGTTATGATTAGATGTCAAGAGTTAAAGTATGATGTAGGTGGTGGTGAAAGGTTTGATAGTTTGACTGATTTGGTTGAACACTACAAAAAAAATCCAATGGTTGAAACTTTGGGTACTGTT
tile5-169A	GGTGAATCTAATGATGGGAAGTCCAAGGTTACTGCTGTTATGATTAGATGTCAAGAGTTAAAGTATGATGTAGGTGGTGGTGAAAGGTTTGATAGTTTGACTGATTTGGTTGAACACTACAAAAAAAATCCAATGGTTGAAACTTTGGGTACTGTT
tile5-169C	GGTGAATCTAATGATGGGAAGTCCAAGGTTACTTGTGTTATGATTAGATGTCAAGAGTTAAAGTATGATGTAGGTGGTGGTGAAAGGTTTGATAGTTTGACTGATTTGGTTGAACACTACAAAAAAAATCCAATGGTTGAAACTTTGGGTACTGTT
tile5-169D	GGTGAATCTAATGATGGGAAGTCCAAGGTTACTGATGTTATGATTAGATGTCAAGAGTTAAAGTATGATGTAGGTGGTGGTGAAAGGTTTGATAGTTTGACTGATTTGGTTGAACACTACAAAAAAAATCCAATGGTTGAAACTTTGGGTACTGTT
tile5-169E	GGTGAATCTAATGATGGGAAGTCCAAGGTTACTGAAGTTATGATTAGATGTCAAGAGTTAAAGTATGATGTAGGTGGTGGTGAAAGGTTTGATAGTTTGACTGATTTGGTTGAACACTACAAAAAAAATCCAATGGTTGAAACTTTGGGTACTGTT
tile5-169F	GGTGAATCTAATGATGGGAAGTCCAAGGTTACTTTTGTTATGATTAGATGTCAAGAGTTAAAGTATGATGTAGGTGGTGGTGAAAGGTTTGATAGTTTGACTGATTTGGTTGAACACTACAAAAAAAATCCAATGGTTGAAACTTTGGGTACTGTT
tile5-169G	GGTGAATCTAATGATGGGAAGTCCAAGGTTACTGGTGTTATGATTAGATGTCAAGAGTTAAAGTATGATGTAGGTGGTGGTGAAAGGTTTGATAGTTTGACTGATTTGGTTGAACACTACAAAAAAAATCCAATGGTTGAAACTTTGGGTACTGTT
tile5-169H	GGTGAATCTAATGATGGGAAGTCCAAGGTTACTCATGTTATGATTAGATGTCAAGAGTTAAAGTATGATGTAGGTGGTGGTGAAAGGTTTGATAGTTTGACTGATTTGGTTGAACACTACAAAAAAAATCCAATGGTTGAAACTTTGGGTACTGTT
tile5-169I	GGTGAATCTAATGATGGGAAGTCCAAGGTTACTATTGTTATGATTAGATGTCAAGAGTTAAAGTATGATGTAGGTGGTGGTGAAAGGTTTGATAGTTTGACTGATTTGGTTGAACACTACAAAAAAAATCCAATGGTTGAAACTTTGGGTACTGTT
tile5-169K	GGTGAATCTAATGATGGGAAGTCCAAGGTTACTAAAGTTATGATTAGATGTCAAGAGTTAAAGTATGATGTAGGTGGTGGTGAAAGGTTTGATAGTTTGACTGATTTGGTTGAACACTACAAAAAAAATCCAATGGTTGAAACTTTGGGTACTGTT
tile5-169L	GGTGAATCTAATGATGGGAAGTCCAAGGTTACTTTGGTTATGATTAGATGTCAAGAGTTAAAGTATGATGTAGGTGGTGGTGAAAGGTTTGATAGTTTGACTGATTTGGTTGAACACTACAAAAAAAATCCAATGGTTGAAACTTTGGGTACTGTT
tile5-169M	GGTGAATCTAATGATGGGAAGTCCAAGGTTACTATGGTTATGATTAGATGTCAAGAGTTAAAGTATGATGTAGGTGGTGGTGAAAGGTTTGATAGTTTGACTGATTTGGTTGAACACTACAAAAAAAATCCAATGGTTGAAACTTTGGGTACTGTT
tile5-169N	GGTGAATCTAATGATGGGAAGTCCAAGGTTACTAATGTTATGATTAGATGTCAAGAGTTAAAGTATGATGTAGGTGGTGGTGAAAGGTTTGATAGTTTGACTGATTTGGTTGAACACTACAAAAAAAATCCAATGGTTGAAACTTTGGGTACTGTT
tile5-169P	GGTGAATCTAATGATGGGAAGTCCAAGGTTACTCCAGTTATGATTAGATGTCAAGAGTTAAAGTATGATGTAGGTGGTGGTGAAAGGTTTGATAGTTTGACTGATTTGGTTGAACACTACAAAAAAAATCCAATGGTTGAAACTTTGGGTACTGTT
tile5-169Q	GGTGAATCTAATGATGGGAAGTCCAAGGTTACTCAAGTTATGATTAGATGTCAAGAGTTAAAGTATGATGTAGGTGGTGGTGAAAGGTTTGATAGTTTGACTGATTTGGTTGAACACTACAAAAAAAATCCAATGGTTGAAACTTTGGGTACTGTT
tile5-169R	GGTGAATCTAATGATGGGAAGTCCAAGGTTACTAGAGTTATGATTAGATGTCAAGAGTTAAAGTATGATGTAGGTGGTGGTGAAAGGTTTGATAGTTTGACTGATTTGGTTGAACACTACAAAAAAAATCCAATGGTTGAAACTTTGGGTACTGTT
tile5-169S	GGTGAATCTAATGATGGGAAGTCCAAGGTTACTTCTGTTATGATTAGATGTCAAGAGTTAAAGTATGATGTAGGTGGTGGTGAAAGGTTTGATAGTTTGACTGATTTGGTTGAACACTACAAAAAAAATCCAATGGTTGAAACTTTGGGTACTGTT
tile5-169T	GGTGAATCTAATGATGGGAAGTCCAAGGTTACTACTGTTATGATTAGATGTCAAGAGTTAAAGTATGATGTAGGTGGTGGTGAAAGGTTTGATAGTTTGACTGATTTGGTTGAACACTACAAAAAAAATCCAATGGTTGAAACTTTGGGTACTGTT
tile5-169V	GGTGAATCTAATGATGGGAAGTCCAAGGTTACTGTTGTTATGATTAGATGTCAAGAGTTAAAGTATGATGTAGGTGGTGGTGAAAGGTTTGATAGTTTGACTGATTTGGTTGAACACTACAAAAAAAATCCAATGGTTGAAACTTTGGGTACTGTT
tile5-169W	GGTGAATCTAATGATGGGAAGTCCAAGGTTACTTGGGTTATGATTAGATGTCAAGAGTTAAAGTATGATGTAGGTGGTGGTGAAAGGTTTGATAGTTTGACTGATTTGGTTGAACACTACAAAAAAAATCCAATGGTTGAAACTTTGGGTACTGTT
tile5-169Y	GGTGAATCTAATGATGGGAAGTCCAAGGTTACTTATGTTATGATTAGATGTCAAGAGTTAAAGTATGATGTAGGTGGTGGTGAAAGGTTTGATAGTTTGACTGATTTGGTTGAACACTACAAAAAAAATCCAATGGTTGAAACTTTGGGTACTGTT
tile5-169STOP	GGTGAATCTAATGATGGGAAGTCCAAGGTTACTTAAGTTATGATTAGATGTCAAGAGTTAAAGTATGATGTAGGTGGTGGTGAAAGGTTTGATAGTTTGACTGATTTGGTTGAACACTACAAAAAAAATCCAATGGTTGAAACTTTGGGTACTGTT
tile5-170A	GGTGAATCTAATGATGGGAAGTCCAAGGTTACTCATGCTATGATTAGATGTCAAGAGTTAAAGTATGATGTAGGTGGTGGTGAAAGGTTTGATAGTTTGACTGATTTGGTTGAACACTACAAAAAAAATCCAATGGTTGAAACTTTGGGTACTGTT
tile5-170C	GGTGAATCTAATGATGGGAAGTCCAAGGTTACTCATTGTATGATTAGATGTCAAGAGTTAAAGTATGATGTAGGTGGTGGTGAAAGGTTTGATAGTTTGACTGATTTGGTTGAACACTACAAAAAAAATCCAATGGTTGAAACTTTGGGTACTGTT
tile5-170D	GGTGAATCTAATGATGGGAAGTCCAAGGTTACTCATGATATGATTAGATGTCAAGAGTTAAAGTATGATGTAGGTGGTGGTGAAAGGTTTGATAGTTTGACTGATTTGGTTGAACACTACAAAAAAAATCCAATGGTTGAAACTTTGGGTACTGTT
tile5-170E	GGTGAATCTAATGATGGGAAGTCCAAGGTTACTCATGAAATGATTAGATGTCAAGAGTTAAAGTATGATGTAGGTGGTGGTGAAAGGTTTGATAGTTTGACTGATTTGGTTGAACACTACAAAAAAAATCCAATGGTTGAAACTTTGGGTACTGTT
tile5-170F	GGTGAATCTAATGATGGGAAGTCCAAGGTTACTCATTTTATGATTAGATGTCAAGAGTTAAAGTATGATGTAGGTGGTGGTGAAAGGTTTGATAGTTTGACTGATTTGGTTGAACACTACAAAAAAAATCCAATGGTTGAAACTTTGGGTACTGTT
tile5-170G	GGTGAATCTAATGATGGGAAGTCCAAGGTTACTCATGGTATGATTAGATGTCAAGAGTTAAAGTATGATGTAGGTGGTGGTGAAAGGTTTGATAGTTTGACTGATTTGGTTGAACACTACAAAAAAAATCCAATGGTTGAAACTTTGGGTACTGTT
tile5-170H	GGTGAATCTAATGATGGGAAGTCCAAGGTTACTCATCATATGATTAGATGTCAAGAGTTAAAGTATGATGTAGGTGGTGGTGAAAGGTTTGATAGTTTGACTGATTTGGTTGAACACTACAAAAAAAATCCAATGGTTGAAACTTTGGGTACTGTT
tile5-170I	GGTGAATCTAATGATGGGAAGTCCAAGGTTACTCATATTATGATTAGATGTCAAGAGTTAAAGTATGATGTAGGTGGTGGTGAAAGGTTTGATAGTTTGACTGATTTGGTTGAACACTACAAAAAAAATCCAATGGTTGAAACTTTGGGTACTGTT
tile5-170K	GGTGAATCTAATGATGGGAAGTCCAAGGTTACTCATAAAATGATTAGATGTCAAGAGTTAAAGTATGATGTAGGTGGTGGTGAAAGGTTTGATAGTTTGACTGATTTGGTTGAACACTACAAAAAAAATCCAATGGTTGAAACTTTGGGTACTGTT
tile5-170L	GGTGAATCTAATGATGGGAAGTCCAAGGTTACTCATTTGATGATTAGATGTCAAGAGTTAAAGTATGATGTAGGTGGTGGTGAAAGGTTTGATAGTTTGACTGATTTGGTTGAACACTACAAAAAAAATCCAATGGTTGAAACTTTGGGTACTGTT
tile5-170M	GGTGAATCTAATGATGGGAAGTCCAAGGTTACTCATATGATGATTAGATGTCAAGAGTTAAAGTATGATGTAGGTGGTGGTGAAAGGTTTGATAGTTTGACTGATTTGGTTGAACACTACAAAAAAAATCCAATGGTTGAAACTTTGGGTACTGTT
tile5-170N	GGTGAATCTAATGATGGGAAGTCCAAGGTTACTCATAATATGATTAGATGTCAAGAGTTAAAGTATGATGTAGGTGGTGGTGAAAGGTTTGATAGTTTGACTGATTTGGTTGAACACTACAAAAAAAATCCAATGGTTGAAACTTTGGGTACTGTT
tile5-170P	GGTGAATCTAATGATGGGAAGTCCAAGGTTACTCATCCAATGATTAGATGTCAAGAGTTAAAGTATGATGTAGGTGGTGGTGAAAGGTTTGATAGTTTGACTGATTTGGTTGAACACTACAAAAAAAATCCAATGGTTGAAACTTTGGGTACTGTT
tile5-170Q	GGTGAATCTAATGATGGGAAGTCCAAGGTTACTCATCAAATGATTAGATGTCAAGAGTTAAAGTATGATGTAGGTGGTGGTGAAAGGTTTGATAGTTTGACTGATTTGGTTGAACACTACAAAAAAAATCCAATGGTTGAAACTTTGGGTACTGTT
tile5-170R	GGTGAATCTAATGATGGGAAGTCCAAGGTTACTCATAGAATGATTAGATGTCAAGAGTTAAAGTATGATGTAGGTGGTGGTGAAAGGTTTGATAGTTTGACTGATTTGGTTGAACACTACAAAAAAAATCCAATGGTTGAAACTTTGGGTACTGTT
tile5-170S	GGTGAATCTAATGATGGGAAGTCCAAGGTTACTCATTCTATGATTAGATGTCAAGAGTTAAAGTATGATGTAGGTGGTGGTGAAAGGTTTGATAGTTTGACTGATTTGGTTGAACACTACAAAAAAAATCCAATGGTTGAAACTTTGGGTACTGTT
tile5-170T	GGTGAATCTAATGATGGGAAGTCCAAGGTTACTCATACTATGATTAGATGTCAAGAGTTAAAGTATGATGTAGGTGGTGGTGAAAGGTTTGATAGTTTGACTGATTTGGTTGAACACTACAAAAAAAATCCAATGGTTGAAACTTTGGGTACTGTT
tile5-170V	GGTGAATCTAATGATGGGAAGTCCAAGGTTACTCATGTTATGATTAGATGTCAAGAGTTAAAGTATGATGTAGGTGGTGGTGAAAGGTTTGATAGTTTGACTGATTTGGTTGAACACTACAAAAAAAATCCAATGGTTGAAACTTTGGGTACTGTT
tile5-170W	GGTGAATCTAATGATGGGAAGTCCAAGGTTACTCATTGGATGATTAGATGTCAAGAGTTAAAGTATGATGTAGGTGGTGGTGAAAGGTTTGATAGTTTGACTGATTTGGTTGAACACTACAAAAAAAATCCAATGGTTGAAACTTTGGGTACTGTT
tile5-170Y	GGTGAATCTAATGATGGGAAGTCCAAGGTTACTCATTATATGATTAGATGTCAAGAGTTAAAGTATGATGTAGGTGGTGGTGAAAGGTTTGATAGTTTGACTGATTTGGTTGAACACTACAAAAAAAATCCAATGGTTGAAACTTTGGGTACTGTT
tile5-170STOP	GGTGAATCTAATGATGGGAAGTCCAAGGTTACTCATTAAATGATTAGATGTCAAGAGTTAAAGTATGATGTAGGTGGTGGTGAAAGGTTTGATAGTTTGACTGATTTGGTTGAACACTACAAAAAAAATCCAATGGTTGAAACTTTGGGTACTGTT
tile5-171A	GGTGAATCTAATGATGGGAAGTCCAAGGTTACTCATGTTGCTATTAGATGTCAAGAGTTAAAGTATGATGTAGGTGGTGGTGAAAGGTTTGATAGTTTGACTGATTTGGTTGAACACTACAAAAAAAATCCAATGGTTGAAACTTTGGGTACTGTT
tile5-171C	GGTGAATCTAATGATGGGAAGTCCAAGGTTACTCATGTTTGTATTAGATGTCAAGAGTTAAAGTATGATGTAGGTGGTGGTGAAAGGTTTGATAGTTTGACTGATTTGGTTGAACACTACAAAAAAAATCCAATGGTTGAAACTTTGGGTACTGTT
tile5-171D	GGTGAATCTAATGATGGGAAGTCCAAGGTTACTCATGTTGATATTAGATGTCAAGAGTTAAAGTATGATGTAGGTGGTGGTGAAAGGTTTGATAGTTTGACTGATTTGGTTGAACACTACAAAAAAAATCCAATGGTTGAAACTTTGGGTACTGTT
tile5-171E	GGTGAATCTAATGATGGGAAGTCCAAGGTTACTCATGTTGAAATTAGATGTCAAGAGTTAAAGTATGATGTAGGTGGTGGTGAAAGGTTTGATAGTTTGACTGATTTGGTTGAACACTACAAAAAAAATCCAATGGTTGAAACTTTGGGTACTGTT
tile5-171F	GGTGAATCTAATGATGGGAAGTCCAAGGTTACTCATGTTTTTATTAGATGTCAAGAGTTAAAGTATGATGTAGGTGGTGGTGAAAGGTTTGATAGTTTGACTGATTTGGTTGAACACTACAAAAAAAATCCAATGGTTGAAACTTTGGGTACTGTT
tile5-171G	GGTGAATCTAATGATGGGAAGTCCAAGGTTACTCATGTTGGTATTAGATGTCAAGAGTTAAAGTATGATGTAGGTGGTGGTGAAAGGTTTGATAGTTTGACTGATTTGGTTGAACACTACAAAAAAAATCCAATGGTTGAAACTTTGGGTACTGTT
tile5-171H	GGTGAATCTAATGATGGGAAGTCCAAGGTTACTCATGTTCATATTAGATGTCAAGAGTTAAAGTATGATGTAGGTGGTGGTGAAAGGTTTGATAGTTTGACTGATTTGGTTGAACACTACAAAAAAAATCCAATGGTTGAAACTTTGGGTACTGTT
tile5-171I	GGTGAATCTAATGATGGGAAGTCCAAGGTTACTCATGTTATTATTAGATGTCAAGAGTTAAAGTATGATGTAGGTGGTGGTGAAAGGTTTGATAGTTTGACTGATTTGGTTGAACACTACAAAAAAAATCCAATGGTTGAAACTTTGGGTACTGTT
tile5-171K	GGTGAATCTAATGATGGGAAGTCCAAGGTTACTCATGTTAAAATTAGATGTCAAGAGTTAAAGTATGATGTAGGTGGTGGTGAAAGGTTTGATAGTTTGACTGATTTGGTTGAACACTACAAAAAAAATCCAATGGTTGAAACTTTGGGTACTGTT
tile5-171L	GGTGAATCTAATGATGGGAAGTCCAAGGTTACTCATGTTTTGATTAGATGTCAAGAGTTAAAGTATGATGTAGGTGGTGGTGAAAGGTTTGATAGTTTGACTGATTTGGTTGAACACTACAAAAAAAATCCAATGGTTGAAACTTTGGGTACTGTT
tile5-171M	GGTGAATCTAATGATGGGAAGTCCAAGGTTACTCATGTTATGATTAGATGTCAAGAGTTAAAGTATGATGTAGGTGGTGGTGAAAGGTTTGATAGTTTGACTGATTTGGTTGAACACTACAAAAAAAATCCAATGGTTGAAACTTTGGGTACTGTT
tile5-171N	GGTGAATCTAATGATGGGAAGTCCAAGGTTACTCATGTTAATATTAGATGTCAAGAGTTAAAGTATGATGTAGGTGGTGGTGAAAGGTTTGATAGTTTGACTGATTTGGTTGAACACTACAAAAAAAATCCAATGGTTGAAACTTTGGGTACTGTT
tile5-171P	GGTGAATCTAATGATGGGAAGTCCAAGGTTACTCATGTTCCAATTAGATGTCAAGAGTTAAAGTATGATGTAGGTGGTGGTGAAAGGTTTGATAGTTTGACTGATTTGGTTGAACACTACAAAAAAAATCCAATGGTTGAAACTTTGGGTACTGTT
tile5-171Q	GGTGAATCTAATGATGGGAAGTCCAAGGTTACTCATGTTCAAATTAGATGTCAAGAGTTAAAGTATGATGTAGGTGGTGGTGAAAGGTTTGATAGTTTGACTGATTTGGTTGAACACTACAAAAAAAATCCAATGGTTGAAACTTTGGGTACTGTT
tile5-171R	GGTGAATCTAATGATGGGAAGTCCAAGGTTACTCATGTTAGAATTAGATGTCAAGAGTTAAAGTATGATGTAGGTGGTGGTGAAAGGTTTGATAGTTTGACTGATTTGGTTGAACACTACAAAAAAAATCCAATGGTTGAAACTTTGGGTACTGTT
tile5-171S	GGTGAATCTAATGATGGGAAGTCCAAGGTTACTCATGTTTCTATTAGATGTCAAGAGTTAAAGTATGATGTAGGTGGTGGTGAAAGGTTTGATAGTTTGACTGATTTGGTTGAACACTACAAAAAAAATCCAATGGTTGAAACTTTGGGTACTGTT
tile5-171T	GGTGAATCTAATGATGGGAAGTCCAAGGTTACTCATGTTACTATTAGATGTCAAGAGTTAAAGTATGATGTAGGTGGTGGTGAAAGGTTTGATAGTTTGACTGATTTGGTTGAACACTACAAAAAAAATCCAATGGTTGAAACTTTGGGTACTGTT
tile5-171V	GGTGAATCTAATGATGGGAAGTCCAAGGTTACTCATGTTGTTATTAGATGTCAAGAGTTAAAGTATGATGTAGGTGGTGGTGAAAGGTTTGATAGTTTGACTGATTTGGTTGAACACTACAAAAAAAATCCAATGGTTGAAACTTTGGGTACTGTT
tile5-171W	GGTGAATCTAATGATGGGAAGTCCAAGGTTACTCATGTTTGGATTAGATGTCAAGAGTTAAAGTATGATGTAGGTGGTGGTGAAAGGTTTGATAGTTTGACTGATTTGGTTGAACACTACAAAAAAAATCCAATGGTTGAAACTTTGGGTACTGTT
tile5-171Y	GGTGAATCTAATGATGGGAAGTCCAAGGTTACTCATGTTTATATTAGATGTCAAGAGTTAAAGTATGATGTAGGTGGTGGTGAAAGGTTTGATAGTTTGACTGATTTGGTTGAACACTACAAAAAAAATCCAATGGTTGAAACTTTGGGTACTGTT
tile5-171STOP	GGTGAATCTAATGATGGGAAGTCCAAGGTTACTCATGTTTAAATTAGATGTCAAGAGTTAAAGTATGATGTAGGTGGTGGTGAAAGGTTTGATAGTTTGACTGATTTGGTTGAACACTACAAAAAAAATCCAATGGTTGAAACTTTGGGTACTGTT
tile5-172A	GGTGAATCTAATGATGGGAAGTCCAAGGTTACTCATGTTATGGCTAGATGTCAAGAGTTAAAGTATGATGTAGGTGGTGGTGAAAGGTTTGATAGTTTGACTGATTTGGTTGAACACTACAAAAAAAATCCAATGGTTGAAACTTTGGGTACTGTT
tile5-172C	GGTGAATCTAATGATGGGAAGTCCAAGGTTACTCATGTTATGTGTAGATGTCAAGAGTTAAAGTATGATGTAGGTGGTGGTGAAAGGTTTGATAGTTTGACTGATTTGGTTGAACACTACAAAAAAAATCCAATGGTTGAAACTTTGGGTACTGTT
tile5-172D	GGTGAATCTAATGATGGGAAGTCCAAGGTTACTCATGTTATGGATAGATGTCAAGAGTTAAAGTATGATGTAGGTGGTGGTGAAAGGTTTGATAGTTTGACTGATTTGGTTGAACACTACAAAAAAAATCCAATGGTTGAAACTTTGGGTACTGTT
tile5-172E	GGTGAATCTAATGATGGGAAGTCCAAGGTTACTCATGTTATGGAAAGATGTCAAGAGTTAAAGTATGATGTAGGTGGTGGTGAAAGGTTTGATAGTTTGACTGATTTGGTTGAACACTACAAAAAAAATCCAATGGTTGAAACTTTGGGTACTGTT
tile5-172F	GGTGAATCTAATGATGGGAAGTCCAAGGTTACTCATGTTATGTTTAGATGTCAAGAGTTAAAGTATGATGTAGGTGGTGGTGAAAGGTTTGATAGTTTGACTGATTTGGTTGAACACTACAAAAAAAATCCAATGGTTGAAACTTTGGGTACTGTT
tile5-172G	GGTGAATCTAATGATGGGAAGTCCAAGGTTACTCATGTTATGGGTAGATGTCAAGAGTTAAAGTATGATGTAGGTGGTGGTGAAAGGTTTGATAGTTTGACTGATTTGGTTGAACACTACAAAAAAAATCCAATGGTTGAAACTTTGGGTACTGTT
tile5-172H	GGTGAATCTAATGATGGGAAGTCCAAGGTTACTCATGTTATGCATAGATGTCAAGAGTTAAAGTATGATGTAGGTGGTGGTGAAAGGTTTGATAGTTTGACTGATTTGGTTGAACACTACAAAAAAAATCCAATGGTTGAAACTTTGGGTACTGTT
tile5-172I	GGTGAATCTAATGATGGGAAGTCCAAGGTTACTCATGTTATGATTAGATGTCAAGAGTTAAAGTATGATGTAGGTGGTGGTGAAAGGTTTGATAGTTTGACTGATTTGGTTGAACACTACAAAAAAAATCCAATGGTTGAAACTTTGGGTACTGTT
tile5-172K	GGTGAATCTAATGATGGGAAGTCCAAGGTTACTCATGTTATGAAAAGATGTCAAGAGTTAAAGTATGATGTAGGTGGTGGTGAAAGGTTTGATAGTTTGACTGATTTGGTTGAACACTACAAAAAAAATCCAATGGTTGAAACTTTGGGTACTGTT
tile5-172L	GGTGAATCTAATGATGGGAAGTCCAAGGTTACTCATGTTATGTTGAGATGTCAAGAGTTAAAGTATGATGTAGGTGGTGGTGAAAGGTTTGATAGTTTGACTGATTTGGTTGAACACTACAAAAAAAATCCAATGGTTGAAACTTTGGGTACTGTT
tile5-172M	GGTGAATCTAATGATGGGAAGTCCAAGGTTACTCATGTTATGATGAGATGTCAAGAGTTAAAGTATGATGTAGGTGGTGGTGAAAGGTTTGATAGTTTGACTGATTTGGTTGAACACTACAAAAAAAATCCAATGGTTGAAACTTTGGGTACTGTT
tile5-172N	GGTGAATCTAATGATGGGAAGTCCAAGGTTACTCATGTTATGAATAGATGTCAAGAGTTAAAGTATGATGTAGGTGGTGGTGAAAGGTTTGATAGTTTGACTGATTTGGTTGAACACTACAAAAAAAATCCAATGGTTGAAACTTTGGGTACTGTT
tile5-172P	GGTGAATCTAATGATGGGAAGTCCAAGGTTACTCATGTTATGCCAAGATGTCAAGAGTTAAAGTATGATGTAGGTGGTGGTGAAAGGTTTGATAGTTTGACTGATTTGGTTGAACACTACAAAAAAAATCCAATGGTTGAAACTTTGGGTACTGTT
tile5-172Q	GGTGAATCTAATGATGGGAAGTCCAAGGTTACTCATGTTATGCAAAGATGTCAAGAGTTAAAGTATGATGTAGGTGGTGGTGAAAGGTTTGATAGTTTGACTGATTTGGTTGAACACTACAAAAAAAATCCAATGGTTGAAACTTTGGGTACTGTT
tile5-172R	GGTGAATCTAATGATGGGAAGTCCAAGGTTACTCATGTTATGAGAAGATGTCAAGAGTTAAAGTATGATGTAGGTGGTGGTGAAAGGTTTGATAGTTTGACTGATTTGGTTGAACACTACAAAAAAAATCCAATGGTTGAAACTTTGGGTACTGTT
tile5-172S	GGTGAATCTAATGATGGGAAGTCCAAGGTTACTCATGTTATGTCTAGATGTCAAGAGTTAAAGTATGATGTAGGTGGTGGTGAAAGGTTTGATAGTTTGACTGATTTGGTTGAACACTACAAAAAAAATCCAATGGTTGAAACTTTGGGTACTGTT
tile5-172T	GGTGAATCTAATGATGGGAAGTCCAAGGTTACTCATGTTATGACTAGATGTCAAGAGTTAAAGTATGATGTAGGTGGTGGTGAAAGGTTTGATAGTTTGACTGATTTGGTTGAACACTACAAAAAAAATCCAATGGTTGAAACTTTGGGTACTGTT
tile5-172V	GGTGAATCTAATGATGGGAAGTCCAAGGTTACTCATGTTATGGTTAGATGTCAAGAGTTAAAGTATGATGTAGGTGGTGGTGAAAGGTTTGATAGTTTGACTGATTTGGTTGAACACTACAAAAAAAATCCAATGGTTGAAACTTTGGGTACTGTT
tile5-172W	GGTGAATCTAATGATGGGAAGTCCAAGGTTACTCATGTTATGTGGAGATGTCAAGAGTTAAAGTATGATGTAGGTGGTGGTGAAAGGTTTGATAGTTTGACTGATTTGGTTGAACACTACAAAAAAAATCCAATGGTTGAAACTTTGGGTACTGTT
tile5-172Y	GGTGAATCTAATGATGGGAAGTCCAAGGTTACTCATGTTATGTATAGATGTCAAGAGTTAAAGTATGATGTAGGTGGTGGTGAAAGGTTTGATAGTTTGACTGATTTGGTTGAACACTACAAAAAAAATCCAATGGTTGAAACTTTGGGTACTGTT
tile5-172STOP	GGTGAATCTAATGATGGGAAGTCCAAGGTTACTCATGTTATGTAAAGATGTCAAGAGTTAAAGTATGATGTAGGTGGTGGTGAAAGGTTTGATAGTTTGACTGATTTGGTTGAACACTACAAAAAAAATCCAATGGTTGAAACTTTGGGTACTGTT
tile5-173A	GGTGAATCTAATGATGGGAAGTCCAAGGTTACTCATGTTATGATTGCTTGTCAAGAGTTAAAGTATGATGTAGGTGGTGGTGAAAGGTTTGATAGTTTGACTGATTTGGTTGAACACTACAAAAAAAATCCAATGGTTGAAACTTTGGGTACTGTT
tile5-173C	GGTGAATCTAATGATGGGAAGTCCAAGGTTACTCATGTTATGATTTGTTGTCAAGAGTTAAAGTATGATGTAGGTGGTGGTGAAAGGTTTGATAGTTTGACTGATTTGGTTGAACACTACAAAAAAAATCCAATGGTTGAAACTTTGGGTACTGTT
tile5-173D	GGTGAATCTAATGATGGGAAGTCCAAGGTTACTCATGTTATGATTGATTGTCAAGAGTTAAAGTATGATGTAGGTGGTGGTGAAAGGTTTGATAGTTTGACTGATTTGGTTGAACACTACAAAAAAAATCCAATGGTTGAAACTTTGGGTACTGTT
tile5-173E	GGTGAATCTAATGATGGGAAGTCCAAGGTTACTCATGTTATGATTGAATGTCAAGAGTTAAAGTATGATGTAGGTGGTGGTGAAAGGTTTGATAGTTTGACTGATTTGGTTGAACACTACAAAAAAAATCCAATGGTTGAAACTTTGGGTACTGTT
tile5-173F	GGTGAATCTAATGATGGGAAGTCCAAGGTTACTCATGTTATGATTTTTTGTCAAGAGTTAAAGTATGATGTAGGTGGTGGTGAAAGGTTTGATAGTTTGACTGATTTGGTTGAACACTACAAAAAAAATCCAATGGTTGAAACTTTGGGTACTGTT
tile5-173G	GGTGAATCTAATGATGGGAAGTCCAAGGTTACTCATGTTATGATTGGTTGTCAAGAGTTAAAGTATGATGTAGGTGGTGGTGAAAGGTTTGATAGTTTGACTGATTTGGTTGAACACTACAAAAAAAATCCAATGGTTGAAACTTTGGGTACTGTT
tile5-173H	GGTGAATCTAATGATGGGAAGTCCAAGGTTACTCATGTTATGATTCATTGTCAAGAGTTAAAGTATGATGTAGGTGGTGGTGAAAGGTTTGATAGTTTGACTGATTTGGTTGAACACTACAAAAAAAATCCAATGGTTGAAACTTTGGGTACTGTT
tile5-173I	GGTGAATCTAATGATGGGAAGTCCAAGGTTACTCATGTTATGATTATTTGTCAAGAGTTAAAGTATGATGTAGGTGGTGGTGAAAGGTTTGATAGTTTGACTGATTTGGTTGAACACTACAAAAAAAATCCAATGGTTGAAACTTTGGGTACTGTT
tile5-173K	GGTGAATCTAATGATGGGAAGTCCAAGGTTACTCATGTTATGATTAAATGTCAAGAGTTAAAGTATGATGTAGGTGGTGGTGAAAGGTTTGATAGTTTGACTGATTTGGTTGAACACTACAAAAAAAATCCAATGGTTGAAACTTTGGGTACTGTT
tile5-173L	GGTGAATCTAATGATGGGAAGTCCAAGGTTACTCATGTTATGATTTTGTGTCAAGAGTTAAAGTATGATGTAGGTGGTGGTGAAAGGTTTGATAGTTTGACTGATTTGGTTGAACACTACAAAAAAAATCCAATGGTTGAAACTTTGGGTACTGTT
tile5-173M	GGTGAATCTAATGATGGGAAGTCCAAGGTTACTCATGTTATGATTATGTGTCAAGAGTTAAAGTATGATGTAGGTGGTGGTGAAAGGTTTGATAGTTTGACTGATTTGGTTGAACACTACAAAAAAAATCCAATGGTTGAAACTTTGGGTACTGTT
tile5-173N	GGTGAATCTAATGATGGGAAGTCCAAGGTTACTCATGTTATGATTAATTGTCAAGAGTTAAAGTATGATGTAGGTGGTGGTGAAAGGTTTGATAGTTTGACTGATTTGGTTGAACACTACAAAAAAAATCCAATGGTTGAAACTTTGGGTACTGTT
tile5-173P	GGTGAATCTAATGATGGGAAGTCCAAGGTTACTCATGTTATGATTCCATGTCAAGAGTTAAAGTATGATGTAGGTGGTGGTGAAAGGTTTGATAGTTTGACTGATTTGGTTGAACACTACAAAAAAAATCCAATGGTTGAAACTTTGGGTACTGTT
tile5-173Q	GGTGAATCTAATGATGGGAAGTCCAAGGTTACTCATGTTATGATTCAATGTCAAGAGTTAAAGTATGATGTAGGTGGTGGTGAAAGGTTTGATAGTTTGACTGATTTGGTTGAACACTACAAAAAAAATCCAATGGTTGAAACTTTGGGTACTGTT
tile5-173R	GGTGAATCTAATGATGGGAAGTCCAAGGTTACTCATGTTATGATTAGATGTCAAGAGTTAAAGTATGATGTAGGTGGTGGTGAAAGGTTTGATAGTTTGACTGATTTGGTTGAACACTACAAAAAAAATCCAATGGTTGAAACTTTGGGTACTGTT
tile5-173S	GGTGAATCTAATGATGGGAAGTCCAAGGTTACTCATGTTATGATTTCTTGTCAAGAGTTAAAGTATGATGTAGGTGGTGGTGAAAGGTTTGATAGTTTGACTGATTTGGTTGAACACTACAAAAAAAATCCAATGGTTGAAACTTTGGGTACTGTT
tile5-173T	GGTGAATCTAATGATGGGAAGTCCAAGGTTACTCATGTTATGATTACTTGTCAAGAGTTAAAGTATGATGTAGGTGGTGGTGAAAGGTTTGATAGTTTGACTGATTTGGTTGAACACTACAAAAAAAATCCAATGGTTGAAACTTTGGGTACTGTT
tile5-173V	GGTGAATCTAATGATGGGAAGTCCAAGGTTACTCATGTTATGATTGTTTGTCAAGAGTTAAAGTATGATGTAGGTGGTGGTGAAAGGTTTGATAGTTTGACTGATTTGGTTGAACACTACAAAAAAAATCCAATGGTTGAAACTTTGGGTACTGTT
tile5-173W	GGTGAATCTAATGATGGGAAGTCCAAGGTTACTCATGTTATGATTTGGTGTCAAGAGTTAAAGTATGATGTAGGTGGTGGTGAAAGGTTTGATAGTTTGACTGATTTGGTTGAACACTACAAAAAAAATCCAATGGTTGAAACTTTGGGTACTGTT
tile5-173Y	GGTGAATCTAATGATGGGAAGTCCAAGGTTACTCATGTTATGATTTATTGTCAAGAGTTAAAGTATGATGTAGGTGGTGGTGAAAGGTTTGATAGTTTGACTGATTTGGTTGAACACTACAAAAAAAATCCAATGGTTGAAACTTTGGGTACTGTT
tile5-173STOP	GGTGAATCTAATGATGGGAAGTCCAAGGTTACTCATGTTATGATTTAATGTCAAGAGTTAAAGTATGATGTAGGTGGTGGTGAAAGGTTTGATAGTTTGACTGATTTGGTTGAACACTACAAAAAAAATCCAATGGTTGAAACTTTGGGTACTGTT
tile5-174A	GGTGAATCTAATGATGGGAAGTCCAAGGTTACTCATGTTATGATTAGAGCTCAAGAGTTAAAGTATGATGTAGGTGGTGGTGAAAGGTTTGATAGTTTGACTGATTTGGTTGAACACTACAAAAAAAATCCAATGGTTGAAACTTTGGGTACTGTT
tile5-174C	GGTGAATCTAATGATGGGAAGTCCAAGGTTACTCATGTTATGATTAGATGTCAAGAGTTAAAGTATGATGTAGGTGGTGGTGAAAGGTTTGATAGTTTGACTGATTTGGTTGAACACTACAAAAAAAATCCAATGGTTGAAACTTTGGGTACTGTT
tile5-174D	GGTGAATCTAATGATGGGAAGTCCAAGGTTACTCATGTTATGATTAGAGATCAAGAGTTAAAGTATGATGTAGGTGGTGGTGAAAGGTTTGATAGTTTGACTGATTTGGTTGAACACTACAAAAAAAATCCAATGGTTGAAACTTTGGGTACTGTT
tile5-174E	GGTGAATCTAATGATGGGAAGTCCAAGGTTACTCATGTTATGATTAGAGAACAAGAGTTAAAGTATGATGTAGGTGGTGGTGAAAGGTTTGATAGTTTGACTGATTTGGTTGAACACTACAAAAAAAATCCAATGGTTGAAACTTTGGGTACTGTT
tile5-174F	GGTGAATCTAATGATGGGAAGTCCAAGGTTACTCATGTTATGATTAGATTTCAAGAGTTAAAGTATGATGTAGGTGGTGGTGAAAGGTTTGATAGTTTGACTGATTTGGTTGAACACTACAAAAAAAATCCAATGGTTGAAACTTTGGGTACTGTT
tile5-174G	GGTGAATCTAATGATGGGAAGTCCAAGGTTACTCATGTTATGATTAGAGGTCAAGAGTTAAAGTATGATGTAGGTGGTGGTGAAAGGTTTGATAGTTTGACTGATTTGGTTGAACACTACAAAAAAAATCCAATGGTTGAAACTTTGGGTACTGTT
tile5-174H	GGTGAATCTAATGATGGGAAGTCCAAGGTTACTCATGTTATGATTAGACATCAAGAGTTAAAGTATGATGTAGGTGGTGGTGAAAGGTTTGATAGTTTGACTGATTTGGTTGAACACTACAAAAAAAATCCAATGGTTGAAACTTTGGGTACTGTT
tile5-174I	GGTGAATCTAATGATGGGAAGTCCAAGGTTACTCATGTTATGATTAGAATTCAAGAGTTAAAGTATGATGTAGGTGGTGGTGAAAGGTTTGATAGTTTGACTGATTTGGTTGAACACTACAAAAAAAATCCAATGGTTGAAACTTTGGGTACTGTT
tile5-174K	GGTGAATCTAATGATGGGAAGTCCAAGGTTACTCATGTTATGATTAGAAAACAAGAGTTAAAGTATGATGTAGGTGGTGGTGAAAGGTTTGATAGTTTGACTGATTTGGTTGAACACTACAAAAAAAATCCAATGGTTGAAACTTTGGGTACTGTT
tile5-174L	GGTGAATCTAATGATGGGAAGTCCAAGGTTACTCATGTTATGATTAGATTGCAAGAGTTAAAGTATGATGTAGGTGGTGGTGAAAGGTTTGATAGTTTGACTGATTTGGTTGAACACTACAAAAAAAATCCAATGGTTGAAACTTTGGGTACTGTT
tile5-174M	GGTGAATCTAATGATGGGAAGTCCAAGGTTACTCATGTTATGATTAGAATGCAAGAGTTAAAGTATGATGTAGGTGGTGGTGAAAGGTTTGATAGTTTGACTGATTTGGTTGAACACTACAAAAAAAATCCAATGGTTGAAACTTTGGGTACTGTT
tile5-174N	GGTGAATCTAATGATGGGAAGTCCAAGGTTACTCATGTTATGATTAGAAATCAAGAGTTAAAGTATGATGTAGGTGGTGGTGAAAGGTTTGATAGTTTGACTGATTTGGTTGAACACTACAAAAAAAATCCAATGGTTGAAACTTTGGGTACTGTT
tile5-174P	GGTGAATCTAATGATGGGAAGTCCAAGGTTACTCATGTTATGATTAGACCACAAGAGTTAAAGTATGATGTAGGTGGTGGTGAAAGGTTTGATAGTTTGACTGATTTGGTTGAACACTACAAAAAAAATCCAATGGTTGAAACTTTGGGTACTGTT
tile5-174Q	GGTGAATCTAATGATGGGAAGTCCAAGGTTACTCATGTTATGATTAGACAACAAGAGTTAAAGTATGATGTAGGTGGTGGTGAAAGGTTTGATAGTTTGACTGATTTGGTTGAACACTACAAAAAAAATCCAATGGTTGAAACTTTGGGTACTGTT
tile5-174R	GGTGAATCTAATGATGGGAAGTCCAAGGTTACTCATGTTATGATTAGAAGACAAGAGTTAAAGTATGATGTAGGTGGTGGTGAAAGGTTTGATAGTTTGACTGATTTGGTTGAACACTACAAAAAAAATCCAATGGTTGAAACTTTGGGTACTGTT
tile5-174S	GGTGAATCTAATGATGGGAAGTCCAAGGTTACTCATGTTATGATTAGATCTCAAGAGTTAAAGTATGATGTAGGTGGTGGTGAAAGGTTTGATAGTTTGACTGATTTGGTTGAACACTACAAAAAAAATCCAATGGTTGAAACTTTGGGTACTGTT
tile5-174T	GGTGAATCTAATGATGGGAAGTCCAAGGTTACTCATGTTATGATTAGAACTCAAGAGTTAAAGTATGATGTAGGTGGTGGTGAAAGGTTTGATAGTTTGACTGATTTGGTTGAACACTACAAAAAAAATCCAATGGTTGAAACTTTGGGTACTGTT
tile5-174V	GGTGAATCTAATGATGGGAAGTCCAAGGTTACTCATGTTATGATTAGAGTTCAAGAGTTAAAGTATGATGTAGGTGGTGGTGAAAGGTTTGATAGTTTGACTGATTTGGTTGAACACTACAAAAAAAATCCAATGGTTGAAACTTTGGGTACTGTT
tile5-174W	GGTGAATCTAATGATGGGAAGTCCAAGGTTACTCATGTTATGATTAGATGGCAAGAGTTAAAGTATGATGTAGGTGGTGGTGAAAGGTTTGATAGTTTGACTGATTTGGTTGAACACTACAAAAAAAATCCAATGGTTGAAACTTTGGGTACTGTT
tile5-174Y	GGTGAATCTAATGATGGGAAGTCCAAGGTTACTCATGTTATGATTAGATATCAAGAGTTAAAGTATGATGTAGGTGGTGGTGAAAGGTTTGATAGTTTGACTGATTTGGTTGAACACTACAAAAAAAATCCAATGGTTGAAACTTTGGGTACTGTT
tile5-174STOP	GGTGAATCTAATGATGGGAAGTCCAAGGTTACTCATGTTATGATTAGATAACAAGAGTTAAAGTATGATGTAGGTGGTGGTGAAAGGTTTGATAGTTTGACTGATTTGGTTGAACACTACAAAAAAAATCCAATGGTTGAAACTTTGGGTACTGTT
tile5-175A	GGTGAATCTAATGATGGGAAGTCCAAGGTTACTCATGTTATGATTAGATGTGCTGAGTTAAAGTATGATGTAGGTGGTGGTGAAAGGTTTGATAGTTTGACTGATTTGGTTGAACACTACAAAAAAAATCCAATGGTTGAAACTTTGGGTACTGTT
tile5-175C	GGTGAATCTAATGATGGGAAGTCCAAGGTTACTCATGTTATGATTAGATGTTGTGAGTTAAAGTATGATGTAGGTGGTGGTGAAAGGTTTGATAGTTTGACTGATTTGGTTGAACACTACAAAAAAAATCCAATGGTTGAAACTTTGGGTACTGTT
tile5-175D	GGTGAATCTAATGATGGGAAGTCCAAGGTTACTCATGTTATGATTAGATGTGATGAGTTAAAGTATGATGTAGGTGGTGGTGAAAGGTTTGATAGTTTGACTGATTTGGTTGAACACTACAAAAAAAATCCAATGGTTGAAACTTTGGGTACTGTT
tile5-175E	GGTGAATCTAATGATGGGAAGTCCAAGGTTACTCATGTTATGATTAGATGTGAAGAGTTAAAGTATGATGTAGGTGGTGGTGAAAGGTTTGATAGTTTGACTGATTTGGTTGAACACTACAAAAAAAATCCAATGGTTGAAACTTTGGGTACTGTT
tile5-175F	GGTGAATCTAATGATGGGAAGTCCAAGGTTACTCATGTTATGATTAGATGTTTTGAGTTAAAGTATGATGTAGGTGGTGGTGAAAGGTTTGATAGTTTGACTGATTTGGTTGAACACTACAAAAAAAATCCAATGGTTGAAACTTTGGGTACTGTT
tile5-175G	GGTGAATCTAATGATGGGAAGTCCAAGGTTACTCATGTTATGATTAGATGTGGTGAGTTAAAGTATGATGTAGGTGGTGGTGAAAGGTTTGATAGTTTGACTGATTTGGTTGAACACTACAAAAAAAATCCAATGGTTGAAACTTTGGGTACTGTT
tile5-175H	GGTGAATCTAATGATGGGAAGTCCAAGGTTACTCATGTTATGATTAGATGTCATGAGTTAAAGTATGATGTAGGTGGTGGTGAAAGGTTTGATAGTTTGACTGATTTGGTTGAACACTACAAAAAAAATCCAATGGTTGAAACTTTGGGTACTGTT
tile5-175I	GGTGAATCTAATGATGGGAAGTCCAAGGTTACTCATGTTATGATTAGATGTATTGAGTTAAAGTATGATGTAGGTGGTGGTGAAAGGTTTGATAGTTTGACTGATTTGGTTGAACACTACAAAAAAAATCCAATGGTTGAAACTTTGGGTACTGTT
tile5-175K	GGTGAATCTAATGATGGGAAGTCCAAGGTTACTCATGTTATGATTAGATGTAAAGAGTTAAAGTATGATGTAGGTGGTGGTGAAAGGTTTGATAGTTTGACTGATTTGGTTGAACACTACAAAAAAAATCCAATGGTTGAAACTTTGGGTACTGTT
tile5-175L	GGTGAATCTAATGATGGGAAGTCCAAGGTTACTCATGTTATGATTAGATGTTTGGAGTTAAAGTATGATGTAGGTGGTGGTGAAAGGTTTGATAGTTTGACTGATTTGGTTGAACACTACAAAAAAAATCCAATGGTTGAAACTTTGGGTACTGTT
tile5-175M	GGTGAATCTAATGATGGGAAGTCCAAGGTTACTCATGTTATGATTAGATGTATGGAGTTAAAGTATGATGTAGGTGGTGGTGAAAGGTTTGATAGTTTGACTGATTTGGTTGAACACTACAAAAAAAATCCAATGGTTGAAACTTTGGGTACTGTT
tile5-175N	GGTGAATCTAATGATGGGAAGTCCAAGGTTACTCATGTTATGATTAGATGTAATGAGTTAAAGTATGATGTAGGTGGTGGTGAAAGGTTTGATAGTTTGACTGATTTGGTTGAACACTACAAAAAAAATCCAATGGTTGAAACTTTGGGTACTGTT
tile5-175P	GGTGAATCTAATGATGGGAAGTCCAAGGTTACTCATGTTATGATTAGATGTCCAGAGTTAAAGTATGATGTAGGTGGTGGTGAAAGGTTTGATAGTTTGACTGATTTGGTTGAACACTACAAAAAAAATCCAATGGTTGAAACTTTGGGTACTGTT
tile5-175Q	GGTGAATCTAATGATGGGAAGTCCAAGGTTACTCATGTTATGATTAGATGTCAAGAGTTAAAGTATGATGTAGGTGGTGGTGAAAGGTTTGATAGTTTGACTGATTTGGTTGAACACTACAAAAAAAATCCAATGGTTGAAACTTTGGGTACTGTT
tile5-175R	GGTGAATCTAATGATGGGAAGTCCAAGGTTACTCATGTTATGATTAGATGTAGAGAGTTAAAGTATGATGTAGGTGGTGGTGAAAGGTTTGATAGTTTGACTGATTTGGTTGAACACTACAAAAAAAATCCAATGGTTGAAACTTTGGGTACTGTT
tile5-175S	GGTGAATCTAATGATGGGAAGTCCAAGGTTACTCATGTTATGATTAGATGTTCTGAGTTAAAGTATGATGTAGGTGGTGGTGAAAGGTTTGATAGTTTGACTGATTTGGTTGAACACTACAAAAAAAATCCAATGGTTGAAACTTTGGGTACTGTT
tile5-175T	GGTGAATCTAATGATGGGAAGTCCAAGGTTACTCATGTTATGATTAGATGTACTGAGTTAAAGTATGATGTAGGTGGTGGTGAAAGGTTTGATAGTTTGACTGATTTGGTTGAACACTACAAAAAAAATCCAATGGTTGAAACTTTGGGTACTGTT
tile5-175V	GGTGAATCTAATGATGGGAAGTCCAAGGTTACTCATGTTATGATTAGATGTGTTGAGTTAAAGTATGATGTAGGTGGTGGTGAAAGGTTTGATAGTTTGACTGATTTGGTTGAACACTACAAAAAAAATCCAATGGTTGAAACTTTGGGTACTGTT
tile5-175W	GGTGAATCTAATGATGGGAAGTCCAAGGTTACTCATGTTATGATTAGATGTTGGGAGTTAAAGTATGATGTAGGTGGTGGTGAAAGGTTTGATAGTTTGACTGATTTGGTTGAACACTACAAAAAAAATCCAATGGTTGAAACTTTGGGTACTGTT
tile5-175Y	GGTGAATCTAATGATGGGAAGTCCAAGGTTACTCATGTTATGATTAGATGTTATGAGTTAAAGTATGATGTAGGTGGTGGTGAAAGGTTTGATAGTTTGACTGATTTGGTTGAACACTACAAAAAAAATCCAATGGTTGAAACTTTGGGTACTGTT
tile5-175STOP	GGTGAATCTAATGATGGGAAGTCCAAGGTTACTCATGTTATGATTAGATGTTAAGAGTTAAAGTATGATGTAGGTGGTGGTGAAAGGTTTGATAGTTTGACTGATTTGGTTGAACACTACAAAAAAAATCCAATGGTTGAAACTTTGGGTACTGTT
tile5-176A	GGTGAATCTAATGATGGGAAGTCCAAGGTTACTCATGTTATGATTAGATGTCAAGCTTTAAAGTATGATGTAGGTGGTGGTGAAAGGTTTGATAGTTTGACTGATTTGGTTGAACACTACAAAAAAAATCCAATGGTTGAAACTTTGGGTACTGTT
tile5-176C	GGTGAATCTAATGATGGGAAGTCCAAGGTTACTCATGTTATGATTAGATGTCAATGTTTAAAGTATGATGTAGGTGGTGGTGAAAGGTTTGATAGTTTGACTGATTTGGTTGAACACTACAAAAAAAATCCAATGGTTGAAACTTTGGGTACTGTT
tile5-176D	GGTGAATCTAATGATGGGAAGTCCAAGGTTACTCATGTTATGATTAGATGTCAAGATTTAAAGTATGATGTAGGTGGTGGTGAAAGGTTTGATAGTTTGACTGATTTGGTTGAACACTACAAAAAAAATCCAATGGTTGAAACTTTGGGTACTGTT
tile5-176E	GGTGAATCTAATGATGGGAAGTCCAAGGTTACTCATGTTATGATTAGATGTCAAGAATTAAAGTATGATGTAGGTGGTGGTGAAAGGTTTGATAGTTTGACTGATTTGGTTGAACACTACAAAAAAAATCCAATGGTTGAAACTTTGGGTACTGTT
tile5-176F	GGTGAATCTAATGATGGGAAGTCCAAGGTTACTCATGTTATGATTAGATGTCAATTTTTAAAGTATGATGTAGGTGGTGGTGAAAGGTTTGATAGTTTGACTGATTTGGTTGAACACTACAAAAAAAATCCAATGGTTGAAACTTTGGGTACTGTT
tile5-176G	GGTGAATCTAATGATGGGAAGTCCAAGGTTACTCATGTTATGATTAGATGTCAAGGTTTAAAGTATGATGTAGGTGGTGGTGAAAGGTTTGATAGTTTGACTGATTTGGTTGAACACTACAAAAAAAATCCAATGGTTGAAACTTTGGGTACTGTT
tile5-176H	GGTGAATCTAATGATGGGAAGTCCAAGGTTACTCATGTTATGATTAGATGTCAACATTTAAAGTATGATGTAGGTGGTGGTGAAAGGTTTGATAGTTTGACTGATTTGGTTGAACACTACAAAAAAAATCCAATGGTTGAAACTTTGGGTACTGTT
tile5-176I	GGTGAATCTAATGATGGGAAGTCCAAGGTTACTCATGTTATGATTAGATGTCAAATTTTAAAGTATGATGTAGGTGGTGGTGAAAGGTTTGATAGTTTGACTGATTTGGTTGAACACTACAAAAAAAATCCAATGGTTGAAACTTTGGGTACTGTT
tile5-176K	GGTGAATCTAATGATGGGAAGTCCAAGGTTACTCATGTTATGATTAGATGTCAAAAATTAAAGTATGATGTAGGTGGTGGTGAAAGGTTTGATAGTTTGACTGATTTGGTTGAACACTACAAAAAAAATCCAATGGTTGAAACTTTGGGTACTGTT
tile5-176L	GGTGAATCTAATGATGGGAAGTCCAAGGTTACTCATGTTATGATTAGATGTCAATTGTTAAAGTATGATGTAGGTGGTGGTGAAAGGTTTGATAGTTTGACTGATTTGGTTGAACACTACAAAAAAAATCCAATGGTTGAAACTTTGGGTACTGTT
tile5-176M	GGTGAATCTAATGATGGGAAGTCCAAGGTTACTCATGTTATGATTAGATGTCAAATGTTAAAGTATGATGTAGGTGGTGGTGAAAGGTTTGATAGTTTGACTGATTTGGTTGAACACTACAAAAAAAATCCAATGGTTGAAACTTTGGGTACTGTT
tile5-176N	GGTGAATCTAATGATGGGAAGTCCAAGGTTACTCATGTTATGATTAGATGTCAAAATTTAAAGTATGATGTAGGTGGTGGTGAAAGGTTTGATAGTTTGACTGATTTGGTTGAACACTACAAAAAAAATCCAATGGTTGAAACTTTGGGTACTGTT
tile5-176P	GGTGAATCTAATGATGGGAAGTCCAAGGTTACTCATGTTATGATTAGATGTCAACCATTAAAGTATGATGTAGGTGGTGGTGAAAGGTTTGATAGTTTGACTGATTTGGTTGAACACTACAAAAAAAATCCAATGGTTGAAACTTTGGGTACTGTT
tile5-176Q	GGTGAATCTAATGATGGGAAGTCCAAGGTTACTCATGTTATGATTAGATGTCAACAATTAAAGTATGATGTAGGTGGTGGTGAAAGGTTTGATAGTTTGACTGATTTGGTTGAACACTACAAAAAAAATCCAATGGTTGAAACTTTGGGTACTGTT
tile5-176R	GGTGAATCTAATGATGGGAAGTCCAAGGTTACTCATGTTATGATTAGATGTCAAAGATTAAAGTATGATGTAGGTGGTGGTGAAAGGTTTGATAGTTTGACTGATTTGGTTGAACACTACAAAAAAAATCCAATGGTTGAAACTTTGGGTACTGTT
tile5-176S	GGTGAATCTAATGATGGGAAGTCCAAGGTTACTCATGTTATGATTAGATGTCAATCTTTAAAGTATGATGTAGGTGGTGGTGAAAGGTTTGATAGTTTGACTGATTTGGTTGAACACTACAAAAAAAATCCAATGGTTGAAACTTTGGGTACTGTT
tile5-176T	GGTGAATCTAATGATGGGAAGTCCAAGGTTACTCATGTTATGATTAGATGTCAAACTTTAAAGTATGATGTAGGTGGTGGTGAAAGGTTTGATAGTTTGACTGATTTGGTTGAACACTACAAAAAAAATCCAATGGTTGAAACTTTGGGTACTGTT
tile5-176V	GGTGAATCTAATGATGGGAAGTCCAAGGTTACTCATGTTATGATTAGATGTCAAGTTTTAAAGTATGATGTAGGTGGTGGTGAAAGGTTTGATAGTTTGACTGATTTGGTTGAACACTACAAAAAAAATCCAATGGTTGAAACTTTGGGTACTGTT
tile5-176W	GGTGAATCTAATGATGGGAAGTCCAAGGTTACTCATGTTATGATTAGATGTCAATGGTTAAAGTATGATGTAGGTGGTGGTGAAAGGTTTGATAGTTTGACTGATTTGGTTGAACACTACAAAAAAAATCCAATGGTTGAAACTTTGGGTACTGTT
tile5-176Y	GGTGAATCTAATGATGGGAAGTCCAAGGTTACTCATGTTATGATTAGATGTCAATATTTAAAGTATGATGTAGGTGGTGGTGAAAGGTTTGATAGTTTGACTGATTTGGTTGAACACTACAAAAAAAATCCAATGGTTGAAACTTTGGGTACTGTT
tile5-176STOP	GGTGAATCTAATGATGGGAAGTCCAAGGTTACTCATGTTATGATTAGATGTCAATAATTAAAGTATGATGTAGGTGGTGGTGAAAGGTTTGATAGTTTGACTGATTTGGTTGAACACTACAAAAAAAATCCAATGGTTGAAACTTTGGGTACTGTT
tile5-177A	GGTGAATCTAATGATGGGAAGTCCAAGGTTACTCATGTTATGATTAGATGTCAAGAGGCTAAGTATGATGTAGGTGGTGGTGAAAGGTTTGATAGTTTGACTGATTTGGTTGAACACTACAAAAAAAATCCAATGGTTGAAACTTTGGGTACTGTT
tile5-177C	GGTGAATCTAATGATGGGAAGTCCAAGGTTACTCATGTTATGATTAGATGTCAAGAGTGTAAGTATGATGTAGGTGGTGGTGAAAGGTTTGATAGTTTGACTGATTTGGTTGAACACTACAAAAAAAATCCAATGGTTGAAACTTTGGGTACTGTT
tile5-177D	GGTGAATCTAATGATGGGAAGTCCAAGGTTACTCATGTTATGATTAGATGTCAAGAGGATAAGTATGATGTAGGTGGTGGTGAAAGGTTTGATAGTTTGACTGATTTGGTTGAACACTACAAAAAAAATCCAATGGTTGAAACTTTGGGTACTGTT
tile5-177E	GGTGAATCTAATGATGGGAAGTCCAAGGTTACTCATGTTATGATTAGATGTCAAGAGGAAAAGTATGATGTAGGTGGTGGTGAAAGGTTTGATAGTTTGACTGATTTGGTTGAACACTACAAAAAAAATCCAATGGTTGAAACTTTGGGTACTGTT
tile5-177F	GGTGAATCTAATGATGGGAAGTCCAAGGTTACTCATGTTATGATTAGATGTCAAGAGTTTAAGTATGATGTAGGTGGTGGTGAAAGGTTTGATAGTTTGACTGATTTGGTTGAACACTACAAAAAAAATCCAATGGTTGAAACTTTGGGTACTGTT
tile5-177G	GGTGAATCTAATGATGGGAAGTCCAAGGTTACTCATGTTATGATTAGATGTCAAGAGGGTAAGTATGATGTAGGTGGTGGTGAAAGGTTTGATAGTTTGACTGATTTGGTTGAACACTACAAAAAAAATCCAATGGTTGAAACTTTGGGTACTGTT
tile5-177H	GGTGAATCTAATGATGGGAAGTCCAAGGTTACTCATGTTATGATTAGATGTCAAGAGCATAAGTATGATGTAGGTGGTGGTGAAAGGTTTGATAGTTTGACTGATTTGGTTGAACACTACAAAAAAAATCCAATGGTTGAAACTTTGGGTACTGTT
tile5-177I	GGTGAATCTAATGATGGGAAGTCCAAGGTTACTCATGTTATGATTAGATGTCAAGAGATTAAGTATGATGTAGGTGGTGGTGAAAGGTTTGATAGTTTGACTGATTTGGTTGAACACTACAAAAAAAATCCAATGGTTGAAACTTTGGGTACTGTT
tile5-177K	GGTGAATCTAATGATGGGAAGTCCAAGGTTACTCATGTTATGATTAGATGTCAAGAGAAAAAGTATGATGTAGGTGGTGGTGAAAGGTTTGATAGTTTGACTGATTTGGTTGAACACTACAAAAAAAATCCAATGGTTGAAACTTTGGGTACTGTT
tile5-177L	GGTGAATCTAATGATGGGAAGTCCAAGGTTACTCATGTTATGATTAGATGTCAAGAGTTGAAGTATGATGTAGGTGGTGGTGAAAGGTTTGATAGTTTGACTGATTTGGTTGAACACTACAAAAAAAATCCAATGGTTGAAACTTTGGGTACTGTT
tile5-177M	GGTGAATCTAATGATGGGAAGTCCAAGGTTACTCATGTTATGATTAGATGTCAAGAGATGAAGTATGATGTAGGTGGTGGTGAAAGGTTTGATAGTTTGACTGATTTGGTTGAACACTACAAAAAAAATCCAATGGTTGAAACTTTGGGTACTGTT
tile5-177N	GGTGAATCTAATGATGGGAAGTCCAAGGTTACTCATGTTATGATTAGATGTCAAGAGAATAAGTATGATGTAGGTGGTGGTGAAAGGTTTGATAGTTTGACTGATTTGGTTGAACACTACAAAAAAAATCCAATGGTTGAAACTTTGGGTACTGTT
tile5-177P	GGTGAATCTAATGATGGGAAGTCCAAGGTTACTCATGTTATGATTAGATGTCAAGAGCCAAAGTATGATGTAGGTGGTGGTGAAAGGTTTGATAGTTTGACTGATTTGGTTGAACACTACAAAAAAAATCCAATGGTTGAAACTTTGGGTACTGTT
tile5-177Q	GGTGAATCTAATGATGGGAAGTCCAAGGTTACTCATGTTATGATTAGATGTCAAGAGCAAAAGTATGATGTAGGTGGTGGTGAAAGGTTTGATAGTTTGACTGATTTGGTTGAACACTACAAAAAAAATCCAATGGTTGAAACTTTGGGTACTGTT
tile5-177R	GGTGAATCTAATGATGGGAAGTCCAAGGTTACTCATGTTATGATTAGATGTCAAGAGAGAAAGTATGATGTAGGTGGTGGTGAAAGGTTTGATAGTTTGACTGATTTGGTTGAACACTACAAAAAAAATCCAATGGTTGAAACTTTGGGTACTGTT
tile5-177S	GGTGAATCTAATGATGGGAAGTCCAAGGTTACTCATGTTATGATTAGATGTCAAGAGTCTAAGTATGATGTAGGTGGTGGTGAAAGGTTTGATAGTTTGACTGATTTGGTTGAACACTACAAAAAAAATCCAATGGTTGAAACTTTGGGTACTGTT
tile5-177T	GGTGAATCTAATGATGGGAAGTCCAAGGTTACTCATGTTATGATTAGATGTCAAGAGACTAAGTATGATGTAGGTGGTGGTGAAAGGTTTGATAGTTTGACTGATTTGGTTGAACACTACAAAAAAAATCCAATGGTTGAAACTTTGGGTACTGTT
tile5-177V	GGTGAATCTAATGATGGGAAGTCCAAGGTTACTCATGTTATGATTAGATGTCAAGAGGTTAAGTATGATGTAGGTGGTGGTGAAAGGTTTGATAGTTTGACTGATTTGGTTGAACACTACAAAAAAAATCCAATGGTTGAAACTTTGGGTACTGTT
tile5-177W	GGTGAATCTAATGATGGGAAGTCCAAGGTTACTCATGTTATGATTAGATGTCAAGAGTGGAAGTATGATGTAGGTGGTGGTGAAAGGTTTGATAGTTTGACTGATTTGGTTGAACACTACAAAAAAAATCCAATGGTTGAAACTTTGGGTACTGTT
tile5-177Y	GGTGAATCTAATGATGGGAAGTCCAAGGTTACTCATGTTATGATTAGATGTCAAGAGTATAAGTATGATGTAGGTGGTGGTGAAAGGTTTGATAGTTTGACTGATTTGGTTGAACACTACAAAAAAAATCCAATGGTTGAAACTTTGGGTACTGTT
tile5-177STOP	GGTGAATCTAATGATGGGAAGTCCAAGGTTACTCATGTTATGATTAGATGTCAAGAGTAAAAGTATGATGTAGGTGGTGGTGAAAGGTTTGATAGTTTGACTGATTTGGTTGAACACTACAAAAAAAATCCAATGGTTGAAACTTTGGGTACTGTT
tile5-178A	GGTGAATCTAATGATGGGAAGTCCAAGGTTACTCATGTTATGATTAGATGTCAAGAGTTAGCTTATGATGTAGGTGGTGGTGAAAGGTTTGATAGTTTGACTGATTTGGTTGAACACTACAAAAAAAATCCAATGGTTGAAACTTTGGGTACTGTT
tile5-178C	GGTGAATCTAATGATGGGAAGTCCAAGGTTACTCATGTTATGATTAGATGTCAAGAGTTATGTTATGATGTAGGTGGTGGTGAAAGGTTTGATAGTTTGACTGATTTGGTTGAACACTACAAAAAAAATCCAATGGTTGAAACTTTGGGTACTGTT
tile5-178D	GGTGAATCTAATGATGGGAAGTCCAAGGTTACTCATGTTATGATTAGATGTCAAGAGTTAGATTATGATGTAGGTGGTGGTGAAAGGTTTGATAGTTTGACTGATTTGGTTGAACACTACAAAAAAAATCCAATGGTTGAAACTTTGGGTACTGTT
tile5-178E	GGTGAATCTAATGATGGGAAGTCCAAGGTTACTCATGTTATGATTAGATGTCAAGAGTTAGAATATGATGTAGGTGGTGGTGAAAGGTTTGATAGTTTGACTGATTTGGTTGAACACTACAAAAAAAATCCAATGGTTGAAACTTTGGGTACTGTT
tile5-178F	GGTGAATCTAATGATGGGAAGTCCAAGGTTACTCATGTTATGATTAGATGTCAAGAGTTATTTTATGATGTAGGTGGTGGTGAAAGGTTTGATAGTTTGACTGATTTGGTTGAACACTACAAAAAAAATCCAATGGTTGAAACTTTGGGTACTGTT
tile5-178G	GGTGAATCTAATGATGGGAAGTCCAAGGTTACTCATGTTATGATTAGATGTCAAGAGTTAGGTTATGATGTAGGTGGTGGTGAAAGGTTTGATAGTTTGACTGATTTGGTTGAACACTACAAAAAAAATCCAATGGTTGAAACTTTGGGTACTGTT
tile5-178H	GGTGAATCTAATGATGGGAAGTCCAAGGTTACTCATGTTATGATTAGATGTCAAGAGTTACATTATGATGTAGGTGGTGGTGAAAGGTTTGATAGTTTGACTGATTTGGTTGAACACTACAAAAAAAATCCAATGGTTGAAACTTTGGGTACTGTT
tile5-178I	GGTGAATCTAATGATGGGAAGTCCAAGGTTACTCATGTTATGATTAGATGTCAAGAGTTAATTTATGATGTAGGTGGTGGTGAAAGGTTTGATAGTTTGACTGATTTGGTTGAACACTACAAAAAAAATCCAATGGTTGAAACTTTGGGTACTGTT
tile5-178K	GGTGAATCTAATGATGGGAAGTCCAAGGTTACTCATGTTATGATTAGATGTCAAGAGTTAAAATATGATGTAGGTGGTGGTGAAAGGTTTGATAGTTTGACTGATTTGGTTGAACACTACAAAAAAAATCCAATGGTTGAAACTTTGGGTACTGTT
tile5-178L	GGTGAATCTAATGATGGGAAGTCCAAGGTTACTCATGTTATGATTAGATGTCAAGAGTTATTGTATGATGTAGGTGGTGGTGAAAGGTTTGATAGTTTGACTGATTTGGTTGAACACTACAAAAAAAATCCAATGGTTGAAACTTTGGGTACTGTT
tile5-178M	GGTGAATCTAATGATGGGAAGTCCAAGGTTACTCATGTTATGATTAGATGTCAAGAGTTAATGTATGATGTAGGTGGTGGTGAAAGGTTTGATAGTTTGACTGATTTGGTTGAACACTACAAAAAAAATCCAATGGTTGAAACTTTGGGTACTGTT
tile5-178N	GGTGAATCTAATGATGGGAAGTCCAAGGTTACTCATGTTATGATTAGATGTCAAGAGTTAAATTATGATGTAGGTGGTGGTGAAAGGTTTGATAGTTTGACTGATTTGGTTGAACACTACAAAAAAAATCCAATGGTTGAAACTTTGGGTACTGTT
tile5-178P	GGTGAATCTAATGATGGGAAGTCCAAGGTTACTCATGTTATGATTAGATGTCAAGAGTTACCATATGATGTAGGTGGTGGTGAAAGGTTTGATAGTTTGACTGATTTGGTTGAACACTACAAAAAAAATCCAATGGTTGAAACTTTGGGTACTGTT
tile5-178Q	GGTGAATCTAATGATGGGAAGTCCAAGGTTACTCATGTTATGATTAGATGTCAAGAGTTACAATATGATGTAGGTGGTGGTGAAAGGTTTGATAGTTTGACTGATTTGGTTGAACACTACAAAAAAAATCCAATGGTTGAAACTTTGGGTACTGTT
tile5-178R	GGTGAATCTAATGATGGGAAGTCCAAGGTTACTCATGTTATGATTAGATGTCAAGAGTTAAGATATGATGTAGGTGGTGGTGAAAGGTTTGATAGTTTGACTGATTTGGTTGAACACTACAAAAAAAATCCAATGGTTGAAACTTTGGGTACTGTT
tile5-178S	GGTGAATCTAATGATGGGAAGTCCAAGGTTACTCATGTTATGATTAGATGTCAAGAGTTATCTTATGATGTAGGTGGTGGTGAAAGGTTTGATAGTTTGACTGATTTGGTTGAACACTACAAAAAAAATCCAATGGTTGAAACTTTGGGTACTGTT
tile5-178T	GGTGAATCTAATGATGGGAAGTCCAAGGTTACTCATGTTATGATTAGATGTCAAGAGTTAACTTATGATGTAGGTGGTGGTGAAAGGTTTGATAGTTTGACTGATTTGGTTGAACACTACAAAAAAAATCCAATGGTTGAAACTTTGGGTACTGTT
tile5-178V	GGTGAATCTAATGATGGGAAGTCCAAGGTTACTCATGTTATGATTAGATGTCAAGAGTTAGTTTATGATGTAGGTGGTGGTGAAAGGTTTGATAGTTTGACTGATTTGGTTGAACACTACAAAAAAAATCCAATGGTTGAAACTTTGGGTACTGTT
tile5-178W	GGTGAATCTAATGATGGGAAGTCCAAGGTTACTCATGTTATGATTAGATGTCAAGAGTTATGGTATGATGTAGGTGGTGGTGAAAGGTTTGATAGTTTGACTGATTTGGTTGAACACTACAAAAAAAATCCAATGGTTGAAACTTTGGGTACTGTT
tile5-178Y	GGTGAATCTAATGATGGGAAGTCCAAGGTTACTCATGTTATGATTAGATGTCAAGAGTTATATTATGATGTAGGTGGTGGTGAAAGGTTTGATAGTTTGACTGATTTGGTTGAACACTACAAAAAAAATCCAATGGTTGAAACTTTGGGTACTGTT
tile5-178STOP	GGTGAATCTAATGATGGGAAGTCCAAGGTTACTCATGTTATGATTAGATGTCAAGAGTTATAATATGATGTAGGTGGTGGTGAAAGGTTTGATAGTTTGACTGATTTGGTTGAACACTACAAAAAAAATCCAATGGTTGAAACTTTGGGTACTGTT
tile5-179A	GGTGAATCTAATGATGGGAAGTCCAAGGTTACTCATGTTATGATTAGATGTCAAGAGTTAAAGGCTGATGTAGGTGGTGGTGAAAGGTTTGATAGTTTGACTGATTTGGTTGAACACTACAAAAAAAATCCAATGGTTGAAACTTTGGGTACTGTT
tile5-179C	GGTGAATCTAATGATGGGAAGTCCAAGGTTACTCATGTTATGATTAGATGTCAAGAGTTAAAGTGTGATGTAGGTGGTGGTGAAAGGTTTGATAGTTTGACTGATTTGGTTGAACACTACAAAAAAAATCCAATGGTTGAAACTTTGGGTACTGTT
tile5-179D	GGTGAATCTAATGATGGGAAGTCCAAGGTTACTCATGTTATGATTAGATGTCAAGAGTTAAAGGATGATGTAGGTGGTGGTGAAAGGTTTGATAGTTTGACTGATTTGGTTGAACACTACAAAAAAAATCCAATGGTTGAAACTTTGGGTACTGTT
tile5-179E	GGTGAATCTAATGATGGGAAGTCCAAGGTTACTCATGTTATGATTAGATGTCAAGAGTTAAAGGAAGATGTAGGTGGTGGTGAAAGGTTTGATAGTTTGACTGATTTGGTTGAACACTACAAAAAAAATCCAATGGTTGAAACTTTGGGTACTGTT
tile5-179F	GGTGAATCTAATGATGGGAAGTCCAAGGTTACTCATGTTATGATTAGATGTCAAGAGTTAAAGTTTGATGTAGGTGGTGGTGAAAGGTTTGATAGTTTGACTGATTTGGTTGAACACTACAAAAAAAATCCAATGGTTGAAACTTTGGGTACTGTT
tile5-179G	GGTGAATCTAATGATGGGAAGTCCAAGGTTACTCATGTTATGATTAGATGTCAAGAGTTAAAGGGTGATGTAGGTGGTGGTGAAAGGTTTGATAGTTTGACTGATTTGGTTGAACACTACAAAAAAAATCCAATGGTTGAAACTTTGGGTACTGTT
tile5-179H	GGTGAATCTAATGATGGGAAGTCCAAGGTTACTCATGTTATGATTAGATGTCAAGAGTTAAAGCATGATGTAGGTGGTGGTGAAAGGTTTGATAGTTTGACTGATTTGGTTGAACACTACAAAAAAAATCCAATGGTTGAAACTTTGGGTACTGTT
tile5-179I	GGTGAATCTAATGATGGGAAGTCCAAGGTTACTCATGTTATGATTAGATGTCAAGAGTTAAAGATTGATGTAGGTGGTGGTGAAAGGTTTGATAGTTTGACTGATTTGGTTGAACACTACAAAAAAAATCCAATGGTTGAAACTTTGGGTACTGTT
tile5-179K	GGTGAATCTAATGATGGGAAGTCCAAGGTTACTCATGTTATGATTAGATGTCAAGAGTTAAAGAAAGATGTAGGTGGTGGTGAAAGGTTTGATAGTTTGACTGATTTGGTTGAACACTACAAAAAAAATCCAATGGTTGAAACTTTGGGTACTGTT
tile5-179L	GGTGAATCTAATGATGGGAAGTCCAAGGTTACTCATGTTATGATTAGATGTCAAGAGTTAAAGTTGGATGTAGGTGGTGGTGAAAGGTTTGATAGTTTGACTGATTTGGTTGAACACTACAAAAAAAATCCAATGGTTGAAACTTTGGGTACTGTT
tile5-179M	GGTGAATCTAATGATGGGAAGTCCAAGGTTACTCATGTTATGATTAGATGTCAAGAGTTAAAGATGGATGTAGGTGGTGGTGAAAGGTTTGATAGTTTGACTGATTTGGTTGAACACTACAAAAAAAATCCAATGGTTGAAACTTTGGGTACTGTT
tile5-179N	GGTGAATCTAATGATGGGAAGTCCAAGGTTACTCATGTTATGATTAGATGTCAAGAGTTAAAGAATGATGTAGGTGGTGGTGAAAGGTTTGATAGTTTGACTGATTTGGTTGAACACTACAAAAAAAATCCAATGGTTGAAACTTTGGGTACTGTT
tile5-179P	GGTGAATCTAATGATGGGAAGTCCAAGGTTACTCATGTTATGATTAGATGTCAAGAGTTAAAGCCAGATGTAGGTGGTGGTGAAAGGTTTGATAGTTTGACTGATTTGGTTGAACACTACAAAAAAAATCCAATGGTTGAAACTTTGGGTACTGTT
tile5-179Q	GGTGAATCTAATGATGGGAAGTCCAAGGTTACTCATGTTATGATTAGATGTCAAGAGTTAAAGCAAGATGTAGGTGGTGGTGAAAGGTTTGATAGTTTGACTGATTTGGTTGAACACTACAAAAAAAATCCAATGGTTGAAACTTTGGGTACTGTT
tile5-179R	GGTGAATCTAATGATGGGAAGTCCAAGGTTACTCATGTTATGATTAGATGTCAAGAGTTAAAGAGAGATGTAGGTGGTGGTGAAAGGTTTGATAGTTTGACTGATTTGGTTGAACACTACAAAAAAAATCCAATGGTTGAAACTTTGGGTACTGTT
tile5-179S	GGTGAATCTAATGATGGGAAGTCCAAGGTTACTCATGTTATGATTAGATGTCAAGAGTTAAAGTCTGATGTAGGTGGTGGTGAAAGGTTTGATAGTTTGACTGATTTGGTTGAACACTACAAAAAAAATCCAATGGTTGAAACTTTGGGTACTGTT
tile5-179T	GGTGAATCTAATGATGGGAAGTCCAAGGTTACTCATGTTATGATTAGATGTCAAGAGTTAAAGACTGATGTAGGTGGTGGTGAAAGGTTTGATAGTTTGACTGATTTGGTTGAACACTACAAAAAAAATCCAATGGTTGAAACTTTGGGTACTGTT
tile5-179V	GGTGAATCTAATGATGGGAAGTCCAAGGTTACTCATGTTATGATTAGATGTCAAGAGTTAAAGGTTGATGTAGGTGGTGGTGAAAGGTTTGATAGTTTGACTGATTTGGTTGAACACTACAAAAAAAATCCAATGGTTGAAACTTTGGGTACTGTT
tile5-179W	GGTGAATCTAATGATGGGAAGTCCAAGGTTACTCATGTTATGATTAGATGTCAAGAGTTAAAGTGGGATGTAGGTGGTGGTGAAAGGTTTGATAGTTTGACTGATTTGGTTGAACACTACAAAAAAAATCCAATGGTTGAAACTTTGGGTACTGTT
tile5-179Y	GGTGAATCTAATGATGGGAAGTCCAAGGTTACTCATGTTATGATTAGATGTCAAGAGTTAAAGTATGATGTAGGTGGTGGTGAAAGGTTTGATAGTTTGACTGATTTGGTTGAACACTACAAAAAAAATCCAATGGTTGAAACTTTGGGTACTGTT
tile5-179STOP	GGTGAATCTAATGATGGGAAGTCCAAGGTTACTCATGTTATGATTAGATGTCAAGAGTTAAAGTAAGATGTAGGTGGTGGTGAAAGGTTTGATAGTTTGACTGATTTGGTTGAACACTACAAAAAAAATCCAATGGTTGAAACTTTGGGTACTGTT
tile5-180A	GGTGAATCTAATGATGGGAAGTCCAAGGTTACTCATGTTATGATTAGATGTCAAGAGTTAAAGTATGCTGTAGGTGGTGGTGAAAGGTTTGATAGTTTGACTGATTTGGTTGAACACTACAAAAAAAATCCAATGGTTGAAACTTTGGGTACTGTT
tile5-180C	GGTGAATCTAATGATGGGAAGTCCAAGGTTACTCATGTTATGATTAGATGTCAAGAGTTAAAGTATTGTGTAGGTGGTGGTGAAAGGTTTGATAGTTTGACTGATTTGGTTGAACACTACAAAAAAAATCCAATGGTTGAAACTTTGGGTACTGTT
tile5-180D	GGTGAATCTAATGATGGGAAGTCCAAGGTTACTCATGTTATGATTAGATGTCAAGAGTTAAAGTATGATGTAGGTGGTGGTGAAAGGTTTGATAGTTTGACTGATTTGGTTGAACACTACAAAAAAAATCCAATGGTTGAAACTTTGGGTACTGTT
tile5-180E	GGTGAATCTAATGATGGGAAGTCCAAGGTTACTCATGTTATGATTAGATGTCAAGAGTTAAAGTATGAAGTAGGTGGTGGTGAAAGGTTTGATAGTTTGACTGATTTGGTTGAACACTACAAAAAAAATCCAATGGTTGAAACTTTGGGTACTGTT
tile5-180F	GGTGAATCTAATGATGGGAAGTCCAAGGTTACTCATGTTATGATTAGATGTCAAGAGTTAAAGTATTTTGTAGGTGGTGGTGAAAGGTTTGATAGTTTGACTGATTTGGTTGAACACTACAAAAAAAATCCAATGGTTGAAACTTTGGGTACTGTT
tile5-180G	GGTGAATCTAATGATGGGAAGTCCAAGGTTACTCATGTTATGATTAGATGTCAAGAGTTAAAGTATGGTGTAGGTGGTGGTGAAAGGTTTGATAGTTTGACTGATTTGGTTGAACACTACAAAAAAAATCCAATGGTTGAAACTTTGGGTACTGTT
tile5-180H	GGTGAATCTAATGATGGGAAGTCCAAGGTTACTCATGTTATGATTAGATGTCAAGAGTTAAAGTATCATGTAGGTGGTGGTGAAAGGTTTGATAGTTTGACTGATTTGGTTGAACACTACAAAAAAAATCCAATGGTTGAAACTTTGGGTACTGTT
tile5-180I	GGTGAATCTAATGATGGGAAGTCCAAGGTTACTCATGTTATGATTAGATGTCAAGAGTTAAAGTATATTGTAGGTGGTGGTGAAAGGTTTGATAGTTTGACTGATTTGGTTGAACACTACAAAAAAAATCCAATGGTTGAAACTTTGGGTACTGTT
tile5-180K	GGTGAATCTAATGATGGGAAGTCCAAGGTTACTCATGTTATGATTAGATGTCAAGAGTTAAAGTATAAAGTAGGTGGTGGTGAAAGGTTTGATAGTTTGACTGATTTGGTTGAACACTACAAAAAAAATCCAATGGTTGAAACTTTGGGTACTGTT
tile5-180L	GGTGAATCTAATGATGGGAAGTCCAAGGTTACTCATGTTATGATTAGATGTCAAGAGTTAAAGTATTTGGTAGGTGGTGGTGAAAGGTTTGATAGTTTGACTGATTTGGTTGAACACTACAAAAAAAATCCAATGGTTGAAACTTTGGGTACTGTT
tile5-180M	GGTGAATCTAATGATGGGAAGTCCAAGGTTACTCATGTTATGATTAGATGTCAAGAGTTAAAGTATATGGTAGGTGGTGGTGAAAGGTTTGATAGTTTGACTGATTTGGTTGAACACTACAAAAAAAATCCAATGGTTGAAACTTTGGGTACTGTT
tile5-180N	GGTGAATCTAATGATGGGAAGTCCAAGGTTACTCATGTTATGATTAGATGTCAAGAGTTAAAGTATAATGTAGGTGGTGGTGAAAGGTTTGATAGTTTGACTGATTTGGTTGAACACTACAAAAAAAATCCAATGGTTGAAACTTTGGGTACTGTT
tile5-180P	GGTGAATCTAATGATGGGAAGTCCAAGGTTACTCATGTTATGATTAGATGTCAAGAGTTAAAGTATCCAGTAGGTGGTGGTGAAAGGTTTGATAGTTTGACTGATTTGGTTGAACACTACAAAAAAAATCCAATGGTTGAAACTTTGGGTACTGTT
tile5-180Q	GGTGAATCTAATGATGGGAAGTCCAAGGTTACTCATGTTATGATTAGATGTCAAGAGTTAAAGTATCAAGTAGGTGGTGGTGAAAGGTTTGATAGTTTGACTGATTTGGTTGAACACTACAAAAAAAATCCAATGGTTGAAACTTTGGGTACTGTT
tile5-180R	GGTGAATCTAATGATGGGAAGTCCAAGGTTACTCATGTTATGATTAGATGTCAAGAGTTAAAGTATAGAGTAGGTGGTGGTGAAAGGTTTGATAGTTTGACTGATTTGGTTGAACACTACAAAAAAAATCCAATGGTTGAAACTTTGGGTACTGTT
tile5-180S	GGTGAATCTAATGATGGGAAGTCCAAGGTTACTCATGTTATGATTAGATGTCAAGAGTTAAAGTATTCTGTAGGTGGTGGTGAAAGGTTTGATAGTTTGACTGATTTGGTTGAACACTACAAAAAAAATCCAATGGTTGAAACTTTGGGTACTGTT
tile5-180T	GGTGAATCTAATGATGGGAAGTCCAAGGTTACTCATGTTATGATTAGATGTCAAGAGTTAAAGTATACTGTAGGTGGTGGTGAAAGGTTTGATAGTTTGACTGATTTGGTTGAACACTACAAAAAAAATCCAATGGTTGAAACTTTGGGTACTGTT
tile5-180V	GGTGAATCTAATGATGGGAAGTCCAAGGTTACTCATGTTATGATTAGATGTCAAGAGTTAAAGTATGTTGTAGGTGGTGGTGAAAGGTTTGATAGTTTGACTGATTTGGTTGAACACTACAAAAAAAATCCAATGGTTGAAACTTTGGGTACTGTT
tile5-180W	GGTGAATCTAATGATGGGAAGTCCAAGGTTACTCATGTTATGATTAGATGTCAAGAGTTAAAGTATTGGGTAGGTGGTGGTGAAAGGTTTGATAGTTTGACTGATTTGGTTGAACACTACAAAAAAAATCCAATGGTTGAAACTTTGGGTACTGTT
tile5-180Y	GGTGAATCTAATGATGGGAAGTCCAAGGTTACTCATGTTATGATTAGATGTCAAGAGTTAAAGTATTATGTAGGTGGTGGTGAAAGGTTTGATAGTTTGACTGATTTGGTTGAACACTACAAAAAAAATCCAATGGTTGAAACTTTGGGTACTGTT
tile5-180STOP	GGTGAATCTAATGATGGGAAGTCCAAGGTTACTCATGTTATGATTAGATGTCAAGAGTTAAAGTATTAAGTAGGTGGTGGTGAAAGGTTTGATAGTTTGACTGATTTGGTTGAACACTACAAAAAAAATCCAATGGTTGAAACTTTGGGTACTGTT
tile5-181A	GGTGAATCTAATGATGGGAAGTCCAAGGTTACTCATGTTATGATTAGATGTCAAGAGTTAAAGTATGATGCTGGTGGTGGTGAAAGGTTTGATAGTTTGACTGATTTGGTTGAACACTACAAAAAAAATCCAATGGTTGAAACTTTGGGTACTGTT
[truncated: 4,666 more rows]

## Sheet: Pool B - Even Tiles
Name	Sequence
tile2-WT	CCCATCTAAATCTAATCCTGGTGATTTTACTCTCTCCGTTAGAAGAAATGGTGCTGTTACTCATATTAAAATACAAAATACTGGCGATTATTATGATTTGTATGGTGGTGAAAAATTTGCTACTTTGGCTGAATTGGTTCAATATTATATGGAACATCATGGTCAATTGAAAG
tile2-40A	CCCATCTAAATCTAATCCTGGTGCTTTTACTCTCTCCGTTAGAAGAAATGGTGCTGTTACTCATATTAAAATACAAAATACTGGCGATTATTATGATTTGTATGGTGGTGAAAAATTTGCTACTTTGGCTGAATTGGTTCAATATTATATGGAACATCATGGTCAATTGAAAG
tile2-40C	CCCATCTAAATCTAATCCTGGTTGTTTTACTCTCTCCGTTAGAAGAAATGGTGCTGTTACTCATATTAAAATACAAAATACTGGCGATTATTATGATTTGTATGGTGGTGAAAAATTTGCTACTTTGGCTGAATTGGTTCAATATTATATGGAACATCATGGTCAATTGAAAG
tile2-40D	CCCATCTAAATCTAATCCTGGTGATTTTACTCTCTCCGTTAGAAGAAATGGTGCTGTTACTCATATTAAAATACAAAATACTGGCGATTATTATGATTTGTATGGTGGTGAAAAATTTGCTACTTTGGCTGAATTGGTTCAATATTATATGGAACATCATGGTCAATTGAAAG
tile2-40E	CCCATCTAAATCTAATCCTGGTGAATTTACTCTCTCCGTTAGAAGAAATGGTGCTGTTACTCATATTAAAATACAAAATACTGGCGATTATTATGATTTGTATGGTGGTGAAAAATTTGCTACTTTGGCTGAATTGGTTCAATATTATATGGAACATCATGGTCAATTGAAAG
tile2-40F	CCCATCTAAATCTAATCCTGGTTTTTTTACTCTCTCCGTTAGAAGAAATGGTGCTGTTACTCATATTAAAATACAAAATACTGGCGATTATTATGATTTGTATGGTGGTGAAAAATTTGCTACTTTGGCTGAATTGGTTCAATATTATATGGAACATCATGGTCAATTGAAAG
tile2-40G	CCCATCTAAATCTAATCCTGGTGGTTTTACTCTCTCCGTTAGAAGAAATGGTGCTGTTACTCATATTAAAATACAAAATACTGGCGATTATTATGATTTGTATGGTGGTGAAAAATTTGCTACTTTGGCTGAATTGGTTCAATATTATATGGAACATCATGGTCAATTGAAAG
tile2-40H	CCCATCTAAATCTAATCCTGGTCATTTTACTCTCTCCGTTAGAAGAAATGGTGCTGTTACTCATATTAAAATACAAAATACTGGCGATTATTATGATTTGTATGGTGGTGAAAAATTTGCTACTTTGGCTGAATTGGTTCAATATTATATGGAACATCATGGTCAATTGAAAG
tile2-40I	CCCATCTAAATCTAATCCTGGTATTTTTACTCTCTCCGTTAGAAGAAATGGTGCTGTTACTCATATTAAAATACAAAATACTGGCGATTATTATGATTTGTATGGTGGTGAAAAATTTGCTACTTTGGCTGAATTGGTTCAATATTATATGGAACATCATGGTCAATTGAAAG
tile2-40K	CCCATCTAAATCTAATCCTGGTAAATTTACTCTCTCCGTTAGAAGAAATGGTGCTGTTACTCATATTAAAATACAAAATACTGGCGATTATTATGATTTGTATGGTGGTGAAAAATTTGCTACTTTGGCTGAATTGGTTCAATATTATATGGAACATCATGGTCAATTGAAAG
tile2-40L	CCCATCTAAATCTAATCCTGGTTTGTTTACTCTCTCCGTTAGAAGAAATGGTGCTGTTACTCATATTAAAATACAAAATACTGGCGATTATTATGATTTGTATGGTGGTGAAAAATTTGCTACTTTGGCTGAATTGGTTCAATATTATATGGAACATCATGGTCAATTGAAAG
tile2-40M	CCCATCTAAATCTAATCCTGGTATGTTTACTCTCTCCGTTAGAAGAAATGGTGCTGTTACTCATATTAAAATACAAAATACTGGCGATTATTATGATTTGTATGGTGGTGAAAAATTTGCTACTTTGGCTGAATTGGTTCAATATTATATGGAACATCATGGTCAATTGAAAG
tile2-40N	CCCATCTAAATCTAATCCTGGTAATTTTACTCTCTCCGTTAGAAGAAATGGTGCTGTTACTCATATTAAAATACAAAATACTGGCGATTATTATGATTTGTATGGTGGTGAAAAATTTGCTACTTTGGCTGAATTGGTTCAATATTATATGGAACATCATGGTCAATTGAAAG
tile2-40P	CCCATCTAAATCTAATCCTGGTCCATTTACTCTCTCCGTTAGAAGAAATGGTGCTGTTACTCATATTAAAATACAAAATACTGGCGATTATTATGATTTGTATGGTGGTGAAAAATTTGCTACTTTGGCTGAATTGGTTCAATATTATATGGAACATCATGGTCAATTGAAAG
tile2-40Q	CCCATCTAAATCTAATCCTGGTCAATTTACTCTCTCCGTTAGAAGAAATGGTGCTGTTACTCATATTAAAATACAAAATACTGGCGATTATTATGATTTGTATGGTGGTGAAAAATTTGCTACTTTGGCTGAATTGGTTCAATATTATATGGAACATCATGGTCAATTGAAAG
tile2-40R	CCCATCTAAATCTAATCCTGGTAGATTTACTCTCTCCGTTAGAAGAAATGGTGCTGTTACTCATATTAAAATACAAAATACTGGCGATTATTATGATTTGTATGGTGGTGAAAAATTTGCTACTTTGGCTGAATTGGTTCAATATTATATGGAACATCATGGTCAATTGAAAG
tile2-40S	CCCATCTAAATCTAATCCTGGTTCTTTTACTCTCTCCGTTAGAAGAAATGGTGCTGTTACTCATATTAAAATACAAAATACTGGCGATTATTATGATTTGTATGGTGGTGAAAAATTTGCTACTTTGGCTGAATTGGTTCAATATTATATGGAACATCATGGTCAATTGAAAG
tile2-40T	CCCATCTAAATCTAATCCTGGTACTTTTACTCTCTCCGTTAGAAGAAATGGTGCTGTTACTCATATTAAAATACAAAATACTGGCGATTATTATGATTTGTATGGTGGTGAAAAATTTGCTACTTTGGCTGAATTGGTTCAATATTATATGGAACATCATGGTCAATTGAAAG
tile2-40V	CCCATCTAAATCTAATCCTGGTGTTTTTACTCTCTCCGTTAGAAGAAATGGTGCTGTTACTCATATTAAAATACAAAATACTGGCGATTATTATGATTTGTATGGTGGTGAAAAATTTGCTACTTTGGCTGAATTGGTTCAATATTATATGGAACATCATGGTCAATTGAAAG
tile2-40W	CCCATCTAAATCTAATCCTGGTTGGTTTACTCTCTCCGTTAGAAGAAATGGTGCTGTTACTCATATTAAAATACAAAATACTGGCGATTATTATGATTTGTATGGTGGTGAAAAATTTGCTACTTTGGCTGAATTGGTTCAATATTATATGGAACATCATGGTCAATTGAAAG
tile2-40Y	CCCATCTAAATCTAATCCTGGTTATTTTACTCTCTCCGTTAGAAGAAATGGTGCTGTTACTCATATTAAAATACAAAATACTGGCGATTATTATGATTTGTATGGTGGTGAAAAATTTGCTACTTTGGCTGAATTGGTTCAATATTATATGGAACATCATGGTCAATTGAAAG
tile2-40STOP	CCCATCTAAATCTAATCCTGGTTAATTTACTCTCTCCGTTAGAAGAAATGGTGCTGTTACTCATATTAAAATACAAAATACTGGCGATTATTATGATTTGTATGGTGGTGAAAAATTTGCTACTTTGGCTGAATTGGTTCAATATTATATGGAACATCATGGTCAATTGAAAG
tile2-41A	CCCATCTAAATCTAATCCTGGTGATGCTACTCTCTCCGTTAGAAGAAATGGTGCTGTTACTCATATTAAAATACAAAATACTGGCGATTATTATGATTTGTATGGTGGTGAAAAATTTGCTACTTTGGCTGAATTGGTTCAATATTATATGGAACATCATGGTCAATTGAAAG
tile2-41C	CCCATCTAAATCTAATCCTGGTGATTGTACTCTCTCCGTTAGAAGAAATGGTGCTGTTACTCATATTAAAATACAAAATACTGGCGATTATTATGATTTGTATGGTGGTGAAAAATTTGCTACTTTGGCTGAATTGGTTCAATATTATATGGAACATCATGGTCAATTGAAAG
tile2-41D	CCCATCTAAATCTAATCCTGGTGATGATACTCTCTCCGTTAGAAGAAATGGTGCTGTTACTCATATTAAAATACAAAATACTGGCGATTATTATGATTTGTATGGTGGTGAAAAATTTGCTACTTTGGCTGAATTGGTTCAATATTATATGGAACATCATGGTCAATTGAAAG
tile2-41E	CCCATCTAAATCTAATCCTGGTGATGAAACTCTCTCCGTTAGAAGAAATGGTGCTGTTACTCATATTAAAATACAAAATACTGGCGATTATTATGATTTGTATGGTGGTGAAAAATTTGCTACTTTGGCTGAATTGGTTCAATATTATATGGAACATCATGGTCAATTGAAAG
tile2-41F	CCCATCTAAATCTAATCCTGGTGATTTTACTCTCTCCGTTAGAAGAAATGGTGCTGTTACTCATATTAAAATACAAAATACTGGCGATTATTATGATTTGTATGGTGGTGAAAAATTTGCTACTTTGGCTGAATTGGTTCAATATTATATGGAACATCATGGTCAATTGAAAG
tile2-41G	CCCATCTAAATCTAATCCTGGTGATGGTACTCTCTCCGTTAGAAGAAATGGTGCTGTTACTCATATTAAAATACAAAATACTGGCGATTATTATGATTTGTATGGTGGTGAAAAATTTGCTACTTTGGCTGAATTGGTTCAATATTATATGGAACATCATGGTCAATTGAAAG
tile2-41H	CCCATCTAAATCTAATCCTGGTGATCATACTCTCTCCGTTAGAAGAAATGGTGCTGTTACTCATATTAAAATACAAAATACTGGCGATTATTATGATTTGTATGGTGGTGAAAAATTTGCTACTTTGGCTGAATTGGTTCAATATTATATGGAACATCATGGTCAATTGAAAG
tile2-41I	CCCATCTAAATCTAATCCTGGTGATATTACTCTCTCCGTTAGAAGAAATGGTGCTGTTACTCATATTAAAATACAAAATACTGGCGATTATTATGATTTGTATGGTGGTGAAAAATTTGCTACTTTGGCTGAATTGGTTCAATATTATATGGAACATCATGGTCAATTGAAAG
tile2-41K	CCCATCTAAATCTAATCCTGGTGATAAAACTCTCTCCGTTAGAAGAAATGGTGCTGTTACTCATATTAAAATACAAAATACTGGCGATTATTATGATTTGTATGGTGGTGAAAAATTTGCTACTTTGGCTGAATTGGTTCAATATTATATGGAACATCATGGTCAATTGAAAG
tile2-41L	CCCATCTAAATCTAATCCTGGTGATTTGACTCTCTCCGTTAGAAGAAATGGTGCTGTTACTCATATTAAAATACAAAATACTGGCGATTATTATGATTTGTATGGTGGTGAAAAATTTGCTACTTTGGCTGAATTGGTTCAATATTATATGGAACATCATGGTCAATTGAAAG
tile2-41M	CCCATCTAAATCTAATCCTGGTGATATGACTCTCTCCGTTAGAAGAAATGGTGCTGTTACTCATATTAAAATACAAAATACTGGCGATTATTATGATTTGTATGGTGGTGAAAAATTTGCTACTTTGGCTGAATTGGTTCAATATTATATGGAACATCATGGTCAATTGAAAG
tile2-41N	CCCATCTAAATCTAATCCTGGTGATAATACTCTCTCCGTTAGAAGAAATGGTGCTGTTACTCATATTAAAATACAAAATACTGGCGATTATTATGATTTGTATGGTGGTGAAAAATTTGCTACTTTGGCTGAATTGGTTCAATATTATATGGAACATCATGGTCAATTGAAAG
tile2-41P	CCCATCTAAATCTAATCCTGGTGATCCAACTCTCTCCGTTAGAAGAAATGGTGCTGTTACTCATATTAAAATACAAAATACTGGCGATTATTATGATTTGTATGGTGGTGAAAAATTTGCTACTTTGGCTGAATTGGTTCAATATTATATGGAACATCATGGTCAATTGAAAG
tile2-41Q	CCCATCTAAATCTAATCCTGGTGATCAAACTCTCTCCGTTAGAAGAAATGGTGCTGTTACTCATATTAAAATACAAAATACTGGCGATTATTATGATTTGTATGGTGGTGAAAAATTTGCTACTTTGGCTGAATTGGTTCAATATTATATGGAACATCATGGTCAATTGAAAG
tile2-41R	CCCATCTAAATCTAATCCTGGTGATAGAACTCTCTCCGTTAGAAGAAATGGTGCTGTTACTCATATTAAAATACAAAATACTGGCGATTATTATGATTTGTATGGTGGTGAAAAATTTGCTACTTTGGCTGAATTGGTTCAATATTATATGGAACATCATGGTCAATTGAAAG
tile2-41S	CCCATCTAAATCTAATCCTGGTGATTCTACTCTCTCCGTTAGAAGAAATGGTGCTGTTACTCATATTAAAATACAAAATACTGGCGATTATTATGATTTGTATGGTGGTGAAAAATTTGCTACTTTGGCTGAATTGGTTCAATATTATATGGAACATCATGGTCAATTGAAAG
tile2-41T	CCCATCTAAATCTAATCCTGGTGATACTACTCTCTCCGTTAGAAGAAATGGTGCTGTTACTCATATTAAAATACAAAATACTGGCGATTATTATGATTTGTATGGTGGTGAAAAATTTGCTACTTTGGCTGAATTGGTTCAATATTATATGGAACATCATGGTCAATTGAAAG
tile2-41V	CCCATCTAAATCTAATCCTGGTGATGTTACTCTCTCCGTTAGAAGAAATGGTGCTGTTACTCATATTAAAATACAAAATACTGGCGATTATTATGATTTGTATGGTGGTGAAAAATTTGCTACTTTGGCTGAATTGGTTCAATATTATATGGAACATCATGGTCAATTGAAAG
tile2-41W	CCCATCTAAATCTAATCCTGGTGATTGGACTCTCTCCGTTAGAAGAAATGGTGCTGTTACTCATATTAAAATACAAAATACTGGCGATTATTATGATTTGTATGGTGGTGAAAAATTTGCTACTTTGGCTGAATTGGTTCAATATTATATGGAACATCATGGTCAATTGAAAG
tile2-41Y	CCCATCTAAATCTAATCCTGGTGATTATACTCTCTCCGTTAGAAGAAATGGTGCTGTTACTCATATTAAAATACAAAATACTGGCGATTATTATGATTTGTATGGTGGTGAAAAATTTGCTACTTTGGCTGAATTGGTTCAATATTATATGGAACATCATGGTCAATTGAAAG
tile2-41STOP	CCCATCTAAATCTAATCCTGGTGATTAAACTCTCTCCGTTAGAAGAAATGGTGCTGTTACTCATATTAAAATACAAAATACTGGCGATTATTATGATTTGTATGGTGGTGAAAAATTTGCTACTTTGGCTGAATTGGTTCAATATTATATGGAACATCATGGTCAATTGAAAG
tile2-42A	CCCATCTAAATCTAATCCTGGTGATTTTGCTCTCTCCGTTAGAAGAAATGGTGCTGTTACTCATATTAAAATACAAAATACTGGCGATTATTATGATTTGTATGGTGGTGAAAAATTTGCTACTTTGGCTGAATTGGTTCAATATTATATGGAACATCATGGTCAATTGAAAG
tile2-42C	CCCATCTAAATCTAATCCTGGTGATTTTTGTCTCTCCGTTAGAAGAAATGGTGCTGTTACTCATATTAAAATACAAAATACTGGCGATTATTATGATTTGTATGGTGGTGAAAAATTTGCTACTTTGGCTGAATTGGTTCAATATTATATGGAACATCATGGTCAATTGAAAG
tile2-42D	CCCATCTAAATCTAATCCTGGTGATTTTGATCTCTCCGTTAGAAGAAATGGTGCTGTTACTCATATTAAAATACAAAATACTGGCGATTATTATGATTTGTATGGTGGTGAAAAATTTGCTACTTTGGCTGAATTGGTTCAATATTATATGGAACATCATGGTCAATTGAAAG
tile2-42E	CCCATCTAAATCTAATCCTGGTGATTTTGAACTCTCCGTTAGAAGAAATGGTGCTGTTACTCATATTAAAATACAAAATACTGGCGATTATTATGATTTGTATGGTGGTGAAAAATTTGCTACTTTGGCTGAATTGGTTCAATATTATATGGAACATCATGGTCAATTGAAAG
tile2-42F	CCCATCTAAATCTAATCCTGGTGATTTTTTTCTCTCCGTTAGAAGAAATGGTGCTGTTACTCATATTAAAATACAAAATACTGGCGATTATTATGATTTGTATGGTGGTGAAAAATTTGCTACTTTGGCTGAATTGGTTCAATATTATATGGAACATCATGGTCAATTGAAAG
tile2-42G	CCCATCTAAATCTAATCCTGGTGATTTTGGTCTCTCCGTTAGAAGAAATGGTGCTGTTACTCATATTAAAATACAAAATACTGGCGATTATTATGATTTGTATGGTGGTGAAAAATTTGCTACTTTGGCTGAATTGGTTCAATATTATATGGAACATCATGGTCAATTGAAAG
tile2-42H	CCCATCTAAATCTAATCCTGGTGATTTTCATCTCTCCGTTAGAAGAAATGGTGCTGTTACTCATATTAAAATACAAAATACTGGCGATTATTATGATTTGTATGGTGGTGAAAAATTTGCTACTTTGGCTGAATTGGTTCAATATTATATGGAACATCATGGTCAATTGAAAG
tile2-42I	CCCATCTAAATCTAATCCTGGTGATTTTATTCTCTCCGTTAGAAGAAATGGTGCTGTTACTCATATTAAAATACAAAATACTGGCGATTATTATGATTTGTATGGTGGTGAAAAATTTGCTACTTTGGCTGAATTGGTTCAATATTATATGGAACATCATGGTCAATTGAAAG
tile2-42K	CCCATCTAAATCTAATCCTGGTGATTTTAAACTCTCCGTTAGAAGAAATGGTGCTGTTACTCATATTAAAATACAAAATACTGGCGATTATTATGATTTGTATGGTGGTGAAAAATTTGCTACTTTGGCTGAATTGGTTCAATATTATATGGAACATCATGGTCAATTGAAAG
tile2-42L	CCCATCTAAATCTAATCCTGGTGATTTTTTGCTCTCCGTTAGAAGAAATGGTGCTGTTACTCATATTAAAATACAAAATACTGGCGATTATTATGATTTGTATGGTGGTGAAAAATTTGCTACTTTGGCTGAATTGGTTCAATATTATATGGAACATCATGGTCAATTGAAAG
tile2-42M	CCCATCTAAATCTAATCCTGGTGATTTTATGCTCTCCGTTAGAAGAAATGGTGCTGTTACTCATATTAAAATACAAAATACTGGCGATTATTATGATTTGTATGGTGGTGAAAAATTTGCTACTTTGGCTGAATTGGTTCAATATTATATGGAACATCATGGTCAATTGAAAG
tile2-42N	CCCATCTAAATCTAATCCTGGTGATTTTAATCTCTCCGTTAGAAGAAATGGTGCTGTTACTCATATTAAAATACAAAATACTGGCGATTATTATGATTTGTATGGTGGTGAAAAATTTGCTACTTTGGCTGAATTGGTTCAATATTATATGGAACATCATGGTCAATTGAAAG
tile2-42P	CCCATCTAAATCTAATCCTGGTGATTTTCCACTCTCCGTTAGAAGAAATGGTGCTGTTACTCATATTAAAATACAAAATACTGGCGATTATTATGATTTGTATGGTGGTGAAAAATTTGCTACTTTGGCTGAATTGGTTCAATATTATATGGAACATCATGGTCAATTGAAAG
tile2-42Q	CCCATCTAAATCTAATCCTGGTGATTTTCAACTCTCCGTTAGAAGAAATGGTGCTGTTACTCATATTAAAATACAAAATACTGGCGATTATTATGATTTGTATGGTGGTGAAAAATTTGCTACTTTGGCTGAATTGGTTCAATATTATATGGAACATCATGGTCAATTGAAAG
tile2-42R	CCCATCTAAATCTAATCCTGGTGATTTTAGACTCTCCGTTAGAAGAAATGGTGCTGTTACTCATATTAAAATACAAAATACTGGCGATTATTATGATTTGTATGGTGGTGAAAAATTTGCTACTTTGGCTGAATTGGTTCAATATTATATGGAACATCATGGTCAATTGAAAG
tile2-42S	CCCATCTAAATCTAATCCTGGTGATTTTTCTCTCTCCGTTAGAAGAAATGGTGCTGTTACTCATATTAAAATACAAAATACTGGCGATTATTATGATTTGTATGGTGGTGAAAAATTTGCTACTTTGGCTGAATTGGTTCAATATTATATGGAACATCATGGTCAATTGAAAG
tile2-42T	CCCATCTAAATCTAATCCTGGTGATTTTACTCTCTCCGTTAGAAGAAATGGTGCTGTTACTCATATTAAAATACAAAATACTGGCGATTATTATGATTTGTATGGTGGTGAAAAATTTGCTACTTTGGCTGAATTGGTTCAATATTATATGGAACATCATGGTCAATTGAAAG
tile2-42V	CCCATCTAAATCTAATCCTGGTGATTTTGTTCTCTCCGTTAGAAGAAATGGTGCTGTTACTCATATTAAAATACAAAATACTGGCGATTATTATGATTTGTATGGTGGTGAAAAATTTGCTACTTTGGCTGAATTGGTTCAATATTATATGGAACATCATGGTCAATTGAAAG
tile2-42W	CCCATCTAAATCTAATCCTGGTGATTTTTGGCTCTCCGTTAGAAGAAATGGTGCTGTTACTCATATTAAAATACAAAATACTGGCGATTATTATGATTTGTATGGTGGTGAAAAATTTGCTACTTTGGCTGAATTGGTTCAATATTATATGGAACATCATGGTCAATTGAAAG
tile2-42Y	CCCATCTAAATCTAATCCTGGTGATTTTTATCTCTCCGTTAGAAGAAATGGTGCTGTTACTCATATTAAAATACAAAATACTGGCGATTATTATGATTTGTATGGTGGTGAAAAATTTGCTACTTTGGCTGAATTGGTTCAATATTATATGGAACATCATGGTCAATTGAAAG
tile2-42STOP	CCCATCTAAATCTAATCCTGGTGATTTTTAACTCTCCGTTAGAAGAAATGGTGCTGTTACTCATATTAAAATACAAAATACTGGCGATTATTATGATTTGTATGGTGGTGAAAAATTTGCTACTTTGGCTGAATTGGTTCAATATTATATGGAACATCATGGTCAATTGAAAG
tile2-43A	CCCATCTAAATCTAATCCTGGTGATTTTACTGCTTCCGTTAGAAGAAATGGTGCTGTTACTCATATTAAAATACAAAATACTGGCGATTATTATGATTTGTATGGTGGTGAAAAATTTGCTACTTTGGCTGAATTGGTTCAATATTATATGGAACATCATGGTCAATTGAAAG
tile2-43C	CCCATCTAAATCTAATCCTGGTGATTTTACTTGTTCCGTTAGAAGAAATGGTGCTGTTACTCATATTAAAATACAAAATACTGGCGATTATTATGATTTGTATGGTGGTGAAAAATTTGCTACTTTGGCTGAATTGGTTCAATATTATATGGAACATCATGGTCAATTGAAAG
tile2-43D	CCCATCTAAATCTAATCCTGGTGATTTTACTGATTCCGTTAGAAGAAATGGTGCTGTTACTCATATTAAAATACAAAATACTGGCGATTATTATGATTTGTATGGTGGTGAAAAATTTGCTACTTTGGCTGAATTGGTTCAATATTATATGGAACATCATGGTCAATTGAAAG
tile2-43E	CCCATCTAAATCTAATCCTGGTGATTTTACTGAATCCGTTAGAAGAAATGGTGCTGTTACTCATATTAAAATACAAAATACTGGCGATTATTATGATTTGTATGGTGGTGAAAAATTTGCTACTTTGGCTGAATTGGTTCAATATTATATGGAACATCATGGTCAATTGAAAG
tile2-43F	CCCATCTAAATCTAATCCTGGTGATTTTACTTTTTCCGTTAGAAGAAATGGTGCTGTTACTCATATTAAAATACAAAATACTGGCGATTATTATGATTTGTATGGTGGTGAAAAATTTGCTACTTTGGCTGAATTGGTTCAATATTATATGGAACATCATGGTCAATTGAAAG
tile2-43G	CCCATCTAAATCTAATCCTGGTGATTTTACTGGTTCCGTTAGAAGAAATGGTGCTGTTACTCATATTAAAATACAAAATACTGGCGATTATTATGATTTGTATGGTGGTGAAAAATTTGCTACTTTGGCTGAATTGGTTCAATATTATATGGAACATCATGGTCAATTGAAAG
tile2-43H	CCCATCTAAATCTAATCCTGGTGATTTTACTCATTCCGTTAGAAGAAATGGTGCTGTTACTCATATTAAAATACAAAATACTGGCGATTATTATGATTTGTATGGTGGTGAAAAATTTGCTACTTTGGCTGAATTGGTTCAATATTATATGGAACATCATGGTCAATTGAAAG
tile2-43I	CCCATCTAAATCTAATCCTGGTGATTTTACTATTTCCGTTAGAAGAAATGGTGCTGTTACTCATATTAAAATACAAAATACTGGCGATTATTATGATTTGTATGGTGGTGAAAAATTTGCTACTTTGGCTGAATTGGTTCAATATTATATGGAACATCATGGTCAATTGAAAG
tile2-43K	CCCATCTAAATCTAATCCTGGTGATTTTACTAAATCCGTTAGAAGAAATGGTGCTGTTACTCATATTAAAATACAAAATACTGGCGATTATTATGATTTGTATGGTGGTGAAAAATTTGCTACTTTGGCTGAATTGGTTCAATATTATATGGAACATCATGGTCAATTGAAAG
tile2-43L	CCCATCTAAATCTAATCCTGGTGATTTTACTTTGTCCGTTAGAAGAAATGGTGCTGTTACTCATATTAAAATACAAAATACTGGCGATTATTATGATTTGTATGGTGGTGAAAAATTTGCTACTTTGGCTGAATTGGTTCAATATTATATGGAACATCATGGTCAATTGAAAG
tile2-43M	CCCATCTAAATCTAATCCTGGTGATTTTACTATGTCCGTTAGAAGAAATGGTGCTGTTACTCATATTAAAATACAAAATACTGGCGATTATTATGATTTGTATGGTGGTGAAAAATTTGCTACTTTGGCTGAATTGGTTCAATATTATATGGAACATCATGGTCAATTGAAAG
tile2-43N	CCCATCTAAATCTAATCCTGGTGATTTTACTAATTCCGTTAGAAGAAATGGTGCTGTTACTCATATTAAAATACAAAATACTGGCGATTATTATGATTTGTATGGTGGTGAAAAATTTGCTACTTTGGCTGAATTGGTTCAATATTATATGGAACATCATGGTCAATTGAAAG
tile2-43P	CCCATCTAAATCTAATCCTGGTGATTTTACTCCATCCGTTAGAAGAAATGGTGCTGTTACTCATATTAAAATACAAAATACTGGCGATTATTATGATTTGTATGGTGGTGAAAAATTTGCTACTTTGGCTGAATTGGTTCAATATTATATGGAACATCATGGTCAATTGAAAG
tile2-43Q	CCCATCTAAATCTAATCCTGGTGATTTTACTCAATCCGTTAGAAGAAATGGTGCTGTTACTCATATTAAAATACAAAATACTGGCGATTATTATGATTTGTATGGTGGTGAAAAATTTGCTACTTTGGCTGAATTGGTTCAATATTATATGGAACATCATGGTCAATTGAAAG
tile2-43R	CCCATCTAAATCTAATCCTGGTGATTTTACTAGATCCGTTAGAAGAAATGGTGCTGTTACTCATATTAAAATACAAAATACTGGCGATTATTATGATTTGTATGGTGGTGAAAAATTTGCTACTTTGGCTGAATTGGTTCAATATTATATGGAACATCATGGTCAATTGAAAG
tile2-43S	CCCATCTAAATCTAATCCTGGTGATTTTACTTCTTCCGTTAGAAGAAATGGTGCTGTTACTCATATTAAAATACAAAATACTGGCGATTATTATGATTTGTATGGTGGTGAAAAATTTGCTACTTTGGCTGAATTGGTTCAATATTATATGGAACATCATGGTCAATTGAAAG
tile2-43T	CCCATCTAAATCTAATCCTGGTGATTTTACTACTTCCGTTAGAAGAAATGGTGCTGTTACTCATATTAAAATACAAAATACTGGCGATTATTATGATTTGTATGGTGGTGAAAAATTTGCTACTTTGGCTGAATTGGTTCAATATTATATGGAACATCATGGTCAATTGAAAG
tile2-43V	CCCATCTAAATCTAATCCTGGTGATTTTACTGTTTCCGTTAGAAGAAATGGTGCTGTTACTCATATTAAAATACAAAATACTGGCGATTATTATGATTTGTATGGTGGTGAAAAATTTGCTACTTTGGCTGAATTGGTTCAATATTATATGGAACATCATGGTCAATTGAAAG
tile2-43W	CCCATCTAAATCTAATCCTGGTGATTTTACTTGGTCCGTTAGAAGAAATGGTGCTGTTACTCATATTAAAATACAAAATACTGGCGATTATTATGATTTGTATGGTGGTGAAAAATTTGCTACTTTGGCTGAATTGGTTCAATATTATATGGAACATCATGGTCAATTGAAAG
tile2-43Y	CCCATCTAAATCTAATCCTGGTGATTTTACTTATTCCGTTAGAAGAAATGGTGCTGTTACTCATATTAAAATACAAAATACTGGCGATTATTATGATTTGTATGGTGGTGAAAAATTTGCTACTTTGGCTGAATTGGTTCAATATTATATGGAACATCATGGTCAATTGAAAG
tile2-43STOP	CCCATCTAAATCTAATCCTGGTGATTTTACTTAATCCGTTAGAAGAAATGGTGCTGTTACTCATATTAAAATACAAAATACTGGCGATTATTATGATTTGTATGGTGGTGAAAAATTTGCTACTTTGGCTGAATTGGTTCAATATTATATGGAACATCATGGTCAATTGAAAG
tile2-44A	CCCATCTAAATCTAATCCTGGTGATTTTACTCTCGCTGTTAGAAGAAATGGTGCTGTTACTCATATTAAAATACAAAATACTGGCGATTATTATGATTTGTATGGTGGTGAAAAATTTGCTACTTTGGCTGAATTGGTTCAATATTATATGGAACATCATGGTCAATTGAAAG
tile2-44C	CCCATCTAAATCTAATCCTGGTGATTTTACTCTCTGTGTTAGAAGAAATGGTGCTGTTACTCATATTAAAATACAAAATACTGGCGATTATTATGATTTGTATGGTGGTGAAAAATTTGCTACTTTGGCTGAATTGGTTCAATATTATATGGAACATCATGGTCAATTGAAAG
tile2-44D	CCCATCTAAATCTAATCCTGGTGATTTTACTCTCGATGTTAGAAGAAATGGTGCTGTTACTCATATTAAAATACAAAATACTGGCGATTATTATGATTTGTATGGTGGTGAAAAATTTGCTACTTTGGCTGAATTGGTTCAATATTATATGGAACATCATGGTCAATTGAAAG
tile2-44E	CCCATCTAAATCTAATCCTGGTGATTTTACTCTCGAAGTTAGAAGAAATGGTGCTGTTACTCATATTAAAATACAAAATACTGGCGATTATTATGATTTGTATGGTGGTGAAAAATTTGCTACTTTGGCTGAATTGGTTCAATATTATATGGAACATCATGGTCAATTGAAAG
tile2-44F	CCCATCTAAATCTAATCCTGGTGATTTTACTCTCTTTGTTAGAAGAAATGGTGCTGTTACTCATATTAAAATACAAAATACTGGCGATTATTATGATTTGTATGGTGGTGAAAAATTTGCTACTTTGGCTGAATTGGTTCAATATTATATGGAACATCATGGTCAATTGAAAG
tile2-44G	CCCATCTAAATCTAATCCTGGTGATTTTACTCTCGGTGTTAGAAGAAATGGTGCTGTTACTCATATTAAAATACAAAATACTGGCGATTATTATGATTTGTATGGTGGTGAAAAATTTGCTACTTTGGCTGAATTGGTTCAATATTATATGGAACATCATGGTCAATTGAAAG
tile2-44H	CCCATCTAAATCTAATCCTGGTGATTTTACTCTCCATGTTAGAAGAAATGGTGCTGTTACTCATATTAAAATACAAAATACTGGCGATTATTATGATTTGTATGGTGGTGAAAAATTTGCTACTTTGGCTGAATTGGTTCAATATTATATGGAACATCATGGTCAATTGAAAG
tile2-44I	CCCATCTAAATCTAATCCTGGTGATTTTACTCTCATTGTTAGAAGAAATGGTGCTGTTACTCATATTAAAATACAAAATACTGGCGATTATTATGATTTGTATGGTGGTGAAAAATTTGCTACTTTGGCTGAATTGGTTCAATATTATATGGAACATCATGGTCAATTGAAAG
tile2-44K	CCCATCTAAATCTAATCCTGGTGATTTTACTCTCAAAGTTAGAAGAAATGGTGCTGTTACTCATATTAAAATACAAAATACTGGCGATTATTATGATTTGTATGGTGGTGAAAAATTTGCTACTTTGGCTGAATTGGTTCAATATTATATGGAACATCATGGTCAATTGAAAG
tile2-44L	CCCATCTAAATCTAATCCTGGTGATTTTACTCTCTTGGTTAGAAGAAATGGTGCTGTTACTCATATTAAAATACAAAATACTGGCGATTATTATGATTTGTATGGTGGTGAAAAATTTGCTACTTTGGCTGAATTGGTTCAATATTATATGGAACATCATGGTCAATTGAAAG
tile2-44M	CCCATCTAAATCTAATCCTGGTGATTTTACTCTCATGGTTAGAAGAAATGGTGCTGTTACTCATATTAAAATACAAAATACTGGCGATTATTATGATTTGTATGGTGGTGAAAAATTTGCTACTTTGGCTGAATTGGTTCAATATTATATGGAACATCATGGTCAATTGAAAG
tile2-44N	CCCATCTAAATCTAATCCTGGTGATTTTACTCTCAATGTTAGAAGAAATGGTGCTGTTACTCATATTAAAATACAAAATACTGGCGATTATTATGATTTGTATGGTGGTGAAAAATTTGCTACTTTGGCTGAATTGGTTCAATATTATATGGAACATCATGGTCAATTGAAAG
tile2-44P	CCCATCTAAATCTAATCCTGGTGATTTTACTCTCCCAGTTAGAAGAAATGGTGCTGTTACTCATATTAAAATACAAAATACTGGCGATTATTATGATTTGTATGGTGGTGAAAAATTTGCTACTTTGGCTGAATTGGTTCAATATTATATGGAACATCATGGTCAATTGAAAG
tile2-44Q	CCCATCTAAATCTAATCCTGGTGATTTTACTCTCCAAGTTAGAAGAAATGGTGCTGTTACTCATATTAAAATACAAAATACTGGCGATTATTATGATTTGTATGGTGGTGAAAAATTTGCTACTTTGGCTGAATTGGTTCAATATTATATGGAACATCATGGTCAATTGAAAG
tile2-44R	CCCATCTAAATCTAATCCTGGTGATTTTACTCTCAGAGTTAGAAGAAATGGTGCTGTTACTCATATTAAAATACAAAATACTGGCGATTATTATGATTTGTATGGTGGTGAAAAATTTGCTACTTTGGCTGAATTGGTTCAATATTATATGGAACATCATGGTCAATTGAAAG
tile2-44S	CCCATCTAAATCTAATCCTGGTGATTTTACTCTCTCTGTTAGAAGAAATGGTGCTGTTACTCATATTAAAATACAAAATACTGGCGATTATTATGATTTGTATGGTGGTGAAAAATTTGCTACTTTGGCTGAATTGGTTCAATATTATATGGAACATCATGGTCAATTGAAAG
tile2-44T	CCCATCTAAATCTAATCCTGGTGATTTTACTCTCACTGTTAGAAGAAATGGTGCTGTTACTCATATTAAAATACAAAATACTGGCGATTATTATGATTTGTATGGTGGTGAAAAATTTGCTACTTTGGCTGAATTGGTTCAATATTATATGGAACATCATGGTCAATTGAAAG
tile2-44V	CCCATCTAAATCTAATCCTGGTGATTTTACTCTCGTTGTTAGAAGAAATGGTGCTGTTACTCATATTAAAATACAAAATACTGGCGATTATTATGATTTGTATGGTGGTGAAAAATTTGCTACTTTGGCTGAATTGGTTCAATATTATATGGAACATCATGGTCAATTGAAAG
tile2-44W	CCCATCTAAATCTAATCCTGGTGATTTTACTCTCTGGGTTAGAAGAAATGGTGCTGTTACTCATATTAAAATACAAAATACTGGCGATTATTATGATTTGTATGGTGGTGAAAAATTTGCTACTTTGGCTGAATTGGTTCAATATTATATGGAACATCATGGTCAATTGAAAG
tile2-44Y	CCCATCTAAATCTAATCCTGGTGATTTTACTCTCTATGTTAGAAGAAATGGTGCTGTTACTCATATTAAAATACAAAATACTGGCGATTATTATGATTTGTATGGTGGTGAAAAATTTGCTACTTTGGCTGAATTGGTTCAATATTATATGGAACATCATGGTCAATTGAAAG
tile2-44STOP	CCCATCTAAATCTAATCCTGGTGATTTTACTCTCTAAGTTAGAAGAAATGGTGCTGTTACTCATATTAAAATACAAAATACTGGCGATTATTATGATTTGTATGGTGGTGAAAAATTTGCTACTTTGGCTGAATTGGTTCAATATTATATGGAACATCATGGTCAATTGAAAG
tile2-45A	CCCATCTAAATCTAATCCTGGTGATTTTACTCTCTCCGCTAGAAGAAATGGTGCTGTTACTCATATTAAAATACAAAATACTGGCGATTATTATGATTTGTATGGTGGTGAAAAATTTGCTACTTTGGCTGAATTGGTTCAATATTATATGGAACATCATGGTCAATTGAAAG
tile2-45C	CCCATCTAAATCTAATCCTGGTGATTTTACTCTCTCCTGTAGAAGAAATGGTGCTGTTACTCATATTAAAATACAAAATACTGGCGATTATTATGATTTGTATGGTGGTGAAAAATTTGCTACTTTGGCTGAATTGGTTCAATATTATATGGAACATCATGGTCAATTGAAAG
tile2-45D	CCCATCTAAATCTAATCCTGGTGATTTTACTCTCTCCGATAGAAGAAATGGTGCTGTTACTCATATTAAAATACAAAATACTGGCGATTATTATGATTTGTATGGTGGTGAAAAATTTGCTACTTTGGCTGAATTGGTTCAATATTATATGGAACATCATGGTCAATTGAAAG
tile2-45E	CCCATCTAAATCTAATCCTGGTGATTTTACTCTCTCCGAAAGAAGAAATGGTGCTGTTACTCATATTAAAATACAAAATACTGGCGATTATTATGATTTGTATGGTGGTGAAAAATTTGCTACTTTGGCTGAATTGGTTCAATATTATATGGAACATCATGGTCAATTGAAAG
tile2-45F	CCCATCTAAATCTAATCCTGGTGATTTTACTCTCTCCTTTAGAAGAAATGGTGCTGTTACTCATATTAAAATACAAAATACTGGCGATTATTATGATTTGTATGGTGGTGAAAAATTTGCTACTTTGGCTGAATTGGTTCAATATTATATGGAACATCATGGTCAATTGAAAG
tile2-45G	CCCATCTAAATCTAATCCTGGTGATTTTACTCTCTCCGGTAGAAGAAATGGTGCTGTTACTCATATTAAAATACAAAATACTGGCGATTATTATGATTTGTATGGTGGTGAAAAATTTGCTACTTTGGCTGAATTGGTTCAATATTATATGGAACATCATGGTCAATTGAAAG
tile2-45H	CCCATCTAAATCTAATCCTGGTGATTTTACTCTCTCCCATAGAAGAAATGGTGCTGTTACTCATATTAAAATACAAAATACTGGCGATTATTATGATTTGTATGGTGGTGAAAAATTTGCTACTTTGGCTGAATTGGTTCAATATTATATGGAACATCATGGTCAATTGAAAG
tile2-45I	CCCATCTAAATCTAATCCTGGTGATTTTACTCTCTCCATTAGAAGAAATGGTGCTGTTACTCATATTAAAATACAAAATACTGGCGATTATTATGATTTGTATGGTGGTGAAAAATTTGCTACTTTGGCTGAATTGGTTCAATATTATATGGAACATCATGGTCAATTGAAAG
tile2-45K	CCCATCTAAATCTAATCCTGGTGATTTTACTCTCTCCAAAAGAAGAAATGGTGCTGTTACTCATATTAAAATACAAAATACTGGCGATTATTATGATTTGTATGGTGGTGAAAAATTTGCTACTTTGGCTGAATTGGTTCAATATTATATGGAACATCATGGTCAATTGAAAG
tile2-45L	CCCATCTAAATCTAATCCTGGTGATTTTACTCTCTCCTTGAGAAGAAATGGTGCTGTTACTCATATTAAAATACAAAATACTGGCGATTATTATGATTTGTATGGTGGTGAAAAATTTGCTACTTTGGCTGAATTGGTTCAATATTATATGGAACATCATGGTCAATTGAAAG
tile2-45M	CCCATCTAAATCTAATCCTGGTGATTTTACTCTCTCCATGAGAAGAAATGGTGCTGTTACTCATATTAAAATACAAAATACTGGCGATTATTATGATTTGTATGGTGGTGAAAAATTTGCTACTTTGGCTGAATTGGTTCAATATTATATGGAACATCATGGTCAATTGAAAG
tile2-45N	CCCATCTAAATCTAATCCTGGTGATTTTACTCTCTCCAATAGAAGAAATGGTGCTGTTACTCATATTAAAATACAAAATACTGGCGATTATTATGATTTGTATGGTGGTGAAAAATTTGCTACTTTGGCTGAATTGGTTCAATATTATATGGAACATCATGGTCAATTGAAAG
tile2-45P	CCCATCTAAATCTAATCCTGGTGATTTTACTCTCTCCCCAAGAAGAAATGGTGCTGTTACTCATATTAAAATACAAAATACTGGCGATTATTATGATTTGTATGGTGGTGAAAAATTTGCTACTTTGGCTGAATTGGTTCAATATTATATGGAACATCATGGTCAATTGAAAG
tile2-45Q	CCCATCTAAATCTAATCCTGGTGATTTTACTCTCTCCCAAAGAAGAAATGGTGCTGTTACTCATATTAAAATACAAAATACTGGCGATTATTATGATTTGTATGGTGGTGAAAAATTTGCTACTTTGGCTGAATTGGTTCAATATTATATGGAACATCATGGTCAATTGAAAG
tile2-45R	CCCATCTAAATCTAATCCTGGTGATTTTACTCTCTCCAGAAGAAGAAATGGTGCTGTTACTCATATTAAAATACAAAATACTGGCGATTATTATGATTTGTATGGTGGTGAAAAATTTGCTACTTTGGCTGAATTGGTTCAATATTATATGGAACATCATGGTCAATTGAAAG
tile2-45S	CCCATCTAAATCTAATCCTGGTGATTTTACTCTCTCCTCTAGAAGAAATGGTGCTGTTACTCATATTAAAATACAAAATACTGGCGATTATTATGATTTGTATGGTGGTGAAAAATTTGCTACTTTGGCTGAATTGGTTCAATATTATATGGAACATCATGGTCAATTGAAAG
tile2-45T	CCCATCTAAATCTAATCCTGGTGATTTTACTCTCTCCACTAGAAGAAATGGTGCTGTTACTCATATTAAAATACAAAATACTGGCGATTATTATGATTTGTATGGTGGTGAAAAATTTGCTACTTTGGCTGAATTGGTTCAATATTATATGGAACATCATGGTCAATTGAAAG
tile2-45V	CCCATCTAAATCTAATCCTGGTGATTTTACTCTCTCCGTTAGAAGAAATGGTGCTGTTACTCATATTAAAATACAAAATACTGGCGATTATTATGATTTGTATGGTGGTGAAAAATTTGCTACTTTGGCTGAATTGGTTCAATATTATATGGAACATCATGGTCAATTGAAAG
tile2-45W	CCCATCTAAATCTAATCCTGGTGATTTTACTCTCTCCTGGAGAAGAAATGGTGCTGTTACTCATATTAAAATACAAAATACTGGCGATTATTATGATTTGTATGGTGGTGAAAAATTTGCTACTTTGGCTGAATTGGTTCAATATTATATGGAACATCATGGTCAATTGAAAG
tile2-45Y	CCCATCTAAATCTAATCCTGGTGATTTTACTCTCTCCTATAGAAGAAATGGTGCTGTTACTCATATTAAAATACAAAATACTGGCGATTATTATGATTTGTATGGTGGTGAAAAATTTGCTACTTTGGCTGAATTGGTTCAATATTATATGGAACATCATGGTCAATTGAAAG
tile2-45STOP	CCCATCTAAATCTAATCCTGGTGATTTTACTCTCTCCTAAAGAAGAAATGGTGCTGTTACTCATATTAAAATACAAAATACTGGCGATTATTATGATTTGTATGGTGGTGAAAAATTTGCTACTTTGGCTGAATTGGTTCAATATTATATGGAACATCATGGTCAATTGAAAG
tile2-46A	CCCATCTAAATCTAATCCTGGTGATTTTACTCTCTCCGTTGCTAGAAATGGTGCTGTTACTCATATTAAAATACAAAATACTGGCGATTATTATGATTTGTATGGTGGTGAAAAATTTGCTACTTTGGCTGAATTGGTTCAATATTATATGGAACATCATGGTCAATTGAAAG
tile2-46C	CCCATCTAAATCTAATCCTGGTGATTTTACTCTCTCCGTTTGTAGAAATGGTGCTGTTACTCATATTAAAATACAAAATACTGGCGATTATTATGATTTGTATGGTGGTGAAAAATTTGCTACTTTGGCTGAATTGGTTCAATATTATATGGAACATCATGGTCAATTGAAAG
tile2-46D	CCCATCTAAATCTAATCCTGGTGATTTTACTCTCTCCGTTGATAGAAATGGTGCTGTTACTCATATTAAAATACAAAATACTGGCGATTATTATGATTTGTATGGTGGTGAAAAATTTGCTACTTTGGCTGAATTGGTTCAATATTATATGGAACATCATGGTCAATTGAAAG
tile2-46E	CCCATCTAAATCTAATCCTGGTGATTTTACTCTCTCCGTTGAAAGAAATGGTGCTGTTACTCATATTAAAATACAAAATACTGGCGATTATTATGATTTGTATGGTGGTGAAAAATTTGCTACTTTGGCTGAATTGGTTCAATATTATATGGAACATCATGGTCAATTGAAAG
tile2-46F	CCCATCTAAATCTAATCCTGGTGATTTTACTCTCTCCGTTTTTAGAAATGGTGCTGTTACTCATATTAAAATACAAAATACTGGCGATTATTATGATTTGTATGGTGGTGAAAAATTTGCTACTTTGGCTGAATTGGTTCAATATTATATGGAACATCATGGTCAATTGAAAG
tile2-46G	CCCATCTAAATCTAATCCTGGTGATTTTACTCTCTCCGTTGGTAGAAATGGTGCTGTTACTCATATTAAAATACAAAATACTGGCGATTATTATGATTTGTATGGTGGTGAAAAATTTGCTACTTTGGCTGAATTGGTTCAATATTATATGGAACATCATGGTCAATTGAAAG
tile2-46H	CCCATCTAAATCTAATCCTGGTGATTTTACTCTCTCCGTTCATAGAAATGGTGCTGTTACTCATATTAAAATACAAAATACTGGCGATTATTATGATTTGTATGGTGGTGAAAAATTTGCTACTTTGGCTGAATTGGTTCAATATTATATGGAACATCATGGTCAATTGAAAG
tile2-46I	CCCATCTAAATCTAATCCTGGTGATTTTACTCTCTCCGTTATTAGAAATGGTGCTGTTACTCATATTAAAATACAAAATACTGGCGATTATTATGATTTGTATGGTGGTGAAAAATTTGCTACTTTGGCTGAATTGGTTCAATATTATATGGAACATCATGGTCAATTGAAAG
tile2-46K	CCCATCTAAATCTAATCCTGGTGATTTTACTCTCTCCGTTAAAAGAAATGGTGCTGTTACTCATATTAAAATACAAAATACTGGCGATTATTATGATTTGTATGGTGGTGAAAAATTTGCTACTTTGGCTGAATTGGTTCAATATTATATGGAACATCATGGTCAATTGAAAG
tile2-46L	CCCATCTAAATCTAATCCTGGTGATTTTACTCTCTCCGTTTTGAGAAATGGTGCTGTTACTCATATTAAAATACAAAATACTGGCGATTATTATGATTTGTATGGTGGTGAAAAATTTGCTACTTTGGCTGAATTGGTTCAATATTATATGGAACATCATGGTCAATTGAAAG
tile2-46M	CCCATCTAAATCTAATCCTGGTGATTTTACTCTCTCCGTTATGAGAAATGGTGCTGTTACTCATATTAAAATACAAAATACTGGCGATTATTATGATTTGTATGGTGGTGAAAAATTTGCTACTTTGGCTGAATTGGTTCAATATTATATGGAACATCATGGTCAATTGAAAG
tile2-46N	CCCATCTAAATCTAATCCTGGTGATTTTACTCTCTCCGTTAATAGAAATGGTGCTGTTACTCATATTAAAATACAAAATACTGGCGATTATTATGATTTGTATGGTGGTGAAAAATTTGCTACTTTGGCTGAATTGGTTCAATATTATATGGAACATCATGGTCAATTGAAAG
tile2-46P	CCCATCTAAATCTAATCCTGGTGATTTTACTCTCTCCGTTCCAAGAAATGGTGCTGTTACTCATATTAAAATACAAAATACTGGCGATTATTATGATTTGTATGGTGGTGAAAAATTTGCTACTTTGGCTGAATTGGTTCAATATTATATGGAACATCATGGTCAATTGAAAG
tile2-46Q	CCCATCTAAATCTAATCCTGGTGATTTTACTCTCTCCGTTCAAAGAAATGGTGCTGTTACTCATATTAAAATACAAAATACTGGCGATTATTATGATTTGTATGGTGGTGAAAAATTTGCTACTTTGGCTGAATTGGTTCAATATTATATGGAACATCATGGTCAATTGAAAG
tile2-46R	CCCATCTAAATCTAATCCTGGTGATTTTACTCTCTCCGTTAGAAGAAATGGTGCTGTTACTCATATTAAAATACAAAATACTGGCGATTATTATGATTTGTATGGTGGTGAAAAATTTGCTACTTTGGCTGAATTGGTTCAATATTATATGGAACATCATGGTCAATTGAAAG
tile2-46S	CCCATCTAAATCTAATCCTGGTGATTTTACTCTCTCCGTTTCTAGAAATGGTGCTGTTACTCATATTAAAATACAAAATACTGGCGATTATTATGATTTGTATGGTGGTGAAAAATTTGCTACTTTGGCTGAATTGGTTCAATATTATATGGAACATCATGGTCAATTGAAAG
tile2-46T	CCCATCTAAATCTAATCCTGGTGATTTTACTCTCTCCGTTACTAGAAATGGTGCTGTTACTCATATTAAAATACAAAATACTGGCGATTATTATGATTTGTATGGTGGTGAAAAATTTGCTACTTTGGCTGAATTGGTTCAATATTATATGGAACATCATGGTCAATTGAAAG
tile2-46V	CCCATCTAAATCTAATCCTGGTGATTTTACTCTCTCCGTTGTTAGAAATGGTGCTGTTACTCATATTAAAATACAAAATACTGGCGATTATTATGATTTGTATGGTGGTGAAAAATTTGCTACTTTGGCTGAATTGGTTCAATATTATATGGAACATCATGGTCAATTGAAAG
tile2-46W	CCCATCTAAATCTAATCCTGGTGATTTTACTCTCTCCGTTTGGAGAAATGGTGCTGTTACTCATATTAAAATACAAAATACTGGCGATTATTATGATTTGTATGGTGGTGAAAAATTTGCTACTTTGGCTGAATTGGTTCAATATTATATGGAACATCATGGTCAATTGAAAG
tile2-46Y	CCCATCTAAATCTAATCCTGGTGATTTTACTCTCTCCGTTTATAGAAATGGTGCTGTTACTCATATTAAAATACAAAATACTGGCGATTATTATGATTTGTATGGTGGTGAAAAATTTGCTACTTTGGCTGAATTGGTTCAATATTATATGGAACATCATGGTCAATTGAAAG
tile2-46STOP	CCCATCTAAATCTAATCCTGGTGATTTTACTCTCTCCGTTTAAAGAAATGGTGCTGTTACTCATATTAAAATACAAAATACTGGCGATTATTATGATTTGTATGGTGGTGAAAAATTTGCTACTTTGGCTGAATTGGTTCAATATTATATGGAACATCATGGTCAATTGAAAG
tile2-47A	CCCATCTAAATCTAATCCTGGTGATTTTACTCTCTCCGTTAGAGCTAATGGTGCTGTTACTCATATTAAAATACAAAATACTGGCGATTATTATGATTTGTATGGTGGTGAAAAATTTGCTACTTTGGCTGAATTGGTTCAATATTATATGGAACATCATGGTCAATTGAAAG
tile2-47C	CCCATCTAAATCTAATCCTGGTGATTTTACTCTCTCCGTTAGATGTAATGGTGCTGTTACTCATATTAAAATACAAAATACTGGCGATTATTATGATTTGTATGGTGGTGAAAAATTTGCTACTTTGGCTGAATTGGTTCAATATTATATGGAACATCATGGTCAATTGAAAG
tile2-47D	CCCATCTAAATCTAATCCTGGTGATTTTACTCTCTCCGTTAGAGATAATGGTGCTGTTACTCATATTAAAATACAAAATACTGGCGATTATTATGATTTGTATGGTGGTGAAAAATTTGCTACTTTGGCTGAATTGGTTCAATATTATATGGAACATCATGGTCAATTGAAAG
tile2-47E	CCCATCTAAATCTAATCCTGGTGATTTTACTCTCTCCGTTAGAGAAAATGGTGCTGTTACTCATATTAAAATACAAAATACTGGCGATTATTATGATTTGTATGGTGGTGAAAAATTTGCTACTTTGGCTGAATTGGTTCAATATTATATGGAACATCATGGTCAATTGAAAG
tile2-47F	CCCATCTAAATCTAATCCTGGTGATTTTACTCTCTCCGTTAGATTTAATGGTGCTGTTACTCATATTAAAATACAAAATACTGGCGATTATTATGATTTGTATGGTGGTGAAAAATTTGCTACTTTGGCTGAATTGGTTCAATATTATATGGAACATCATGGTCAATTGAAAG
tile2-47G	CCCATCTAAATCTAATCCTGGTGATTTTACTCTCTCCGTTAGAGGTAATGGTGCTGTTACTCATATTAAAATACAAAATACTGGCGATTATTATGATTTGTATGGTGGTGAAAAATTTGCTACTTTGGCTGAATTGGTTCAATATTATATGGAACATCATGGTCAATTGAAAG
tile2-47H	CCCATCTAAATCTAATCCTGGTGATTTTACTCTCTCCGTTAGACATAATGGTGCTGTTACTCATATTAAAATACAAAATACTGGCGATTATTATGATTTGTATGGTGGTGAAAAATTTGCTACTTTGGCTGAATTGGTTCAATATTATATGGAACATCATGGTCAATTGAAAG
tile2-47I	CCCATCTAAATCTAATCCTGGTGATTTTACTCTCTCCGTTAGAATTAATGGTGCTGTTACTCATATTAAAATACAAAATACTGGCGATTATTATGATTTGTATGGTGGTGAAAAATTTGCTACTTTGGCTGAATTGGTTCAATATTATATGGAACATCATGGTCAATTGAAAG
tile2-47K	CCCATCTAAATCTAATCCTGGTGATTTTACTCTCTCCGTTAGAAAAAATGGTGCTGTTACTCATATTAAAATACAAAATACTGGCGATTATTATGATTTGTATGGTGGTGAAAAATTTGCTACTTTGGCTGAATTGGTTCAATATTATATGGAACATCATGGTCAATTGAAAG
tile2-47L	CCCATCTAAATCTAATCCTGGTGATTTTACTCTCTCCGTTAGATTGAATGGTGCTGTTACTCATATTAAAATACAAAATACTGGCGATTATTATGATTTGTATGGTGGTGAAAAATTTGCTACTTTGGCTGAATTGGTTCAATATTATATGGAACATCATGGTCAATTGAAAG
tile2-47M	CCCATCTAAATCTAATCCTGGTGATTTTACTCTCTCCGTTAGAATGAATGGTGCTGTTACTCATATTAAAATACAAAATACTGGCGATTATTATGATTTGTATGGTGGTGAAAAATTTGCTACTTTGGCTGAATTGGTTCAATATTATATGGAACATCATGGTCAATTGAAAG
tile2-47N	CCCATCTAAATCTAATCCTGGTGATTTTACTCTCTCCGTTAGAAATAATGGTGCTGTTACTCATATTAAAATACAAAATACTGGCGATTATTATGATTTGTATGGTGGTGAAAAATTTGCTACTTTGGCTGAATTGGTTCAATATTATATGGAACATCATGGTCAATTGAAAG
tile2-47P	CCCATCTAAATCTAATCCTGGTGATTTTACTCTCTCCGTTAGACCAAATGGTGCTGTTACTCATATTAAAATACAAAATACTGGCGATTATTATGATTTGTATGGTGGTGAAAAATTTGCTACTTTGGCTGAATTGGTTCAATATTATATGGAACATCATGGTCAATTGAAAG
tile2-47Q	CCCATCTAAATCTAATCCTGGTGATTTTACTCTCTCCGTTAGACAAAATGGTGCTGTTACTCATATTAAAATACAAAATACTGGCGATTATTATGATTTGTATGGTGGTGAAAAATTTGCTACTTTGGCTGAATTGGTTCAATATTATATGGAACATCATGGTCAATTGAAAG
tile2-47R	CCCATCTAAATCTAATCCTGGTGATTTTACTCTCTCCGTTAGAAGAAATGGTGCTGTTACTCATATTAAAATACAAAATACTGGCGATTATTATGATTTGTATGGTGGTGAAAAATTTGCTACTTTGGCTGAATTGGTTCAATATTATATGGAACATCATGGTCAATTGAAAG
tile2-47S	CCCATCTAAATCTAATCCTGGTGATTTTACTCTCTCCGTTAGATCTAATGGTGCTGTTACTCATATTAAAATACAAAATACTGGCGATTATTATGATTTGTATGGTGGTGAAAAATTTGCTACTTTGGCTGAATTGGTTCAATATTATATGGAACATCATGGTCAATTGAAAG
tile2-47T	CCCATCTAAATCTAATCCTGGTGATTTTACTCTCTCCGTTAGAACTAATGGTGCTGTTACTCATATTAAAATACAAAATACTGGCGATTATTATGATTTGTATGGTGGTGAAAAATTTGCTACTTTGGCTGAATTGGTTCAATATTATATGGAACATCATGGTCAATTGAAAG
tile2-47V	CCCATCTAAATCTAATCCTGGTGATTTTACTCTCTCCGTTAGAGTTAATGGTGCTGTTACTCATATTAAAATACAAAATACTGGCGATTATTATGATTTGTATGGTGGTGAAAAATTTGCTACTTTGGCTGAATTGGTTCAATATTATATGGAACATCATGGTCAATTGAAAG
tile2-47W	CCCATCTAAATCTAATCCTGGTGATTTTACTCTCTCCGTTAGATGGAATGGTGCTGTTACTCATATTAAAATACAAAATACTGGCGATTATTATGATTTGTATGGTGGTGAAAAATTTGCTACTTTGGCTGAATTGGTTCAATATTATATGGAACATCATGGTCAATTGAAAG
tile2-47Y	CCCATCTAAATCTAATCCTGGTGATTTTACTCTCTCCGTTAGATATAATGGTGCTGTTACTCATATTAAAATACAAAATACTGGCGATTATTATGATTTGTATGGTGGTGAAAAATTTGCTACTTTGGCTGAATTGGTTCAATATTATATGGAACATCATGGTCAATTGAAAG
tile2-47STOP	CCCATCTAAATCTAATCCTGGTGATTTTACTCTCTCCGTTAGATAAAATGGTGCTGTTACTCATATTAAAATACAAAATACTGGCGATTATTATGATTTGTATGGTGGTGAAAAATTTGCTACTTTGGCTGAATTGGTTCAATATTATATGGAACATCATGGTCAATTGAAAG
tile2-48A	CCCATCTAAATCTAATCCTGGTGATTTTACTCTCTCCGTTAGAAGAGCTGGTGCTGTTACTCATATTAAAATACAAAATACTGGCGATTATTATGATTTGTATGGTGGTGAAAAATTTGCTACTTTGGCTGAATTGGTTCAATATTATATGGAACATCATGGTCAATTGAAAG
tile2-48C	CCCATCTAAATCTAATCCTGGTGATTTTACTCTCTCCGTTAGAAGATGTGGTGCTGTTACTCATATTAAAATACAAAATACTGGCGATTATTATGATTTGTATGGTGGTGAAAAATTTGCTACTTTGGCTGAATTGGTTCAATATTATATGGAACATCATGGTCAATTGAAAG
tile2-48D	CCCATCTAAATCTAATCCTGGTGATTTTACTCTCTCCGTTAGAAGAGATGGTGCTGTTACTCATATTAAAATACAAAATACTGGCGATTATTATGATTTGTATGGTGGTGAAAAATTTGCTACTTTGGCTGAATTGGTTCAATATTATATGGAACATCATGGTCAATTGAAAG
tile2-48E	CCCATCTAAATCTAATCCTGGTGATTTTACTCTCTCCGTTAGAAGAGAAGGTGCTGTTACTCATATTAAAATACAAAATACTGGCGATTATTATGATTTGTATGGTGGTGAAAAATTTGCTACTTTGGCTGAATTGGTTCAATATTATATGGAACATCATGGTCAATTGAAAG
tile2-48F	CCCATCTAAATCTAATCCTGGTGATTTTACTCTCTCCGTTAGAAGATTTGGTGCTGTTACTCATATTAAAATACAAAATACTGGCGATTATTATGATTTGTATGGTGGTGAAAAATTTGCTACTTTGGCTGAATTGGTTCAATATTATATGGAACATCATGGTCAATTGAAAG
tile2-48G	CCCATCTAAATCTAATCCTGGTGATTTTACTCTCTCCGTTAGAAGAGGTGGTGCTGTTACTCATATTAAAATACAAAATACTGGCGATTATTATGATTTGTATGGTGGTGAAAAATTTGCTACTTTGGCTGAATTGGTTCAATATTATATGGAACATCATGGTCAATTGAAAG
tile2-48H	CCCATCTAAATCTAATCCTGGTGATTTTACTCTCTCCGTTAGAAGACATGGTGCTGTTACTCATATTAAAATACAAAATACTGGCGATTATTATGATTTGTATGGTGGTGAAAAATTTGCTACTTTGGCTGAATTGGTTCAATATTATATGGAACATCATGGTCAATTGAAAG
tile2-48I	CCCATCTAAATCTAATCCTGGTGATTTTACTCTCTCCGTTAGAAGAATTGGTGCTGTTACTCATATTAAAATACAAAATACTGGCGATTATTATGATTTGTATGGTGGTGAAAAATTTGCTACTTTGGCTGAATTGGTTCAATATTATATGGAACATCATGGTCAATTGAAAG
tile2-48K	CCCATCTAAATCTAATCCTGGTGATTTTACTCTCTCCGTTAGAAGAAAAGGTGCTGTTACTCATATTAAAATACAAAATACTGGCGATTATTATGATTTGTATGGTGGTGAAAAATTTGCTACTTTGGCTGAATTGGTTCAATATTATATGGAACATCATGGTCAATTGAAAG
tile2-48L	CCCATCTAAATCTAATCCTGGTGATTTTACTCTCTCCGTTAGAAGATTGGGTGCTGTTACTCATATTAAAATACAAAATACTGGCGATTATTATGATTTGTATGGTGGTGAAAAATTTGCTACTTTGGCTGAATTGGTTCAATATTATATGGAACATCATGGTCAATTGAAAG
tile2-48M	CCCATCTAAATCTAATCCTGGTGATTTTACTCTCTCCGTTAGAAGAATGGGTGCTGTTACTCATATTAAAATACAAAATACTGGCGATTATTATGATTTGTATGGTGGTGAAAAATTTGCTACTTTGGCTGAATTGGTTCAATATTATATGGAACATCATGGTCAATTGAAAG
tile2-48N	CCCATCTAAATCTAATCCTGGTGATTTTACTCTCTCCGTTAGAAGAAATGGTGCTGTTACTCATATTAAAATACAAAATACTGGCGATTATTATGATTTGTATGGTGGTGAAAAATTTGCTACTTTGGCTGAATTGGTTCAATATTATATGGAACATCATGGTCAATTGAAAG
tile2-48P	CCCATCTAAATCTAATCCTGGTGATTTTACTCTCTCCGTTAGAAGACCAGGTGCTGTTACTCATATTAAAATACAAAATACTGGCGATTATTATGATTTGTATGGTGGTGAAAAATTTGCTACTTTGGCTGAATTGGTTCAATATTATATGGAACATCATGGTCAATTGAAAG
tile2-48Q	CCCATCTAAATCTAATCCTGGTGATTTTACTCTCTCCGTTAGAAGACAAGGTGCTGTTACTCATATTAAAATACAAAATACTGGCGATTATTATGATTTGTATGGTGGTGAAAAATTTGCTACTTTGGCTGAATTGGTTCAATATTATATGGAACATCATGGTCAATTGAAAG
tile2-48R	CCCATCTAAATCTAATCCTGGTGATTTTACTCTCTCCGTTAGAAGAAGAGGTGCTGTTACTCATATTAAAATACAAAATACTGGCGATTATTATGATTTGTATGGTGGTGAAAAATTTGCTACTTTGGCTGAATTGGTTCAATATTATATGGAACATCATGGTCAATTGAAAG
tile2-48S	CCCATCTAAATCTAATCCTGGTGATTTTACTCTCTCCGTTAGAAGATCTGGTGCTGTTACTCATATTAAAATACAAAATACTGGCGATTATTATGATTTGTATGGTGGTGAAAAATTTGCTACTTTGGCTGAATTGGTTCAATATTATATGGAACATCATGGTCAATTGAAAG
tile2-48T	CCCATCTAAATCTAATCCTGGTGATTTTACTCTCTCCGTTAGAAGAACTGGTGCTGTTACTCATATTAAAATACAAAATACTGGCGATTATTATGATTTGTATGGTGGTGAAAAATTTGCTACTTTGGCTGAATTGGTTCAATATTATATGGAACATCATGGTCAATTGAAAG
tile2-48V	CCCATCTAAATCTAATCCTGGTGATTTTACTCTCTCCGTTAGAAGAGTTGGTGCTGTTACTCATATTAAAATACAAAATACTGGCGATTATTATGATTTGTATGGTGGTGAAAAATTTGCTACTTTGGCTGAATTGGTTCAATATTATATGGAACATCATGGTCAATTGAAAG
tile2-48W	CCCATCTAAATCTAATCCTGGTGATTTTACTCTCTCCGTTAGAAGATGGGGTGCTGTTACTCATATTAAAATACAAAATACTGGCGATTATTATGATTTGTATGGTGGTGAAAAATTTGCTACTTTGGCTGAATTGGTTCAATATTATATGGAACATCATGGTCAATTGAAAG
tile2-48Y	CCCATCTAAATCTAATCCTGGTGATTTTACTCTCTCCGTTAGAAGATATGGTGCTGTTACTCATATTAAAATACAAAATACTGGCGATTATTATGATTTGTATGGTGGTGAAAAATTTGCTACTTTGGCTGAATTGGTTCAATATTATATGGAACATCATGGTCAATTGAAAG
tile2-48STOP	CCCATCTAAATCTAATCCTGGTGATTTTACTCTCTCCGTTAGAAGATAAGGTGCTGTTACTCATATTAAAATACAAAATACTGGCGATTATTATGATTTGTATGGTGGTGAAAAATTTGCTACTTTGGCTGAATTGGTTCAATATTATATGGAACATCATGGTCAATTGAAAG
tile2-49A	CCCATCTAAATCTAATCCTGGTGATTTTACTCTCTCCGTTAGAAGAAATGCTGCTGTTACTCATATTAAAATACAAAATACTGGCGATTATTATGATTTGTATGGTGGTGAAAAATTTGCTACTTTGGCTGAATTGGTTCAATATTATATGGAACATCATGGTCAATTGAAAG
tile2-49C	CCCATCTAAATCTAATCCTGGTGATTTTACTCTCTCCGTTAGAAGAAATTGTGCTGTTACTCATATTAAAATACAAAATACTGGCGATTATTATGATTTGTATGGTGGTGAAAAATTTGCTACTTTGGCTGAATTGGTTCAATATTATATGGAACATCATGGTCAATTGAAAG
tile2-49D	CCCATCTAAATCTAATCCTGGTGATTTTACTCTCTCCGTTAGAAGAAATGATGCTGTTACTCATATTAAAATACAAAATACTGGCGATTATTATGATTTGTATGGTGGTGAAAAATTTGCTACTTTGGCTGAATTGGTTCAATATTATATGGAACATCATGGTCAATTGAAAG
tile2-49E	CCCATCTAAATCTAATCCTGGTGATTTTACTCTCTCCGTTAGAAGAAATGAAGCTGTTACTCATATTAAAATACAAAATACTGGCGATTATTATGATTTGTATGGTGGTGAAAAATTTGCTACTTTGGCTGAATTGGTTCAATATTATATGGAACATCATGGTCAATTGAAAG
tile2-49F	CCCATCTAAATCTAATCCTGGTGATTTTACTCTCTCCGTTAGAAGAAATTTTGCTGTTACTCATATTAAAATACAAAATACTGGCGATTATTATGATTTGTATGGTGGTGAAAAATTTGCTACTTTGGCTGAATTGGTTCAATATTATATGGAACATCATGGTCAATTGAAAG
tile2-49G	CCCATCTAAATCTAATCCTGGTGATTTTACTCTCTCCGTTAGAAGAAATGGTGCTGTTACTCATATTAAAATACAAAATACTGGCGATTATTATGATTTGTATGGTGGTGAAAAATTTGCTACTTTGGCTGAATTGGTTCAATATTATATGGAACATCATGGTCAATTGAAAG
tile2-49H	CCCATCTAAATCTAATCCTGGTGATTTTACTCTCTCCGTTAGAAGAAATCATGCTGTTACTCATATTAAAATACAAAATACTGGCGATTATTATGATTTGTATGGTGGTGAAAAATTTGCTACTTTGGCTGAATTGGTTCAATATTATATGGAACATCATGGTCAATTGAAAG
tile2-49I	CCCATCTAAATCTAATCCTGGTGATTTTACTCTCTCCGTTAGAAGAAATATTGCTGTTACTCATATTAAAATACAAAATACTGGCGATTATTATGATTTGTATGGTGGTGAAAAATTTGCTACTTTGGCTGAATTGGTTCAATATTATATGGAACATCATGGTCAATTGAAAG
tile2-49K	CCCATCTAAATCTAATCCTGGTGATTTTACTCTCTCCGTTAGAAGAAATAAAGCTGTTACTCATATTAAAATACAAAATACTGGCGATTATTATGATTTGTATGGTGGTGAAAAATTTGCTACTTTGGCTGAATTGGTTCAATATTATATGGAACATCATGGTCAATTGAAAG
tile2-49L	CCCATCTAAATCTAATCCTGGTGATTTTACTCTCTCCGTTAGAAGAAATTTGGCTGTTACTCATATTAAAATACAAAATACTGGCGATTATTATGATTTGTATGGTGGTGAAAAATTTGCTACTTTGGCTGAATTGGTTCAATATTATATGGAACATCATGGTCAATTGAAAG
tile2-49M	CCCATCTAAATCTAATCCTGGTGATTTTACTCTCTCCGTTAGAAGAAATATGGCTGTTACTCATATTAAAATACAAAATACTGGCGATTATTATGATTTGTATGGTGGTGAAAAATTTGCTACTTTGGCTGAATTGGTTCAATATTATATGGAACATCATGGTCAATTGAAAG
tile2-49N	CCCATCTAAATCTAATCCTGGTGATTTTACTCTCTCCGTTAGAAGAAATAATGCTGTTACTCATATTAAAATACAAAATACTGGCGATTATTATGATTTGTATGGTGGTGAAAAATTTGCTACTTTGGCTGAATTGGTTCAATATTATATGGAACATCATGGTCAATTGAAAG
tile2-49P	CCCATCTAAATCTAATCCTGGTGATTTTACTCTCTCCGTTAGAAGAAATCCAGCTGTTACTCATATTAAAATACAAAATACTGGCGATTATTATGATTTGTATGGTGGTGAAAAATTTGCTACTTTGGCTGAATTGGTTCAATATTATATGGAACATCATGGTCAATTGAAAG
tile2-49Q	CCCATCTAAATCTAATCCTGGTGATTTTACTCTCTCCGTTAGAAGAAATCAAGCTGTTACTCATATTAAAATACAAAATACTGGCGATTATTATGATTTGTATGGTGGTGAAAAATTTGCTACTTTGGCTGAATTGGTTCAATATTATATGGAACATCATGGTCAATTGAAAG
tile2-49R	CCCATCTAAATCTAATCCTGGTGATTTTACTCTCTCCGTTAGAAGAAATAGAGCTGTTACTCATATTAAAATACAAAATACTGGCGATTATTATGATTTGTATGGTGGTGAAAAATTTGCTACTTTGGCTGAATTGGTTCAATATTATATGGAACATCATGGTCAATTGAAAG
tile2-49S	CCCATCTAAATCTAATCCTGGTGATTTTACTCTCTCCGTTAGAAGAAATTCTGCTGTTACTCATATTAAAATACAAAATACTGGCGATTATTATGATTTGTATGGTGGTGAAAAATTTGCTACTTTGGCTGAATTGGTTCAATATTATATGGAACATCATGGTCAATTGAAAG
[truncated: 5,597 more rows]
