# Supplementary material for: Deep mutational scanning of a multi-domain signaling protein reveals mechanisms of regulation and pathogenicity
Source: bioRxiv. 2024 Nov 19:2024.05.13.593907. Preprint. [Version 3] doi: 10.1101/2024.05.13.593907 (PMC11291063; doi:10.1101/2024.05.13.593907)
Supplement: Supplement 3 — Supplementary Table 2. Enrichment scores for SHP2FL election assays with v-SrcFL and c-SrcKD. [file media-3.xlsx]

## Sheet: SHP2-FL_vSrc-FL_column
index	Tile	WT	POS	MUT	Mutation	Enrichment (ave)	Enrichment (stdev)	# of reps	cancer-high-freq	cancer-all	pathogenic	uncertain	database	Hamming dist to Human WT
1	1	M	1	K	M1K	-0.0251047	0.040551	3	FALSE	FALSE	FALSE	FALSE		1
2	1	M	1	R	M1R	-0.0754764	0.0560248	3	FALSE	FALSE	FALSE	FALSE		1
3	1	M	1	H	M1H	-0.0900637	0.0568768	3	FALSE	FALSE	FALSE	FALSE		3
4	1	M	1	D	M1D	0.14117	0.0830772	3	FALSE	FALSE	FALSE	FALSE		3
5	1	M	1	E	M1E	-0.0305192	0.0934358	3	FALSE	FALSE	FALSE	FALSE		2
6	1	M	1	N	M1N	-0.0897077	0.0172289	3	FALSE	FALSE	FALSE	FALSE		2
7	1	M	1	Q	M1Q	-0.0521814	0.0764335	3	FALSE	FALSE	FALSE	FALSE		2
8	1	M	1	C	M1C	-0.108418	0.0352697	3	FALSE	FALSE	FALSE	FALSE		3
9	1	M	1	S	M1S	-0.160924	0.0288971	2	FALSE	FALSE	FALSE	FALSE		2
10	1	M	1	T	M1T	-0.0978753	0.0257498	3	FALSE	FALSE	FALSE	FALSE		1
11	1	M	1	G	M1G	-0.15504	0.020724	2	FALSE	FALSE	FALSE	FALSE		2
12	1	M	1	P	M1P	-0.0967449	0.0146068	2	FALSE	FALSE	FALSE	FALSE		2
13	1	M	1	A	M1A	-0.12106	0.037455	2	FALSE	FALSE	FALSE	FALSE		2
14	1	M	1	M	WT	0	0	3	FALSE	FALSE	FALSE	FALSE		0
15	1	M	1	V	M1V	-0.0595375	0.0274452	3	FALSE	FALSE	FALSE	FALSE		1
16	1	M	1	I	M1I	-0.0609377	0.0851138	3	FALSE	FALSE	FALSE	FALSE		1
17	1	M	1	L	M1L	-0.115036	0.0175494	3	FALSE	FALSE	FALSE	FALSE		1
18	1	M	1	F	M1F	0.0928353	0.0609723	3	FALSE	FALSE	FALSE	FALSE		2
19	1	M	1	Y	M1Y	-0.0868588	0.00440782	2	FALSE	FALSE	FALSE	FALSE		3
20	1	M	1	W	M1W	-0.0606764	0.0342745	3	FALSE	FALSE	FALSE	FALSE		2
21	1	M	1	stop	M1stop			0	FALSE	FALSE	FALSE	FALSE		2
22	1	T	2	K	T2K	-0.0481975	0.0365279	3	FALSE	FALSE	FALSE	FALSE		1
23	1	T	2	R	T2R	0.0388108	0.0617954	3	FALSE	FALSE	FALSE	FALSE		1
24	1	T	2	H	T2H	-0.0320478	0.0318769	2	FALSE	FALSE	FALSE	FALSE		3
25	1	T	2	D	T2D	-0.141194	0.0442549	3	FALSE	FALSE	FALSE	FALSE		3
26	1	T	2	E	T2E	-0.014033	0.0921576	3	FALSE	FALSE	FALSE	FALSE		2
27	1	T	2	N	T2N	0.00391954	0.0421067	3	FALSE	FALSE	FALSE	FALSE		2
28	1	T	2	Q	T2Q	-0.0121281	0.0133477	3	FALSE	FALSE	FALSE	FALSE		2
29	1	T	2	C	T2C	0.104401	0.06419	3	FALSE	FALSE	FALSE	FALSE		3
30	1	T	2	S	T2S	-0.0581468	0.00305596	3	FALSE	FALSE	FALSE	FALSE		1
31	1	T	2	T	WT	0	0	3	FALSE	FALSE	FALSE	FALSE		0
32	1	T	2	G	T2G	-0.0512629	0.000731549	2	FALSE	FALSE	FALSE	FALSE		2
33	1	T	2	P	T2P	0.126951	0.0237307	3	FALSE	FALSE	FALSE	FALSE		1
34	1	T	2	A	T2A	-0.0147337	0.0373784	3	FALSE	FALSE	FALSE	FALSE		1
35	1	T	2	M	T2M	0.0798469	0.0674305	3	FALSE	FALSE	FALSE	FALSE		2
36	1	T	2	V	T2V	0.0573604	0.170779	3	FALSE	FALSE	FALSE	FALSE		2
37	1	T	2	I	T2I	0.474095	0.0798504	3	FALSE	FALSE	TRUE	FALSE	ClinVar	1
38	1	T	2	L	T2L	0.356636	0.0432061	3	FALSE	FALSE	FALSE	FALSE		2
39	1	T	2	F	T2F	-0.0337477	0.0188488	2	FALSE	FALSE	FALSE	FALSE		3
40	1	T	2	Y	T2Y	0.0405358	0.0264272	3	FALSE	FALSE	FALSE	FALSE		3
41	1	T	2	W	T2W	0.00423001	0.0779666	3	FALSE	FALSE	FALSE	FALSE		3
42	1	T	2	stop	T2stop	-0.0653779	0.0496361	3	FALSE	FALSE	FALSE	FALSE		2
43	1	S	3	K	S3K	-0.0289911	0.0413589	3	FALSE	FALSE	FALSE	FALSE		2
44	1	S	3	R	S3R	-0.000510005	0.0815984	3	FALSE	FALSE	FALSE	FALSE		2
45	1	S	3	H	S3H	-0.0126314	0.0746504	3	FALSE	FALSE	FALSE	FALSE		3
46	1	S	3	D	S3D	-0.0396827	0.0183316	2	FALSE	FALSE	FALSE	FALSE		3
47	1	S	3	E	S3E	-0.0623542	0.0566551	3	FALSE	FALSE	FALSE	FALSE		2
48	1	S	3	N	S3N	0.0454804	0.0454125	2	FALSE	FALSE	FALSE	FALSE		3
49	1	S	3	Q	S3Q	-0.00823043	0.0531772	3	FALSE	FALSE	FALSE	FALSE		2
50	1	S	3	C	S3C	-0.0619496	0.023469	3	FALSE	FALSE	FALSE	FALSE		2
51	1	S	3	S	WT	0	0	3	FALSE	FALSE	FALSE	FALSE		0
52	1	S	3	T	S3T	0.048709	0.106603	3	FALSE	FALSE	FALSE	FALSE		1
53	1	S	3	G	S3G	0.0268608	0.0340347	3	FALSE	FALSE	FALSE	FALSE		2
54	1	S	3	P	S3P	-0.0374275	0.0686766	3	FALSE	FALSE	FALSE	FALSE		1
55	1	S	3	A	S3A	-0.0030431	0.0793774	3	FALSE	FALSE	FALSE	FALSE		1
56	1	S	3	M	S3M	-0.0348748	0.0231395	2	FALSE	FALSE	FALSE	FALSE		2
57	1	S	3	V	S3V	-0.114621	0.0361229	2	FALSE	FALSE	FALSE	FALSE		2
58	1	S	3	I	S3I	0.0901539	0.0494248	2	FALSE	FALSE	FALSE	FALSE		3
59	1	S	3	L	S3L	-0.00794887	0.00955191	3	FALSE	FALSE	FALSE	FALSE		1
60	1	S	3	F	S3F	-0.0632203	0.0814736	3	FALSE	FALSE	FALSE	FALSE		2
61	1	S	3	Y	S3Y	-0.0896196	0.0546692	2	FALSE	FALSE	FALSE	FALSE		2
62	1	S	3	W	S3W	-0.0825032	0.0196383	3	FALSE	FALSE	FALSE	FALSE		1
63	1	S	3	stop	S3stop	-0.127289	0.0407812	2	FALSE	FALSE	FALSE	FALSE		1
64	1	R	4	K	R4K	0.0593673	0.0775339	3	FALSE	FALSE	FALSE	FALSE		2
65	1	R	4	R	WT	0	0	3	FALSE	FALSE	FALSE	FALSE		0
66	1	R	4	H	R4H	-0.0159607	0.0142278	3	FALSE	FALSE	FALSE	FALSE		2
67	1	R	4	D	R4D	-0.0338544	0.0215375	3	FALSE	FALSE	FALSE	FALSE		3
68	1	R	4	E	R4E	0.16566	0.0354503	3	FALSE	FALSE	FALSE	FALSE		2
69	1	R	4	N	R4N	-0.0495948	0.0792508	3	FALSE	FALSE	FALSE	FALSE		3
70	1	R	4	Q	R4Q	0.0497048	0.0316095	3	FALSE	FALSE	FALSE	FALSE		1
71	1	R	4	C	R4C	-0.119767	0.0125003	2	FALSE	FALSE	FALSE	FALSE		2
72	1	R	4	S	R4S	0.0633502	0.0373368	3	FALSE	FALSE	FALSE	FALSE		2
73	1	R	4	T	R4T	0.0567435	0.045539	3	FALSE	FALSE	FALSE	FALSE		2
74	1	R	4	G	R4G	0.238876	0.0989261	3	FALSE	FALSE	FALSE	FALSE	ClinVar	1
75	1	R	4	P	R4P	0.0371319	0.00342614	2	FALSE	FALSE	FALSE	FALSE		1
76	1	R	4	A	R4A	0.0808522	0.0266627	3	FALSE	FALSE	FALSE	FALSE		2
77	1	R	4	M	R4M	0.0306165	0.0388605	3	FALSE	FALSE	FALSE	FALSE		2
78	1	R	4	V	R4V	-0.0523797	0.0129129	3	FALSE	FALSE	FALSE	FALSE		2
79	1	R	4	I	R4I	-0.0840079	0.0372781	3	FALSE	FALSE	FALSE	FALSE		3
80	1	R	4	L	R4L	0.0540332	0.0959514	3	FALSE	FALSE	FALSE	FALSE		1
81	1	R	4	F	R4F	-0.00570681	0.0397815	3	FALSE	FALSE	FALSE	FALSE		3
82	1	R	4	Y	R4Y	-0.0520132	0.0233188	2	FALSE	FALSE	FALSE	FALSE		3
83	1	R	4	W	R4W	-0.00818327	0.0361316	3	FALSE	FALSE	FALSE	FALSE		1
84	1	R	4	stop	R4stop	-0.168362	0.00819395	2	FALSE	FALSE	FALSE	FALSE		2
85	1	R	5	K	R5K	-0.0882596	0.051047	3	FALSE	FALSE	FALSE	FALSE		1
86	1	R	5	R	WT	0	0	3	FALSE	FALSE	FALSE	FALSE		0
87	1	R	5	H	R5H	0.0521712	0.0217634	3	FALSE	FALSE	FALSE	FALSE		3
88	1	R	5	D	R5D	-0.0400952	0.0461251	3	FALSE	FALSE	FALSE	FALSE		3
89	1	R	5	E	R5E	-0.0698566	0.0789487	3	FALSE	FALSE	FALSE	FALSE		2
90	1	R	5	N	R5N	-0.10627	0.0471411	3	FALSE	FALSE	FALSE	FALSE		2
91	1	R	5	Q	R5Q	-0.0747789	0.0552927	3	FALSE	FALSE	FALSE	FALSE		2
92	1	R	5	C	R5C	-0.0683339	0.0429271	3	FALSE	FALSE	FALSE	FALSE		2
93	1	R	5	S	R5S	-0.0128731	0.0406929	3	FALSE	FALSE	FALSE	FALSE		1
94	1	R	5	T	R5T	-0.104629	0.0291282	3	FALSE	FALSE	FALSE	FALSE		1
95	1	R	5	G	R5G	0.00739217	0.0285636	3	FALSE	FALSE	FALSE	FALSE		1
96	1	R	5	P	R5P	-0.054006	0.0089088	3	FALSE	FALSE	FALSE	FALSE		2
97	1	R	5	A	R5A	-0.0839831	0.0214232	2	FALSE	FALSE	FALSE	FALSE		2
98	1	R	5	M	R5M	0.287183	0.0262013	2	FALSE	FALSE	FALSE	FALSE		2
99	1	R	5	V	R5V	-0.0264024	0.0494483	3	FALSE	FALSE	FALSE	FALSE		2
100	1	R	5	I	R5I	-0.0410738	0.000746937	2	FALSE	FALSE	FALSE	FALSE		1
101	1	R	5	L	R5L	-0.0590743	0.0363829	3	FALSE	FALSE	FALSE	FALSE		2
102	1	R	5	F	R5F	-0.0492371	0.0627695	3	FALSE	FALSE	FALSE	FALSE		3
103	1	R	5	Y	R5Y	-0.0129847	0.0147029	3	FALSE	FALSE	FALSE	FALSE		3
104	1	R	5	W	R5W	-0.0240561	0.0462032	3	FALSE	FALSE	FALSE	FALSE		2
105	1	R	5	stop	R5stop	-0.0885024	0.00498465	3	FALSE	FALSE	FALSE	FALSE		1
106	1	W	6	K	W6K	0.371825	0.0568488	3	FALSE	FALSE	FALSE	FALSE		2
107	1	W	6	R	W6R	0.373402	0.119797	3	FALSE	FALSE	FALSE	FALSE		1
108	1	W	6	H	W6H	0.320982	0.136309	3	FALSE	FALSE	FALSE	FALSE		3
109	1	W	6	D	W6D	0.231106	0.123496	3	FALSE	FALSE	FALSE	FALSE		3
110	1	W	6	E	W6E	0.291823	0.0348408	3	FALSE	FALSE	FALSE	FALSE		2
111	1	W	6	N	W6N	0.31722	0.12248	3	FALSE	FALSE	FALSE	FALSE		3
112	1	W	6	Q	W6Q	0.370001	0.134334	3	FALSE	FALSE	FALSE	FALSE		2
113	1	W	6	C	W6C	0.33329	0.0449616	3	FALSE	TRUE	FALSE	TRUE	COSMIC+ClinVar	1
114	1	W	6	S	W6S	0.34831	0.0830653	3	FALSE	FALSE	FALSE	FALSE		1
115	1	W	6	T	W6T	0.255423	0.210141	3	FALSE	FALSE	FALSE	FALSE		2
116	1	W	6	G	W6G	0.19296	0.111672	3	FALSE	FALSE	FALSE	FALSE		1
117	1	W	6	P	W6P	0.284458	0.133385	3	FALSE	FALSE	FALSE	FALSE		2
118	1	W	6	A	W6A	0.396674	0.038381	2	FALSE	FALSE	FALSE	FALSE		2
119	1	W	6	M	W6M	0.432813	0.0409644	3	FALSE	FALSE	FALSE	FALSE		2
120	1	W	6	V	W6V	0.258378	0.198497	3	FALSE	FALSE	FALSE	FALSE		2
121	1	W	6	I	W6I	0.26508	0.158284	3	FALSE	FALSE	FALSE	FALSE		3
122	1	W	6	L	W6L	0.365937	0.139436	3	FALSE	FALSE	FALSE	FALSE		1
123	1	W	6	F	W6F	0.206041	0.104188	3	FALSE	FALSE	FALSE	FALSE		2
124	1	W	6	Y	W6Y	0.162478	0.063492	3	FALSE	FALSE	FALSE	FALSE		2
125	1	W	6	W	WT	0	0	3	FALSE	FALSE	FALSE	FALSE		0
126	1	W	6	stop	W6stop	-0.0956282	0.0220155	3	FALSE	FALSE	FALSE	FALSE		1
127	1	F	7	K	F7K	0.328932	0.0882689	3	FALSE	FALSE	FALSE	FALSE		3
128	1	F	7	R	F7R	0.216272	0.103715	3	FALSE	FALSE	FALSE	FALSE		2
129	1	F	7	H	F7H	0.265693	0.119482	3	FALSE	FALSE	FALSE	FALSE		2
130	1	F	7	D	F7D	0.180609	0.12746	3	FALSE	FALSE	FALSE	FALSE		2
131	1	F	7	E	F7E	0.289291	0.150571	3	FALSE	FALSE	FALSE	FALSE		3
132	1	F	7	N	F7N	0.27281	0.102543	3	FALSE	FALSE	FALSE	FALSE		2
133	1	F	7	Q	F7Q	0.263572	0.0822913	3	FALSE	FALSE	FALSE	FALSE		3
134	1	F	7	C	F7C	0.18028	0.0217666	3	FALSE	FALSE	FALSE	FALSE		1
135	1	F	7	S	F7S	0.12617	0.0344273	3	FALSE	FALSE	FALSE	FALSE		1
136	1	F	7	T	F7T	0.271032	0.0757356	3	FALSE	FALSE	FALSE	FALSE		2
137	1	F	7	G	F7G	0.255719	0.0761838	3	FALSE	FALSE	FALSE	FALSE		2
138	1	F	7	P	F7P	0.385061	0.0884347	3	FALSE	FALSE	FALSE	FALSE		2
139	1	F	7	A	F7A	0.350544	0.0369601	3	FALSE	FALSE	FALSE	FALSE		2
140	1	F	7	M	F7M	-0.00144033	0.0472552	3	FALSE	FALSE	FALSE	FALSE		2
141	1	F	7	V	F7V	0.0712966	0.0166856	3	FALSE	FALSE	FALSE	FALSE		1
142	1	F	7	I	F7I	0.0277923	0.00136062	3	FALSE	FALSE	FALSE	FALSE		1
143	1	F	7	L	F7L	0.0188903	0.0143365	3	FALSE	FALSE	FALSE	FALSE		1
144	1	F	7	F	WT	0	0	3	FALSE	FALSE	FALSE	FALSE		0
145	1	F	7	Y	F7Y	0.00860695	0.041524	3	FALSE	FALSE	FALSE	FALSE		1
146	1	F	7	W	F7W	-0.0268988	0.0206806	3	FALSE	FALSE	FALSE	FALSE		2
147	1	F	7	stop	F7stop	0.0620897	0.0828726	3	FALSE	FALSE	FALSE	FALSE		2
148	1	H	8	K	H8K	0.229601	0.11191	3	FALSE	FALSE	FALSE	FALSE		2
149	1	H	8	R	H8R	0.231452	0.0918241	3	FALSE	FALSE	FALSE	FALSE		1
150	1	H	8	H	WT	0	0	3	FALSE	FALSE	FALSE	FALSE		0
151	1	H	8	D	H8D	0.107131	0.0744053	3	FALSE	FALSE	FALSE	FALSE		1
152	1	H	8	E	H8E	0.160282	0.0819057	3	FALSE	FALSE	FALSE	FALSE		2
153	1	H	8	N	H8N	0.114894	0.0166547	2	FALSE	FALSE	FALSE	FALSE		1
154	1	H	8	Q	H8Q	0.144623	0.00986173	2	FALSE	FALSE	FALSE	FALSE		1
155	1	H	8	C	H8C	0.0244755	0.0410109	3	FALSE	FALSE	FALSE	FALSE		2
156	1	H	8	S	H8S	0.122635	0.0218718	3	FALSE	FALSE	FALSE	FALSE		2
157	1	H	8	T	H8T	0.232634	0.0480543	3	FALSE	FALSE	FALSE	FALSE		2
158	1	H	8	G	H8G	0.0822849	0.026175	3	FALSE	FALSE	FALSE	FALSE		2
159	1	H	8	P	H8P	0.232323	0.0879247	3	FALSE	FALSE	FALSE	FALSE		1
160	1	H	8	A	H8A	0.0396604	0.0201569	3	FALSE	FALSE	FALSE	FALSE		2
161	1	H	8	M	H8M	-0.0180704	0.0386435	3	FALSE	FALSE	FALSE	FALSE		3
162	1	H	8	V	H8V	0.0153354	0.0533818	3	FALSE	FALSE	FALSE	FALSE		2
163	1	H	8	I	H8I	-0.0117497	0.0036451	2	FALSE	FALSE	FALSE	FALSE		2
164	1	H	8	L	H8L	0.0724524	0.0361577	3	FALSE	FALSE	FALSE	FALSE		1
165	1	H	8	F	H8F	-0.0703992	0.00447934	3	FALSE	FALSE	FALSE	FALSE		2
166	1	H	8	Y	H8Y	0.00288047	0.0113513	3	FALSE	FALSE	FALSE	FALSE		1
167	1	H	8	W	H8W	-0.00621096	0.0524677	3	FALSE	FALSE	FALSE	FALSE		3
168	1	H	8	stop	H8stop	-0.113318	0.0241169	3	FALSE	FALSE	FALSE	FALSE		2
169	1	P	9	K	P9K	0.160649	0.113965	3	FALSE	FALSE	FALSE	FALSE		2
170	1	P	9	R	P9R	-0.0392138	0.0430342	3	FALSE	FALSE	FALSE	FALSE		1
171	1	P	9	H	P9H	0.00117309	0.0533573	3	FALSE	FALSE	FALSE	FALSE		2
172	1	P	9	D	P9D	0.298481	0.0029914	2	FALSE	FALSE	FALSE	FALSE		3
173	1	P	9	E	P9E	0.091564	0.0466058	3	FALSE	FALSE	FALSE	FALSE		2
174	1	P	9	N	P9N	0.159404	0.0359803	3	FALSE	FALSE	FALSE	FALSE		3
175	1	P	9	Q	P9Q	-0.0542603	0.0155774	3	FALSE	FALSE	FALSE	FALSE		1
176	1	P	9	C	P9C	0.161081	0.10237	3	FALSE	FALSE	FALSE	FALSE		3
177	1	P	9	S	P9S	0.0080058	0.0283182	3	FALSE	FALSE	FALSE	FALSE		1
178	1	P	9	T	P9T	-0.0295141	0.0354423	3	FALSE	FALSE	FALSE	FALSE		1
179	1	P	9	G	P9G	-0.0414068	0.0119266	3	FALSE	FALSE	FALSE	FALSE		2
180	1	P	9	P	WT	0	0	3	FALSE	FALSE	FALSE	FALSE		0
181	1	P	9	A	P9A	0.0208944	0.0243657	3	FALSE	FALSE	FALSE	FALSE		1
182	1	P	9	M	P9M	0.00481649	0.0559169	3	FALSE	FALSE	FALSE	FALSE		3
183	1	P	9	V	P9V	0.111962	0.112326	3	FALSE	FALSE	FALSE	FALSE		2
184	1	P	9	I	P9I	0.0506235	0.0449507	3	FALSE	FALSE	FALSE	FALSE		2
185	1	P	9	L	P9L	0.0305059	0.0594191	3	FALSE	FALSE	FALSE	FALSE		1
186	1	P	9	F	P9F	0.106378	0.0479227	3	FALSE	FALSE	FALSE	FALSE		3
187	1	P	9	Y	P9Y	0.227044	0.00793463	2	FALSE	FALSE	FALSE	FALSE		3
188	1	P	9	W	P9W	-0.083853	0.0624697	3	FALSE	FALSE	FALSE	FALSE		3
189	1	P	9	stop	P9stop	-0.108211	0.0361955	3	FALSE	FALSE	FALSE	FALSE		2
190	1	N	10	K	N10K	-0.065908	0.0924571	3	FALSE	FALSE	FALSE	FALSE		1
191	1	N	10	R	N10R	0.0191418	0.0853686	3	FALSE	FALSE	FALSE	FALSE		2
192	1	N	10	H	N10H	0.0720477	0.0419498	3	FALSE	FALSE	FALSE	TRUE	ClinVar	1
193	1	N	10	D	N10D	-0.0558203	0.00606504	2	FALSE	FALSE	FALSE	TRUE	ClinVar	1
194	1	N	10	E	N10E	0.129656	0.0492983	3	FALSE	FALSE	FALSE	FALSE		2
195	1	N	10	N	WT	0	0	3	FALSE	FALSE	FALSE	FALSE		0
196	1	N	10	Q	N10Q	-0.0325949	0.0460454	3	FALSE	FALSE	FALSE	FALSE		2
197	1	N	10	C	N10C	0.108561	0.00822548	3	FALSE	FALSE	FALSE	FALSE		2
198	1	N	10	S	N10S	-0.0386399	0.0271879	3	FALSE	FALSE	FALSE	TRUE	ClinVar	1
199	1	N	10	T	N10T	0.0405129	0.0482164	3	FALSE	FALSE	FALSE	FALSE		1
200	1	N	10	G	N10G	-0.00888727	0.034466	2	FALSE	FALSE	FALSE	FALSE		2
201	1	N	10	P	N10P	0.203247	0.0626161	3	FALSE	FALSE	FALSE	FALSE		2
202	1	N	10	A	N10A	0.119067	0.122149	3	FALSE	FALSE	FALSE	FALSE		2
203	1	N	10	M	N10M	0.0331836	0.00950175	3	FALSE	FALSE	FALSE	FALSE		2
204	1	N	10	V	N10V	0.0750369	0.0565545	3	FALSE	FALSE	FALSE	FALSE		2
205	1	N	10	I	N10I	0.215496	0.0656648	3	FALSE	FALSE	FALSE	FALSE		1
206	1	N	10	L	N10L	0.0301624	0.0199545	3	FALSE	FALSE	FALSE	FALSE		2
207	1	N	10	F	N10F	0.111225	0.0621707	3	FALSE	FALSE	FALSE	FALSE		2
208	1	N	10	Y	N10Y	0.0162551	0.0244058	3	FALSE	FALSE	FALSE	FALSE		1
209	1	N	10	W	N10W	-0.0349177	0.0230063	2	FALSE	FALSE	FALSE	FALSE		3
210	1	N	10	stop	N10stop	0.0821399	0.0575345	3	FALSE	FALSE	FALSE	FALSE		2
211	1	I	11	K	I11K	0.267265	0.119565	3	FALSE	FALSE	FALSE	FALSE		2
212	1	I	11	R	I11R	0.290625	0.111778	3	FALSE	FALSE	FALSE	FALSE		2
213	1	I	11	H	I11H	0.222041	0.0915751	3	FALSE	FALSE	FALSE	FALSE		2
214	1	I	11	D	I11D	0.250412	0.170717	3	FALSE	FALSE	FALSE	FALSE		2
215	1	I	11	E	I11E	0.20817	0.098692	3	FALSE	FALSE	FALSE	FALSE		3
216	1	I	11	N	I11N	0.4143	0.138774	3	FALSE	FALSE	FALSE	FALSE		1
217	1	I	11	Q	I11Q	0.248231	0.112638	3	FALSE	FALSE	FALSE	FALSE		3
218	1	I	11	C	I11C	-0.0777578	0.0251678	3	FALSE	FALSE	FALSE	FALSE		2
219	1	I	11	S	I11S	0.232636	0.0564469	3	FALSE	FALSE	FALSE	FALSE		1
220	1	I	11	T	I11T	0.13702	0.0534798	3	FALSE	FALSE	FALSE	FALSE		1
221	1	I	11	G	I11G	0.253821	0.077187	3	FALSE	FALSE	FALSE	FALSE		2
222	1	I	11	P	I11P	0.228967	0.138116	3	FALSE	FALSE	FALSE	FALSE		2
223	1	I	11	A	I11A	0.0374448	0.0152723	2	FALSE	FALSE	FALSE	FALSE		2
224	1	I	11	M	I11M	-0.0705	0.0724879	3	FALSE	FALSE	FALSE	FALSE		1
225	1	I	11	V	I11V	0.101399	0.0807115	3	FALSE	FALSE	FALSE	FALSE		1
226	1	I	11	I	WT	0	0	3	FALSE	FALSE	FALSE	FALSE		0
227	1	I	11	L	I11L	-0.035294	0.0223443	3	FALSE	FALSE	FALSE	FALSE		1
228	1	I	11	F	I11F	0.221099	0.0449821	3	FALSE	FALSE	FALSE	FALSE		1
229	1	I	11	Y	I11Y	0.500062	0.0125071	2	FALSE	FALSE	FALSE	FALSE		2
230	1	I	11	W	I11W	0.28366	0.0821331	3	FALSE	FALSE	FALSE	FALSE		3
231	1	I	11	stop	I11stop	0.112384	0.102384	3	FALSE	FALSE	FALSE	FALSE		3
232	1	T	12	K	T12K	0.122412	0.0396983	3	FALSE	FALSE	FALSE	FALSE		2
233	1	T	12	R	T12R	0.0794347	0.074016	3	FALSE	FALSE	FALSE	FALSE		2
234	1	T	12	H	T12H	0.223032	0.050484	3	FALSE	FALSE	FALSE	FALSE		2
235	1	T	12	D	T12D	0.0984946	0.0786606	2	FALSE	FALSE	FALSE	FALSE		2
236	1	T	12	E	T12E	0.0161904	0.063487	3	FALSE	FALSE	FALSE	FALSE		3
237	1	T	12	N	T12N	0.0343725	0.0355564	3	FALSE	FALSE	FALSE	FALSE		1
238	1	T	12	Q	T12Q	0.172813	0.048465	2	FALSE	FALSE	FALSE	FALSE		3
239	1	T	12	C	T12C	0.0161712	0.0297832	3	FALSE	FALSE	FALSE	FALSE		2
240	1	T	12	S	T12S	0.0242141	8.6763e-05	2	FALSE	FALSE	FALSE	FALSE		1
241	1	T	12	T	WT	0	0	3	FALSE	FALSE	FALSE	FALSE		0
242	1	T	12	G	T12G	-0.040978	0.023903	3	FALSE	FALSE	FALSE	FALSE		2
243	1	T	12	P	T12P	0.215577	0.0775175	3	FALSE	FALSE	FALSE	FALSE		1
244	1	T	12	A	T12A	0.0972432	0.0896126	3	FALSE	FALSE	FALSE	TRUE	ClinVar	1
245	1	T	12	M	T12M	0.212683	0.0740017	3	FALSE	FALSE	FALSE	FALSE		2
246	1	T	12	V	T12V	0.0932858	0.00943966	3	FALSE	FALSE	FALSE	FALSE		2
247	1	T	12	I	T12I	0.114598	0.0232583	3	FALSE	FALSE	FALSE	FALSE		1
248	1	T	12	L	T12L	0.298083	0.191908	3	FALSE	FALSE	FALSE	FALSE		2
249	1	T	12	F	T12F	0.359864	0.0263857	3	FALSE	FALSE	FALSE	FALSE		2
250	1	T	12	Y	T12Y	0.267401	0.140097	3	FALSE	FALSE	FALSE	FALSE		2
251	1	T	12	W	T12W	0.295861	0.0631781	3	FALSE	FALSE	FALSE	FALSE		3
252	1	T	12	stop	T12stop	-0.0144787	0.0664383	3	FALSE	FALSE	FALSE	FALSE		3
253	1	G	13	K	G13K	-0.0871896	0.0633069	3	FALSE	FALSE	FALSE	FALSE		3
254	1	G	13	R	G13R	0.0492267	0.0518054	3	FALSE	FALSE	FALSE	FALSE		1
255	1	G	13	H	G13H	-0.0157895	0.0159328	3	FALSE	FALSE	FALSE	FALSE		2
256	1	G	13	D	G13D	0.0278064	0.0688071	3	FALSE	TRUE	FALSE	FALSE	COSMIC+TCGA	1
257	1	G	13	E	G13E	-0.0736659	0.0556946	3	FALSE	FALSE	FALSE	FALSE		2
258	1	G	13	N	G13N	-0.0892436	0.0169917	2	FALSE	FALSE	FALSE	FALSE		2
259	1	G	13	Q	G13Q	0.0157502	0.0317601	3	FALSE	FALSE	FALSE	FALSE		3
260	1	G	13	C	G13C	-0.0166965	0.032681	3	FALSE	FALSE	FALSE	FALSE		1
261	1	G	13	S	G13S	0.0658201	0.155187	3	FALSE	FALSE	FALSE	FALSE		1
262	1	G	13	T	G13T	0.0398489	0.0671256	3	FALSE	FALSE	FALSE	FALSE		2
263	1	G	13	G	WT	0	0	3	FALSE	FALSE	FALSE	FALSE		0
264	1	G	13	P	G13P	0.132677	0.0566257	3	FALSE	FALSE	FALSE	FALSE		2
265	1	G	13	A	G13A	-0.0217986	0.0253165	3	FALSE	FALSE	FALSE	FALSE		1
266	1	G	13	M	G13M	-0.00119199	0.000810347	2	FALSE	FALSE	FALSE	FALSE		3
267	1	G	13	V	G13V	-0.0289577	0.0151088	3	FALSE	FALSE	FALSE	FALSE		1
268	1	G	13	I	G13I	-0.0301819	0.0650302	3	FALSE	FALSE	FALSE	FALSE		2
269	1	G	13	L	G13L	0.0122527	0.00814435	3	FALSE	FALSE	FALSE	FALSE		2
270	1	G	13	F	G13F	-0.0119423	0.140963	3	FALSE	FALSE	FALSE	FALSE		2
271	1	G	13	Y	G13Y	-0.0514351	0.0146126	3	FALSE	FALSE	FALSE	FALSE		2
272	1	G	13	W	G13W	0.0233554	0.0141064	3	FALSE	FALSE	FALSE	FALSE		2
273	1	G	13	stop	G13stop	-0.0930934	0.00457065	3	FALSE	FALSE	FALSE	FALSE		2
274	1	V	14	K	V14K	-0.052179	0.0306136	3	FALSE	FALSE	FALSE	FALSE		2
275	1	V	14	R	V14R	-0.0273273	0.0272936	3	FALSE	FALSE	FALSE	FALSE		2
276	1	V	14	H	V14H	-0.065611	0.110939	3	FALSE	FALSE	FALSE	FALSE		3
277	1	V	14	D	V14D	-0.0258956	0.0310106	3	FALSE	FALSE	FALSE	FALSE		2
278	1	V	14	E	V14E	-0.133282	0.00571474	3	FALSE	FALSE	FALSE	FALSE		1
279	1	V	14	N	V14N	-0.0355017	0.0503457	3	FALSE	FALSE	FALSE	FALSE		3
280	1	V	14	Q	V14Q	0.0746027	0.0718366	3	FALSE	FALSE	FALSE	FALSE		2
281	1	V	14	C	V14C	-0.0188448	0.018675	2	FALSE	FALSE	FALSE	FALSE		3
282	1	V	14	S	V14S	0.0328225	0.151404	3	FALSE	FALSE	FALSE	FALSE		2
283	1	V	14	T	V14T	-0.016922	0.0668178	3	FALSE	FALSE	FALSE	FALSE		2
284	1	V	14	G	V14G	-0.0156551	0.0955254	3	FALSE	FALSE	FALSE	FALSE		1
285	1	V	14	P	V14P	0.156967	0.112312	3	FALSE	FALSE	FALSE	FALSE		2
286	1	V	14	A	V14A	-0.0565344	0.0180261	3	FALSE	FALSE	FALSE	FALSE		1
287	1	V	14	M	V14M	-0.0720768	0.0301243	3	FALSE	TRUE	FALSE	FALSE	COSMIC	1
288	1	V	14	V	WT	0	0	3	FALSE	FALSE	FALSE	FALSE		0
289	1	V	14	I	V14I	0.00454167	0.142403	3	FALSE	FALSE	FALSE	FALSE		2
290	1	V	14	L	V14L	0.0159251	0.131096	3	FALSE	FALSE	FALSE	FALSE		1
291	1	V	14	F	V14F	0.00155093	0.00629666	3	FALSE	FALSE	FALSE	FALSE		2
292	1	V	14	Y	V14Y	-0.0251996	0.0516521	3	FALSE	FALSE	FALSE	FALSE		3
293	1	V	14	W	V14W	0.0374695	0.0235509	3	FALSE	FALSE	FALSE	FALSE		2
294	1	V	14	stop	V14stop	-0.122088	0.049838	3	FALSE	FALSE	FALSE	FALSE		2
295	1	E	15	K	E15K	0.220391	0.0435256	3	FALSE	FALSE	FALSE	FALSE		1
296	1	E	15	R	E15R	0.196625	0.128057	3	FALSE	FALSE	FALSE	FALSE		2
297	1	E	15	H	E15H	0.13648	0.0541853	3	FALSE	FALSE	FALSE	FALSE		2
298	1	E	15	D	E15D	-0.0274583	0.07586	3	FALSE	FALSE	FALSE	FALSE		1
299	1	E	15	E	WT	0	0	3	FALSE	FALSE	FALSE	FALSE		0
300	1	E	15	N	E15N	0.223974	0.0464973	3	FALSE	FALSE	FALSE	FALSE		2
301	1	E	15	Q	E15Q	-0.016712	0.0307847	3	FALSE	FALSE	FALSE	FALSE		1
302	1	E	15	C	E15C	0.134775	0.0259469	3	FALSE	FALSE	FALSE	FALSE		3
303	1	E	15	S	E15S	0.168248	0.0442517	3	FALSE	FALSE	FALSE	FALSE		2
304	1	E	15	T	E15T	0.103888	0.0326901	3	FALSE	FALSE	FALSE	FALSE		2
305	1	E	15	G	E15G	0.117301	0.0265502	3	FALSE	FALSE	FALSE	FALSE		1
306	1	E	15	P	E15P	0.4539	0.113885	3	FALSE	FALSE	FALSE	FALSE		2
307	1	E	15	A	E15A	0.0380662	0.0329933	3	FALSE	FALSE	FALSE	FALSE		1
308	1	E	15	M	E15M	0.0768395	0.0413883	3	FALSE	FALSE	FALSE	FALSE		2
309	1	E	15	V	E15V	0.122285	0.0584392	3	FALSE	FALSE	FALSE	FALSE		1
310	1	E	15	I	E15I	0.164031	0.118805	3	FALSE	FALSE	FALSE	FALSE		3
311	1	E	15	L	E15L	0.133978	0.0384706	3	FALSE	FALSE	FALSE	FALSE		2
312	1	E	15	F	E15F	0.227443	0.0611037	3	FALSE	FALSE	FALSE	FALSE		3
313	1	E	15	Y	E15Y	0.229043	0.0933719	3	FALSE	FALSE	FALSE	FALSE		2
314	1	E	15	W	E15W	0.251785	0.0821115	3	FALSE	FALSE	FALSE	FALSE		2
315	1	E	15	stop	E15stop	-0.049584	0.066278	3	FALSE	FALSE	FALSE	FALSE		1
316	1	A	16	K	A16K	0.472045	0.138557	3	FALSE	FALSE	FALSE	FALSE		2
317	1	A	16	R	A16R	0.510951	0.0814059	3	FALSE	FALSE	FALSE	FALSE		2
318	1	A	16	H	A16H	0.409587	0.0309119	3	FALSE	FALSE	FALSE	FALSE		3
319	1	A	16	D	A16D	0.350769	0.030681	2	FALSE	FALSE	FALSE	FALSE		2
320	1	A	16	E	A16E	0.264081	0.0994678	3	FALSE	FALSE	FALSE	FALSE		1
321	1	A	16	N	A16N	0.408184	0.198734	3	FALSE	FALSE	FALSE	FALSE		3
322	1	A	16	Q	A16Q	0.318915	0.107072	3	FALSE	FALSE	FALSE	FALSE		2
323	1	A	16	C	A16C	0.0708721	0.0460944	3	FALSE	FALSE	FALSE	FALSE		3
324	1	A	16	S	A16S	0.12106	0.0562698	3	FALSE	FALSE	FALSE	FALSE		1
325	1	A	16	T	A16T	0.131305	0.0165944	3	FALSE	TRUE	FALSE	FALSE	COSMIC	1
326	1	A	16	G	A16G	0.235933	0.0560012	3	FALSE	FALSE	FALSE	FALSE		1
327	1	A	16	P	A16P	0.326679	0.100185	3	FALSE	FALSE	FALSE	FALSE		1
328	1	A	16	A	WT	0	0	3	FALSE	FALSE	FALSE	FALSE		0
329	1	A	16	M	A16M	0.371799	0.117819	3	FALSE	FALSE	FALSE	FALSE		3
330	1	A	16	V	A16V	0.220247	0.00520282	2	FALSE	TRUE	FALSE	FALSE	COSMIC	1
331	1	A	16	I	A16I	0.289724	0.0400083	3	FALSE	FALSE	FALSE	FALSE		2
332	1	A	16	L	A16L	0.234014	0.130158	3	FALSE	FALSE	FALSE	FALSE		2
333	1	A	16	F	A16F	0.378758	0.117201	3	FALSE	FALSE	FALSE	FALSE		3
334	1	A	16	Y	A16Y	0.36033	0.148851	3	FALSE	FALSE	FALSE	FALSE		3
335	1	A	16	W	A16W	0.352563	0.0949861	3	FALSE	FALSE	FALSE	FALSE		3
336	1	A	16	stop	A16stop	0.0695482	0.0231988	3	FALSE	FALSE	FALSE	FALSE		2
337	1	E	17	K	E17K	0.184888	0.0346142	3	FALSE	FALSE	FALSE	FALSE		1
338	1	E	17	R	E17R	0.236025	0.0495684	3	FALSE	FALSE	FALSE	FALSE		2
339	1	E	17	H	E17H	0.258032	0.0728945	3	FALSE	FALSE	FALSE	FALSE		2
340	1	E	17	D	E17D	0.0728346	0.0310283	3	FALSE	FALSE	FALSE	FALSE		1
341	1	E	17	E	WT	0	0	3	FALSE	FALSE	FALSE	FALSE		0
342	1	E	17	N	E17N	0.134654	0.0614197	3	FALSE	FALSE	FALSE	FALSE		2
343	1	E	17	Q	E17Q	0.17943	0.0384074	3	FALSE	FALSE	FALSE	FALSE		1
344	1	E	17	C	E17C	0.123705	0.0855119	3	FALSE	FALSE	FALSE	FALSE		3
345	1	E	17	S	E17S	0.114641	0.103037	3	FALSE	FALSE	FALSE	FALSE		2
346	1	E	17	T	E17T	0.0160625	0.035114	3	FALSE	FALSE	FALSE	FALSE		2
347	1	E	17	G	E17G	0.163174	0.0226977	3	FALSE	FALSE	FALSE	FALSE		1
348	1	E	17	P	E17P	0.438319	0.0395503	3	FALSE	FALSE	FALSE	FALSE		2
349	1	E	17	A	E17A	0.0883658	0.0564882	3	FALSE	FALSE	FALSE	FALSE		1
350	1	E	17	M	E17M	0.253277	0.0186877	3	FALSE	FALSE	FALSE	FALSE		3
351	1	E	17	V	E17V	0.146835	0.0401962	3	FALSE	FALSE	FALSE	FALSE		1
352	1	E	17	I	E17I	0.181637	0.0441911	3	FALSE	FALSE	FALSE	FALSE		2
353	1	E	17	L	E17L	0.218295	0.107097	3	FALSE	FALSE	FALSE	FALSE		2
354	1	E	17	F	E17F	0.370536	0.102397	3	FALSE	FALSE	FALSE	FALSE		3
355	1	E	17	Y	E17Y	0.373279	0.050781	3	FALSE	FALSE	FALSE	FALSE		2
356	1	E	17	W	E17W	0.216535	0.0508503	3	FALSE	FALSE	FALSE	FALSE		3
357	1	E	17	stop	E17stop	-0.015636	0.0578065	3	FALSE	FALSE	FALSE	FALSE		1
358	1	N	18	K	N18K	0.0432525	0.0153075	3	FALSE	FALSE	FALSE	FALSE		1
359	1	N	18	R	N18R	0.0327544	0.0234268	3	FALSE	FALSE	FALSE	FALSE		2
360	1	N	18	H	N18H	-0.0120223	0.0493941	3	FALSE	FALSE	FALSE	FALSE		1
361	1	N	18	D	N18D	0.0124041	0.0363982	3	FALSE	FALSE	FALSE	FALSE		1
362	1	N	18	E	N18E	-0.0426529	0.00452017	2	FALSE	FALSE	FALSE	FALSE		2
363	1	N	18	N	WT	0	0	3	FALSE	FALSE	FALSE	FALSE		0
364	1	N	18	Q	N18Q	-0.0153707	0.0524489	3	FALSE	FALSE	FALSE	FALSE		2
365	1	N	18	C	N18C	0.000879993	0.00974838	3	FALSE	FALSE	FALSE	FALSE		2
366	1	N	18	S	N18S	-0.00678484	0.0197728	3	FALSE	FALSE	FALSE	FALSE	ClinVar	1
367	1	N	18	T	N18T	0.0215184	0.042859	3	FALSE	FALSE	FALSE	FALSE		1
368	1	N	18	G	N18G	0.102448	0.0421321	3	FALSE	FALSE	FALSE	FALSE		2
369	1	N	18	P	N18P	0.341851	0.133356	3	FALSE	FALSE	FALSE	FALSE		2
370	1	N	18	A	N18A	-0.00639654	0.0624049	3	FALSE	FALSE	FALSE	FALSE		2
371	1	N	18	M	N18M	0.0272307	0.0754674	3	FALSE	FALSE	FALSE	FALSE		2
372	1	N	18	V	N18V	-0.0367315	0.0522947	3	FALSE	FALSE	FALSE	FALSE		2
373	1	N	18	I	N18I	0.00355382	0.036183	3	FALSE	FALSE	FALSE	FALSE		1
374	1	N	18	L	N18L	-0.0580719	0.0719141	3	FALSE	FALSE	FALSE	FALSE		2
375	1	N	18	F	N18F	0.00936202	0.0253313	3	FALSE	FALSE	FALSE	FALSE		2
376	1	N	18	Y	N18Y	0.0119061	0.0272169	3	FALSE	FALSE	FALSE	FALSE		1
377	1	N	18	W	N18W	0.048093	0.0302059	3	FALSE	FALSE	FALSE	FALSE		3
378	1	N	18	stop	N18stop	-0.0263676	0.0780011	3	FALSE	FALSE	FALSE	FALSE		2
379	1	L	19	K	L19K	0.255663	0.0571914	3	FALSE	FALSE	FALSE	FALSE		2
380	1	L	19	R	L19R	0.227538	0.010819	2	FALSE	FALSE	FALSE	FALSE		1
381	1	L	19	H	L19H	0.258921	0.0884906	3	FALSE	FALSE	FALSE	FALSE		2
382	1	L	19	D	L19D	0.149921	0.0704063	3	FALSE	FALSE	FALSE	FALSE		3
383	1	L	19	E	L19E	0.0393717	0.0596054	3	FALSE	FALSE	FALSE	FALSE		2
384	1	L	19	N	L19N	0.198329	0.0862145	3	FALSE	FALSE	FALSE	FALSE		3
385	1	L	19	Q	L19Q	0.0776522	0.00755619	2	FALSE	FALSE	FALSE	FALSE		1
386	1	L	19	C	L19C	0.274484	0.131677	3	FALSE	FALSE	FALSE	FALSE		3
387	1	L	19	S	L19S	0.138456	0.0655558	3	FALSE	FALSE	FALSE	FALSE		2
388	1	L	19	T	L19T	0.198989	0.0893394	3	FALSE	FALSE	FALSE	FALSE		2
389	1	L	19	G	L19G	0.184155	0.222172	3	FALSE	FALSE	FALSE	FALSE		2
390	1	L	19	P	L19P	0.379993	0.0922107	3	FALSE	FALSE	FALSE	FALSE		1
391	1	L	19	A	L19A	0.0227821	0.047749	3	FALSE	FALSE	FALSE	FALSE		2
392	1	L	19	M	L19M	0.0564711	0.0415904	3	FALSE	FALSE	FALSE	FALSE		2
393	1	L	19	V	L19V	0.0716765	0.0366979	3	FALSE	FALSE	FALSE	FALSE		1
394	1	L	19	I	L19I	0.0314903	0.0571951	3	FALSE	FALSE	FALSE	FALSE		1
395	1	L	19	L	WT	0	0	3	FALSE	FALSE	FALSE	FALSE		0
396	1	L	19	F	L19F	0.0203563	0.0520817	3	FALSE	FALSE	FALSE	FALSE		2
397	1	L	19	Y	L19Y	0.164704	0.0320623	3	FALSE	FALSE	FALSE	FALSE		3
398	1	L	19	W	L19W	0.169419	0.0299667	3	FALSE	FALSE	FALSE	FALSE		3
399	1	L	19	stop	L19stop	-0.127883	0.0518826	2	FALSE	FALSE	FALSE	FALSE		2
400	1	L	20	K	L20K	0.542252	0.0820645	3	FALSE	FALSE	FALSE	FALSE		2
401	1	L	20	R	L20R	0.385019	0.147825	3	FALSE	FALSE	FALSE	FALSE		1
402	1	L	20	H	L20H	0.347696	0.104222	3	FALSE	FALSE	FALSE	FALSE		2
403	1	L	20	D	L20D	0.302904	0.0121421	2	FALSE	FALSE	FALSE	FALSE		3
404	1	L	20	E	L20E	0.14803	0.0379107	3	FALSE	FALSE	FALSE	FALSE		2
405	1	L	20	N	L20N	0.357097	0.0652797	3	FALSE	FALSE	FALSE	FALSE		3
406	1	L	20	Q	L20Q	0.305152	0.0992699	3	FALSE	FALSE	FALSE	FALSE		1
407	1	L	20	C	L20C	0.202544	0.0820343	3	FALSE	FALSE	FALSE	FALSE		3
408	1	L	20	S	L20S	0.286986	0.00642164	3	FALSE	FALSE	FALSE	FALSE		2
409	1	L	20	T	L20T	0.376304	0.107144	3	FALSE	FALSE	FALSE	FALSE		2
410	1	L	20	G	L20G	0.283789	0.0654928	3	FALSE	FALSE	FALSE	FALSE		2
411	1	L	20	P	L20P	0.488881	0.0819974	3	FALSE	FALSE	FALSE	FALSE		1
412	1	L	20	A	L20A	0.21359	0.0744739	3	FALSE	FALSE	FALSE	FALSE		2
413	1	L	20	M	L20M	0.318375	0.0780319	3	FALSE	FALSE	FALSE	FALSE		1
414	1	L	20	V	L20V	0.178479	0.0630023	3	FALSE	FALSE	FALSE	FALSE		1
415	1	L	20	I	L20I	0.247172	0.157808	3	FALSE	FALSE	FALSE	FALSE		2
416	1	L	20	L	WT	0	0	3	FALSE	FALSE	FALSE	FALSE		0
417	1	L	20	F	L20F	0.271546	0.114675	3	FALSE	FALSE	FALSE	FALSE		2
418	1	L	20	Y	L20Y	0.500249	0.0624634	3	FALSE	FALSE	FALSE	FALSE		3
419	1	L	20	W	L20W	0.333671	0.127585	3	FALSE	FALSE	FALSE	FALSE		2
420	1	L	20	stop	L20stop	-0.0408234	0.012645	2	FALSE	FALSE	FALSE	FALSE		2
421	1	L	21	K	L21K	0.0540827	0.0612939	3	FALSE	FALSE	FALSE	FALSE		2
422	1	L	21	R	L21R	-0.0169351	0.0158165	3	FALSE	FALSE	FALSE	FALSE		2
423	1	L	21	H	L21H	0.0229327	0.0337775	3	FALSE	FALSE	FALSE	FALSE		3
424	1	L	21	D	L21D	0.0810925	0.0305362	2	FALSE	FALSE	FALSE	FALSE		3
425	1	L	21	E	L21E	-0.0362618	0.00679214	2	FALSE	FALSE	FALSE	FALSE		2
426	1	L	21	N	L21N	0.0535957	0.0208155	3	FALSE	FALSE	FALSE	FALSE		3
427	1	L	21	Q	L21Q	-0.0073634	0.0928494	3	FALSE	FALSE	FALSE	FALSE		2
428	1	L	21	C	L21C	0.073717	0.0857904	3	FALSE	FALSE	FALSE	FALSE		2
429	1	L	21	S	L21S	0.0174554	0.0617833	3	FALSE	FALSE	FALSE	FALSE		1
430	1	L	21	T	L21T	0.0243127	0.00115714	3	FALSE	FALSE	FALSE	FALSE		2
431	1	L	21	G	L21G	0.0548177	0.0339366	3	FALSE	FALSE	FALSE	FALSE		2
432	1	L	21	P	L21P	0.472008	0.13542	3	FALSE	FALSE	FALSE	FALSE		2
433	1	L	21	A	L21A	-0.0335782	0.0369776	3	FALSE	FALSE	FALSE	FALSE		2
434	1	L	21	M	L21M	-0.0429368	0.0268252	3	FALSE	FALSE	FALSE	FALSE		1
435	1	L	21	V	L21V	-0.013954	0.0456005	3	FALSE	FALSE	FALSE	FALSE		1
436	1	L	21	I	L21I	-0.0366084	0.0259796	3	FALSE	FALSE	FALSE	FALSE		2
437	1	L	21	L	WT	0	0	3	FALSE	FALSE	FALSE	FALSE		0
438	1	L	21	F	L21F	0.0719411	0.029421	3	FALSE	FALSE	FALSE	FALSE		1
439	1	L	21	Y	L21Y	0.00803452	0.0275772	3	FALSE	FALSE	FALSE	FALSE		2
440	1	L	21	W	L21W	0.0687121	0.0501829	3	FALSE	FALSE	FALSE	FALSE		1
441	1	L	21	stop	L21stop	-0.0859746	0.0448133	3	FALSE	FALSE	FALSE	FALSE		1
442	1	T	22	K	T22K	-0.0420795	0.0679287	3	FALSE	FALSE	FALSE	FALSE		1
443	1	T	22	R	T22R	-0.0330832	0.0372665	3	FALSE	FALSE	FALSE	FALSE		1
444	1	T	22	H	T22H	-0.0632224	0.017299	3	FALSE	FALSE	FALSE	FALSE		3
445	1	T	22	D	T22D	0.0183305	0.101055	3	FALSE	FALSE	FALSE	FALSE		3
446	1	T	22	E	T22E	-0.0436059	0.0674244	3	FALSE	FALSE	FALSE	FALSE		2
447	1	T	22	N	T22N	-0.0570385	0.0660703	3	FALSE	FALSE	FALSE	FALSE		2
448	1	T	22	Q	T22Q	0.00628619	0.0199146	3	FALSE	FALSE	FALSE	FALSE		2
449	1	T	22	C	T22C	-0.00992249	0.0297643	3	FALSE	FALSE	FALSE	FALSE		3
450	1	T	22	S	T22S	-0.0699615	0.103972	3	FALSE	FALSE	FALSE	FALSE		1
451	1	T	22	T	WT	0	0	3	FALSE	FALSE	FALSE	FALSE		0
452	1	T	22	G	T22G	0.0365755	0.0183288	3	FALSE	FALSE	FALSE	FALSE		2
453	1	T	22	P	T22P	0.342689	0.117926	3	FALSE	FALSE	FALSE	FALSE		1
454	1	T	22	A	T22A	0.00378992	0.0430276	3	FALSE	FALSE	FALSE	TRUE	ClinVar	1
455	1	T	22	M	T22M	0.0140935	0.0498514	3	FALSE	FALSE	FALSE	FALSE		2
456	1	T	22	V	T22V	0.0149868	0.033374	3	FALSE	FALSE	FALSE	FALSE		2
457	1	T	22	I	T22I	0.0102029	0.0679949	3	FALSE	FALSE	FALSE	FALSE		1
458	1	T	22	L	T22L	-0.0330891	0.0357224	3	FALSE	FALSE	FALSE	FALSE		2
459	1	T	22	F	T22F	0.0936249	0.0817581	3	FALSE	FALSE	FALSE	FALSE		3
460	1	T	22	Y	T22Y	-0.0100797	0.0356101	3	FALSE	FALSE	FALSE	FALSE		3
461	1	T	22	W	T22W	0.0818958	0.0897928	3	FALSE	FALSE	FALSE	FALSE		3
462	1	T	22	stop	T22stop	-0.0303514	0.0627594	3	FALSE	FALSE	FALSE	FALSE		2
463	1	R	23	K	R23K	0.0383551	0.0750323	3	FALSE	TRUE	FALSE	FALSE	COSMIC+TCGA	1
464	1	R	23	R	WT	0	0	3	FALSE	FALSE	FALSE	FALSE		0
465	1	R	23	H	R23H	0.0311387	0.0542232	3	FALSE	FALSE	FALSE	FALSE		3
466	1	R	23	D	R23D	-0.0383103	0.0251055	3	FALSE	FALSE	FALSE	FALSE		3
467	1	R	23	E	R23E	-0.0972535	0.0788357	3	FALSE	FALSE	FALSE	FALSE		2
468	1	R	23	N	R23N	-0.0562807	0.0749417	3	FALSE	FALSE	FALSE	FALSE		2
469	1	R	23	Q	R23Q	0.0309765	0.0125941	2	FALSE	FALSE	FALSE	FALSE		2
470	1	R	23	C	R23C	-0.0273556	0.0253852	3	FALSE	FALSE	FALSE	FALSE		2
471	1	R	23	S	R23S	-0.010491	0.0346775	3	FALSE	FALSE	FALSE	FALSE		1
472	1	R	23	T	R23T	-0.0743024	0.00043515	2	FALSE	FALSE	FALSE	FALSE		1
473	1	R	23	G	R23G	-0.020125	0.0623011	3	FALSE	FALSE	FALSE	FALSE		1
474	1	R	23	P	R23P	0.142037	0.0913312	3	FALSE	FALSE	FALSE	FALSE		2
475	1	R	23	A	R23A	-0.0259983	0.0764793	3	FALSE	FALSE	FALSE	FALSE		2
476	1	R	23	M	R23M	-0.135599	0.0779528	3	FALSE	FALSE	FALSE	FALSE		2
477	1	R	23	V	R23V	0.19504	0.344873	3	FALSE	FALSE	FALSE	FALSE		2
478	1	R	23	I	R23I	0.00345549	0.0621546	3	FALSE	FALSE	FALSE	FALSE		1
479	1	R	23	L	R23L	-0.0132121	0.0564677	3	FALSE	FALSE	FALSE	FALSE		2
480	1	R	23	F	R23F	0.000296078	0.0635285	3	FALSE	FALSE	FALSE	FALSE		3
481	1	R	23	Y	R23Y	-0.0326675	0.0596793	3	FALSE	FALSE	FALSE	FALSE		3
482	1	R	23	W	R23W	-0.137297	0.0153235	3	FALSE	FALSE	FALSE	FALSE		2
483	1	R	23	stop	R23stop	-0.0375306	0.0132974	3	FALSE	FALSE	FALSE	FALSE		1
484	1	G	24	K	G24K	0.347345	0.104679	3	FALSE	FALSE	FALSE	FALSE		2
485	1	G	24	R	G24R	0.373823	0.144582	3	FALSE	FALSE	FALSE	FALSE		1
486	1	G	24	H	G24H	0.338879	0.146927	3	FALSE	FALSE	FALSE	FALSE		3
487	1	G	24	D	G24D	0.307271	0.032095	3	FALSE	FALSE	FALSE	FALSE		2
488	1	G	24	E	G24E	0.303406	0.0318333	2	FALSE	FALSE	FALSE	FALSE		1
489	1	G	24	N	G24N	0.370053	0.181521	3	FALSE	FALSE	FALSE	FALSE		3
490	1	G	24	Q	G24Q	0.360699	0.142415	3	FALSE	FALSE	FALSE	FALSE		2
491	1	G	24	C	G24C	0.164456	0.0720826	3	FALSE	FALSE	FALSE	FALSE		2
492	1	G	24	S	G24S	0.242871	0.0764531	3	FALSE	FALSE	FALSE	FALSE		2
493	1	G	24	T	G24T	0.398469	0.0389655	2	FALSE	FALSE	FALSE	FALSE		2
494	1	G	24	G	WT	0	0	3	FALSE	FALSE	FALSE	FALSE		0
495	1	G	24	P	G24P	0.31216	0.128426	3	FALSE	FALSE	FALSE	FALSE		2
496	1	G	24	A	G24A	0.233838	0.062967	3	FALSE	FALSE	FALSE	FALSE		1
497	1	G	24	M	G24M	0.291291	0.223721	3	FALSE	FALSE	FALSE	FALSE		3
498	1	G	24	V	G24V	0.312151	0.110458	3	FALSE	FALSE	FALSE	FALSE		1
499	1	G	24	I	G24I	0.32556	0.138716	3	FALSE	FALSE	FALSE	FALSE		2
500	1	G	24	L	G24L	0.305074	0.1312	3	FALSE	FALSE	FALSE	FALSE		2
501	1	G	24	F	G24F	0.291863	0.174961	3	FALSE	FALSE	FALSE	FALSE		3
502	1	G	24	Y	G24Y	0.376823	0.124209	3	FALSE	FALSE	FALSE	FALSE		3
503	1	G	24	W	G24W	0.300607	0.151789	3	FALSE	FALSE	FALSE	FALSE		2
504	1	G	24	stop	G24stop	-0.117383	0.0532982	2	FALSE	FALSE	FALSE	FALSE		1
505	1	V	25	K	V25K	0.0292024	0.080675	3	FALSE	FALSE	FALSE	FALSE		3
506	1	V	25	R	V25R	-0.0146343	0.0187887	3	FALSE	FALSE	FALSE	FALSE		2
507	1	V	25	H	V25H	0.038687	0.0815073	3	FALSE	FALSE	FALSE	FALSE		2
508	1	V	25	D	V25D	-0.0107213	0.0464101	3	FALSE	FALSE	FALSE	FALSE		1
509	1	V	25	E	V25E	-0.0515243	0.0264281	3	FALSE	FALSE	FALSE	FALSE		2
510	1	V	25	N	V25N	0.0037444	0.0409589	3	FALSE	FALSE	FALSE	FALSE		2
511	1	V	25	Q	V25Q	-0.0293157	0.0387476	3	FALSE	FALSE	FALSE	FALSE		3
512	1	V	25	C	V25C	-0.0279136	0.0693729	3	FALSE	FALSE	FALSE	FALSE		2
513	1	V	25	S	V25S	-0.10664	0.010074	2	FALSE	FALSE	FALSE	FALSE		2
514	1	V	25	T	V25T	-0.108665	0.0553459	3	FALSE	FALSE	FALSE	FALSE		2
515	1	V	25	G	V25G	-0.0123388	0.0641339	3	FALSE	FALSE	FALSE	FALSE		1
516	1	V	25	P	V25P	0.184022	0.0710876	3	FALSE	FALSE	FALSE	FALSE		2
517	1	V	25	A	V25A	-0.0192971	0.0137236	2	FALSE	FALSE	FALSE	FALSE		1
518	1	V	25	M	V25M	-0.0345512	0.00588456	2	FALSE	FALSE	FALSE	FALSE		2
519	1	V	25	V	WT	0	0	3	FALSE	FALSE	FALSE	FALSE		0
520	1	V	25	I	V25I	-0.0639426	0.027049	2	FALSE	TRUE	FALSE	FALSE	COSMIC	1
521	1	V	25	L	V25L	-0.011105	0.0398636	3	FALSE	FALSE	FALSE	FALSE		1
522	1	V	25	F	V25F	-0.0241752	0.0666457	3	FALSE	FALSE	FALSE	FALSE		1
523	1	V	25	Y	V25Y	0.00426687	0.0326724	2	FALSE	FALSE	FALSE	FALSE		2
524	1	V	25	W	V25W	0.0899833	0.120391	3	FALSE	FALSE	FALSE	FALSE		3
525	1	V	25	stop	V25stop	-0.115189	0.0306427	3	FALSE	FALSE	FALSE	FALSE		3
526	1	D	26	K	D26K	0.224426	0.166076	3	FALSE	FALSE	FALSE	FALSE		2
527	1	D	26	R	D26R	0.428955	0.0178972	2	FALSE	FALSE	FALSE	FALSE		2
528	1	D	26	H	D26H	-0.0334038	0.0611699	3	FALSE	FALSE	FALSE	FALSE		1
529	1	D	26	D	WT	0	0	3	FALSE	FALSE	FALSE	FALSE		0
530	1	D	26	E	D26E	-0.0289156	0.00626543	3	FALSE	FALSE	FALSE	FALSE		1
531	1	D	26	N	D26N	-0.0237974	0.060434	3	FALSE	FALSE	FALSE	FALSE		1
532	1	D	26	Q	D26Q	0.211362	0.00597582	2	FALSE	FALSE	FALSE	FALSE		2
533	1	D	26	C	D26C	0.0986479	0.0642044	3	FALSE	FALSE	FALSE	FALSE		2
534	1	D	26	S	D26S	0.110723	0.0760511	3	FALSE	FALSE	FALSE	FALSE		2
535	1	D	26	T	D26T	0.114276	0.0294051	3	FALSE	FALSE	FALSE	FALSE		2
536	1	D	26	G	D26G	0.267223	0.0741765	3	FALSE	FALSE	FALSE	FALSE		1
537	1	D	26	P	D26P	0.0427377	0.0924871	3	FALSE	FALSE	FALSE	FALSE		2
538	1	D	26	A	D26A	0.173977	0.0245825	3	FALSE	FALSE	FALSE	FALSE		1
539	1	D	26	M	D26M	0.353085	0.0304492	3	FALSE	FALSE	FALSE	FALSE		3
540	1	D	26	V	D26V	0.105122	0.0496456	3	FALSE	FALSE	FALSE	FALSE		1
541	1	D	26	I	D26I	0.169655	0.145982	3	FALSE	FALSE	FALSE	FALSE		2
542	1	D	26	L	D26L	0.307787	0.0573492	3	FALSE	FALSE	FALSE	FALSE		2
543	1	D	26	F	D26F	0.266266	0.115789	3	FALSE	FALSE	FALSE	FALSE		2
544	1	D	26	Y	D26Y	0.132667	0.0815865	3	FALSE	FALSE	FALSE	FALSE		1
545	1	D	26	W	D26W	0.237499	0.0901454	3	FALSE	FALSE	FALSE	FALSE		3
546	1	D	26	stop	D26stop	0.148926	0.136963	3	FALSE	FALSE	FALSE	FALSE		2
547	1	G	27	K	G27K	0.314078	0.151623	3	FALSE	FALSE	FALSE	FALSE		3
548	1	G	27	R	G27R	0.403149	0.0176143	3	FALSE	FALSE	FALSE	FALSE		1
549	1	G	27	H	G27H	0.267012	0.125089	3	FALSE	FALSE	FALSE	FALSE		2
550	1	G	27	D	G27D	0.36115	0.0499935	3	FALSE	FALSE	FALSE	TRUE	ClinVar	1
551	1	G	27	E	G27E	0.211385	0.119414	3	FALSE	FALSE	FALSE	FALSE		2
552	1	G	27	N	G27N	0.256583	0.0527204	3	FALSE	FALSE	FALSE	FALSE		2
553	1	G	27	Q	G27Q	0.173294	0.195992	3	FALSE	FALSE	FALSE	FALSE		3
554	1	G	27	C	G27C	0.230826	0.0750928	3	FALSE	FALSE	FALSE	FALSE		1
555	1	G	27	S	G27S	0.3575	0.180282	3	FALSE	TRUE	FALSE	FALSE	COSMIC	1
556	1	G	27	T	G27T	0.328746	0.0592191	3	FALSE	FALSE	FALSE	FALSE		2
557	1	G	27	G	WT	0	0	3	FALSE	FALSE	FALSE	FALSE		0
558	1	G	27	P	G27P	0.489123	0.104373	3	FALSE	FALSE	FALSE	FALSE		2
559	1	G	27	A	G27A	0.183724	0.093815	3	FALSE	FALSE	FALSE	FALSE		1
560	1	G	27	M	G27M	0.355279	0.208047	3	FALSE	FALSE	FALSE	FALSE		3
561	1	G	27	V	G27V	0.385928	0.116244	3	FALSE	FALSE	FALSE	FALSE		1
562	1	G	27	I	G27I	0.436381	0.140717	3	FALSE	FALSE	FALSE	FALSE		2
563	1	G	27	L	G27L	0.315128	0.0824398	3	FALSE	FALSE	FALSE	FALSE		2
564	1	G	27	F	G27F	0.326033	0.0847534	3	FALSE	FALSE	FALSE	FALSE		2
565	1	G	27	Y	G27Y	0.349399	0.0959787	3	FALSE	FALSE	FALSE	FALSE		2
566	1	G	27	W	G27W	0.222903	0.0946693	3	FALSE	FALSE	FALSE	FALSE		2
567	1	G	27	stop	G27stop	0.0900216	0.168136	3	FALSE	FALSE	FALSE	FALSE		2
568	1	S	28	K	S28K	0.33345	0.0493068	3	FALSE	FALSE	FALSE	FALSE		2
569	1	S	28	R	S28R	0.377157	0.101075	3	FALSE	TRUE	FALSE	FALSE	TCGA	1
570	1	S	28	H	S28H	0.124909	0.0625098	3	FALSE	FALSE	FALSE	FALSE		2
571	1	S	28	D	S28D	0.241097	0.032263	3	FALSE	FALSE	FALSE	FALSE		2
572	1	S	28	E	S28E	0.226746	0.0955466	3	FALSE	FALSE	FALSE	FALSE		3
573	1	S	28	N	S28N	0.157266	0.0208241	3	FALSE	FALSE	FALSE	FALSE		1
574	1	S	28	Q	S28Q	0.0852732	0.0680958	3	FALSE	FALSE	FALSE	FALSE		3
575	1	S	28	C	S28C	0.0420882	0.0271785	3	FALSE	FALSE	FALSE	FALSE		1
576	1	S	28	S	WT	0	0	3	FALSE	FALSE	FALSE	FALSE		0
577	1	S	28	T	S28T	0.0457835	0.0295618	3	FALSE	FALSE	FALSE	FALSE		1
578	1	S	28	G	S28G	0.205051	0.0293311	3	FALSE	FALSE	FALSE	FALSE		1
579	1	S	28	P	S28P	0.463682	0.0905634	3	FALSE	FALSE	FALSE	FALSE		2
580	1	S	28	A	S28A	-0.00439512	0.0318146	3	FALSE	FALSE	FALSE	FALSE		2
581	1	S	28	M	S28M	0.032399	0.0501287	3	FALSE	FALSE	FALSE	FALSE		2
582	1	S	28	V	S28V	0.254033	0.0898026	3	FALSE	FALSE	FALSE	FALSE		2
583	1	S	28	I	S28I	0.233634	0.195199	3	FALSE	FALSE	FALSE	FALSE		1
584	1	S	28	L	S28L	0.216048	0.082091	3	FALSE	FALSE	FALSE	FALSE		2
585	1	S	28	F	S28F	0.18499	0.094993	3	FALSE	FALSE	FALSE	FALSE		2
586	1	S	28	Y	S28Y	0.149391	0.0925786	3	FALSE	FALSE	FALSE	FALSE		2
587	1	S	28	W	S28W	0.235888	0.145952	3	FALSE	FALSE	FALSE	FALSE		2
588	1	S	28	stop	S28stop	-0.0379096	0.0522484	3	FALSE	FALSE	FALSE	FALSE		2
589	1	F	29	K	F29K	0.71396	0.016957	3	FALSE	FALSE	FALSE	FALSE		3
590	1	F	29	R	F29R	0.775089	0.0482984	3	FALSE	FALSE	FALSE	FALSE		2
591	1	F	29	H	F29H	0.444246	0.0290729	3	FALSE	FALSE	FALSE	FALSE		2
592	1	F	29	D	F29D	0.615272	0.0605408	3	FALSE	FALSE	FALSE	FALSE		2
593	1	F	29	E	F29E	0.611277	0.0654162	3	FALSE	FALSE	FALSE	FALSE		3
594	1	F	29	N	F29N	0.593165	0.0292464	3	FALSE	FALSE	FALSE	FALSE		2
595	1	F	29	Q	F29Q	0.669291	0.0240817	3	FALSE	FALSE	FALSE	FALSE		3
596	1	F	29	C	F29C	0.230436	0.128701	3	FALSE	FALSE	FALSE	FALSE		1
597	1	F	29	S	F29S	0.4516	0.0918147	3	FALSE	FALSE	FALSE	FALSE		1
598	1	F	29	T	F29T	0.49046	0.0924723	3	FALSE	FALSE	FALSE	FALSE		2
599	1	F	29	G	F29G	0.336561	0.0740092	3	FALSE	FALSE	FALSE	FALSE		2
600	1	F	29	P	F29P	0.705518	0.0156471	3	FALSE	FALSE	FALSE	FALSE		2
601	1	F	29	A	F29A	0.311844	0.0777108	3	FALSE	FALSE	FALSE	FALSE		2
602	1	F	29	M	F29M	0.317094	0.129565	3	FALSE	FALSE	FALSE	FALSE		2
603	1	F	29	V	F29V	0.299575	0.0893268	3	FALSE	FALSE	FALSE	FALSE		1
604	1	F	29	I	F29I	0.441357	0.101924	3	FALSE	FALSE	FALSE	FALSE		1
605	1	F	29	L	F29L	0.365438	0.119143	3	FALSE	FALSE	FALSE	FALSE		1
606	1	F	29	F	WT	0	0	3	FALSE	FALSE	FALSE	FALSE		0
607	1	F	29	Y	F29Y	0.0937967	0.0348085	3	FALSE	FALSE	FALSE	FALSE		1
608	1	F	29	W	F29W	0.0386686	0.0211349	3	FALSE	FALSE	FALSE	FALSE		2
609	1	F	29	stop	F29stop	-0.0833081	0.0794671	3	FALSE	FALSE	FALSE	FALSE		2
610	1	L	30	K	L30K	0.577339	0.0583299	3	FALSE	FALSE	FALSE	FALSE		2
611	1	L	30	R	L30R	0.653344	0.118306	3	FALSE	FALSE	FALSE	FALSE		2
612	1	L	30	H	L30H	0.446811	0.0960531	3	FALSE	FALSE	FALSE	FALSE		3
613	1	L	30	D	L30D	0.480241	0.110339	3	FALSE	FALSE	FALSE	FALSE		3
614	1	L	30	E	L30E	0.490399	0.00916931	2	FALSE	FALSE	FALSE	FALSE		2
615	1	L	30	N	L30N	0.346815	0.0554868	3	FALSE	FALSE	FALSE	FALSE		3
616	1	L	30	Q	L30Q	0.338105	0.122653	3	FALSE	FALSE	FALSE	FALSE		2
617	1	L	30	C	L30C	0.0728074	0.089959	3	FALSE	FALSE	FALSE	FALSE		2
618	1	L	30	S	L30S	0.323967	0.0933098	3	FALSE	FALSE	FALSE	FALSE		1
619	1	L	30	T	L30T	0.289197	0.0754553	3	FALSE	FALSE	FALSE	FALSE		2
620	1	L	30	G	L30G	0.404344	0.0665813	3	FALSE	FALSE	FALSE	FALSE		2
621	1	L	30	P	L30P	0.739082	0.0559118	3	FALSE	FALSE	FALSE	FALSE		2
622	1	L	30	A	L30A	0.310914	0.0879739	3	FALSE	FALSE	FALSE	FALSE		2
623	1	L	30	M	L30M	0.00163178	0.00634074	2	FALSE	FALSE	FALSE	FALSE		1
624	1	L	30	V	L30V	0.114013	0.0343469	3	FALSE	FALSE	FALSE	FALSE		1
625	1	L	30	I	L30I	0.000193109	0.00832474	3	FALSE	FALSE	FALSE	FALSE		2
626	1	L	30	L	WT	0	0	3	FALSE	FALSE	FALSE	FALSE		0
627	1	L	30	F	L30F	0.268195	0.02625	3	FALSE	FALSE	FALSE	FALSE		1
628	1	L	30	Y	L30Y	0.300298	0.125511	3	FALSE	FALSE	FALSE	FALSE		2
629	1	L	30	W	L30W	0.513938	0.0214677	2	FALSE	FALSE	FALSE	FALSE		1
630	1	L	30	stop	L30stop	-0.048007	0.0329868	3	FALSE	FALSE	FALSE	FALSE		1
631	1	A	31	K	A31K	0.392868	0.100772	3	FALSE	FALSE	FALSE	FALSE		2
632	1	A	31	R	A31R	0.413306	0.126406	3	FALSE	FALSE	FALSE	FALSE		2
633	1	A	31	H	A31H	0.388407	0.0132222	3	FALSE	FALSE	FALSE	FALSE		3
634	1	A	31	D	A31D	0.374635	0.0981512	3	FALSE	FALSE	FALSE	FALSE		2
635	1	A	31	E	A31E	0.195261	0.097243	3	FALSE	FALSE	FALSE	FALSE		1
636	1	A	31	N	A31N	0.278445	0.119316	3	FALSE	FALSE	FALSE	FALSE		3
637	1	A	31	Q	A31Q	0.207913	0.121783	3	FALSE	FALSE	FALSE	FALSE		2
638	1	A	31	C	A31C	-0.0603657	0.013711	3	FALSE	FALSE	FALSE	FALSE		3
639	1	A	31	S	A31S	0.208359	0.0386292	3	FALSE	FALSE	FALSE	TRUE	ClinVar	1
640	1	A	31	T	A31T	0.0849639	0.035333	3	FALSE	FALSE	FALSE	FALSE		1
641	1	A	31	G	A31G	0.0692554	0.00916595	3	FALSE	FALSE	TRUE	FALSE	ClinVar	1
642	1	A	31	P	A31P	0.32193	0.112801	3	FALSE	FALSE	FALSE	FALSE		1
643	1	A	31	A	WT	0	0	3	FALSE	FALSE	FALSE	FALSE		0
644	1	A	31	M	A31M	-0.00894627	0.0323383	3	FALSE	FALSE	FALSE	FALSE		3
645	1	A	31	V	A31V	-0.0430979	0.0129464	3	FALSE	FALSE	FALSE	FALSE		1
646	1	A	31	I	A31I	-0.072344	0.0469036	3	FALSE	FALSE	FALSE	FALSE		2
647	1	A	31	L	A31L	-0.0165502	0.0192682	3	FALSE	FALSE	FALSE	FALSE		2
648	1	A	31	F	A31F	-0.0970156	0.0458177	3	FALSE	FALSE	FALSE	FALSE		3
649	1	A	31	Y	A31Y	0.228666	0.0637231	3	FALSE	FALSE	FALSE	FALSE		3
650	1	A	31	W	A31W	0.312474	0.177818	3	FALSE	FALSE	FALSE	FALSE		3
651	1	A	31	stop	A31stop	-0.0462512	0.0444947	3	FALSE	FALSE	FALSE	FALSE		2
652	1	R	32	K	R32K	0.184121	0.116659	3	FALSE	FALSE	FALSE	FALSE		1
653	1	R	32	R	WT	0	0	3	FALSE	FALSE	FALSE	FALSE		0
654	1	R	32	H	R32H	-0.052879	0.0180908	3	FALSE	FALSE	FALSE	FALSE		3
655	1	R	32	D	R32D	0.187948	0.098781	3	FALSE	FALSE	FALSE	FALSE		3
656	1	R	32	E	R32E	0.168408	0.103195	3	FALSE	FALSE	FALSE	FALSE		2
657	1	R	32	N	R32N	0.186424	0.14732	3	FALSE	FALSE	FALSE	FALSE		2
658	1	R	32	Q	R32Q	0.114343	0.0542553	3	FALSE	FALSE	FALSE	FALSE		2
659	1	R	32	C	R32C	0.00347255	0.0189542	3	FALSE	FALSE	FALSE	FALSE		2
660	1	R	32	S	R32S	-0.0357957	0.0220315	3	FALSE	FALSE	FALSE	FALSE		1
661	1	R	32	T	R32T	-0.0200945	0.0299081	3	FALSE	FALSE	FALSE	FALSE		1
662	1	R	32	G	R32G	0.0153027	0.0523306	3	FALSE	FALSE	FALSE	FALSE		1
663	1	R	32	P	R32P	0.449497	0.0689566	3	FALSE	FALSE	FALSE	FALSE		2
664	1	R	32	A	R32A	-0.035101	0.0311068	3	FALSE	FALSE	FALSE	FALSE		2
665	1	R	32	M	R32M	-0.0304071	0.0366933	3	FALSE	FALSE	FALSE	FALSE		1
666	1	R	32	V	R32V	0.0137445	0.0492525	3	FALSE	FALSE	FALSE	FALSE		2
667	1	R	32	I	R32I	-0.0103328	0.0305619	3	FALSE	FALSE	FALSE	FALSE		2
668	1	R	32	L	R32L	-0.00187131	0.0767336	3	FALSE	FALSE	FALSE	FALSE		2
669	1	R	32	F	R32F	0.00928465	0.0663302	3	FALSE	FALSE	FALSE	FALSE		3
670	1	R	32	Y	R32Y	-0.0576506	0.0329359	3	FALSE	FALSE	FALSE	FALSE		3
671	1	R	32	W	R32W	-0.0338971	0.0805608	3	FALSE	FALSE	FALSE	FALSE		1
672	1	R	32	stop	R32stop	-0.0460742	0.0596637	3	FALSE	FALSE	FALSE	FALSE		2
673	1	P	33	K	P33K	0.0339262	0.0737138	3	FALSE	FALSE	FALSE	FALSE		3
674	1	P	33	R	P33R	-0.0235228	0.0310889	3	FALSE	FALSE	FALSE	FALSE		1
675	1	P	33	H	P33H	-0.0256154	0.0487709	3	FALSE	FALSE	FALSE	FALSE		1
676	1	P	33	D	P33D	-0.0544151	0.030498	3	FALSE	FALSE	FALSE	FALSE		2
677	1	P	33	E	P33E	-0.00081819	0.0667189	3	FALSE	FALSE	FALSE	FALSE		3
678	1	P	33	N	P33N	-0.00475338	0.0219667	3	FALSE	FALSE	FALSE	FALSE		2
679	1	P	33	Q	P33Q	0.059844	0.00206769	2	FALSE	FALSE	FALSE	FALSE		2
680	1	P	33	C	P33C	-0.0487138	0.027896	3	FALSE	FALSE	FALSE	FALSE		2
681	1	P	33	S	P33S	-0.0214742	0.0370386	3	FALSE	TRUE	FALSE	FALSE	COSMIC	1
682	1	P	33	T	P33T	-0.0545202	0.00675369	3	FALSE	FALSE	FALSE	FALSE		1
683	1	P	33	G	P33G	-0.0541404	0.0478633	3	FALSE	FALSE	FALSE	FALSE		2
684	1	P	33	P	WT	0	0	3	FALSE	FALSE	FALSE	FALSE		0
685	1	P	33	A	P33A	-0.0978968	0.0702318	3	FALSE	FALSE	FALSE	FALSE		1
686	1	P	33	M	P33M	0.0155945	0.0391951	3	FALSE	FALSE	FALSE	FALSE		3
687	1	P	33	V	P33V	0.0120489	0.0330052	3	FALSE	FALSE	FALSE	FALSE		2
688	1	P	33	I	P33I	-0.0476841	0.0565647	3	FALSE	FALSE	FALSE	FALSE		2
689	1	P	33	L	P33L	0.0155116	0.0621256	3	FALSE	TRUE	FALSE	FALSE	COSMIC+TCGA	1
690	1	P	33	F	P33F	0.0402976	0.105162	3	FALSE	FALSE	FALSE	FALSE		2
691	1	P	33	Y	P33Y	-0.0945398	0.0278344	2	FALSE	FALSE	FALSE	FALSE		2
692	1	P	33	W	P33W	-0.0797844	0.0429	3	FALSE	FALSE	FALSE	FALSE		3
693	1	P	33	stop	P33stop	0.0462045	0.0769133	3	FALSE	FALSE	FALSE	FALSE		3
694	1	S	34	K	S34K	0.162562	0.0289683	2	FALSE	FALSE	FALSE	FALSE		2
695	1	S	34	R	S34R	0.161136	0.020423	3	FALSE	FALSE	FALSE	FALSE		1
696	1	S	34	H	S34H	-0.128409	0.107967	3	FALSE	FALSE	FALSE	FALSE		2
697	1	S	34	D	S34D	0.054382	0.0490064	3	FALSE	FALSE	FALSE	FALSE		2
698	1	S	34	E	S34E	-0.0114278	0.0229785	3	FALSE	FALSE	FALSE	FALSE		3
699	1	S	34	N	S34N	-0.101728	0.0810826	3	FALSE	FALSE	FALSE	FALSE		1
700	1	S	34	Q	S34Q	0.0163997	0.0236064	3	FALSE	FALSE	FALSE	FALSE		3
701	1	S	34	C	S34C	-0.0469079	0.0385398	3	FALSE	FALSE	FALSE	FALSE		1
702	1	S	34	S	WT	0	0	3	FALSE	FALSE	FALSE	FALSE		0
703	1	S	34	T	S34T	0.0229461	0.0335917	3	FALSE	FALSE	FALSE	FALSE		1
704	1	S	34	G	S34G	0.0407427	0.0362741	3	FALSE	FALSE	FALSE	FALSE		1
705	1	S	34	P	S34P	0.249737	0.0244299	2	FALSE	FALSE	FALSE	FALSE		2
706	1	S	34	A	S34A	-0.0247895	0.066493	3	FALSE	FALSE	FALSE	FALSE		2
707	1	S	34	M	S34M	-0.00467357	0.0125756	3	FALSE	FALSE	FALSE	FALSE		2
708	1	S	34	V	S34V	0.101624	0.0286666	3	FALSE	FALSE	FALSE	FALSE		2
709	1	S	34	I	S34I	0.0765519	0.0477461	3	FALSE	FALSE	FALSE	FALSE		1
710	1	S	34	L	S34L	0.0393839	0.043303	2	FALSE	FALSE	FALSE	FALSE		2
711	1	S	34	F	S34F	0.152861	0.13452	3	FALSE	FALSE	FALSE	FALSE		2
712	1	S	34	Y	S34Y	0.0980472	0.0254578	3	FALSE	FALSE	FALSE	FALSE		2
713	1	S	34	W	S34W	0.165763	0.0243539	2	FALSE	FALSE	FALSE	FALSE		2
714	1	S	34	stop	S34stop	-0.113528	0	1	FALSE	FALSE	FALSE	FALSE		2
715	1	K	35	K	WT	0	0	3	FALSE	FALSE	FALSE	FALSE		0
716	1	K	35	R	K35R	-0.0367101	0.0210926	3	FALSE	FALSE	FALSE	FALSE		1
717	1	K	35	H	K35H	-0.0345322	0.00820091	3	FALSE	FALSE	FALSE	FALSE		2
718	1	K	35	D	K35D	-0.00303117	0.0317957	3	FALSE	FALSE	FALSE	FALSE		2
719	1	K	35	E	K35E	0.0145181	0.0343064	3	FALSE	FALSE	FALSE	TRUE	ClinVar	1
720	1	K	35	N	K35N	-0.0227414	0.0227872	3	FALSE	FALSE	FALSE	FALSE		1
721	1	K	35	Q	K35Q	0.181053	0.0281495	2	FALSE	FALSE	FALSE	TRUE	ClinVar	1
722	1	K	35	C	K35C	0.0222808	0.0359907	3	FALSE	FALSE	FALSE	FALSE		3
723	1	K	35	S	K35S	0.018531	0.045919	3	FALSE	FALSE	FALSE	FALSE		2
724	1	K	35	T	K35T	-0.0238304	0.0044151	3	FALSE	FALSE	FALSE	FALSE		1
725	1	K	35	G	K35G	-0.0552604	0.0146248	3	FALSE	FALSE	FALSE	FALSE		2
726	1	K	35	P	K35P	0.0241168	0.0335798	3	FALSE	FALSE	FALSE	FALSE		2
727	1	K	35	A	K35A	0.029169	0.0254105	3	FALSE	FALSE	FALSE	FALSE		2
728	1	K	35	M	K35M	-0.00272789	0.0220346	3	FALSE	FALSE	FALSE	FALSE		2
729	1	K	35	V	K35V	0.114312	0.0453677	3	FALSE	FALSE	FALSE	FALSE		2
730	1	K	35	I	K35I	-0.0092436	0.0922118	3	FALSE	FALSE	FALSE	FALSE		1
731	1	K	35	L	K35L	-0.0367339	0.0145606	3	FALSE	FALSE	FALSE	FALSE		2
732	1	K	35	F	K35F	-0.0747728	0.0346657	3	FALSE	FALSE	FALSE	FALSE		3
733	1	K	35	Y	K35Y	0.0587201	0.0272654	3	FALSE	FALSE	FALSE	FALSE		2
734	1	K	35	W	K35W	-0.046038	0.0202053	3	FALSE	FALSE	FALSE	FALSE		3
735	1	K	35	stop	K35stop	-0.0624961	0.0550252	3	FALSE	FALSE	FALSE	FALSE		1
736	1	S	36	K	S36K			0	FALSE	FALSE	FALSE	FALSE		2
737	1	S	36	R	S36R	-0.0793891	0.0814135	2	FALSE	FALSE	FALSE	FALSE		1
738	1	S	36	H	S36H	0.147267	0.00688903	2	FALSE	FALSE	FALSE	FALSE		2
739	1	S	36	D	S36D	-0.0524167	0.075544	3	FALSE	FALSE	FALSE	FALSE		2
740	1	S	36	E	S36E	-0.133229	0.00304919	2	FALSE	FALSE	FALSE	FALSE		3
741	1	S	36	N	S36N	0.00769607	0.141455	3	FALSE	FALSE	FALSE	FALSE		1
742	1	S	36	Q	S36Q	0.103967	0.0488287	3	FALSE	FALSE	FALSE	FALSE		3
743	1	S	36	C	S36C	-0.00665151	0.0545791	3	FALSE	TRUE	FALSE	FALSE	TCGA	1
744	1	S	36	S	WT	0	0	3	FALSE	FALSE	FALSE	FALSE		0
745	1	S	36	T	S36T	-0.0439059	0.025357	2	FALSE	FALSE	FALSE	FALSE		1
746	1	S	36	G	S36G	0.0456445	0.00747343	2	FALSE	FALSE	FALSE	FALSE		1
747	1	S	36	P	S36P	0.00993146	0.0362573	3	FALSE	FALSE	FALSE	FALSE		2
748	1	S	36	A	S36A	-0.00469382	0.0663538	3	FALSE	FALSE	FALSE	FALSE		2
749	1	S	36	M	S36M	-0.0586528	0.0328871	3	FALSE	FALSE	FALSE	FALSE		2
750	1	S	36	V	S36V	-0.0221955	0.0348276	3	FALSE	FALSE	FALSE	FALSE		2
751	1	S	36	I	S36I	-0.132928	0.00616136	2	FALSE	FALSE	FALSE	FALSE		1
752	1	S	36	L	S36L	0.126791	0.113017	3	FALSE	FALSE	FALSE	FALSE		2
753	1	S	36	F	S36F	0.0756662	0.0321631	3	FALSE	FALSE	FALSE	FALSE		2
754	1	S	36	Y	S36Y	-0.00219346	0	1	FALSE	FALSE	FALSE	FALSE		2
755	1	S	36	W	S36W	-0.00999384	0.0132919	3	FALSE	FALSE	FALSE	FALSE		2
756	1	S	36	stop	S36stop			0	FALSE	FALSE	FALSE	FALSE		2
757	1	N	37	K	N37K	0.0642717	0.0405916	3	FALSE	FALSE	FALSE	FALSE		1
758	1	N	37	R	N37R	0.234895	0.0703762	3	FALSE	FALSE	FALSE	FALSE		2
759	1	N	37	H	N37H	0.00615152	0.045928	3	FALSE	FALSE	FALSE	FALSE		1
760	1	N	37	D	N37D	-0.102144	0.0923802	3	FALSE	FALSE	FALSE	FALSE		1
761	1	N	37	E	N37E	-0.0754263	0.0248357	3	FALSE	FALSE	FALSE	FALSE		2
762	1	N	37	N	WT	0	0	3	FALSE	FALSE	FALSE	FALSE		0
763	1	N	37	Q	N37Q	-0.00896027	0.0362382	3	FALSE	FALSE	FALSE	FALSE		2
764	1	N	37	C	N37C	0.033061	0.0129429	3	FALSE	FALSE	FALSE	FALSE		2
765	1	N	37	S	N37S	0.0327158	0.0942083	3	FALSE	FALSE	FALSE	FALSE		1
766	1	N	37	T	N37T	0.123418	0.000469173	2	FALSE	TRUE	FALSE	FALSE	COSMIC	1
767	1	N	37	G	N37G	-0.023152	0.0185267	3	FALSE	FALSE	FALSE	FALSE		2
768	1	N	37	P	N37P	-0.0753664	0.237289	3	FALSE	FALSE	FALSE	FALSE		2
769	1	N	37	A	N37A	0.0669519	0.0121666	3	FALSE	FALSE	FALSE	FALSE		2
770	1	N	37	M	N37M	-0.00409337	0.0512257	3	FALSE	FALSE	FALSE	FALSE		2
771	1	N	37	V	N37V	-0.0384988	0.041985	3	FALSE	FALSE	FALSE	FALSE		2
772	1	N	37	I	N37I	-0.0576376	0.0150465	2	FALSE	FALSE	FALSE	FALSE		1
773	1	N	37	L	N37L	0.00827175	0.0397219	3	FALSE	FALSE	FALSE	FALSE		2
774	1	N	37	F	N37F	-0.00902128	0.0225593	2	FALSE	FALSE	FALSE	FALSE		2
775	1	N	37	Y	N37Y	-0.0144724	0.0313085	3	FALSE	FALSE	FALSE	FALSE		1
776	1	N	37	W	N37W	0.0163258	0.0438883	3	FALSE	FALSE	FALSE	FALSE		3
777	1	N	37	stop	N37stop	-0.0497544	0.000421448	2	FALSE	FALSE	FALSE	FALSE		2
778	1	P	38	K	P38K	0.0284182	0.0952615	3	FALSE	FALSE	FALSE	FALSE		3
779	1	P	38	R	P38R	-0.00659101	0.00188205	2	FALSE	FALSE	FALSE	FALSE		1
780	1	P	38	H	P38H	0.129121	0.0583782	3	FALSE	TRUE	FALSE	FALSE	COSMIC	1
781	1	P	38	D	P38D	-0.0765941	0.0175777	3	FALSE	FALSE	FALSE	FALSE		2
782	1	P	38	E	P38E	0.00581375	0.0225593	2	FALSE	FALSE	FALSE	FALSE		3
783	1	P	38	N	P38N	-0.0128048	0.028509	2	FALSE	FALSE	FALSE	FALSE		2
784	1	P	38	Q	P38Q	0.0518936	0.027197	3	FALSE	FALSE	FALSE	FALSE		2
785	1	P	38	C	P38C	-0.0338392	0.0304731	3	FALSE	FALSE	FALSE	FALSE		2
786	1	P	38	S	P38S	-0.040834	0.00394034	2	FALSE	FALSE	FALSE	FALSE		1
787	1	P	38	T	P38T	-0.0246211	0.0836048	3	FALSE	FALSE	FALSE	FALSE		1
788	1	P	38	G	P38G	0.00344004	0.010074	2	FALSE	FALSE	FALSE	FALSE		2
789	1	P	38	P	WT	0	0	3	FALSE	FALSE	FALSE	FALSE		0
790	1	P	38	A	P38A	-0.0410716	0.0551655	3	FALSE	FALSE	FALSE	FALSE		1
791	1	P	38	M	P38M	0.0136721	0.0171472	3	FALSE	FALSE	FALSE	FALSE		3
792	1	P	38	V	P38V	0.0319523	0.0467701	3	FALSE	FALSE	FALSE	FALSE		2
793	1	P	38	I	P38I	0.0330343	0.0145389	3	FALSE	FALSE	FALSE	FALSE		2
794	1	P	38	L	P38L	0.047846	0.0842575	3	FALSE	FALSE	FALSE	FALSE		1
795	1	P	38	F	P38F	0.0344937	0.0145005	3	FALSE	FALSE	FALSE	FALSE		2
796	1	P	38	Y	P38Y	0.0158235	0.0580624	3	FALSE	FALSE	FALSE	FALSE		2
797	1	P	38	W	P38W	-0.0027951	0.0204987	3	FALSE	FALSE	FALSE	FALSE		3
798	1	P	38	stop	P38stop	-0.0663689	0.0104133	3	FALSE	FALSE	FALSE	FALSE		3
799	1	G	39	K	G39K			0	FALSE	FALSE	FALSE	FALSE		2
800	1	G	39	R	G39R	0.154276	0.00120964	2	FALSE	FALSE	FALSE	TRUE	ClinVar	1
801	1	G	39	H	G39H	-0.10639	0.0316525	2	FALSE	FALSE	FALSE	FALSE		3
802	1	G	39	D	G39D	0.00498444	0.0317852	3	FALSE	FALSE	FALSE	FALSE		2
803	1	G	39	E	G39E	0.238471	0.0064261	2	FALSE	FALSE	FALSE	FALSE		1
804	1	G	39	N	G39N	-0.0326921	0.027738	2	FALSE	FALSE	FALSE	FALSE		3
805	1	G	39	Q	G39Q			0	FALSE	FALSE	FALSE	FALSE		2
806	1	G	39	C	G39C	-0.151703	0.0301291	2	FALSE	FALSE	FALSE	FALSE		2
807	1	G	39	S	G39S	0.150267	0.126433	3	FALSE	FALSE	FALSE	FALSE		2
808	1	G	39	T	G39T	-0.0245657	0.0446145	2	FALSE	FALSE	FALSE	FALSE		2
809	1	G	39	G	WT	0	0	3	FALSE	FALSE	FALSE	FALSE		0
810	1	G	39	P	G39P	0.0584782	0.0825907	3	FALSE	FALSE	FALSE	FALSE		2
811	1	G	39	A	G39A	0.244982	0.310244	3	FALSE	FALSE	FALSE	FALSE		1
812	1	G	39	M	G39M	0.0400964	0.0182503	3	FALSE	FALSE	FALSE	FALSE		3
813	1	G	39	V	G39V	-0.067083	0.0406548	2	FALSE	FALSE	FALSE	FALSE		1
814	1	G	39	I	G39I	0.0596432	0.0151604	2	FALSE	FALSE	FALSE	FALSE		2
815	1	G	39	L	G39L	0.0254225	0.0107299	3	FALSE	FALSE	FALSE	FALSE		2
816	1	G	39	F	G39F	0.298524	0.0537483	2	FALSE	FALSE	FALSE	FALSE		3
817	1	G	39	Y	G39Y			0	FALSE	FALSE	FALSE	FALSE		3
818	1	G	39	W	G39W	-0.00039497	0.011444	2	FALSE	FALSE	FALSE	FALSE		2
819	1	G	39	stop	G39stop			0	FALSE	FALSE	FALSE	FALSE		1
820	2	D	40	K	D40K			0	FALSE	FALSE	FALSE	FALSE		2
821	2	D	40	R	D40R	0.196859	0	1	FALSE	FALSE	FALSE	FALSE		2
822	2	D	40	H	D40H	0.131769	0.194201	3	FALSE	FALSE	FALSE	FALSE		1
823	2	D	40	D	WT	0	0	3	FALSE	FALSE	FALSE	FALSE		0
824	2	D	40	E	D40E	-0.101899	0.0341047	3	FALSE	FALSE	FALSE	FALSE		1
825	2	D	40	N	D40N	-0.0179916	0.0701389	2	FALSE	FALSE	FALSE	FALSE		1
826	2	D	40	Q	D40Q	-0.0320005	0.0540717	3	FALSE	FALSE	FALSE	FALSE		2
827	2	D	40	C	D40C	-0.0661727	0.0461383	3	FALSE	FALSE	FALSE	FALSE		2
828	2	D	40	S	D40S	0.156099	0.0204213	2	FALSE	FALSE	FALSE	FALSE		2
829	2	D	40	T	D40T	-0.0232083	0.0612768	2	FALSE	FALSE	FALSE	FALSE		2
830	2	D	40	G	D40G	0.00277941	0.0829217	3	FALSE	TRUE	FALSE	TRUE	COSMIC+TCGA+ClinVar	1
831	2	D	40	P	D40P	0.341714	0.0519377	3	FALSE	FALSE	FALSE	FALSE		2
832	2	D	40	A	D40A	-0.0283929	0.0482768	3	FALSE	FALSE	FALSE	FALSE		1
833	2	D	40	M	D40M	-0.136143	0.00897839	2	FALSE	FALSE	FALSE	FALSE		3
834	2	D	40	V	D40V	0.0779732	0.0888759	3	FALSE	FALSE	FALSE	FALSE		1
835	2	D	40	I	D40I			0	FALSE	FALSE	FALSE	FALSE		2
836	2	D	40	L	D40L	0.125219	0	1	FALSE	FALSE	FALSE	FALSE		2
837	2	D	40	F	D40F			0	FALSE	FALSE	FALSE	FALSE		2
838	2	D	40	Y	D40Y			0	FALSE	FALSE	FALSE	FALSE		1
839	2	D	40	W	D40W	-0.0526863	0.0511285	3	FALSE	FALSE	FALSE	FALSE		3
840	2	D	40	stop	D40stop			0	FALSE	FALSE	FALSE	FALSE		2
841	2	F	41	K	F41K	0.23674	0.0511886	3	FALSE	FALSE	FALSE	FALSE		3
842	2	F	41	R	F41R	0.263958	0.0723274	3	FALSE	FALSE	FALSE	FALSE		2
843	2	F	41	H	F41H	0.0573483	0.00477973	3	FALSE	FALSE	FALSE	FALSE		2
844	2	F	41	D	F41D	0.205577	0.0180458	3	FALSE	FALSE	FALSE	FALSE		2
845	2	F	41	E	F41E	0.142661	0.123637	3	FALSE	FALSE	FALSE	FALSE		3
846	2	F	41	N	F41N	0.00423059	0.0423793	3	FALSE	FALSE	FALSE	FALSE		2
847	2	F	41	Q	F41Q	0.0707917	0.0291075	3	FALSE	FALSE	FALSE	FALSE		3
848	2	F	41	C	F41C	-0.00948107	0.0485406	3	FALSE	FALSE	FALSE	FALSE		1
849	2	F	41	S	F41S	0.0606163	0.0191419	3	FALSE	FALSE	FALSE	FALSE		1
850	2	F	41	T	F41T	0.00869124	0.0157241	3	FALSE	FALSE	FALSE	FALSE		2
851	2	F	41	G	F41G	0.359726	0.0365692	3	FALSE	FALSE	FALSE	FALSE		2
852	2	F	41	P	F41P	0.0770815	0.0296117	3	FALSE	FALSE	FALSE	FALSE		2
853	2	F	41	A	F41A	0.129881	0.0587292	3	FALSE	FALSE	FALSE	FALSE		2
854	2	F	41	M	F41M	0.104844	0.119348	3	FALSE	FALSE	FALSE	FALSE		2
855	2	F	41	V	F41V	-0.0183306	0.0554919	3	FALSE	FALSE	FALSE	FALSE		1
856	2	F	41	I	F41I	-0.0636599	0.0726614	3	FALSE	FALSE	FALSE	FALSE		1
857	2	F	41	L	F41L	-0.057227	0.0410716	3	FALSE	FALSE	FALSE	FALSE		1
858	2	F	41	F	WT	0	0	3	FALSE	FALSE	FALSE	FALSE		0
859	2	F	41	Y	F41Y	-0.0597672	0.029657	3	FALSE	FALSE	FALSE	FALSE		1
860	2	F	41	W	F41W	0.0357478	0.00791675	3	FALSE	FALSE	FALSE	FALSE		2
861	2	F	41	stop	F41stop	-0.0640771	0.0725639	3	FALSE	FALSE	FALSE	FALSE		2
862	2	T	42	K	T42K	-0.124668	0.047516	3	FALSE	FALSE	FALSE	FALSE		1
863	2	T	42	R	T42R	-0.134006	0.0261198	3	FALSE	FALSE	FALSE	FALSE		1
864	2	T	42	H	T42H	-0.116713	0.0150679	2	FALSE	FALSE	FALSE	FALSE		3
865	2	T	42	D	T42D	0.0644688	0.00860922	3	FALSE	FALSE	FALSE	FALSE		3
866	2	T	42	E	T42E	-0.0492984	0.0658137	3	FALSE	FALSE	FALSE	FALSE		2
867	2	T	42	N	T42N	-0.0342513	0.0929277	3	FALSE	FALSE	FALSE	FALSE		2
868	2	T	42	Q	T42Q	-0.0567495	0.0530234	3	FALSE	FALSE	FALSE	FALSE		2
869	2	T	42	C	T42C	0.00858343	0.027633	2	FALSE	FALSE	FALSE	FALSE		3
870	2	T	42	S	T42S	0.0379652	0.0268785	3	FALSE	FALSE	FALSE	FALSE		1
871	2	T	42	T	WT	0	0	3	FALSE	FALSE	FALSE	FALSE		0
872	2	T	42	G	T42G	0.164469	0.078233	3	FALSE	FALSE	FALSE	FALSE		2
873	2	T	42	P	T42P	0.72885	0.0218677	3	FALSE	FALSE	FALSE	FALSE		1
874	2	T	42	A	T42A	0.10296	0.0245881	3	FALSE	TRUE	TRUE	FALSE	COSMIC+TCGA+ClinVar	1
875	2	T	42	M	T42M	-0.104648	0.0832382	3	FALSE	FALSE	FALSE	FALSE		2
876	2	T	42	V	T42V	-0.0440454	0.0336163	2	FALSE	FALSE	FALSE	FALSE		2
877	2	T	42	I	T42I	0.0988737	0	1	FALSE	FALSE	FALSE	FALSE		1
878	2	T	42	L	T42L	0.0386962	0.023436	2	FALSE	FALSE	FALSE	FALSE		2
879	2	T	42	F	T42F			0	FALSE	FALSE	FALSE	FALSE		3
880	2	T	42	Y	T42Y	0.120437	0	1	FALSE	FALSE	FALSE	FALSE		3
881	2	T	42	W	T42W	-0.194324	0.0934012	3	FALSE	FALSE	FALSE	FALSE		3
882	2	T	42	stop	T42stop	-0.185214	0	1	FALSE	FALSE	FALSE	FALSE		2
883	2	L	43	K	L43K	0.417576	0.0243146	3	FALSE	FALSE	FALSE	FALSE		3
884	2	L	43	R	L43R	0.566041	0.132654	3	FALSE	FALSE	FALSE	FALSE		1
885	2	L	43	H	L43H	0.520073	0.0227157	3	FALSE	FALSE	FALSE	FALSE		1
886	2	L	43	D	L43D	0.406801	0.0649447	3	FALSE	FALSE	FALSE	FALSE		2
887	2	L	43	E	L43E	0.155869	0.0361583	2	FALSE	FALSE	FALSE	FALSE		3
888	2	L	43	N	L43N	0.476503	0.110858	3	FALSE	FALSE	FALSE	FALSE		2
889	2	L	43	Q	L43Q	0.399997	0.0408185	2	FALSE	FALSE	FALSE	FALSE		2
890	2	L	43	C	L43C	0.207604	0.150234	3	FALSE	FALSE	FALSE	FALSE		2
891	2	L	43	S	L43S	0.341887	0.0417713	3	FALSE	FALSE	FALSE	FALSE		2
892	2	L	43	T	L43T	0.377337	0.119572	3	FALSE	FALSE	FALSE	FALSE		2
893	2	L	43	G	L43G	0.379952	0.124452	3	FALSE	FALSE	FALSE	FALSE		2
894	2	L	43	P	L43P	0.770237	0.0457669	3	FALSE	FALSE	FALSE	FALSE		1
895	2	L	43	A	L43A	0.535707	0.0293594	3	FALSE	FALSE	FALSE	FALSE		2
896	2	L	43	M	L43M	0.0553993	0.0423167	3	FALSE	FALSE	FALSE	FALSE		2
897	2	L	43	V	L43V	0.0962237	0.00831841	3	FALSE	FALSE	FALSE	TRUE	ClinVar	1
898	2	L	43	I	L43I	0.0724529	0.0219963	3	FALSE	FALSE	FALSE	FALSE		1
899	2	L	43	L	WT	0	0	3	FALSE	FALSE	FALSE	FALSE		0
900	2	L	43	F	L43F	0.156759	0.0495787	3	FALSE	FALSE	FALSE	TRUE	ClinVar	1
901	2	L	43	Y	L43Y	0.475844	0.0239619	3	FALSE	FALSE	FALSE	FALSE		2
902	2	L	43	W	L43W	0.383701	0.116323	3	FALSE	FALSE	FALSE	FALSE		3
903	2	L	43	stop	L43stop	-0.0538809	0.00854695	2	FALSE	FALSE	FALSE	FALSE		3
904	2	S	44	K	S44K	0.71133	0.0335913	3	FALSE	FALSE	FALSE	FALSE		3
905	2	S	44	R	S44R	0.753001	0.0495387	3	FALSE	FALSE	FALSE	FALSE		2
906	2	S	44	H	S44H	-0.129374	0.0364068	3	FALSE	FALSE	FALSE	FALSE		2
907	2	S	44	D	S44D	0.0773483	0.047926	3	FALSE	FALSE	FALSE	FALSE		2
908	2	S	44	E	S44E	-0.0973773	0.0595183	3	FALSE	FALSE	FALSE	FALSE		3
909	2	S	44	N	S44N	-0.115362	0.234142	3	FALSE	FALSE	FALSE	FALSE		2
910	2	S	44	Q	S44Q	0.212866	0.0345575	3	FALSE	FALSE	FALSE	FALSE		3
911	2	S	44	C	S44C	0.00755043	0.0607322	3	FALSE	FALSE	FALSE	FALSE		1
912	2	S	44	S	WT	0	0	3	FALSE	FALSE	FALSE	FALSE		0
913	2	S	44	T	S44T	0.0102388	0.0293294	3	FALSE	FALSE	FALSE	FALSE		1
914	2	S	44	G	S44G	0.0166496	0.040981	2	FALSE	FALSE	FALSE	FALSE		2
915	2	S	44	P	S44P	0.376396	0.0487093	3	FALSE	FALSE	FALSE	FALSE		1
916	2	S	44	A	S44A	0.143348	0.130134	3	FALSE	FALSE	FALSE	FALSE		1
917	2	S	44	M	S44M	-0.0789881	0.103636	3	FALSE	FALSE	FALSE	FALSE		3
918	2	S	44	V	S44V	-0.00594823	0.00412443	3	FALSE	FALSE	FALSE	FALSE		2
919	2	S	44	I	S44I	0.125573	0.0599539	3	FALSE	FALSE	FALSE	FALSE		2
920	2	S	44	L	S44L	-0.12641	0.0677997	3	FALSE	FALSE	FALSE	FALSE		2
921	2	S	44	F	S44F	0.0904314	0.0709443	3	FALSE	TRUE	FALSE	FALSE	COSMIC	1
922	2	S	44	Y	S44Y	-0.121829	0.0240069	3	FALSE	FALSE	FALSE	FALSE		1
923	2	S	44	W	S44W	0.0579432	0.00131462	2	FALSE	FALSE	FALSE	FALSE		2
924	2	S	44	stop	S44stop	-0.0545219	0	1	FALSE	FALSE	FALSE	FALSE		2
925	2	V	45	K	V45K	0.621647	0.056605	3	FALSE	FALSE	FALSE	FALSE		3
926	2	V	45	R	V45R	0.774793	0.0215453	3	FALSE	FALSE	FALSE	FALSE		2
927	2	V	45	H	V45H	0.231893	0.103103	3	FALSE	FALSE	FALSE	FALSE		2
928	2	V	45	D	V45D	0.240204	0.0638887	3	FALSE	FALSE	FALSE	FALSE		1
929	2	V	45	E	V45E	0.457521	0.105143	3	FALSE	FALSE	FALSE	FALSE		2
930	2	V	45	N	V45N	0.257578	0.0740731	3	FALSE	FALSE	FALSE	FALSE		2
931	2	V	45	Q	V45Q	0.572876	0.0684823	3	FALSE	FALSE	FALSE	FALSE		3
932	2	V	45	C	V45C	-0.0320293	0.0295833	2	FALSE	FALSE	FALSE	FALSE		2
933	2	V	45	S	V45S	0.467529	0.0234474	3	FALSE	FALSE	FALSE	FALSE		2
934	2	V	45	T	V45T	0.273359	0.00859097	3	FALSE	FALSE	FALSE	FALSE		2
935	2	V	45	G	V45G	0.122997	0.0650704	3	FALSE	TRUE	FALSE	FALSE	COSMIC	1
936	2	V	45	P	V45P	0.370091	0.0081487	3	FALSE	FALSE	FALSE	FALSE		2
937	2	V	45	A	V45A	0.0246099	0.0934673	3	FALSE	FALSE	FALSE	FALSE		1
938	2	V	45	M	V45M	0.371252	0.123537	3	FALSE	FALSE	FALSE	FALSE		2
939	2	V	45	V	WT	0	0	3	FALSE	FALSE	FALSE	FALSE		0
940	2	V	45	I	V45I	-0.0635669	0.0720629	3	FALSE	TRUE	FALSE	TRUE	COSMIC+TCGA+ClinVar	1
941	2	V	45	L	V45L	0.257482	0.0573795	3	FALSE	TRUE	FALSE	FALSE	COSMIC+TCGA	1
942	2	V	45	F	V45F	0.113744	0.0507323	3	FALSE	FALSE	FALSE	FALSE		1
943	2	V	45	Y	V45Y	0.202808	0.0391007	3	FALSE	FALSE	FALSE	FALSE		2
944	2	V	45	W	V45W	0.340751	0.149684	3	FALSE	FALSE	FALSE	FALSE		3
945	2	V	45	stop	V45stop	-0.195158	0.0949689	3	FALSE	FALSE	FALSE	FALSE		3
946	2	R	46	K	R46K	0.0803076	0.13279	3	FALSE	FALSE	FALSE	FALSE		1
947	2	R	46	R	WT	0	0	3	FALSE	FALSE	FALSE	FALSE		0
948	2	R	46	H	R46H	-0.0317137	0.0209997	3	FALSE	FALSE	FALSE	FALSE		3
949	2	R	46	D	R46D	0.0082453	0.0413918	3	FALSE	FALSE	FALSE	FALSE		3
950	2	R	46	E	R46E	0.00631217	0.0193492	3	FALSE	FALSE	FALSE	FALSE		2
951	2	R	46	N	R46N	0.0522466	0.0508228	3	FALSE	FALSE	FALSE	FALSE		2
952	2	R	46	Q	R46Q	-0.0256942	0.0594611	3	FALSE	FALSE	FALSE	FALSE		2
953	2	R	46	C	R46C	0.0303676	0.0518041	3	FALSE	FALSE	FALSE	FALSE		2
954	2	R	46	S	R46S	-0.0404589	0.00990703	2	FALSE	FALSE	FALSE	FALSE		1
955	2	R	46	T	R46T	-0.0442744	0.0122261	2	FALSE	FALSE	FALSE	FALSE		1
956	2	R	46	G	R46G	0.0315763	0.0162993	3	FALSE	TRUE	FALSE	FALSE	COSMIC	1
957	2	R	46	P	R46P	0.153996	0.0199351	3	FALSE	FALSE	FALSE	FALSE		2
958	2	R	46	A	R46A	-0.0155061	0.0462885	3	FALSE	FALSE	FALSE	FALSE		2
959	2	R	46	M	R46M	-0.0116765	0.0929084	3	FALSE	FALSE	FALSE	FALSE		2
960	2	R	46	V	R46V	-0.0595041	0.0293549	3	FALSE	FALSE	FALSE	FALSE		2
961	2	R	46	I	R46I	0.0188805	0.0505725	3	FALSE	FALSE	FALSE	FALSE		1
962	2	R	46	L	R46L	-0.172503	0.218909	3	FALSE	FALSE	FALSE	FALSE		2
963	2	R	46	F	R46F	-0.0274514	0.0339541	3	FALSE	FALSE	FALSE	FALSE		3
964	2	R	46	Y	R46Y	-0.0115992	0.00811651	3	FALSE	FALSE	FALSE	FALSE		3
965	2	R	46	W	R46W	0.0400703	0.104081	3	FALSE	FALSE	FALSE	FALSE		2
966	2	R	46	stop	R46stop	-0.0975826	0.0517579	3	FALSE	FALSE	FALSE	FALSE		1
967	2	R	47	K	R47K	0.0113695	0.0120678	3	FALSE	FALSE	FALSE	FALSE		1
968	2	R	47	R	WT	0	0	3	FALSE	FALSE	FALSE	FALSE		0
969	2	R	47	H	R47H	-0.0373392	0.0425973	3	FALSE	FALSE	FALSE	FALSE		3
970	2	R	47	D	R47D	-0.0998357	0.00802084	2	FALSE	FALSE	FALSE	FALSE		3
971	2	R	47	E	R47E	0.110365	0.0545375	3	FALSE	FALSE	FALSE	FALSE		2
972	2	R	47	N	R47N	0.120724	0.0498508	3	FALSE	FALSE	FALSE	FALSE		2
973	2	R	47	Q	R47Q	-0.0379745	0.0790541	3	FALSE	FALSE	FALSE	FALSE		2
974	2	R	47	C	R47C	0.0178763	0.0591177	3	FALSE	FALSE	FALSE	FALSE		2
975	2	R	47	S	R47S	0.0311571	0.0340601	3	FALSE	FALSE	FALSE	FALSE		1
976	2	R	47	T	R47T	-0.00623469	0.0570993	3	FALSE	FALSE	FALSE	FALSE		1
977	2	R	47	G	R47G	0.0116704	0.00921491	3	FALSE	FALSE	FALSE	FALSE		1
978	2	R	47	P	R47P	0.00766694	0.106108	3	FALSE	FALSE	FALSE	FALSE		2
979	2	R	47	A	R47A	-0.114723	0.0368078	3	FALSE	FALSE	FALSE	FALSE		2
980	2	R	47	M	R47M	-0.0519332	0.0111391	2	FALSE	FALSE	FALSE	FALSE		2
981	2	R	47	V	R47V	-0.194673	0.174348	3	FALSE	FALSE	FALSE	FALSE		2
982	2	R	47	I	R47I	0.0368246	0.0359196	3	FALSE	FALSE	FALSE	FALSE		1
983	2	R	47	L	R47L	0.0392143	0.0382391	3	FALSE	FALSE	FALSE	FALSE		2
984	2	R	47	F	R47F	-0.114274	0.0332338	2	FALSE	FALSE	FALSE	FALSE		3
985	2	R	47	Y	R47Y	-0.0615612	0.000987311	2	FALSE	FALSE	FALSE	FALSE		3
986	2	R	47	W	R47W	-0.0779372	0.0229454	3	FALSE	FALSE	FALSE	FALSE		2
987	2	R	47	stop	R47stop	-0.00532782	0.10752	3	FALSE	FALSE	FALSE	FALSE		1
988	2	N	48	K	N48K	0.127871	0.144477	3	FALSE	FALSE	FALSE	FALSE		1
989	2	N	48	R	N48R	-0.111732	0.10069	3	FALSE	FALSE	FALSE	FALSE		2
990	2	N	48	H	N48H	0.0372549	0.055242	3	FALSE	FALSE	FALSE	FALSE		1
991	2	N	48	D	N48D	-0.00232051	0.0242825	3	FALSE	FALSE	FALSE	FALSE		1
992	2	N	48	E	N48E	-0.0304075	0.060398	3	FALSE	FALSE	FALSE	FALSE		2
993	2	N	48	N	WT	0	0	3	FALSE	FALSE	FALSE	FALSE		0
994	2	N	48	Q	N48Q	0.088379	0.00651104	3	FALSE	FALSE	FALSE	FALSE		2
995	2	N	48	C	N48C	-0.0229398	0.0158281	3	FALSE	FALSE	FALSE	FALSE		2
996	2	N	48	S	N48S	-0.00898539	0.0107206	3	FALSE	FALSE	FALSE	FALSE		1
997	2	N	48	T	N48T	0.0396563	0.0250716	3	FALSE	FALSE	FALSE	FALSE		1
998	2	N	48	G	N48G	-0.0302632	0.00850001	3	FALSE	FALSE	FALSE	FALSE		2
999	2	N	48	P	N48P	0.0463686	0.0779416	3	FALSE	FALSE	FALSE	FALSE		2
1000	2	N	48	A	N48A	0.0122653	0.0266075	3	FALSE	FALSE	FALSE	FALSE		2
1001	2	N	48	M	N48M	0.0959718	0.0738304	3	FALSE	FALSE	FALSE	FALSE		2
1002	2	N	48	V	N48V	0.171629	0.120704	3	FALSE	FALSE	FALSE	FALSE		2
1003	2	N	48	I	N48I	0.0512181	0.00882217	3	FALSE	FALSE	FALSE	FALSE		1
1004	2	N	48	L	N48L	-0.0125697	0.0335652	3	FALSE	FALSE	FALSE	FALSE		2
1005	2	N	48	F	N48F	0.0147545	0.0488953	3	FALSE	FALSE	FALSE	FALSE		2
1006	2	N	48	Y	N48Y	0.0309347	0.0832853	3	FALSE	FALSE	FALSE	FALSE		1
1007	2	N	48	W	N48W	0.0853132	0.0432668	3	FALSE	FALSE	FALSE	FALSE		3
1008	2	N	48	stop	N48stop	-0.0250953	0.0778	3	FALSE	FALSE	FALSE	FALSE		2
1009	2	G	49	K	G49K	-0.0724269	0.0745224	3	FALSE	FALSE	FALSE	FALSE		2
1010	2	G	49	R	G49R	0.000788478	0.0834445	3	FALSE	FALSE	FALSE	TRUE	ClinVar	1
1011	2	G	49	H	G49H	-0.0749082	0.149182	3	FALSE	FALSE	FALSE	FALSE		3
1012	2	G	49	D	G49D	0.0240351	0.0427145	3	FALSE	FALSE	FALSE	FALSE		2
1013	2	G	49	E	G49E	-0.126686	0.0156098	3	FALSE	FALSE	FALSE	FALSE		1
1014	2	G	49	N	G49N	-0.00941177	0.0786214	3	FALSE	FALSE	FALSE	FALSE		3
1015	2	G	49	Q	G49Q	-0.0104921	0.0537365	3	FALSE	FALSE	FALSE	FALSE		2
1016	2	G	49	C	G49C	-0.0438651	0.00541862	3	FALSE	FALSE	FALSE	FALSE		2
1017	2	G	49	S	G49S	-0.0492946	0.0309579	3	FALSE	FALSE	FALSE	FALSE		2
1018	2	G	49	T	G49T	0.0161417	0.0855711	3	FALSE	FALSE	FALSE	FALSE		2
1019	2	G	49	G	WT	0	0	3	FALSE	FALSE	FALSE	FALSE		0
1020	2	G	49	P	G49P	0.0105454	0.0453718	3	FALSE	FALSE	FALSE	FALSE		2
1021	2	G	49	A	G49A	-0.145946	0.0544029	3	FALSE	FALSE	FALSE	FALSE		1
1022	2	G	49	M	G49M	-0.0726894	0.051187	3	FALSE	FALSE	FALSE	FALSE		3
1023	2	G	49	V	G49V	-0.0226626	0.0371199	3	FALSE	FALSE	FALSE	FALSE		1
1024	2	G	49	I	G49I	0.0095687	0.163889	3	FALSE	FALSE	FALSE	FALSE		2
1025	2	G	49	L	G49L	-0.0945819	0.143863	3	FALSE	FALSE	FALSE	FALSE		2
1026	2	G	49	F	G49F	-0.0513091	0.163828	3	FALSE	FALSE	FALSE	FALSE		3
1027	2	G	49	Y	G49Y	-0.118688	0.0112151	3	FALSE	FALSE	FALSE	FALSE		3
1028	2	G	49	W	G49W	-0.0185564	0.0370226	3	FALSE	FALSE	FALSE	FALSE		2
1029	2	G	49	stop	G49stop	-0.0877055	0.0157804	3	FALSE	FALSE	FALSE	FALSE		1
1030	2	A	50	K	A50K	0.0347707	0.127808	3	FALSE	FALSE	FALSE	FALSE		3
1031	2	A	50	R	A50R	0.0265619	0.0748341	3	FALSE	FALSE	FALSE	FALSE		2
1032	2	A	50	H	A50H	-0.0935836	0.058114	3	FALSE	FALSE	FALSE	FALSE		2
1033	2	A	50	D	A50D	0.0412862	0.0501163	3	FALSE	FALSE	FALSE	FALSE		1
1034	2	A	50	E	A50E	-0.0869649	0.0871355	3	FALSE	FALSE	FALSE	FALSE		2
1035	2	A	50	N	A50N	0.193653	0.112241	2	FALSE	FALSE	FALSE	FALSE		2
1036	2	A	50	Q	A50Q	-0.0342216	0.0537633	3	FALSE	FALSE	FALSE	FALSE		3
1037	2	A	50	C	A50C	0.00964467	0.0521805	3	FALSE	FALSE	FALSE	FALSE		2
1038	2	A	50	S	A50S	-0.033936	0.012344	3	FALSE	FALSE	FALSE	FALSE		1
1039	2	A	50	T	A50T	-0.00973244	0.031075	3	FALSE	TRUE	FALSE	TRUE	COSMIC+TCGA+ClinVar	1
1040	2	A	50	G	A50G	-0.0380735	0.0124613	3	FALSE	FALSE	FALSE	FALSE		1
1041	2	A	50	P	A50P	0.46042	0.0341642	3	FALSE	FALSE	FALSE	FALSE		1
1042	2	A	50	A	WT	0	0	3	FALSE	FALSE	FALSE	FALSE		0
1043	2	A	50	M	A50M	0.0356541	0.0618161	3	FALSE	FALSE	FALSE	FALSE		3
1044	2	A	50	V	A50V	-0.000340758	0.0379924	3	FALSE	FALSE	FALSE	FALSE		1
1045	2	A	50	I	A50I	-0.0531692	0.0532459	3	FALSE	FALSE	FALSE	FALSE		2
1046	2	A	50	L	A50L	-0.0515891	0.0542993	3	FALSE	FALSE	FALSE	FALSE		2
1047	2	A	50	F	A50F	0.0164566	0.152308	3	FALSE	FALSE	FALSE	FALSE		2
1048	2	A	50	Y	A50Y	-0.0651104	0.0448401	3	FALSE	FALSE	FALSE	FALSE		2
1049	2	A	50	W	A50W	0.0134172	0.0576978	3	FALSE	FALSE	FALSE	FALSE		3
1050	2	A	50	stop	A50stop	-0.0988593	0.0720472	3	FALSE	FALSE	FALSE	FALSE		3
1051	2	V	51	K	V51K	0.0048671	0.0455616	3	FALSE	FALSE	FALSE	FALSE		3
1052	2	V	51	R	V51R	-0.0817622	0.0238156	3	FALSE	FALSE	FALSE	FALSE		2
1053	2	V	51	H	V51H	-0.000400634	0.0535709	3	FALSE	FALSE	FALSE	FALSE		2
1054	2	V	51	D	V51D	-0.0238012	0.0182646	3	FALSE	FALSE	FALSE	FALSE		1
1055	2	V	51	E	V51E	-0.0802286	0.0194792	3	FALSE	FALSE	FALSE	FALSE		2
1056	2	V	51	N	V51N	0.0415566	0.0669552	3	FALSE	FALSE	FALSE	FALSE		2
1057	2	V	51	Q	V51Q	0.0185239	0.100254	3	FALSE	FALSE	FALSE	FALSE		3
1058	2	V	51	C	V51C	-0.0175429	0.0111234	3	FALSE	FALSE	FALSE	FALSE		2
1059	2	V	51	S	V51S	0.00871604	0.0687835	3	FALSE	FALSE	FALSE	FALSE		2
1060	2	V	51	T	V51T	-0.0918331	0.0683824	3	FALSE	FALSE	FALSE	FALSE		2
1061	2	V	51	G	V51G	-0.0359583	0.0133775	3	FALSE	FALSE	FALSE	FALSE		1
1062	2	V	51	P	V51P	-0.0743074	0.0667419	3	FALSE	FALSE	FALSE	FALSE		2
1063	2	V	51	A	V51A	-0.0731775	0.0497518	3	FALSE	FALSE	FALSE	FALSE		1
1064	2	V	51	M	V51M	-0.0199431	0.0657211	3	FALSE	FALSE	FALSE	FALSE		2
1065	2	V	51	V	WT	0	0	3	FALSE	FALSE	FALSE	FALSE		0
1066	2	V	51	I	V51I	-0.0707615	0.0446013	3	FALSE	FALSE	FALSE	FALSE		1
1067	2	V	51	L	V51L	-0.113438	0.0177818	3	FALSE	FALSE	FALSE	FALSE		1
1068	2	V	51	F	V51F	-0.0109876	0.051333	3	FALSE	FALSE	FALSE	FALSE		1
1069	2	V	51	Y	V51Y	-0.0160414	0.00519688	2	FALSE	FALSE	FALSE	FALSE		2
1070	2	V	51	W	V51W	-0.0926355	0.00721465	3	FALSE	FALSE	FALSE	FALSE		3
1071	2	V	51	stop	V51stop	-0.074098	0.038511	3	FALSE	FALSE	FALSE	FALSE		3
1072	2	T	52	K	T52K	0.0100469	0.0906732	3	FALSE	FALSE	FALSE	FALSE		2
1073	2	T	52	R	T52R	-0.0346154	0.05285	3	FALSE	FALSE	FALSE	FALSE		2
1074	2	T	52	H	T52H	-0.0521733	0.0389837	3	FALSE	FALSE	FALSE	FALSE		2
1075	2	T	52	D	T52D	0.0041671	0.101923	3	FALSE	FALSE	FALSE	FALSE		2
1076	2	T	52	E	T52E	-0.000719975	0.0411464	3	FALSE	FALSE	FALSE	FALSE		3
1077	2	T	52	N	T52N	-0.0325191	0.0563771	3	FALSE	FALSE	FALSE	FALSE		1
1078	2	T	52	Q	T52Q	0.0283742	0.0247746	3	FALSE	FALSE	FALSE	FALSE		3
1079	2	T	52	C	T52C	0.00856334	0.0367703	3	FALSE	FALSE	FALSE	FALSE		2
1080	2	T	52	S	T52S	-0.0213542	0.0473976	3	FALSE	TRUE	FALSE	FALSE	COSMIC+TCGA	1
1081	2	T	52	T	WT	0	0	3	FALSE	FALSE	FALSE	FALSE		0
1082	2	T	52	G	T52G	0.0655056	0.0379772	3	FALSE	FALSE	FALSE	FALSE		2
1083	2	T	52	P	T52P	0.00774316	0.0694568	3	FALSE	FALSE	FALSE	FALSE		1
1084	2	T	52	A	T52A	-0.00331804	0.165561	3	FALSE	TRUE	FALSE	FALSE	COSMIC+TCGA	1
1085	2	T	52	M	T52M	0.15148	0.172554	3	FALSE	FALSE	FALSE	FALSE		2
1086	2	T	52	V	T52V	-0.125492	0.0671278	3	FALSE	FALSE	FALSE	FALSE		2
1087	2	T	52	I	T52I	0.0182339	0.0267053	3	FALSE	TRUE	TRUE	FALSE	COSMIC+TCGA+ClinVar	1
1088	2	T	52	L	T52L	0.0485404	0.0419413	3	FALSE	FALSE	FALSE	FALSE		2
1089	2	T	52	F	T52F	-0.000652305	0.0342116	3	FALSE	FALSE	FALSE	FALSE		2
1090	2	T	52	Y	T52Y	-0.0221923	0.137222	3	FALSE	FALSE	FALSE	FALSE		2
1091	2	T	52	W	T52W	0.0785163	0.0617245	3	FALSE	FALSE	FALSE	FALSE		3
1092	2	T	52	stop	T52stop	-0.215539	0.140565	2	FALSE	FALSE	FALSE	FALSE		3
1093	2	H	53	K	H53K	0.20554	0	1	FALSE	FALSE	FALSE	FALSE		2
1094	2	H	53	R	H53R	-0.00124462	0.0292945	3	FALSE	FALSE	FALSE	FALSE		1
1095	2	H	53	H	WT	0	0	3	FALSE	FALSE	FALSE	FALSE		0
1096	2	H	53	D	H53D	-0.0928039	0.0242051	3	FALSE	FALSE	FALSE	FALSE		1
1097	2	H	53	E	H53E	-0.110246	0.0257066	3	FALSE	FALSE	FALSE	FALSE		2
1098	2	H	53	N	H53N	0.0207522	0.0722523	3	FALSE	FALSE	FALSE	FALSE		1
1099	2	H	53	Q	H53Q	-0.0295206	0.099728	3	FALSE	FALSE	FALSE	FALSE		1
1100	2	H	53	C	H53C	-0.134739	0.0578692	3	FALSE	FALSE	FALSE	FALSE		2
1101	2	H	53	S	H53S	-0.141159	0.0732173	3	FALSE	FALSE	FALSE	FALSE		2
1102	2	H	53	T	H53T	-0.11709	0.0808954	3	FALSE	FALSE	FALSE	FALSE		2
1103	2	H	53	G	H53G	-0.0384261	0.0376978	3	FALSE	FALSE	FALSE	FALSE		2
1104	2	H	53	P	H53P	-0.0981066	0.0420308	2	FALSE	FALSE	FALSE	FALSE		1
1105	2	H	53	A	H53A	-0.0426462	0.0946103	3	FALSE	FALSE	FALSE	FALSE		2
1106	2	H	53	M	H53M	-0.0485068	0.110602	3	FALSE	FALSE	FALSE	FALSE		3
1107	2	H	53	V	H53V	-0.107589	0.0419082	2	FALSE	FALSE	FALSE	FALSE		2
1108	2	H	53	I	H53I	0.214021	0	1	FALSE	FALSE	FALSE	FALSE		2
1109	2	H	53	L	H53L	-0.014535	0.099811	3	FALSE	FALSE	FALSE	FALSE		1
1110	2	H	53	F	H53F	-0.0411487	0	1	FALSE	FALSE	FALSE	FALSE		2
1111	2	H	53	Y	H53Y	0.0721407	0.114233	3	FALSE	FALSE	FALSE	FALSE		1
1112	2	H	53	W	H53W	-0.100965	0.0207838	3	FALSE	FALSE	FALSE	FALSE		3
1113	2	H	53	stop	H53stop	-0.124798	0	1	FALSE	FALSE	FALSE	FALSE		2
1114	2	I	54	K	I54K	-0.103435	0.0831948	3	FALSE	FALSE	FALSE	FALSE		2
1115	2	I	54	R	I54R	-0.0161926	0.0698124	3	FALSE	FALSE	FALSE	FALSE		2
1116	2	I	54	H	I54H	-0.0960899	0.0294704	3	FALSE	FALSE	FALSE	FALSE		2
1117	2	I	54	D	I54D	-0.0139458	0.0163173	3	FALSE	FALSE	FALSE	FALSE		2
1118	2	I	54	E	I54E	-0.0480673	0.0247059	3	FALSE	FALSE	FALSE	FALSE		3
1119	2	I	54	N	I54N	-0.0281351	0.0283684	3	FALSE	FALSE	FALSE	FALSE		1
1120	2	I	54	Q	I54Q	0.000398503	0.0455633	3	FALSE	FALSE	FALSE	FALSE		3
1121	2	I	54	C	I54C	0.0224678	0.00504118	3	FALSE	FALSE	FALSE	FALSE		2
1122	2	I	54	S	I54S	0.0981845	0.0239271	3	FALSE	FALSE	FALSE	FALSE		1
1123	2	I	54	T	I54T	-0.0550658	0.0305082	3	FALSE	TRUE	FALSE	FALSE	COSMIC+TCGA	1
1124	2	I	54	G	I54G	-0.0623446	0.0686779	3	FALSE	FALSE	FALSE	FALSE		2
1125	2	I	54	P	I54P	-0.0226526	0.0222327	3	FALSE	FALSE	FALSE	FALSE		2
1126	2	I	54	A	I54A	-0.025617	0.0259406	3	FALSE	FALSE	FALSE	FALSE		2
1127	2	I	54	M	I54M	0.033436	0.0184378	2	FALSE	TRUE	FALSE	FALSE	COSMIC	1
1128	2	I	54	V	I54V	-0.0698566	0.0235819	3	FALSE	FALSE	FALSE	FALSE		1
1129	2	I	54	I	WT	0	0	3	FALSE	FALSE	FALSE	FALSE		0
1130	2	I	54	L	I54L	-0.073197	0.0153751	3	FALSE	FALSE	FALSE	FALSE		1
1131	2	I	54	F	I54F	-0.0651708	0.0946349	3	FALSE	FALSE	FALSE	FALSE		1
1132	2	I	54	Y	I54Y	-0.0245674	0	1	FALSE	FALSE	FALSE	FALSE		2
1133	2	I	54	W	I54W	-0.0131501	0.0349224	3	FALSE	FALSE	FALSE	FALSE		3
1134	2	I	54	stop	I54stop	-0.17421	0.0665998	3	FALSE	FALSE	FALSE	FALSE		3
1135	2	K	55	K	WT	0	0	3	FALSE	FALSE	FALSE	FALSE		0
1136	2	K	55	R	K55R	0.0577157	0.0863318	3	FALSE	FALSE	FALSE	TRUE	ClinVar	1
1137	2	K	55	H	K55H	-0.0336344	0.0140345	3	FALSE	FALSE	FALSE	FALSE		2
1138	2	K	55	D	K55D	-0.0238389	0.0761983	3	FALSE	FALSE	FALSE	FALSE		2
1139	2	K	55	E	K55E	-0.0691819	0.0416697	3	FALSE	FALSE	FALSE	FALSE		1
1140	2	K	55	N	K55N	-0.122882	0.105191	3	FALSE	TRUE	FALSE	FALSE	COSMIC+TCGA	1
1141	2	K	55	Q	K55Q	-0.0679892	0.031844	3	FALSE	FALSE	FALSE	FALSE		1
1142	2	K	55	C	K55C	0.0356031	0.0446498	3	FALSE	FALSE	FALSE	FALSE		3
1143	2	K	55	S	K55S	-0.0611176	0.0822294	3	FALSE	FALSE	FALSE	FALSE		2
1144	2	K	55	T	K55T	-0.0593587	0.0967183	3	FALSE	FALSE	FALSE	FALSE		1
1145	2	K	55	G	K55G	0.0643821	0.0316123	3	FALSE	FALSE	FALSE	FALSE		2
1146	2	K	55	P	K55P	-0.051995	0.0655124	3	FALSE	FALSE	FALSE	FALSE		2
1147	2	K	55	A	K55A	-0.0274853	0.00941213	3	FALSE	FALSE	FALSE	FALSE		2
1148	2	K	55	M	K55M	-0.0258908	0.0379831	3	FALSE	FALSE	FALSE	FALSE		1
1149	2	K	55	V	K55V	-0.0247136	0.0468024	3	FALSE	FALSE	FALSE	FALSE		2
1150	2	K	55	I	K55I	0.0339803	0.0718555	3	FALSE	FALSE	FALSE	FALSE		2
1151	2	K	55	L	K55L	0.111697	0.0506585	3	FALSE	FALSE	FALSE	FALSE		2
1152	2	K	55	F	K55F	-0.0231341	0.0917773	3	FALSE	FALSE	FALSE	FALSE		3
1153	2	K	55	Y	K55Y	-0.0725439	0.0504392	3	FALSE	FALSE	FALSE	FALSE		2
1154	2	K	55	W	K55W	0.126214	0.126433	3	FALSE	FALSE	FALSE	FALSE		2
1155	2	K	55	stop	K55stop	-0.0681067	0.00206898	3	FALSE	FALSE	FALSE	FALSE		1
1156	2	I	56	K	I56K	0.593937	0.0211436	3	FALSE	FALSE	FALSE	FALSE		2
1157	2	I	56	R	I56R	0.648826	0.0782665	3	FALSE	FALSE	FALSE	FALSE		2
1158	2	I	56	H	I56H	0.321151	0.0345127	3	FALSE	FALSE	FALSE	FALSE		2
1159	2	I	56	D	I56D	0.437828	0.117049	3	FALSE	FALSE	FALSE	FALSE		2
1160	2	I	56	E	I56E	0.161655	0.0327118	3	FALSE	FALSE	FALSE	FALSE		3
1161	2	I	56	N	I56N	0.10639	0.0504053	3	FALSE	FALSE	FALSE	FALSE		1
1162	2	I	56	Q	I56Q	0.251641	0.115433	3	FALSE	FALSE	FALSE	FALSE		3
1163	2	I	56	C	I56C	-0.0622787	0.0317619	3	FALSE	FALSE	FALSE	FALSE		2
1164	2	I	56	S	I56S	-0.0588951	0.00631464	3	FALSE	FALSE	FALSE	FALSE		1
1165	2	I	56	T	I56T	0.121133	0.0178775	3	FALSE	FALSE	TRUE	FALSE	ClinVar	1
1166	2	I	56	G	I56G	-0.0477309	0.0445546	3	FALSE	FALSE	FALSE	FALSE		2
1167	2	I	56	P	I56P	-0.0117319	0.0284612	3	FALSE	FALSE	FALSE	FALSE		2
1168	2	I	56	A	I56A	0.00817443	0.0544272	3	FALSE	FALSE	FALSE	FALSE		2
1169	2	I	56	M	I56M	-0.0186495	0.0018632	3	FALSE	FALSE	FALSE	FALSE		1
1170	2	I	56	V	I56V	0.0789024	0.00831459	3	FALSE	FALSE	TRUE	FALSE	ClinVar	1
1171	2	I	56	I	WT	0	0	3	FALSE	FALSE	FALSE	FALSE		0
1172	2	I	56	L	I56L	-0.0273389	0.0518034	3	FALSE	FALSE	FALSE	FALSE		1
1173	2	I	56	F	I56F	-0.0607725	0.0360414	3	FALSE	TRUE	FALSE	FALSE	COSMIC	1
1174	2	I	56	Y	I56Y	0.041528	0.117286	3	FALSE	FALSE	FALSE	FALSE		2
1175	2	I	56	W	I56W	0.0294184	0.0547587	3	FALSE	FALSE	FALSE	FALSE		3
1176	2	I	56	stop	I56stop	-0.0744449	0.129947	3	FALSE	FALSE	FALSE	FALSE		3
1177	2	Q	57	K	Q57K	-0.0840909	0.0442172	2	FALSE	FALSE	FALSE	FALSE		1
1178	2	Q	57	R	Q57R	-0.0429244	0.037269	3	FALSE	FALSE	FALSE	FALSE		1
1179	2	Q	57	H	Q57H	-0.00105029	0.027469	3	FALSE	FALSE	TRUE	FALSE	ClinVar	1
1180	2	Q	57	D	Q57D	-0.100432	0.0549747	3	FALSE	FALSE	FALSE	FALSE		2
1181	2	Q	57	E	Q57E	0.0761241	0.066599	3	FALSE	FALSE	FALSE	FALSE		1
1182	2	Q	57	N	Q57N	-0.0545977	0	1	FALSE	FALSE	FALSE	FALSE		2
1183	2	Q	57	Q	WT	0	0	3	FALSE	FALSE	FALSE	FALSE		0
1184	2	Q	57	C	Q57C	0.0696603	0.0212338	3	FALSE	FALSE	FALSE	FALSE		3
1185	2	Q	57	S	Q57S	-0.0848397	0.144127	3	FALSE	FALSE	FALSE	FALSE		2
1186	2	Q	57	T	Q57T	0.0245229	0.0917047	3	FALSE	FALSE	FALSE	FALSE		2
1187	2	Q	57	G	Q57G	-0.0352156	0.0418845	3	FALSE	FALSE	FALSE	FALSE		2
1188	2	Q	57	P	Q57P	-0.0284132	0.0270695	3	FALSE	FALSE	FALSE	FALSE		1
1189	2	Q	57	A	Q57A	-0.0605416	0.041651	3	FALSE	FALSE	FALSE	FALSE		2
1190	2	Q	57	M	Q57M	-0.0780612	0.0434908	3	FALSE	FALSE	FALSE	FALSE		2
1191	2	Q	57	V	Q57V	-0.0988778	0.0326874	3	FALSE	FALSE	FALSE	FALSE		2
1192	2	Q	57	I	Q57I			0	FALSE	FALSE	FALSE	FALSE		3
1193	2	Q	57	L	Q57L	-0.0674334	0.137131	3	FALSE	FALSE	FALSE	FALSE		1
1194	2	Q	57	F	Q57F	0.155611	0	1	FALSE	FALSE	FALSE	FALSE		3
1195	2	Q	57	Y	Q57Y			0	FALSE	FALSE	FALSE	FALSE		2
1196	2	Q	57	W	Q57W	-0.089212	0.0354862	3	FALSE	FALSE	FALSE	FALSE		2
1197	2	Q	57	stop	Q57stop	0.115816	0	1	FALSE	FALSE	FALSE	FALSE		1
1198	2	N	58	K	N58K	0.506287	0.0574236	3	FALSE	TRUE	TRUE	FALSE	COSMIC+TCGA+ClinVar	1
1199	2	N	58	R	N58R	0.514778	0.0626124	3	FALSE	FALSE	FALSE	FALSE		2
1200	2	N	58	H	N58H	0.377549	0.0148083	3	FALSE	FALSE	TRUE	FALSE	ClinVar	1
1201	2	N	58	D	N58D	0.479881	0.0055471	3	FALSE	FALSE	TRUE	FALSE	ClinVar	1
1202	2	N	58	E	N58E	0.092425	0.0270723	3	FALSE	FALSE	FALSE	FALSE		2
1203	2	N	58	N	WT	0	0	3	FALSE	FALSE	FALSE	FALSE		0
1204	2	N	58	Q	N58Q	-0.00284474	0.0472481	2	FALSE	FALSE	FALSE	FALSE		2
1205	2	N	58	C	N58C	0.0520896	0.0446625	3	FALSE	FALSE	FALSE	FALSE		2
1206	2	N	58	S	N58S	-0.0769211	0.0544452	3	FALSE	TRUE	FALSE	FALSE	COSMIC+ClinVar	1
1207	2	N	58	T	N58T	0.0224531	0.0726533	3	FALSE	FALSE	FALSE	FALSE		1
1208	2	N	58	G	N58G	-0.0858527	0.195347	3	FALSE	FALSE	FALSE	FALSE		2
1209	2	N	58	P	N58P	-0.0426138	0.016141	3	FALSE	FALSE	FALSE	FALSE		2
1210	2	N	58	A	N58A	0.0283702	0.00532129	3	FALSE	FALSE	FALSE	FALSE		2
1211	2	N	58	M	N58M	0.184663	0.0396666	3	FALSE	FALSE	FALSE	FALSE		2
1212	2	N	58	V	N58V	0.103121	0.132739	3	FALSE	FALSE	FALSE	FALSE		2
1213	2	N	58	I	N58I	0.31008	0.147988	3	FALSE	FALSE	FALSE	FALSE		1
1214	2	N	58	L	N58L	0.147443	0.170546	3	FALSE	FALSE	FALSE	FALSE		2
1215	2	N	58	F	N58F	0.824654	0.0105381	3	FALSE	FALSE	FALSE	FALSE		2
1216	2	N	58	Y	N58Y	0.856283	0.0163198	3	TRUE	TRUE	TRUE	FALSE	COSMIC+TCGA+ClinVar	1
1217	2	N	58	W	N58W	0.81844	0.0291911	3	FALSE	FALSE	FALSE	FALSE		3
1218	2	N	58	stop	N58stop	-0.101982	0.0775247	3	FALSE	FALSE	FALSE	FALSE		2
1219	2	T	59	K	T59K	0.0518696	0.0377175	3	FALSE	FALSE	FALSE	FALSE		2
1220	2	T	59	R	T59R	-0.106625	0.0168349	3	FALSE	FALSE	FALSE	FALSE		2
1221	2	T	59	H	T59H	0.0686107	0.0581658	3	FALSE	FALSE	FALSE	FALSE		2
1222	2	T	59	D	T59D	-0.137663	0.0476428	3	FALSE	FALSE	FALSE	FALSE		2
1223	2	T	59	E	T59E	-0.0864774	0.0423774	3	FALSE	FALSE	FALSE	FALSE		3
1224	2	T	59	N	T59N	-0.0419698	0.0680696	3	FALSE	FALSE	FALSE	FALSE		1
1225	2	T	59	Q	T59Q	0.00834362	0.0218038	3	FALSE	FALSE	FALSE	FALSE		3
1226	2	T	59	C	T59C	0.193853	0.201912	3	FALSE	FALSE	FALSE	FALSE		2
1227	2	T	59	S	T59S	0.0915192	0.161091	3	FALSE	FALSE	FALSE	FALSE		1
1228	2	T	59	T	WT	0	0	3	FALSE	FALSE	FALSE	FALSE		0
1229	2	T	59	G	T59G	0.0404894	0.0159338	3	FALSE	FALSE	FALSE	FALSE		2
1230	2	T	59	P	T59P	-0.0278912	0.055579	3	FALSE	FALSE	FALSE	FALSE		1
1231	2	T	59	A	T59A	0.0542052	0.0676274	3	FALSE	FALSE	FALSE	FALSE	ClinVar	1
1232	2	T	59	M	T59M	-0.0447118	0.0164763	3	FALSE	FALSE	FALSE	FALSE		2
1233	2	T	59	V	T59V	0.023133	0.04069	3	FALSE	FALSE	FALSE	FALSE		2
1234	2	T	59	I	T59I	0.0616806	0.0197116	3	FALSE	FALSE	FALSE	FALSE		1
1235	2	T	59	L	T59L	-0.00682499	0.0145139	3	FALSE	FALSE	FALSE	FALSE		2
1236	2	T	59	F	T59F	-0.0341452	0.0087736	3	FALSE	FALSE	FALSE	FALSE		2
1237	2	T	59	Y	T59Y	-0.0638456	0.0904651	3	FALSE	FALSE	FALSE	FALSE		2
1238	2	T	59	W	T59W	-0.066844	0.114874	3	FALSE	FALSE	FALSE	FALSE		3
1239	2	T	59	stop	T59stop	0.0274409	0.0172581	2	FALSE	FALSE	FALSE	FALSE		3
1240	2	G	60	K	G60K	0.81727	0.0221455	3	FALSE	FALSE	FALSE	FALSE		3
1241	2	G	60	R	G60R	0.82068	0.0487602	3	TRUE	TRUE	TRUE	FALSE	COSMIC+TCGA+ClinVar	1
1242	2	G	60	H	G60H	0.461666	0.0526629	3	FALSE	FALSE	FALSE	FALSE		2
1243	2	G	60	D	G60D	-0.0172042	0.0616503	3	FALSE	TRUE	TRUE	FALSE	COSMIC+TCGA+ClinVar	1
1244	2	G	60	E	G60E	-0.0606978	0.096419	3	FALSE	FALSE	FALSE	FALSE		2
1245	2	G	60	N	G60N	0.367885	0.0959779	3	FALSE	FALSE	FALSE	FALSE		2
1246	2	G	60	Q	G60Q	0.423153	0.0476273	3	FALSE	FALSE	FALSE	FALSE		3
1247	2	G	60	C	G60C	0.302882	0.0091744	3	FALSE	FALSE	TRUE	FALSE	ClinVar	1
1248	2	G	60	S	G60S	0.178164	0.0478127	3	FALSE	FALSE	TRUE	FALSE	ClinVar	1
1249	2	G	60	T	G60T	0.604505	0.0145544	3	FALSE	FALSE	FALSE	FALSE		2
1250	2	G	60	G	WT	0	0	3	FALSE	FALSE	FALSE	FALSE		0
1251	2	G	60	P	G60P	0.260039	0.0139004	2	FALSE	FALSE	FALSE	FALSE		2
1252	2	G	60	A	G60A	0.445253	0.0671145	3	FALSE	TRUE	TRUE	FALSE	COSMIC+TCGA+ClinVar	1
1253	2	G	60	M	G60M	0.480381	0.00916516	2	FALSE	FALSE	FALSE	FALSE		3
1254	2	G	60	V	G60V	0.669135	0.181368	3	TRUE	TRUE	TRUE	FALSE	COSMIC+TCGA+ClinVar	1
1255	2	G	60	I	G60I	0.75757	0.0215533	3	FALSE	FALSE	FALSE	FALSE		2
1256	2	G	60	L	G60L	0.788072	0.0288118	3	FALSE	FALSE	FALSE	FALSE		2
1257	2	G	60	F	G60F	0.706261	0.00567282	3	FALSE	FALSE	FALSE	FALSE		2
1258	2	G	60	Y	G60Y	0.739296	0.0516469	3	FALSE	FALSE	FALSE	FALSE		2
1259	2	G	60	W	G60W	0.753511	0.0486164	3	FALSE	FALSE	FALSE	FALSE		2
1260	2	G	60	stop	G60stop			0	FALSE	FALSE	FALSE	FALSE		2
1261	2	D	61	K	D61K	0.839662	0.056798	3	FALSE	FALSE	FALSE	FALSE		2
1262	2	D	61	R	D61R	0.914424	0.0113585	3	FALSE	FALSE	FALSE	FALSE		2
1263	2	D	61	H	D61H	0.752522	0.0577616	3	FALSE	TRUE	TRUE	FALSE	COSMIC+TCGA+ClinVar	1
1264	2	D	61	D	WT	0	0	3	FALSE	FALSE	FALSE	FALSE		0
1265	2	D	61	E	D61E	0.0329295	0.0717524	3	FALSE	FALSE	FALSE	FALSE		1
1266	2	D	61	N	D61N	0.462124	0.0423346	3	TRUE	TRUE	TRUE	FALSE	COSMIC+TCGA+ClinVar	1
1267	2	D	61	Q	D61Q	0.778955	0.0264162	2	FALSE	FALSE	FALSE	FALSE		2
1268	2	D	61	C	D61C	0.250476	0.0766789	3	FALSE	FALSE	FALSE	FALSE		2
1269	2	D	61	S	D61S	0.665114	0.0637143	3	FALSE	FALSE	FALSE	FALSE		2
1270	2	D	61	T	D61T	0.821255	0.0264153	3	FALSE	FALSE	FALSE	FALSE		2
1271	2	D	61	G	D61G	0.64058	0.130656	3	FALSE	TRUE	TRUE	FALSE	COSMIC+ClinVar	1
1272	2	D	61	P	D61P	0.835925	0.0121759	3	FALSE	FALSE	FALSE	FALSE		2
1273	2	D	61	A	D61A	0.771426	0.0398929	3	FALSE	TRUE	TRUE	FALSE	COSMIC+ClinVar	1
1274	2	D	61	M	D61M	0.869361	0.0111658	3	FALSE	FALSE	FALSE	FALSE		3
1275	2	D	61	V	D61V	0.803174	0.0496628	3	TRUE	TRUE	TRUE	FALSE	COSMIC+TCGA+ClinVar	1
1276	2	D	61	I	D61I	0.901836	0.0334475	3	FALSE	FALSE	FALSE	FALSE		2
1277	2	D	61	L	D61L	0.868028	0.00421335	3	FALSE	FALSE	FALSE	FALSE		2
1278	2	D	61	F	D61F	0.93481	0.0667362	3	FALSE	TRUE	FALSE	FALSE	COSMIC	2
1279	2	D	61	Y	D61Y	0.728267	0.133929	3	TRUE	TRUE	TRUE	FALSE	COSMIC+TCGA+ClinVar	1
1280	2	D	61	W	D61W	0.933564	0.00747364	3	FALSE	FALSE	FALSE	FALSE		3
1281	2	D	61	stop	D61stop	-0.0985968	0.0589194	3	FALSE	FALSE	FALSE	FALSE		2
1282	2	Y	62	K	Y62K	0.570248	0.00496174	2	FALSE	FALSE	FALSE	FALSE		2
1283	2	Y	62	R	Y62R	0.575795	0.0789839	3	FALSE	FALSE	FALSE	FALSE		2
1284	2	Y	62	H	Y62H	0.103765	0.0162012	3	FALSE	FALSE	FALSE	FALSE		1
1285	2	Y	62	D	Y62D	0.591622	0.0290751	3	FALSE	TRUE	TRUE	FALSE	COSMIC+ClinVar	1
1286	2	Y	62	E	Y62E	0.507846	0.0356902	3	FALSE	FALSE	FALSE	FALSE		2
1287	2	Y	62	N	Y62N	0.268678	0.039042	3	FALSE	FALSE	TRUE	FALSE	ClinVar	1
1288	2	Y	62	Q	Y62Q	0.574568	0.0334667	3	FALSE	FALSE	FALSE	FALSE		2
1289	2	Y	62	C	Y62C	0.0410567	0.0105742	3	FALSE	FALSE	FALSE	TRUE	ClinVar	1
1290	2	Y	62	S	Y62S	0.207274	0.0889852	3	FALSE	FALSE	FALSE	FALSE		1
1291	2	Y	62	T	Y62T	0.260245	0.0325093	3	FALSE	FALSE	FALSE	FALSE		2
1292	2	Y	62	G	Y62G	0.370489	0.0507285	3	FALSE	FALSE	FALSE	FALSE		2
1293	2	Y	62	P	Y62P	0.841301	0.00866919	3	FALSE	FALSE	FALSE	FALSE		2
1294	2	Y	62	A	Y62A	0.276566	0.118955	3	FALSE	FALSE	FALSE	FALSE		2
1295	2	Y	62	M	Y62M	0.219433	0.0206856	3	FALSE	FALSE	FALSE	FALSE		3
1296	2	Y	62	V	Y62V	0.162905	0.00972731	3	FALSE	FALSE	FALSE	FALSE		2
1297	2	Y	62	I	Y62I	0.513455	0.0103757	2	FALSE	FALSE	FALSE	FALSE		2
1298	2	Y	62	L	Y62L	0.0377142	0.0707245	3	FALSE	FALSE	FALSE	FALSE		2
1299	2	Y	62	F	Y62F	0.0143267	0.106349	3	FALSE	FALSE	FALSE	FALSE		1
1300	2	Y	62	Y	WT	0	0	3	FALSE	FALSE	FALSE	FALSE		0
1301	2	Y	62	W	Y62W	0.250669	0.0406049	3	FALSE	FALSE	FALSE	FALSE		2
1302	2	Y	62	stop	Y62stop	-0.0528251	0.056624	3	FALSE	FALSE	FALSE	FALSE		1
1303	2	Y	63	K	Y63K	-0.0520386	0.051262	2	FALSE	FALSE	FALSE	FALSE		2
1304	2	Y	63	R	Y63R	0.0672684	0.0883516	3	FALSE	FALSE	FALSE	FALSE		2
1305	2	Y	63	H	Y63H	-0.0461274	0.0291715	3	FALSE	FALSE	FALSE	FALSE		1
1306	2	Y	63	D	Y63D	0.515255	0.138957	3	FALSE	FALSE	FALSE	FALSE		1
1307	2	Y	63	E	Y63E	0.227736	0.0329817	3	FALSE	FALSE	FALSE	FALSE		2
1308	2	Y	63	N	Y63N	-0.0784636	0.0863783	3	FALSE	FALSE	FALSE	FALSE		1
1309	2	Y	63	Q	Y63Q	0.00395244	0.0248008	3	FALSE	FALSE	FALSE	FALSE		2
1310	2	Y	63	C	Y63C	0.181164	0.0422426	3	FALSE	TRUE	TRUE	FALSE	COSMIC+TCGA+ClinVar	1
1311	2	Y	63	S	Y63S	0.0677181	0.0097289	3	FALSE	FALSE	FALSE	FALSE		1
1312	2	Y	63	T	Y63T	0.195203	0.0256413	3	FALSE	FALSE	FALSE	FALSE		2
1313	2	Y	63	G	Y63G	0.402892	0.0468891	3	FALSE	FALSE	FALSE	FALSE		2
1314	2	Y	63	P	Y63P	0.787087	0.0366298	3	FALSE	FALSE	FALSE	FALSE		2
1315	2	Y	63	A	Y63A	0.174863	0.1886	3	FALSE	FALSE	FALSE	FALSE		2
1316	2	Y	63	M	Y63M	0.0124918	0.1744	3	FALSE	FALSE	FALSE	FALSE		3
1317	2	Y	63	V	Y63V	0.251039	0.0746661	3	FALSE	FALSE	FALSE	FALSE		2
1318	2	Y	63	I	Y63I	0.0635438	0.0514825	3	FALSE	FALSE	FALSE	FALSE		2
1319	2	Y	63	L	Y63L	-0.0577933	0.0109954	3	FALSE	FALSE	FALSE	FALSE		2
1320	2	Y	63	F	Y63F	-0.034673	0.197703	3	FALSE	FALSE	FALSE	FALSE		1
1321	2	Y	63	Y	WT	0	0	3	FALSE	FALSE	FALSE	FALSE		0
1322	2	Y	63	W	Y63W	-0.000967094	0.0386247	3	FALSE	FALSE	FALSE	FALSE		2
1323	2	Y	63	stop	Y63stop	-0.0349587	0.0862931	3	FALSE	FALSE	FALSE	FALSE		1
1324	2	D	64	K	D64K			0	FALSE	FALSE	FALSE	FALSE		2
1325	2	D	64	R	D64R	0.0392231	0.042671	3	FALSE	FALSE	FALSE	FALSE		2
1326	2	D	64	H	D64H	-0.0930121	0.0441282	3	FALSE	FALSE	FALSE	FALSE		1
1327	2	D	64	D	WT	0	0	3	FALSE	FALSE	FALSE	FALSE		0
1328	2	D	64	E	D64E	-0.0225967	0.101586	3	FALSE	FALSE	FALSE	FALSE		1
1329	2	D	64	N	D64N	0.0615075	0.054008	3	FALSE	TRUE	FALSE	FALSE	COSMIC	1
1330	2	D	64	Q	D64Q	-0.0786029	0.0325448	3	FALSE	FALSE	FALSE	FALSE		2
1331	2	D	64	C	D64C	-0.010321	0.0279787	3	FALSE	FALSE	FALSE	FALSE		2
1332	2	D	64	S	D64S	0.0197631	0.0114509	3	FALSE	FALSE	FALSE	FALSE		2
1333	2	D	64	T	D64T	-0.0770772	0.0676367	3	FALSE	FALSE	FALSE	FALSE		2
1334	2	D	64	G	D64G	0.0561032	0.0142736	3	FALSE	TRUE	FALSE	FALSE	TCGA	1
1335	2	D	64	P	D64P	0.48581	0.0683719	3	FALSE	FALSE	FALSE	FALSE		2
1336	2	D	64	A	D64A	-0.00570282	0.0588703	3	FALSE	FALSE	FALSE	FALSE		1
1337	2	D	64	M	D64M	-0.034748	0.0979253	3	FALSE	FALSE	FALSE	FALSE		3
1338	2	D	64	V	D64V	-0.131815	0.0611527	3	FALSE	FALSE	FALSE	FALSE		1
1339	2	D	64	I	D64I	0.0631272	0	1	FALSE	FALSE	FALSE	FALSE		2
1340	2	D	64	L	D64L	-0.0329708	0.0538868	3	FALSE	FALSE	FALSE	FALSE		2
1341	2	D	64	F	D64F	-0.0630139	0.0570973	2	FALSE	FALSE	FALSE	FALSE		2
1342	2	D	64	Y	D64Y	0.0166117	0.0285477	3	FALSE	FALSE	FALSE	FALSE		1
1343	2	D	64	W	D64W	0.0206465	0.0350378	3	FALSE	FALSE	FALSE	FALSE		3
1344	2	D	64	stop	D64stop	-0.392645	0	1	FALSE	FALSE	FALSE	FALSE		2
1345	2	L	65	K	L65K	0.102237	0.107896	3	FALSE	FALSE	FALSE	FALSE		2
1346	2	L	65	R	L65R	0.147818	0.0392349	3	FALSE	FALSE	FALSE	FALSE		1
1347	2	L	65	H	L65H	-0.126227	0.023698	3	FALSE	FALSE	FALSE	FALSE		2
1348	2	L	65	D	L65D	-0.0705615	0.0478612	3	FALSE	FALSE	FALSE	FALSE		3
1349	2	L	65	E	L65E	-0.0250092	0.0469798	3	FALSE	FALSE	FALSE	FALSE		2
1350	2	L	65	N	L65N	-0.0877113	0.0197427	2	FALSE	FALSE	FALSE	FALSE		3
1351	2	L	65	Q	L65Q	0.0712247	0.105077	3	FALSE	FALSE	FALSE	FALSE		1
1352	2	L	65	C	L65C	-0.0443037	0.111115	3	FALSE	FALSE	FALSE	FALSE		3
1353	2	L	65	S	L65S	0.156889	0.0333133	3	FALSE	FALSE	FALSE	FALSE		2
1354	2	L	65	T	L65T	-0.0660818	0.0119871	2	FALSE	FALSE	FALSE	FALSE		2
1355	2	L	65	G	L65G	-0.0487493	0.0386625	3	FALSE	FALSE	FALSE	FALSE		2
1356	2	L	65	P	L65P	0.0907599	0.202262	3	FALSE	TRUE	FALSE	FALSE	TCGA	1
1357	2	L	65	A	L65A	-0.0531376	0.0463454	3	FALSE	FALSE	FALSE	FALSE		2
1358	2	L	65	M	L65M	0.0311669	0.0825189	3	FALSE	FALSE	FALSE	FALSE		1
1359	2	L	65	V	L65V	-0.0874035	0.0412548	3	FALSE	FALSE	FALSE	FALSE		1
1360	2	L	65	I	L65I	-0.00454339	0.0138877	2	FALSE	FALSE	FALSE	FALSE		2
1361	2	L	65	L	WT	0	0	3	FALSE	FALSE	FALSE	FALSE		0
1362	2	L	65	F	L65F	-0.0828337	0.110056	3	FALSE	FALSE	FALSE	FALSE		2
1363	2	L	65	Y	L65Y	-0.0277165	0.0163378	3	FALSE	FALSE	FALSE	FALSE		3
1364	2	L	65	W	L65W	-0.0554378	0.00299843	3	FALSE	FALSE	FALSE	FALSE		2
1365	2	L	65	stop	L65stop	-0.0462642	0	1	FALSE	FALSE	FALSE	FALSE		2
1366	2	Y	66	K	Y66K	-0.0582273	0.035761	3	FALSE	FALSE	FALSE	FALSE		2
1367	2	Y	66	R	Y66R	-0.00153969	0.0607573	3	FALSE	FALSE	FALSE	FALSE		2
1368	2	Y	66	H	Y66H	-0.0341682	0.0708434	3	FALSE	FALSE	FALSE	FALSE		1
1369	2	Y	66	D	Y66D	0.0142487	0.0279862	3	FALSE	FALSE	FALSE	FALSE		1
1370	2	Y	66	E	Y66E	-0.126145	0.0382518	2	FALSE	FALSE	FALSE	FALSE		2
1371	2	Y	66	N	Y66N	-0.0980277	0.0588957	3	FALSE	FALSE	FALSE	FALSE		1
1372	2	Y	66	Q	Y66Q	-0.0788619	0.0569966	3	FALSE	FALSE	FALSE	FALSE		2
1373	2	Y	66	C	Y66C	-0.0597789	0.0333904	3	FALSE	FALSE	FALSE	FALSE		1
1374	2	Y	66	S	Y66S	-0.0238716	0.0332061	3	FALSE	FALSE	FALSE	FALSE		1
1375	2	Y	66	T	Y66T	0.000107137	0.0594405	3	FALSE	FALSE	FALSE	FALSE		2
1376	2	Y	66	G	Y66G	-0.0665359	0.0433183	2	FALSE	FALSE	FALSE	FALSE		2
1377	2	Y	66	P	Y66P	-0.0212241	0.040894	3	FALSE	FALSE	FALSE	FALSE		2
1378	2	Y	66	A	Y66A	0.107542	0.0766545	3	FALSE	FALSE	FALSE	FALSE		2
1379	2	Y	66	M	Y66M	-0.0525404	0.0507194	3	FALSE	FALSE	FALSE	FALSE		3
1380	2	Y	66	V	Y66V	-0.0347708	0.0379929	3	FALSE	FALSE	FALSE	FALSE		2
1381	2	Y	66	I	Y66I	0.0323762	0.0950956	3	FALSE	FALSE	FALSE	FALSE		2
1382	2	Y	66	L	Y66L	-0.0196141	0.0730989	3	FALSE	FALSE	FALSE	FALSE		2
1383	2	Y	66	F	Y66F	-0.0389973	0.0167296	3	FALSE	FALSE	FALSE	FALSE		1
1384	2	Y	66	Y	WT	0	0	3	FALSE	FALSE	FALSE	FALSE		0
1385	2	Y	66	W	Y66W	0.0287953	0.0691754	3	FALSE	FALSE	FALSE	FALSE		2
1386	2	Y	66	stop	Y66stop	-0.113489	0.0379097	3	FALSE	FALSE	FALSE	FALSE		1
1387	2	G	67	K	G67K	0.0196172	0.100493	3	FALSE	FALSE	FALSE	FALSE		2
1388	2	G	67	R	G67R	0.00237153	0.0466634	3	FALSE	FALSE	FALSE	FALSE		1
1389	2	G	67	H	G67H	0.0630498	0.0351689	3	FALSE	FALSE	FALSE	FALSE		3
1390	2	G	67	D	G67D	-0.0254453	0.0119884	3	FALSE	FALSE	FALSE	FALSE		2
1391	2	G	67	E	G67E	0.00389693	0.0465852	3	FALSE	FALSE	FALSE	FALSE		1
1392	2	G	67	N	G67N	-0.0877725	0.0274053	2	FALSE	FALSE	FALSE	FALSE		3
1393	2	G	67	Q	G67Q	-0.00210354	0.108676	3	FALSE	FALSE	FALSE	FALSE		2
1394	2	G	67	C	G67C	0.0132565	0.00284335	3	FALSE	FALSE	FALSE	FALSE		2
1395	2	G	67	S	G67S	0.027816	0.0403028	3	FALSE	FALSE	FALSE	FALSE		2
1396	2	G	67	T	G67T	-0.0751787	0.0152183	3	FALSE	FALSE	FALSE	FALSE		2
1397	2	G	67	G	WT	0	0	3	FALSE	FALSE	FALSE	FALSE		0
1398	2	G	67	P	G67P	0.0617311	0.101056	3	FALSE	FALSE	FALSE	FALSE		2
1399	2	G	67	A	G67A	0.103192	0.0663605	3	FALSE	FALSE	FALSE	FALSE		1
1400	2	G	67	M	G67M	0.0349627	0.0396146	3	FALSE	FALSE	FALSE	FALSE		3
1401	2	G	67	V	G67V	0.171442	0.139078	3	FALSE	FALSE	FALSE	FALSE		1
1402	2	G	67	I	G67I	0.0534975	0.152787	3	FALSE	FALSE	FALSE	FALSE		2
1403	2	G	67	L	G67L	-0.0180462	0.0790629	3	FALSE	FALSE	FALSE	FALSE		2
1404	2	G	67	F	G67F	0.0247184	0.178115	3	FALSE	FALSE	FALSE	FALSE		3
1405	2	G	67	Y	G67Y	0.035605	0.0298432	3	FALSE	FALSE	FALSE	FALSE		3
1406	2	G	67	W	G67W	0.060911	0.0718355	3	FALSE	FALSE	FALSE	FALSE		2
1407	2	G	67	stop	G67stop	-0.0618046	0.000443218	2	FALSE	FALSE	FALSE	FALSE		1
1408	2	G	68	K	G68K	0.0386909	0.0418981	3	FALSE	FALSE	FALSE	FALSE		2
1409	2	G	68	R	G68R	0.0841382	0.069066	3	FALSE	FALSE	FALSE	FALSE		1
1410	2	G	68	H	G68H	-0.0703237	0.0341505	3	FALSE	FALSE	FALSE	FALSE		3
1411	2	G	68	D	G68D	-0.109503	0.0251367	3	FALSE	FALSE	FALSE	FALSE		2
1412	2	G	68	E	G68E	0.0279804	0.0393554	3	FALSE	FALSE	FALSE	FALSE		1
1413	2	G	68	N	G68N	-0.0199546	0.0621974	3	FALSE	FALSE	FALSE	FALSE		3
1414	2	G	68	Q	G68Q	0.00694804	0.0377675	3	FALSE	FALSE	FALSE	FALSE		2
1415	2	G	68	C	G68C	-0.013874	0.0738472	3	FALSE	FALSE	FALSE	FALSE		2
1416	2	G	68	S	G68S	-0.0184077	0.0390283	3	FALSE	FALSE	FALSE	FALSE		2
1417	2	G	68	T	G68T	-0.152708	0.107665	3	FALSE	FALSE	FALSE	FALSE		2
1418	2	G	68	G	WT	0	0	3	FALSE	FALSE	FALSE	FALSE		0
1419	2	G	68	P	G68P	0.059164	0.019325	3	FALSE	FALSE	FALSE	FALSE		2
1420	2	G	68	A	G68A	-0.030248	0.0455542	3	FALSE	FALSE	FALSE	FALSE		1
1421	2	G	68	M	G68M	-0.00883727	0.0235603	3	FALSE	FALSE	FALSE	FALSE		2
1422	2	G	68	V	G68V	0.0164589	0.0454423	3	FALSE	FALSE	FALSE	FALSE		1
1423	2	G	68	I	G68I	-0.117549	0.0212644	3	FALSE	FALSE	FALSE	FALSE		3
1424	2	G	68	L	G68L	-0.0161689	0.0139539	3	FALSE	FALSE	FALSE	FALSE		2
1425	2	G	68	F	G68F	0.19048	0.0551665	3	FALSE	FALSE	FALSE	FALSE		3
1426	2	G	68	Y	G68Y	-0.0193627	0.127934	3	FALSE	FALSE	FALSE	FALSE		3
1427	2	G	68	W	G68W	0.210009	0.0861472	3	FALSE	FALSE	FALSE	FALSE		1
1428	2	G	68	stop	G68stop	0.425816	0.00186155	2	FALSE	FALSE	FALSE	FALSE		2
1429	2	E	69	K	E69K	0.646576	0.0736363	3	TRUE	TRUE	FALSE	FALSE	COSMIC+TCGA+ClinVar	1
1430	2	E	69	R	E69R	0.764409	0.00708069	3	FALSE	FALSE	FALSE	FALSE		2
1431	2	E	69	H	E69H	0.253708	0.0224184	3	FALSE	FALSE	FALSE	FALSE		2
1432	2	E	69	D	E69D	-0.0517212	0.0250395	3	FALSE	TRUE	FALSE	FALSE	COSMIC+TCGA	1
1433	2	E	69	E	WT	0	0	3	FALSE	FALSE	FALSE	FALSE		0
1434	2	E	69	N	E69N	0.15166	0.0456953	3	FALSE	FALSE	FALSE	FALSE		2
1435	2	E	69	Q	E69Q	0.114042	0.119466	3	FALSE	TRUE	TRUE	FALSE	COSMIC+ClinVar	1
1436	2	E	69	C	E69C	0.207328	0.0647683	3	FALSE	FALSE	FALSE	FALSE		3
1437	2	E	69	S	E69S	0.00170705	0.0359401	3	FALSE	FALSE	FALSE	FALSE		2
1438	2	E	69	T	E69T	0.247557	0.0369554	3	FALSE	FALSE	FALSE	FALSE		2
1439	2	E	69	G	E69G	0.0127319	0.0205698	3	FALSE	FALSE	FALSE	FALSE		1
1440	2	E	69	P	E69P	0.619579	0.0433181	3	FALSE	FALSE	FALSE	FALSE		2
1441	2	E	69	A	E69A	0.0587154	0.0401122	3	FALSE	FALSE	TRUE	FALSE	ClinVar	1
1442	2	E	69	M	E69M	0.360724	0.0264471	3	FALSE	FALSE	FALSE	FALSE		2
1443	2	E	69	V	E69V	0.467462	0.0423119	3	FALSE	TRUE	TRUE	FALSE	COSMIC+ClinVar	1
1444	2	E	69	I	E69I	0.508452	0.0307224	3	FALSE	FALSE	FALSE	FALSE		3
1445	2	E	69	L	E69L	0.488329	0.023961	3	FALSE	FALSE	FALSE	FALSE		2
1446	2	E	69	F	E69F	0.154578	0.130151	3	FALSE	FALSE	FALSE	FALSE		3
1447	2	E	69	Y	E69Y	0.252256	0.0309995	3	FALSE	FALSE	FALSE	FALSE		2
1448	2	E	69	W	E69W	0.289303	0.020683	3	FALSE	FALSE	FALSE	FALSE		2
1449	2	E	69	stop	E69stop	-0.0492098	0.0786068	3	FALSE	FALSE	FALSE	FALSE		1
1450	2	K	70	K	WT	0	0	3	FALSE	FALSE	FALSE	FALSE		0
1451	2	K	70	R	K70R	0.269362	0.0819073	3	FALSE	TRUE	TRUE	FALSE	TCGA+ClinVar	1
1452	2	K	70	H	K70H	0.0626171	0.0199371	3	FALSE	FALSE	FALSE	FALSE		2
1453	2	K	70	D	K70D	-0.00604673	0.13213	3	FALSE	FALSE	FALSE	FALSE		2
1454	2	K	70	E	K70E	-0.0277537	0.0149874	3	FALSE	FALSE	FALSE	FALSE		1
1455	2	K	70	N	K70N	-0.0102705	0.0631874	3	FALSE	FALSE	FALSE	FALSE		1
1456	2	K	70	Q	K70Q	0.0323814	0.0131301	3	FALSE	FALSE	FALSE	FALSE		1
1457	2	K	70	C	K70C	-0.00589912	0.0467287	3	FALSE	FALSE	FALSE	FALSE		3
1458	2	K	70	S	K70S	0.0442823	0.0490778	3	FALSE	FALSE	FALSE	FALSE		2
1459	2	K	70	T	K70T	0.207376	0.13383	3	FALSE	FALSE	FALSE	FALSE		1
1460	2	K	70	G	K70G	0.0578789	0.0914133	3	FALSE	FALSE	FALSE	FALSE		2
1461	2	K	70	P	K70P	0.0383973	0.0651393	3	FALSE	FALSE	FALSE	FALSE		2
1462	2	K	70	A	K70A	-0.00292293	0.0152927	3	FALSE	FALSE	FALSE	FALSE		2
1463	2	K	70	M	K70M	-0.105776	0.10169	3	FALSE	FALSE	FALSE	FALSE		2
1464	2	K	70	V	K70V	-0.0314795	0.0677938	3	FALSE	FALSE	FALSE	FALSE		2
1465	2	K	70	I	K70I	0.0490503	0.136697	3	FALSE	FALSE	FALSE	FALSE		1
1466	2	K	70	L	K70L	-0.0268114	0.0411615	3	FALSE	FALSE	FALSE	FALSE		2
1467	2	K	70	F	K70F	-0.0997575	0.00176357	3	FALSE	FALSE	FALSE	FALSE		3
1468	2	K	70	Y	K70Y	0.062475	0.145297	3	FALSE	FALSE	FALSE	FALSE		2
1469	2	K	70	W	K70W	0.161837	0.0169203	3	FALSE	FALSE	FALSE	FALSE		3
1470	2	K	70	stop	K70stop	-0.116444	0.031394	3	FALSE	FALSE	FALSE	FALSE		1
1471	2	F	71	K	F71K	0.825783	0.013946	3	FALSE	TRUE	FALSE	FALSE	COSMIC	3
1472	2	F	71	R	F71R	0.870762	0.0438354	3	FALSE	FALSE	FALSE	FALSE		2
1473	2	F	71	H	F71H	-0.0105664	0.0744166	3	FALSE	FALSE	FALSE	FALSE		2
1474	2	F	71	D	F71D	0.696857	0.0813312	3	FALSE	FALSE	FALSE	FALSE		2
1475	2	F	71	E	F71E	0.75651	0.0331827	3	FALSE	FALSE	FALSE	FALSE		3
1476	2	F	71	N	F71N	0.187107	0.0971206	3	FALSE	FALSE	FALSE	FALSE		2
1477	2	F	71	Q	F71Q	0.37428	0.0807518	3	FALSE	FALSE	FALSE	FALSE		3
1478	2	F	71	C	F71C	0.0682465	0.0820796	3	FALSE	FALSE	FALSE	FALSE		1
1479	2	F	71	S	F71S	-0.0618558	0.00684299	3	FALSE	FALSE	FALSE	FALSE		1
1480	2	F	71	T	F71T	0.486486	0.0614764	3	FALSE	FALSE	FALSE	FALSE		2
1481	2	F	71	G	F71G	-0.0186933	0.0250215	3	FALSE	FALSE	FALSE	FALSE		2
1482	2	F	71	P	F71P	0.704126	0.00514548	2	FALSE	FALSE	FALSE	FALSE		2
1483	2	F	71	A	F71A	-0.0387233	0.0176626	3	FALSE	FALSE	FALSE	FALSE		2
1484	2	F	71	M	F71M	0.0876034	0.0321105	3	FALSE	FALSE	FALSE	FALSE		2
1485	2	F	71	V	F71V	0.546304	0.0226133	3	FALSE	FALSE	TRUE	FALSE	ClinVar	1
1486	2	F	71	I	F71I	0.661398	0.0583878	3	FALSE	FALSE	FALSE	FALSE		1
1487	2	F	71	L	F71L	0.731919	0.0473362	3	TRUE	TRUE	TRUE	FALSE	COSMIC+TCGA+ClinVar	1
1488	2	F	71	F	WT	0	0	3	FALSE	FALSE	FALSE	FALSE		0
1489	2	F	71	Y	F71Y	0.0356693	0.0238506	3	FALSE	FALSE	FALSE	FALSE		1
1490	2	F	71	W	F71W	-0.0293084	0.0345532	3	FALSE	FALSE	FALSE	FALSE		2
1491	2	F	71	stop	F71stop	-0.0444903	0.0747493	3	FALSE	FALSE	FALSE	FALSE		2
1492	2	A	72	K	A72K	0.744422	0.119364	3	FALSE	FALSE	FALSE	FALSE		3
1493	2	A	72	R	A72R	0.81831	0.0148243	3	FALSE	FALSE	FALSE	FALSE		2
1494	2	A	72	H	A72H	0.825644	0.021352	2	FALSE	FALSE	FALSE	FALSE		2
1495	2	A	72	D	A72D	0.782998	0.0817172	3	TRUE	TRUE	TRUE	FALSE	COSMIC+TCGA+ClinVar	1
1496	2	A	72	E	A72E	0.899943	0.0131871	2	FALSE	FALSE	FALSE	FALSE		2
1497	2	A	72	N	A72N	0.798093	0.0929169	3	FALSE	FALSE	FALSE	FALSE		2
1498	2	A	72	Q	A72Q	0.802423	0.00899367	2	FALSE	FALSE	FALSE	FALSE		3
1499	2	A	72	C	A72C	0.582687	0.0934618	3	FALSE	FALSE	FALSE	FALSE		2
1500	2	A	72	S	A72S	0.198216	0.244627	3	FALSE	TRUE	TRUE	FALSE	COSMIC+ClinVar	1
1501	2	A	72	T	A72T	0.658944	0.0148194	3	TRUE	TRUE	TRUE	FALSE	COSMIC+TCGA+ClinVar	1
1502	2	A	72	G	A72G	0.463297	0.0774979	3	FALSE	TRUE	TRUE	FALSE	COSMIC+ClinVar	1
1503	2	A	72	P	A72P	0.474888	0.0668742	3	FALSE	TRUE	TRUE	FALSE	COSMIC+TCGA+ClinVar	1
1504	2	A	72	A	WT	0	0	3	FALSE	FALSE	FALSE	FALSE		0
1505	2	A	72	M	A72M	0.781593	0.0983093	3	FALSE	FALSE	FALSE	FALSE		3
1506	2	A	72	V	A72V	0.569497	0.205919	3	TRUE	TRUE	FALSE	FALSE	COSMIC+TCGA+ClinVar	1
1507	2	A	72	I	A72I	0.658658	0.250866	3	FALSE	FALSE	FALSE	FALSE		2
1508	2	A	72	L	A72L	0.916848	0.0626711	3	FALSE	FALSE	FALSE	FALSE		2
1509	2	A	72	F	A72F	0.87807	0.022553	2	FALSE	TRUE	FALSE	FALSE	COSMIC	2
1510	2	A	72	Y	A72Y	0.664408	0	1	FALSE	FALSE	FALSE	FALSE		2
1511	2	A	72	W	A72W	0.856788	0.0382846	3	FALSE	FALSE	FALSE	FALSE		3
1512	2	A	72	stop	A72stop	-0.0535058	0.0320473	3	FALSE	FALSE	FALSE	FALSE		3
1513	2	T	73	K	T73K	0.749866	0.0128724	2	FALSE	FALSE	FALSE	FALSE		2
1514	2	T	73	R	T73R	0.743006	0.0155708	2	FALSE	FALSE	FALSE	FALSE		2
1515	2	T	73	H	T73H	0.619349	0.0243385	2	FALSE	FALSE	FALSE	FALSE		2
1516	2	T	73	D	T73D	0.174815	0.205613	3	FALSE	FALSE	FALSE	FALSE		2
1517	2	T	73	E	T73E	0.261251	0.125929	3	FALSE	FALSE	FALSE	FALSE		3
1518	2	T	73	N	T73N	0.00914779	0.116412	3	FALSE	FALSE	FALSE	FALSE		1
1519	2	T	73	Q	T73Q	0.321442	0.144175	3	FALSE	FALSE	FALSE	FALSE		3
1520	2	T	73	C	T73C	0.138925	0.00454606	2	FALSE	FALSE	FALSE	FALSE		2
1521	2	T	73	S	T73S	0.041007	0.0247892	3	FALSE	TRUE	FALSE	FALSE	COSMIC	1
1522	2	T	73	T	WT	0	0	3	FALSE	FALSE	FALSE	FALSE		0
1523	2	T	73	G	T73G	0.229468	0.178225	3	FALSE	FALSE	FALSE	FALSE		2
1524	2	T	73	P	T73P	0.699471	0.203796	3	FALSE	FALSE	TRUE	FALSE	ClinVar	1
1525	2	T	73	A	T73A	0.150327	0.0319551	3	FALSE	TRUE	TRUE	FALSE	COSMIC+ClinVar	1
1526	2	T	73	M	T73M	0.274118	0.07141	3	FALSE	FALSE	FALSE	FALSE		2
1527	2	T	73	V	T73V	0.400189	0.0574013	3	FALSE	FALSE	FALSE	FALSE		2
1528	2	T	73	I	T73I	0.577258	0.0445754	3	TRUE	TRUE	FALSE	FALSE	COSMIC+ClinVar	1
1529	2	T	73	L	T73L	0.551731	0.00284373	2	FALSE	FALSE	FALSE	FALSE		2
1530	2	T	73	F	T73F	0.76362	0.00463474	3	FALSE	FALSE	FALSE	FALSE		2
1531	2	T	73	Y	T73Y	0.845008	0.0344325	2	FALSE	FALSE	FALSE	FALSE		2
1532	2	T	73	W	T73W	0.836641	0.0227328	3	FALSE	FALSE	FALSE	FALSE		3
1533	2	T	73	stop	T73stop	-0.206176	0	1	FALSE	FALSE	FALSE	FALSE		3
1534	2	L	74	K	L74K	0.0337898	0.139865	3	FALSE	FALSE	FALSE	FALSE		2
1535	2	L	74	R	L74R	0.0932094	0.0551116	3	FALSE	FALSE	FALSE	FALSE		2
1536	2	L	74	H	L74H	-0.00553172	0.00715664	3	FALSE	FALSE	FALSE	FALSE		3
1537	2	L	74	D	L74D	0.204001	0.163368	3	FALSE	FALSE	FALSE	FALSE		3
1538	2	L	74	E	L74E	0.17318	0.0511495	3	FALSE	FALSE	FALSE	FALSE		2
1539	2	L	74	N	L74N	-0.0467427	0.0363478	2	FALSE	FALSE	FALSE	FALSE		3
1540	2	L	74	Q	L74Q	0.0935196	0.00501705	2	FALSE	FALSE	FALSE	FALSE		2
1541	2	L	74	C	L74C	-0.0335112	0.110017	3	FALSE	FALSE	FALSE	FALSE		2
1542	2	L	74	S	L74S	-0.0313249	0.0727594	3	FALSE	FALSE	FALSE	FALSE		1
1543	2	L	74	T	L74T	0.047869	0.0638698	3	FALSE	FALSE	FALSE	FALSE		2
1544	2	L	74	G	L74G	-0.103636	0.0322334	3	FALSE	FALSE	FALSE	FALSE		2
1545	2	L	74	P	L74P	0.0880566	0.0704597	3	FALSE	FALSE	FALSE	FALSE		2
1546	2	L	74	A	L74A	0.200388	0.0729279	3	FALSE	FALSE	FALSE	FALSE		2
1547	2	L	74	M	L74M	-0.0215455	0.0650712	3	FALSE	TRUE	FALSE	FALSE	COSMIC	1
1548	2	L	74	V	L74V	0.0214709	0.0163551	3	FALSE	FALSE	FALSE	FALSE		1
1549	2	L	74	I	L74I	-0.0540806	0.0396311	3	FALSE	FALSE	FALSE	FALSE		2
1550	2	L	74	L	WT	0	0	3	FALSE	FALSE	FALSE	FALSE		0
1551	2	L	74	F	L74F	0.0344613	0.0523828	3	FALSE	TRUE	FALSE	FALSE	COSMIC	1
1552	2	L	74	Y	L74Y	0.0626018	0.0595769	3	FALSE	FALSE	FALSE	FALSE		2
1553	2	L	74	W	L74W	-0.0649963	0.103307	3	FALSE	FALSE	FALSE	FALSE		1
1554	2	L	74	stop	L74stop	-0.0693986	0.0472583	3	FALSE	FALSE	FALSE	FALSE		1
1555	2	A	75	K	A75K	0.39937	0.13809	3	FALSE	FALSE	FALSE	FALSE		3
1556	2	A	75	R	A75R	0.395759	0.00231762	2	FALSE	FALSE	FALSE	FALSE		2
1557	2	A	75	H	A75H	0.16745	0.0199999	2	FALSE	FALSE	FALSE	FALSE		2
1558	2	A	75	D	A75D	0.196646	0.137834	3	FALSE	FALSE	FALSE	FALSE		1
1559	2	A	75	E	A75E	0.292873	0.0983494	3	FALSE	FALSE	FALSE	FALSE		2
1560	2	A	75	N	A75N	0.0394155	0.0117644	3	FALSE	FALSE	FALSE	FALSE		2
1561	2	A	75	Q	A75Q	0.258732	0.029849	2	FALSE	FALSE	FALSE	FALSE		3
1562	2	A	75	C	A75C	-0.0451198	0.0417504	2	FALSE	FALSE	FALSE	FALSE		2
1563	2	A	75	S	A75S	-0.0574595	0.0154939	3	FALSE	FALSE	FALSE	FALSE		1
1564	2	A	75	T	A75T	0.0172332	0.0584228	3	FALSE	FALSE	FALSE	FALSE		1
1565	2	A	75	G	A75G	-0.000424258	0.068124	3	FALSE	FALSE	FALSE	FALSE		1
1566	2	A	75	P	A75P	0.0237842	0.00623582	3	FALSE	FALSE	FALSE	TRUE	ClinVar	1
1567	2	A	75	A	WT	0	0	3	FALSE	FALSE	FALSE	FALSE		0
1568	2	A	75	M	A75M	-0.0421492	0.0325761	2	FALSE	FALSE	FALSE	FALSE		3
1569	2	A	75	V	A75V	0.0287463	0.0146316	3	FALSE	FALSE	FALSE	FALSE		1
1570	2	A	75	I	A75I	0.0297106	0.0389165	3	FALSE	FALSE	FALSE	FALSE		2
1571	2	A	75	L	A75L	0.229929	0.17392	3	FALSE	FALSE	FALSE	FALSE		2
1572	2	A	75	F	A75F	0.133211	0.0752058	3	FALSE	FALSE	FALSE	FALSE		2
1573	2	A	75	Y	A75Y	0.187837	0.0913932	3	FALSE	FALSE	FALSE	FALSE		2
1574	2	A	75	W	A75W	0.144509	0.0300451	3	FALSE	FALSE	FALSE	FALSE		3
1575	2	A	75	stop	A75stop	-0.071559	0.0978603	2	FALSE	FALSE	FALSE	FALSE		3
1576	2	E	76	K	E76K	0.774843	0.025685	3	TRUE	TRUE	FALSE	FALSE	COSMIC+TCGA+ClinVar	1
1577	2	E	76	R	E76R	0.899943	0.0160624	3	FALSE	FALSE	FALSE	FALSE		2
1578	2	E	76	H	E76H	0.565199	0.0552324	3	FALSE	FALSE	FALSE	FALSE		2
1579	2	E	76	D	E76D	0.304001	0.0731729	3	FALSE	FALSE	TRUE	FALSE	ClinVar	1
1580	2	E	76	E	WT	0	0	3	FALSE	FALSE	FALSE	FALSE		0
1581	2	E	76	N	E76N	0.611756	0.210613	3	FALSE	FALSE	FALSE	FALSE		2
1582	2	E	76	Q	E76Q	0.562692	0.106868	3	TRUE	TRUE	TRUE	FALSE	COSMIC+TCGA+ClinVar	1
1583	2	E	76	C	E76C	0.720664	0.0299725	3	FALSE	FALSE	FALSE	FALSE		3
1584	2	E	76	S	E76S	0.785103	0.082524	3	FALSE	FALSE	FALSE	FALSE		2
1585	2	E	76	T	E76T	0.763685	0.00451493	3	FALSE	FALSE	FALSE	FALSE		2
1586	2	E	76	G	E76G	0.86507	0.0233846	3	TRUE	TRUE	FALSE	FALSE	COSMIC+TCGA+ClinVar	1
1587	2	E	76	P	E76P	0.853795	0.0137986	3	FALSE	FALSE	FALSE	FALSE		2
1588	2	E	76	A	E76A	0.812456	0.00441096	2	TRUE	TRUE	TRUE	FALSE	COSMIC+TCGA+ClinVar	1
1589	2	E	76	M	E76M	0.947308	0.0746947	3	FALSE	TRUE	FALSE	FALSE	COSMIC	2
1590	2	E	76	V	E76V	0.842618	0.0428355	3	TRUE	TRUE	TRUE	FALSE	COSMIC+TCGA+ClinVar	1
1591	2	E	76	I	E76I	0.842224	0.0292256	3	FALSE	FALSE	FALSE	FALSE		3
1592	2	E	76	L	E76L	0.805169	0.0612844	3	FALSE	FALSE	FALSE	FALSE		2
1593	2	E	76	F	E76F	0.708935	0.0195525	3	FALSE	FALSE	FALSE	FALSE		3
1594	2	E	76	Y	E76Y	0.686974	0.0446271	3	FALSE	FALSE	FALSE	FALSE		2
1595	2	E	76	W	E76W	0.750571	0.0249155	3	FALSE	FALSE	FALSE	FALSE		2
1596	2	E	76	stop	E76stop	-0.0630163	0.111361	3	FALSE	FALSE	FALSE	FALSE		1
1597	2	L	77	K	L77K	0.712302	0.00678013	2	FALSE	FALSE	FALSE	FALSE		2
1598	2	L	77	R	L77R	0.71244	0.132691	3	FALSE	FALSE	FALSE	FALSE		2
1599	2	L	77	H	L77H	0.570682	0.0781736	3	FALSE	FALSE	FALSE	FALSE		3
1600	2	L	77	D	L77D	0.672352	0.0138151	3	FALSE	FALSE	FALSE	FALSE		3
1601	2	L	77	E	L77E	0.415404	0.0220652	3	FALSE	FALSE	FALSE	FALSE		2
1602	2	L	77	N	L77N	0.470203	0.00326916	2	FALSE	FALSE	FALSE	FALSE		3
1603	2	L	77	Q	L77Q	0.296674	0.0753417	3	FALSE	FALSE	FALSE	FALSE		2
1604	2	L	77	C	L77C	0.10253	0.0397238	3	FALSE	FALSE	FALSE	FALSE		2
1605	2	L	77	S	L77S	0.0112841	0.0665279	3	FALSE	FALSE	FALSE	FALSE		1
1606	2	L	77	T	L77T	0.0278931	0.0631676	3	FALSE	FALSE	FALSE	FALSE		2
1607	2	L	77	G	L77G	-0.0886536	0.0423904	3	FALSE	FALSE	FALSE	FALSE		2
1608	2	L	77	P	L77P	0.570669	0.0707606	3	FALSE	FALSE	FALSE	FALSE		2
1609	2	L	77	A	L77A	-0.0992836	0.0291688	3	FALSE	FALSE	FALSE	FALSE		2
1610	2	L	77	M	L77M	-0.113555	0.0152769	3	FALSE	TRUE	FALSE	FALSE	COSMIC	1
1611	2	L	77	V	L77V	0.108096	0.0463934	3	FALSE	TRUE	FALSE	FALSE	COSMIC+TCGA	1
1612	2	L	77	I	L77I	-0.0118903	0.00209812	2	FALSE	FALSE	FALSE	FALSE		2
1613	2	L	77	L	WT	0	0	3	FALSE	FALSE	FALSE	FALSE		0
1614	2	L	77	F	L77F	-0.0237981	0.031957	3	FALSE	FALSE	FALSE	FALSE		1
1615	2	L	77	Y	L77Y	0.411181	0.0760186	3	FALSE	FALSE	FALSE	FALSE		2
1616	2	L	77	W	L77W	0.459255	0.0107808	3	FALSE	FALSE	FALSE	FALSE		1
1617	2	L	77	stop	L77stop	-0.205843	0.0969526	3	FALSE	FALSE	FALSE	FALSE		1
1618	2	V	78	K	V78K	0.00558006	0.0412079	3	FALSE	FALSE	FALSE	FALSE		3
1619	2	V	78	R	V78R	0.118431	0.118475	3	FALSE	FALSE	FALSE	FALSE		2
1620	2	V	78	H	V78H	-0.0674959	0.0523505	3	FALSE	FALSE	FALSE	FALSE		2
1621	2	V	78	D	V78D	0.183673	0.134474	3	FALSE	FALSE	FALSE	FALSE		1
1622	2	V	78	E	V78E	-0.0193273	0.0578939	3	FALSE	FALSE	FALSE	FALSE		2
1623	2	V	78	N	V78N	0.0331756	0.061964	3	FALSE	FALSE	FALSE	FALSE		2
1624	2	V	78	Q	V78Q	0.0146136	0.0729161	3	FALSE	FALSE	FALSE	FALSE		3
1625	2	V	78	C	V78C	-0.0300279	0.027582	2	FALSE	FALSE	FALSE	FALSE		2
1626	2	V	78	S	V78S	-0.00950029	0.0609796	2	FALSE	FALSE	FALSE	FALSE		2
1627	2	V	78	T	V78T	0.192964	0.137862	2	FALSE	FALSE	FALSE	FALSE		2
1628	2	V	78	G	V78G	-0.0600936	0.0718848	3	FALSE	FALSE	FALSE	FALSE		1
1629	2	V	78	P	V78P	0.294757	0.0383476	3	FALSE	FALSE	FALSE	FALSE		2
1630	2	V	78	A	V78A	-0.0615568	0.00414523	3	FALSE	FALSE	FALSE	FALSE		1
1631	2	V	78	M	V78M	-0.0827937	0.028699	2	FALSE	FALSE	FALSE	FALSE		2
1632	2	V	78	V	WT	0	0	3	FALSE	FALSE	FALSE	FALSE		0
1633	2	V	78	I	V78I	-0.0663917	0.0380351	3	FALSE	TRUE	FALSE	FALSE	COSMIC	1
1634	2	V	78	L	V78L	0.0451516	0.0327108	3	FALSE	FALSE	FALSE	FALSE		1
1635	2	V	78	F	V78F	-0.0421326	0.0260862	3	FALSE	FALSE	FALSE	FALSE		1
1636	2	V	78	Y	V78Y	0.271664	0.113014	3	FALSE	FALSE	FALSE	FALSE		2
1637	2	V	78	W	V78W	0.0486375	0.0318636	3	FALSE	FALSE	FALSE	FALSE		3
1638	2	V	78	stop	V78stop	-0.0726515	0.0411862	3	FALSE	FALSE	FALSE	FALSE		3
1639	2	Q	79	K	Q79K	0.128515	0.0486255	3	FALSE	FALSE	TRUE	FALSE	ClinVar	1
1640	2	Q	79	R	Q79R	0.264426	0.0589233	3	FALSE	TRUE	TRUE	FALSE	COSMIC+TCGA+ClinVar	1
1641	2	Q	79	H	Q79H	0.184655	0.137662	3	FALSE	TRUE	TRUE	FALSE	COSMIC+ClinVar	1
1642	2	Q	79	D	Q79D	-0.0572888	0.0724458	3	FALSE	FALSE	FALSE	FALSE		2
1643	2	Q	79	E	Q79E	0.00564843	0.0884899	3	FALSE	FALSE	FALSE	FALSE		1
1644	2	Q	79	N	Q79N	0.0655193	0.0249908	3	FALSE	FALSE	FALSE	FALSE		2
1645	2	Q	79	Q	WT	0	0	3	FALSE	FALSE	FALSE	FALSE		0
1646	2	Q	79	C	Q79C	-0.0868768	0.0987169	3	FALSE	FALSE	FALSE	FALSE		3
1647	2	Q	79	S	Q79S	0.0926655	0.151568	3	FALSE	FALSE	FALSE	FALSE		2
1648	2	Q	79	T	Q79T	0.101587	0.0190421	2	FALSE	FALSE	FALSE	FALSE		2
1649	2	Q	79	G	Q79G	-0.012099	0.0201831	3	FALSE	FALSE	FALSE	FALSE		2
1650	2	Q	79	P	Q79P	0.217855	0.0355254	3	FALSE	FALSE	FALSE	FALSE		1
1651	2	Q	79	A	Q79A	-0.0175951	0.0671847	3	FALSE	FALSE	FALSE	FALSE		2
1652	2	Q	79	M	Q79M	-0.0832236	0.00545122	3	FALSE	FALSE	FALSE	FALSE		2
1653	2	Q	79	V	Q79V	0.104804	0.109418	3	FALSE	FALSE	FALSE	FALSE		2
1654	2	Q	79	I	Q79I			0	FALSE	FALSE	FALSE	FALSE		3
1655	2	Q	79	L	Q79L	-0.0581998	0.0710774	3	FALSE	FALSE	FALSE	FALSE		1
1656	2	Q	79	F	Q79F	0.161746	0.022983	3	FALSE	FALSE	FALSE	FALSE		3
1657	2	Q	79	Y	Q79Y	0.118456	0.0379822	3	FALSE	FALSE	FALSE	FALSE		2
1658	2	Q	79	W	Q79W	0.0422076	0.100983	3	FALSE	FALSE	FALSE	FALSE		2
1659	2	Q	79	stop	Q79stop	0.0414983	0.124464	3	FALSE	FALSE	FALSE	FALSE		1
1660	2	Y	80	K	Y80K	0.086347	0.187928	3	FALSE	FALSE	FALSE	FALSE		2
1661	2	Y	80	R	Y80R			0	FALSE	FALSE	FALSE	FALSE		2
1662	2	Y	80	H	Y80H	0.00422239	0.00663814	3	FALSE	FALSE	FALSE	FALSE		1
1663	2	Y	80	D	Y80D	0.0777839	0.0301701	2	FALSE	FALSE	FALSE	FALSE		1
1664	2	Y	80	E	Y80E	0.0203967	0.0497375	3	FALSE	FALSE	FALSE	FALSE		2
1665	2	Y	80	N	Y80N	-0.0732725	0.0410876	3	FALSE	FALSE	FALSE	FALSE		1
1666	2	Y	80	Q	Y80Q	-0.0693468	0.0451702	3	FALSE	FALSE	FALSE	FALSE		2
1667	2	Y	80	C	Y80C	-0.0549721	0.0364063	3	FALSE	FALSE	FALSE	FALSE		1
1668	2	Y	80	S	Y80S	0.137374	0.0659021	3	FALSE	FALSE	FALSE	FALSE		1
1669	2	Y	80	T	Y80T	-0.0647335	0.0283611	3	FALSE	FALSE	FALSE	FALSE		2
1670	2	Y	80	G	Y80G	0.0447329	0.054737	3	FALSE	FALSE	FALSE	FALSE		2
1671	2	Y	80	P	Y80P	0.169298	0.0580055	3	FALSE	FALSE	FALSE	FALSE		2
1672	2	Y	80	A	Y80A	-0.0307359	0.0581779	3	FALSE	FALSE	FALSE	FALSE		2
1673	2	Y	80	M	Y80M	-0.11308	0.0542878	3	FALSE	FALSE	FALSE	FALSE		3
1674	2	Y	80	V	Y80V	0.000556827	0.0547707	3	FALSE	FALSE	FALSE	FALSE		2
1675	2	Y	80	I	Y80I	-0.154024	0.113884	3	FALSE	FALSE	FALSE	FALSE		2
1676	2	Y	80	L	Y80L	-0.00557707	0.02375	3	FALSE	FALSE	FALSE	FALSE		2
1677	2	Y	80	F	Y80F	0.0276714	0.0646185	3	FALSE	TRUE	FALSE	FALSE	COSMIC	1
1678	2	Y	80	Y	WT	0	0	3	FALSE	FALSE	FALSE	FALSE		0
1679	2	Y	80	W	Y80W	0.0975579	0.0797537	3	FALSE	FALSE	FALSE	FALSE		2
1680	2	Y	80	stop	Y80stop	0.0185957	0.0618366	2	FALSE	FALSE	FALSE	FALSE		1
1681	2	Y	81	K	Y81K	0.0960723	0	1	FALSE	FALSE	FALSE	FALSE		2
1682	2	Y	81	R	Y81R	0.243024	0.0719769	3	FALSE	FALSE	FALSE	FALSE		2
1683	2	Y	81	H	Y81H	0.0132261	0.0120746	3	FALSE	FALSE	FALSE	FALSE		1
1684	2	Y	81	D	Y81D	0.0629174	0.0236159	3	FALSE	FALSE	FALSE	FALSE		1
1685	2	Y	81	E	Y81E	0.0929071	0.0537705	3	FALSE	FALSE	FALSE	FALSE		2
1686	2	Y	81	N	Y81N	-0.13058	0.17167	3	FALSE	FALSE	FALSE	FALSE		1
1687	2	Y	81	Q	Y81Q	-0.147722	0	1	FALSE	FALSE	FALSE	FALSE		2
1688	2	Y	81	C	Y81C	0.0356862	0.0927893	3	FALSE	FALSE	FALSE	FALSE		1
1689	2	Y	81	S	Y81S	0.101687	0.0220499	3	FALSE	FALSE	FALSE	FALSE		1
1690	2	Y	81	T	Y81T	0.0845395	0.0160525	3	FALSE	FALSE	FALSE	FALSE		2
1691	2	Y	81	G	Y81G	0.00662514	0.0373216	3	FALSE	FALSE	FALSE	FALSE		2
1692	2	Y	81	P	Y81P	0.0217304	0.226292	3	FALSE	FALSE	FALSE	FALSE		2
1693	2	Y	81	A	Y81A	-0.0136426	0.066154	3	FALSE	FALSE	FALSE	FALSE		2
1694	2	Y	81	M	Y81M	0.0486904	0.0131107	2	FALSE	FALSE	FALSE	FALSE		3
1695	2	Y	81	V	Y81V	-0.0413242	0.0465388	3	FALSE	FALSE	FALSE	FALSE		2
1696	2	Y	81	I	Y81I	-0.026227	0.067415	3	FALSE	FALSE	FALSE	FALSE		2
1697	2	Y	81	L	Y81L	-0.083169	0.0656617	3	FALSE	FALSE	FALSE	FALSE		2
1698	2	Y	81	F	Y81F	-0.0866854	0.0451753	3	FALSE	FALSE	FALSE	FALSE		1
1699	2	Y	81	Y	WT	0	0	3	FALSE	FALSE	FALSE	FALSE		0
1700	2	Y	81	W	Y81W	0.322437	0.0752008	3	FALSE	FALSE	FALSE	FALSE		2
1701	2	Y	81	stop	Y81stop	0.0884933	0	1	FALSE	FALSE	FALSE	FALSE		1
1702	2	M	82	K	M82K	-0.0239969	0	1	FALSE	FALSE	FALSE	FALSE		1
1703	2	M	82	R	M82R	0.135754	0.0122937	3	FALSE	FALSE	FALSE	FALSE		1
1704	2	M	82	H	M82H	0.037267	0.175242	3	FALSE	FALSE	FALSE	FALSE		3
1705	2	M	82	D	M82D	0.0113928	0.0452532	3	FALSE	FALSE	FALSE	FALSE		3
1706	2	M	82	E	M82E	-0.100012	0.362319	2	FALSE	FALSE	FALSE	FALSE		2
1707	2	M	82	N	M82N	0.0509072	0	1	FALSE	FALSE	FALSE	FALSE		2
1708	2	M	82	Q	M82Q	0.12022	0.0746637	2	FALSE	FALSE	FALSE	FALSE		2
1709	2	M	82	C	M82C	0.0769849	0.0437254	2	FALSE	FALSE	FALSE	FALSE		3
1710	2	M	82	S	M82S			0	FALSE	FALSE	FALSE	FALSE		2
1711	2	M	82	T	M82T	0.0860933	0.0457672	3	FALSE	TRUE	FALSE	FALSE	COSMIC	1
1712	2	M	82	G	M82G	0.0351063	0.0250552	3	FALSE	FALSE	FALSE	FALSE		2
1713	2	M	82	P	M82P	0.244972	0.0535735	3	FALSE	FALSE	FALSE	FALSE		2
1714	2	M	82	A	M82A	0.0996735	0.097053	3	FALSE	FALSE	FALSE	FALSE		2
1715	2	M	82	M	WT	0	0	3	FALSE	FALSE	FALSE	FALSE		0
1716	2	M	82	V	M82V	0.0656183	0.0398781	3	FALSE	TRUE	FALSE	TRUE	COSMIC+TCGA+ClinVar	1
1717	2	M	82	I	M82I	-0.0099861	0.0557858	3	FALSE	FALSE	FALSE	TRUE	ClinVar	1
1718	2	M	82	L	M82L	0.0470675	0.0487011	3	FALSE	FALSE	FALSE	FALSE		1
1719	2	M	82	F	M82F	0.318642	0	1	FALSE	FALSE	FALSE	FALSE		2
1720	2	M	82	Y	M82Y			0	FALSE	FALSE	FALSE	FALSE		3
1721	2	M	82	W	M82W	0.0710691	0.0263835	3	FALSE	FALSE	FALSE	FALSE		2
1722	2	M	82	stop	M82stop	0.0103998	0	1	FALSE	FALSE	FALSE	FALSE		2
1723	3	E	83	K	E83K	0.13968	0	1	FALSE	FALSE	FALSE	FALSE		1
1724	3	E	83	R	E83R	0.322719	0.240586	3	FALSE	FALSE	FALSE	FALSE		2
1725	3	E	83	H	E83H	0.152379	0.107683	3	FALSE	FALSE	FALSE	FALSE		2
1726	3	E	83	D	E83D	0.0163727	0.0501834	3	FALSE	FALSE	FALSE	FALSE		1
1727	3	E	83	E	WT	0	0	3	FALSE	FALSE	FALSE	FALSE		0
1728	3	E	83	N	E83N	0.00623077	0.00972507	3	FALSE	FALSE	FALSE	FALSE		2
1729	3	E	83	Q	E83Q	0.00565575	0.0625071	3	FALSE	FALSE	FALSE	FALSE		1
1730	3	E	83	C	E83C	0.0415424	0.0195876	3	FALSE	FALSE	FALSE	FALSE		3
1731	3	E	83	S	E83S	-0.0700142	0.0321543	3	FALSE	FALSE	FALSE	FALSE		2
1732	3	E	83	T	E83T	0.0442024	0.0253498	3	FALSE	FALSE	FALSE	FALSE		2
1733	3	E	83	G	E83G	0.0565212	0.046468	3	FALSE	FALSE	FALSE	FALSE		1
1734	3	E	83	P	E83P	-0.0344052	0.0584835	3	FALSE	FALSE	FALSE	FALSE		2
1735	3	E	83	A	E83A	0.0679179	0.0339852	3	FALSE	FALSE	FALSE	FALSE		1
1736	3	E	83	M	E83M	0.0508037	0.0549122	3	FALSE	FALSE	FALSE	FALSE		3
1737	3	E	83	V	E83V	0.0787277	0.0865264	3	FALSE	FALSE	FALSE	FALSE		1
1738	3	E	83	I	E83I	0.106075	0.0491492	3	FALSE	FALSE	FALSE	FALSE		2
1739	3	E	83	L	E83L	-0.0204179	0.0116305	3	FALSE	FALSE	FALSE	FALSE		2
1740	3	E	83	F	E83F	0.0854584	0.0646487	3	FALSE	FALSE	FALSE	FALSE		3
1741	3	E	83	Y	E83Y	0.0758726	0.066496	3	FALSE	FALSE	FALSE	FALSE		2
1742	3	E	83	W	E83W	0.0919211	0.0427342	3	FALSE	FALSE	FALSE	FALSE		3
1743	3	E	83	stop	E83stop	0.417401	0.27513	3	FALSE	FALSE	FALSE	FALSE		1
1744	3	H	84	K	H84K	0.0436964	0.0258683	3	FALSE	FALSE	FALSE	FALSE		2
1745	3	H	84	R	H84R	0.0107084	0.0525267	3	FALSE	FALSE	FALSE	FALSE		1
1746	3	H	84	H	WT	0	0	3	FALSE	FALSE	FALSE	FALSE		0
1747	3	H	84	D	H84D	0.0658639	0	1	FALSE	FALSE	FALSE	FALSE		1
1748	3	H	84	E	H84E	-0.00129394	0.0168701	3	FALSE	FALSE	FALSE	FALSE		2
1749	3	H	84	N	H84N	0.133824	0	1	FALSE	FALSE	FALSE	FALSE		1
1750	3	H	84	Q	H84Q	0.094034	0.140832	3	FALSE	FALSE	FALSE	FALSE		1
1751	3	H	84	C	H84C	0.0082196	0.0364175	3	FALSE	FALSE	FALSE	FALSE		2
1752	3	H	84	S	H84S	0.0138626	0	1	FALSE	FALSE	FALSE	FALSE		2
1753	3	H	84	T	H84T	0.0384234	0.0417448	3	FALSE	FALSE	FALSE	FALSE		2
1754	3	H	84	G	H84G	-0.0681466	0	1	FALSE	FALSE	FALSE	FALSE		2
1755	3	H	84	P	H84P	0.0429627	0	1	FALSE	FALSE	FALSE	FALSE		1
1756	3	H	84	A	H84A	-0.0232876	0.0877661	3	FALSE	FALSE	FALSE	FALSE		2
1757	3	H	84	M	H84M	0.096471	0.107509	2	FALSE	FALSE	FALSE	FALSE		3
1758	3	H	84	V	H84V	-0.0184076	0	1	FALSE	FALSE	FALSE	FALSE		2
1759	3	H	84	I	H84I	0.130577	0.0812679	3	FALSE	FALSE	FALSE	FALSE		2
1760	3	H	84	L	H84L	-0.0609754	0.0509429	3	FALSE	FALSE	FALSE	FALSE		1
1761	3	H	84	F	H84F			0	FALSE	FALSE	FALSE	FALSE		2
1762	3	H	84	Y	H84Y	0.1558	0	1	FALSE	FALSE	FALSE	FALSE		1
1763	3	H	84	W	H84W	0.31073	0.141311	3	FALSE	FALSE	FALSE	FALSE		3
1764	3	H	84	stop	H84stop	0.00967035	0.0558908	3	FALSE	FALSE	FALSE	FALSE		2
1765	3	H	85	K	H85K	0.0872915	0	1	FALSE	FALSE	FALSE	FALSE		2
1766	3	H	85	R	H85R	-0.0412468	0	1	FALSE	FALSE	FALSE	FALSE		1
1767	3	H	85	H	WT	0	0	3	FALSE	FALSE	FALSE	FALSE		0
1768	3	H	85	D	H85D	0.0632912	0	1	FALSE	FALSE	FALSE	FALSE		1
1769	3	H	85	E	H85E	-0.0395069	0.053999	3	FALSE	FALSE	FALSE	FALSE		2
1770	3	H	85	N	H85N	0.0371333	0	1	FALSE	FALSE	FALSE	FALSE		1
1771	3	H	85	Q	H85Q	0.0546176	0.0356362	3	FALSE	FALSE	FALSE	FALSE		1
1772	3	H	85	C	H85C	0.0164702	0.0969799	3	FALSE	FALSE	FALSE	FALSE		2
1773	3	H	85	S	H85S	0.0189369	0	1	FALSE	FALSE	FALSE	FALSE		2
1774	3	H	85	T	H85T	-0.0804074	0	1	FALSE	FALSE	FALSE	FALSE		2
1775	3	H	85	G	H85G	-0.0178965	0	1	FALSE	FALSE	FALSE	FALSE		2
1776	3	H	85	P	H85P	0.0633882	0.0601805	3	FALSE	FALSE	FALSE	FALSE		1
1777	3	H	85	A	H85A	-0.0255419	0.0255485	3	FALSE	FALSE	FALSE	FALSE		2
1778	3	H	85	M	H85M	-0.0345564	0.0588386	3	FALSE	FALSE	FALSE	FALSE		3
1779	3	H	85	V	H85V	-0.0091747	0	1	FALSE	FALSE	FALSE	FALSE		2
1780	3	H	85	I	H85I	0.105044	0.0204109	2	FALSE	FALSE	FALSE	FALSE		2
1781	3	H	85	L	H85L	-0.0165885	0.0416465	3	FALSE	FALSE	FALSE	FALSE		1
1782	3	H	85	F	H85F	-0.0470577	0	1	FALSE	FALSE	FALSE	FALSE		2
1783	3	H	85	Y	H85Y	0.0836057	0.078172	3	FALSE	TRUE	FALSE	FALSE	COSMIC	1
1784	3	H	85	W	H85W	0.132259	0.0820225	3	FALSE	FALSE	FALSE	FALSE		3
1785	3	H	85	stop	H85stop	0.0553655	0.0647613	3	FALSE	FALSE	FALSE	FALSE		2
1786	3	G	86	K	G86K	0.0187536	0	1	FALSE	FALSE	FALSE	FALSE		2
1787	3	G	86	R	G86R	0.0722732	0	1	FALSE	FALSE	FALSE	FALSE		1
1788	3	G	86	H	G86H	-0.0129438	0.0609028	2	FALSE	FALSE	FALSE	FALSE		3
1789	3	G	86	D	G86D	-0.0355967	0.0322035	2	FALSE	FALSE	FALSE	FALSE		2
1790	3	G	86	E	G86E	-0.0175042	0.0232566	3	FALSE	FALSE	FALSE	FALSE		1
1791	3	G	86	N	G86N	0.131048	0.0362791	2	FALSE	FALSE	FALSE	FALSE		3
1792	3	G	86	Q	G86Q	-0.00642334	0.0539096	3	FALSE	FALSE	FALSE	FALSE		2
1793	3	G	86	C	G86C	0.090752	0	1	FALSE	FALSE	FALSE	FALSE		2
1794	3	G	86	S	G86S	0.0327738	0.0519845	3	FALSE	FALSE	FALSE	FALSE		2
1795	3	G	86	T	G86T	0.0470903	0.0369608	3	FALSE	FALSE	FALSE	FALSE		2
1796	3	G	86	G	WT	0	0	3	FALSE	FALSE	FALSE	FALSE		0
1797	3	G	86	P	G86P	-0.0446969	0.0915973	3	FALSE	FALSE	FALSE	FALSE		2
1798	3	G	86	A	G86A	0.0177837	0.0221121	3	FALSE	FALSE	FALSE	FALSE		1
1799	3	G	86	M	G86M	0.118885	0.0332723	3	FALSE	FALSE	FALSE	FALSE		2
1800	3	G	86	V	G86V	0.257281	0.136716	3	FALSE	FALSE	FALSE	FALSE		1
1801	3	G	86	I	G86I	0.335069	0.0953086	3	FALSE	FALSE	FALSE	FALSE		3
1802	3	G	86	L	G86L	-0.00399643	0.0600787	3	FALSE	FALSE	FALSE	FALSE		2
1803	3	G	86	F	G86F	-0.0190309	0.0905058	3	FALSE	FALSE	FALSE	FALSE		3
1804	3	G	86	Y	G86Y	-0.0181564	0	1	FALSE	FALSE	FALSE	FALSE		3
1805	3	G	86	W	G86W	0.0733232	0.0456197	3	FALSE	FALSE	FALSE	FALSE		1
1806	3	G	86	stop	G86stop	0.0264616	0	1	FALSE	FALSE	FALSE	FALSE		2
1807	3	Q	87	K	Q87K	0.0421909	0.0541029	3	FALSE	FALSE	FALSE	FALSE		1
1808	3	Q	87	R	Q87R	0.07404	0.0142424	3	FALSE	FALSE	FALSE	FALSE		1
1809	3	Q	87	H	Q87H	0.104064	0.131934	3	FALSE	FALSE	FALSE	FALSE		1
1810	3	Q	87	D	Q87D	0.00761578	0.0392974	3	FALSE	FALSE	FALSE	FALSE		2
1811	3	Q	87	E	Q87E	0.0284397	0.0131451	3	FALSE	FALSE	FALSE	FALSE		1
1812	3	Q	87	N	Q87N	0.0101313	0.0307027	3	FALSE	FALSE	FALSE	FALSE		2
1813	3	Q	87	Q	WT	0	0	3	FALSE	FALSE	FALSE	FALSE		0
1814	3	Q	87	C	Q87C	0.0568827	0.0292238	3	FALSE	FALSE	FALSE	FALSE		3
1815	3	Q	87	S	Q87S	0.0111456	0.0556436	3	FALSE	FALSE	FALSE	FALSE		2
1816	3	Q	87	T	Q87T	-0.0357715	0.0370919	3	FALSE	FALSE	FALSE	FALSE		2
1817	3	Q	87	G	Q87G	0.0253656	0.0268835	3	FALSE	FALSE	FALSE	FALSE		2
1818	3	Q	87	P	Q87P	-0.0777812	0.0299622	3	FALSE	FALSE	FALSE	FALSE		1
1819	3	Q	87	A	Q87A	-0.00295559	0.113412	3	FALSE	FALSE	FALSE	FALSE		2
1820	3	Q	87	M	Q87M	0.111953	0.06388	3	FALSE	FALSE	FALSE	FALSE		3
1821	3	Q	87	V	Q87V	-0.00900875	0.0140455	3	FALSE	FALSE	FALSE	FALSE		2
1822	3	Q	87	I	Q87I	-0.0530474	0	1	FALSE	FALSE	FALSE	FALSE		2
1823	3	Q	87	L	Q87L	0.0915527	0.0647114	3	FALSE	FALSE	FALSE	FALSE		1
1824	3	Q	87	F	Q87F	0.0191397	0.0565574	3	FALSE	FALSE	FALSE	FALSE		3
1825	3	Q	87	Y	Q87Y	0.0579777	0.0596273	2	FALSE	FALSE	FALSE	FALSE		2
1826	3	Q	87	W	Q87W	0.147983	0.0954955	2	FALSE	FALSE	FALSE	FALSE		3
1827	3	Q	87	stop	Q87stop	0.0450745	0	1	FALSE	FALSE	FALSE	FALSE		1
1828	3	L	88	K	L88K	-0.0262754	0.0133954	3	FALSE	FALSE	FALSE	FALSE		2
1829	3	L	88	R	L88R			0	FALSE	FALSE	FALSE	FALSE		2
1830	3	L	88	H	L88H	0.0874077	0.0582115	3	FALSE	FALSE	FALSE	FALSE		3
1831	3	L	88	D	L88D	0.115069	0	1	FALSE	FALSE	FALSE	FALSE		3
1832	3	L	88	E	L88E	-0.0218103	0.0601649	3	FALSE	FALSE	FALSE	FALSE		2
1833	3	L	88	N	L88N	-0.0726705	0.0305119	3	FALSE	FALSE	FALSE	FALSE		3
1834	3	L	88	Q	L88Q	-0.0178519	0	1	FALSE	FALSE	FALSE	FALSE		2
1835	3	L	88	C	L88C	-0.00195971	0.0121489	3	FALSE	FALSE	FALSE	FALSE		2
1836	3	L	88	S	L88S	-0.00550973	0.020906	3	FALSE	FALSE	FALSE	FALSE		1
1837	3	L	88	T	L88T	0.0172073	0.00693461	3	FALSE	FALSE	FALSE	FALSE		2
1838	3	L	88	G	L88G	0.0601332	0.0652207	3	FALSE	FALSE	FALSE	FALSE		2
1839	3	L	88	P	L88P	-0.00488828	0.011722	3	FALSE	FALSE	FALSE	FALSE		2
1840	3	L	88	A	L88A	0.00461878	0.0214492	3	FALSE	FALSE	FALSE	FALSE		2
1841	3	L	88	M	L88M	0.0716864	0	1	FALSE	FALSE	FALSE	FALSE		2
1842	3	L	88	V	L88V	0.0987981	0.0694834	3	FALSE	FALSE	FALSE	FALSE		1
1843	3	L	88	I	L88I	0.0686995	0.0337699	3	FALSE	FALSE	FALSE	FALSE		1
1844	3	L	88	L	WT	0	0	3	FALSE	FALSE	FALSE	FALSE		0
1845	3	L	88	F	L88F	0.0412495	0.0744443	3	FALSE	FALSE	FALSE	FALSE		1
1846	3	L	88	Y	L88Y	-0.161065	0	1	FALSE	FALSE	FALSE	FALSE		2
1847	3	L	88	W	L88W	0.0733214	0.0862785	3	FALSE	FALSE	FALSE	FALSE		2
1848	3	L	88	stop	L88stop	-0.00189745	0.0204292	2	FALSE	FALSE	FALSE	FALSE		1
1849	3	K	89	K	WT	0	0	3	FALSE	FALSE	FALSE	FALSE		0
1850	3	K	89	R	K89R	-0.0213156	0.0912258	3	FALSE	FALSE	FALSE	FALSE		1
1851	3	K	89	H	K89H	0.00798024	0.00739149	3	FALSE	FALSE	FALSE	FALSE		2
1852	3	K	89	D	K89D	0.0437022	0	1	FALSE	FALSE	FALSE	FALSE		2
1853	3	K	89	E	K89E	0.00283668	0.00574885	3	FALSE	FALSE	FALSE	FALSE		1
1854	3	K	89	N	K89N	-0.0373302	0	1	FALSE	FALSE	FALSE	FALSE		1
1855	3	K	89	Q	K89Q	0.0492499	0.0487368	3	FALSE	FALSE	FALSE	FALSE		1
1856	3	K	89	C	K89C	-0.00878251	0.0331557	3	FALSE	FALSE	FALSE	FALSE		3
1857	3	K	89	S	K89S	-0.0421309	0.0919922	3	FALSE	FALSE	FALSE	FALSE		2
1858	3	K	89	T	K89T	0.0382566	0.046607	3	FALSE	FALSE	FALSE	FALSE		1
1859	3	K	89	G	K89G	-0.0328433	0.0448694	3	FALSE	FALSE	FALSE	FALSE		2
1860	3	K	89	P	K89P	0.0238497	0.0186813	3	FALSE	FALSE	FALSE	FALSE		2
1861	3	K	89	A	K89A	-0.00727537	0.0146551	3	FALSE	FALSE	FALSE	FALSE		2
1862	3	K	89	M	K89M	0.0328407	0.031414	3	FALSE	FALSE	FALSE	FALSE		2
1863	3	K	89	V	K89V	0.0354016	0.0717156	3	FALSE	FALSE	FALSE	FALSE		2
1864	3	K	89	I	K89I	0.0465916	0.016648	3	FALSE	FALSE	FALSE	FALSE		1
1865	3	K	89	L	K89L	-0.00167218	0.0325819	3	FALSE	FALSE	FALSE	FALSE		2
1866	3	K	89	F	K89F	-0.0186368	0.083983	3	FALSE	FALSE	FALSE	FALSE		3
1867	3	K	89	Y	K89Y	0.00480952	0.0325454	3	FALSE	FALSE	FALSE	FALSE		2
1868	3	K	89	W	K89W	0.0300764	0.0636299	3	FALSE	FALSE	FALSE	FALSE		3
1869	3	K	89	stop	K89stop	-0.0966041	0.0761279	3	FALSE	FALSE	FALSE	FALSE		1
1870	3	E	90	K	E90K	0.0834042	0	1	FALSE	FALSE	FALSE	FALSE		1
1871	3	E	90	R	E90R	0.0440976	0.0559686	3	FALSE	FALSE	FALSE	FALSE		2
1872	3	E	90	H	E90H	0.0731894	0.103936	3	FALSE	FALSE	FALSE	FALSE		2
1873	3	E	90	D	E90D	-0.014738	0	1	FALSE	FALSE	FALSE	FALSE		1
1874	3	E	90	E	WT	0	0	3	FALSE	FALSE	FALSE	FALSE		0
1875	3	E	90	N	E90N	0.0274789	0.0325664	3	FALSE	FALSE	FALSE	FALSE		2
1876	3	E	90	Q	E90Q	0.062329	0.0940509	3	FALSE	FALSE	FALSE	FALSE		1
1877	3	E	90	C	E90C	0.0807523	0.112152	3	FALSE	FALSE	FALSE	FALSE		3
1878	3	E	90	S	E90S	-0.0188103	0	1	FALSE	FALSE	FALSE	FALSE		2
1879	3	E	90	T	E90T	0.0651442	0.0337483	3	FALSE	FALSE	FALSE	FALSE		2
1880	3	E	90	G	E90G	0.00155512	0.0129488	3	FALSE	FALSE	FALSE	FALSE		1
1881	3	E	90	P	E90P	0.0233923	0.044709	3	FALSE	FALSE	FALSE	FALSE		2
1882	3	E	90	A	E90A	-0.0342935	0.0140381	3	FALSE	FALSE	FALSE	FALSE		1
1883	3	E	90	M	E90M	0.0316132	0.0119702	3	FALSE	FALSE	FALSE	FALSE		2
1884	3	E	90	V	E90V	0.0708304	0.0374816	3	FALSE	FALSE	FALSE	FALSE		1
1885	3	E	90	I	E90I	0.0618815	0.0301357	3	FALSE	FALSE	FALSE	FALSE		3
1886	3	E	90	L	E90L	0.0206054	0	1	FALSE	FALSE	FALSE	FALSE		2
1887	3	E	90	F	E90F	-0.0292106	0	1	FALSE	FALSE	FALSE	FALSE		3
1888	3	E	90	Y	E90Y	0.0218957	0.0621254	3	FALSE	FALSE	FALSE	FALSE		2
1889	3	E	90	W	E90W	0.0336809	0.0514569	3	FALSE	FALSE	FALSE	FALSE		2
1890	3	E	90	stop	E90stop	-0.058189	0.0417697	3	FALSE	FALSE	FALSE	FALSE		1
1891	3	K	91	K	WT	0	0	3	FALSE	FALSE	FALSE	FALSE		0
1892	3	K	91	R	K91R	0.00226967	0.0551106	3	FALSE	FALSE	FALSE	TRUE	ClinVar	1
1893	3	K	91	H	K91H	-0.0116047	0.0646013	3	FALSE	FALSE	FALSE	FALSE		2
1894	3	K	91	D	K91D	-0.046913	0.0470238	3	FALSE	FALSE	FALSE	FALSE		2
1895	3	K	91	E	K91E	0.00290382	0.0254088	3	FALSE	FALSE	FALSE	FALSE		1
1896	3	K	91	N	K91N	0.0469913	0.00424079	3	FALSE	TRUE	FALSE	FALSE	COSMIC	1
1897	3	K	91	Q	K91Q	-0.000231453	0.0461348	3	FALSE	FALSE	FALSE	FALSE		1
1898	3	K	91	C	K91C	0.0655944	0.0086823	3	FALSE	FALSE	FALSE	FALSE		3
1899	3	K	91	S	K91S	-0.00712967	0.013854	3	FALSE	FALSE	FALSE	FALSE		2
1900	3	K	91	T	K91T	0.0678925	0.104507	3	FALSE	FALSE	FALSE	FALSE		1
1901	3	K	91	G	K91G	0.0161097	0.0179223	3	FALSE	FALSE	FALSE	FALSE		2
1902	3	K	91	P	K91P	-0.0291672	0.013439	3	FALSE	FALSE	FALSE	FALSE		2
1903	3	K	91	A	K91A	0.0330698	0.0768635	3	FALSE	FALSE	FALSE	FALSE		2
1904	3	K	91	M	K91M	-0.0124255	0.0161034	3	FALSE	FALSE	FALSE	FALSE		1
1905	3	K	91	V	K91V	0.0558069	0.0949059	3	FALSE	FALSE	FALSE	FALSE		2
1906	3	K	91	I	K91I	0.0251593	0.0374086	3	FALSE	FALSE	FALSE	FALSE		2
1907	3	K	91	L	K91L	0.0150431	0.0588643	3	FALSE	FALSE	FALSE	FALSE		2
1908	3	K	91	F	K91F	0.0424227	0.0179576	3	FALSE	FALSE	FALSE	FALSE		3
1909	3	K	91	Y	K91Y	0.0647821	0.0610953	3	FALSE	FALSE	FALSE	FALSE		2
1910	3	K	91	W	K91W	0.105415	0.0276834	3	FALSE	FALSE	FALSE	FALSE		2
1911	3	K	91	stop	K91stop	-0.00459251	0.0733841	3	FALSE	FALSE	FALSE	FALSE		1
1912	3	N	92	K	N92K	-0.0190597	0.0926388	3	FALSE	FALSE	FALSE	FALSE		1
1913	3	N	92	R	N92R	0.0528882	0.0153109	3	FALSE	FALSE	FALSE	FALSE		2
1914	3	N	92	H	N92H	0.0437022	0	1	FALSE	FALSE	FALSE	FALSE		1
1915	3	N	92	D	N92D	0.0547633	0.029759	3	FALSE	FALSE	FALSE	FALSE		1
1916	3	N	92	E	N92E	0.0158604	0.0115156	3	FALSE	FALSE	FALSE	FALSE		2
1917	3	N	92	N	WT	0	0	3	FALSE	FALSE	FALSE	FALSE		0
1918	3	N	92	Q	N92Q	-0.0215029	0.0395114	3	FALSE	FALSE	FALSE	FALSE		2
1919	3	N	92	C	N92C	0.00704514	0.0241919	3	FALSE	FALSE	FALSE	FALSE		2
1920	3	N	92	S	N92S	-0.048484	0.013241	3	FALSE	FALSE	FALSE	FALSE		1
1921	3	N	92	T	N92T	-0.00299249	0.0380317	3	FALSE	FALSE	FALSE	FALSE		1
1922	3	N	92	G	N92G	0.000863486	0.0185617	3	FALSE	FALSE	FALSE	FALSE		2
1923	3	N	92	P	N92P	-0.00681691	0.0135792	3	FALSE	FALSE	FALSE	FALSE		2
1924	3	N	92	A	N92A	-0.00501256	0.0106168	3	FALSE	FALSE	FALSE	FALSE		2
1925	3	N	92	M	N92M	0.00151319	0.0459314	3	FALSE	FALSE	FALSE	FALSE		2
1926	3	N	92	V	N92V	0.0066634	0.129056	3	FALSE	FALSE	FALSE	FALSE		2
1927	3	N	92	I	N92I	0.022083	0.03726	3	FALSE	FALSE	FALSE	FALSE		1
1928	3	N	92	L	N92L	0.0625727	0.0677681	3	FALSE	FALSE	FALSE	FALSE		2
1929	3	N	92	F	N92F	0.00395408	0.0167567	3	FALSE	FALSE	FALSE	FALSE		2
1930	3	N	92	Y	N92Y	0.0637516	0.100779	3	FALSE	FALSE	FALSE	FALSE		1
1931	3	N	92	W	N92W	0.0673065	0.0604081	3	FALSE	FALSE	FALSE	FALSE		3
1932	3	N	92	stop	N92stop	0.0857781	0.0382414	3	FALSE	FALSE	FALSE	FALSE		2
1933	3	G	93	K	G93K	0.0797289	0.0330273	2	FALSE	FALSE	FALSE	FALSE		2
1934	3	G	93	R	G93R	0.106207	0.0631053	3	FALSE	FALSE	FALSE	FALSE		1
1935	3	G	93	H	G93H	-0.0349116	0.042551	3	FALSE	FALSE	FALSE	FALSE		3
1936	3	G	93	D	G93D	-0.0258508	0.0500602	3	FALSE	FALSE	FALSE	FALSE		2
1937	3	G	93	E	G93E			0	FALSE	FALSE	FALSE	FALSE		1
1938	3	G	93	N	G93N	0.00224311	0.00308727	2	FALSE	FALSE	FALSE	FALSE		3
1939	3	G	93	Q	G93Q	0.00525602	0	1	FALSE	FALSE	FALSE	FALSE		2
1940	3	G	93	C	G93C	0.120997	0	1	FALSE	FALSE	FALSE	FALSE		2
1941	3	G	93	S	G93S	0.0167032	0.0824115	3	FALSE	FALSE	FALSE	FALSE		2
1942	3	G	93	T	G93T	-0.0256384	0	1	FALSE	FALSE	FALSE	FALSE		2
1943	3	G	93	G	WT	0	0	3	FALSE	FALSE	FALSE	FALSE		0
1944	3	G	93	P	G93P	0.0114833	0.0586284	3	FALSE	FALSE	FALSE	FALSE		2
1945	3	G	93	A	G93A	-0.0296951	0.0362719	3	FALSE	FALSE	FALSE	FALSE		1
1946	3	G	93	M	G93M	0.036574	0.00466975	2	FALSE	FALSE	FALSE	FALSE		3
1947	3	G	93	V	G93V	0.0356195	0.019665	3	FALSE	FALSE	FALSE	FALSE		1
1948	3	G	93	I	G93I	0.00447124	0	1	FALSE	FALSE	FALSE	FALSE		2
1949	3	G	93	L	G93L	0.0372334	0.0561336	3	FALSE	FALSE	FALSE	FALSE		2
1950	3	G	93	F	G93F			0	FALSE	FALSE	FALSE	FALSE		3
1951	3	G	93	Y	G93Y	0.00588533	0.0317152	2	FALSE	FALSE	FALSE	FALSE		3
1952	3	G	93	W	G93W			0	FALSE	FALSE	FALSE	FALSE		2
1953	3	G	93	stop	G93stop	0.107495	0	1	FALSE	FALSE	FALSE	FALSE		1
1954	3	D	94	K	D94K	0.171088	0	1	FALSE	FALSE	FALSE	FALSE		2
1955	3	D	94	R	D94R	0.0967231	0.0581394	3	FALSE	FALSE	FALSE	FALSE		2
1956	3	D	94	H	D94H	0.0118967	0.0751879	3	FALSE	FALSE	FALSE	FALSE		1
1957	3	D	94	D	WT	0	0	3	FALSE	FALSE	FALSE	FALSE		0
1958	3	D	94	E	D94E	-0.0233056	0.00690469	3	FALSE	FALSE	FALSE	FALSE		1
1959	3	D	94	N	D94N	0.0143006	0.0483757	3	FALSE	FALSE	FALSE	FALSE		1
1960	3	D	94	Q	D94Q	0.0541388	0	1	FALSE	FALSE	FALSE	FALSE		2
1961	3	D	94	C	D94C	-0.0460096	0.0236346	3	FALSE	FALSE	FALSE	FALSE		2
1962	3	D	94	S	D94S	0.154074	0.0759641	3	FALSE	FALSE	FALSE	FALSE		2
1963	3	D	94	T	D94T	-0.011819	0.078331	3	FALSE	FALSE	FALSE	FALSE		2
1964	3	D	94	G	D94G	-0.0135095	0.034424	3	FALSE	FALSE	FALSE	FALSE		1
1965	3	D	94	P	D94P	0.0450343	0.0395044	3	FALSE	FALSE	FALSE	FALSE		2
1966	3	D	94	A	D94A	0.0687172	0.0293129	3	FALSE	FALSE	FALSE	FALSE		1
1967	3	D	94	M	D94M	0.0330607	0.0221129	2	FALSE	FALSE	FALSE	FALSE		3
1968	3	D	94	V	D94V	-0.00475935	0.0310637	3	FALSE	FALSE	FALSE	FALSE		1
1969	3	D	94	I	D94I	-0.00307581	0.0252361	3	FALSE	FALSE	FALSE	FALSE		2
1970	3	D	94	L	D94L	0.0716349	0.039969	3	FALSE	FALSE	FALSE	FALSE		2
1971	3	D	94	F	D94F	-0.0232934	0.089618	3	FALSE	FALSE	FALSE	FALSE		2
1972	3	D	94	Y	D94Y	0.0108022	0.0278568	3	FALSE	FALSE	FALSE	FALSE		1
1973	3	D	94	W	D94W	0.0342252	0.0800603	3	FALSE	FALSE	FALSE	FALSE		3
1974	3	D	94	stop	D94stop	0.00638911	0.0070382	2	FALSE	FALSE	FALSE	FALSE		2
1975	3	V	95	K	V95K	-0.00292825	0.0345433	3	FALSE	FALSE	FALSE	FALSE		3
1976	3	V	95	R	V95R	-0.0863252	0	1	FALSE	FALSE	FALSE	FALSE		2
1977	3	V	95	H	V95H	0.0244903	0.0199325	3	FALSE	FALSE	FALSE	FALSE		2
1978	3	V	95	D	V95D	-0.0262986	0.0464787	3	FALSE	TRUE	FALSE	FALSE	COSMIC	1
1979	3	V	95	E	V95E	0.00908196	0.0778359	3	FALSE	FALSE	FALSE	FALSE		2
1980	3	V	95	N	V95N	0.0390848	0.0193427	3	FALSE	FALSE	FALSE	FALSE		2
1981	3	V	95	Q	V95Q	0.0365422	0.0195179	3	FALSE	FALSE	FALSE	FALSE		3
1982	3	V	95	C	V95C	-0.0223228	0	1	FALSE	FALSE	FALSE	FALSE		2
1983	3	V	95	S	V95S	0.00154167	0.0488458	3	FALSE	FALSE	FALSE	FALSE		2
1984	3	V	95	T	V95T	-0.0585605	0.0310465	3	FALSE	FALSE	FALSE	FALSE		2
1985	3	V	95	G	V95G	0.0157494	0.0188424	3	FALSE	FALSE	FALSE	FALSE		1
1986	3	V	95	P	V95P	-0.000824031	0.0202575	3	FALSE	FALSE	FALSE	FALSE		2
1987	3	V	95	A	V95A	-0.0690273	0.08467	3	FALSE	FALSE	FALSE	FALSE		1
1988	3	V	95	M	V95M	-0.00531822	0.0526177	2	FALSE	FALSE	FALSE	FALSE		2
1989	3	V	95	V	WT	0	0	3	FALSE	FALSE	FALSE	FALSE		0
1990	3	V	95	I	V95I	-0.0521667	0.0206349	3	FALSE	FALSE	FALSE	TRUE	ClinVar	1
1991	3	V	95	L	V95L	-0.11456	0.050381	3	FALSE	FALSE	FALSE	FALSE		1
1992	3	V	95	F	V95F	0.0427695	0	1	FALSE	FALSE	FALSE	FALSE		1
1993	3	V	95	Y	V95Y	-0.0249044	0.012915	3	FALSE	FALSE	FALSE	FALSE		2
1994	3	V	95	W	V95W	0.0977405	0.050433	3	FALSE	FALSE	FALSE	FALSE		3
1995	3	V	95	stop	V95stop	0.0387797	0.00830484	3	FALSE	FALSE	FALSE	FALSE		3
1996	3	I	96	K	I96K	0.0459684	0.0188915	3	FALSE	FALSE	FALSE	FALSE		2
1997	3	I	96	R	I96R	0.0157981	0.0809098	3	FALSE	FALSE	FALSE	FALSE		2
1998	3	I	96	H	I96H	0.00388288	0	1	FALSE	FALSE	FALSE	FALSE		2
1999	3	I	96	D	I96D	0.0133038	0.034942	3	FALSE	FALSE	FALSE	FALSE		2
[truncated: 10,454 more rows]

## Sheet: SHP2-FL_cSrc-KD_column
index	Tile	WT	POS	MUT	Mutation	Enrichment (ave)	Enrichment (stdev)	# of reps	cancer-high-freq	cancer-all	pathogenic	uncertain	database	Hamming dist to Human WT
1	1	M	1	K	M1K	-0.0586981	0.0421462	2	FALSE	FALSE	FALSE	FALSE		1
2	1	M	1	R	M1R	-0.035375	0.00874613	2	FALSE	FALSE	FALSE	FALSE		1
3	1	M	1	H	M1H	-0.0617273	0.00937525	2	FALSE	FALSE	FALSE	FALSE		3
4	1	M	1	D	M1D	0.021473	0.00908187	2	FALSE	FALSE	FALSE	FALSE		3
5	1	M	1	E	M1E	-0.0327516	0.000435123	2	FALSE	FALSE	FALSE	FALSE		2
6	1	M	1	N	M1N	-0.0559064	0.0696213	2	FALSE	FALSE	FALSE	FALSE		2
7	1	M	1	Q	M1Q	-0.0931915	0.0353134	2	FALSE	FALSE	FALSE	FALSE		2
8	1	M	1	C	M1C	-0.107109	0.0133665	2	FALSE	FALSE	FALSE	FALSE		3
9	1	M	1	S	M1S	-0.0812713	0.0318225	2	FALSE	FALSE	FALSE	FALSE		2
10	1	M	1	T	M1T	-0.0682871	0.0313946	2	FALSE	FALSE	FALSE	FALSE		1
11	1	M	1	G	M1G	-0.0439538	0.0465511	2	FALSE	FALSE	FALSE	FALSE		2
12	1	M	1	P	M1P	-0.0460992	0.00694247	2	FALSE	FALSE	FALSE	FALSE		2
13	1	M	1	A	M1A	-0.0598627	0.0512268	2	FALSE	FALSE	FALSE	FALSE		2
14	1	M	1	M	WT	0	0	2	FALSE	FALSE	FALSE	FALSE		0
15	1	M	1	V	M1V	-0.0041366	0.0369582	2	FALSE	FALSE	FALSE	FALSE		1
16	1	M	1	I	M1I	-0.021498	0.0104753	2	FALSE	FALSE	FALSE	FALSE		1
17	1	M	1	L	M1L	-0.0668692	0.0265309	2	FALSE	FALSE	FALSE	FALSE		1
18	1	M	1	F	M1F	0.0115963	0.0131015	2	FALSE	FALSE	FALSE	FALSE		2
19	1	M	1	Y	M1Y	-0.069375	0.00540213	2	FALSE	FALSE	FALSE	FALSE		3
20	1	M	1	W	M1W	-0.0169036	0.0262242	2	FALSE	FALSE	FALSE	FALSE		2
21	1	M	1	stop	M1stop	-0.0361085	0.00162591	2	FALSE	FALSE	FALSE	FALSE		2
22	1	T	2	K	T2K	-0.0150314	0.00786876	2	FALSE	FALSE	FALSE	FALSE		1
23	1	T	2	R	T2R	-0.0063929	0.00985399	2	FALSE	FALSE	FALSE	FALSE		1
24	1	T	2	H	T2H	-0.00499406	0.0119284	2	FALSE	FALSE	FALSE	FALSE		3
25	1	T	2	D	T2D	-0.117465	0.014285	2	FALSE	FALSE	FALSE	FALSE		3
26	1	T	2	E	T2E	-0.0561823	0.0183971	2	FALSE	FALSE	FALSE	FALSE		2
27	1	T	2	N	T2N	-0.0257338	0.000947628	2	FALSE	FALSE	FALSE	FALSE		2
28	1	T	2	Q	T2Q	-0.0376339	0.0194226	2	FALSE	FALSE	FALSE	FALSE		2
29	1	T	2	C	T2C	0.0197124	0.0279918	2	FALSE	FALSE	FALSE	FALSE		3
30	1	T	2	S	T2S	0.019163	0.0130432	2	FALSE	FALSE	FALSE	FALSE		1
31	1	T	2	T	WT	0	0	2	FALSE	FALSE	FALSE	FALSE		0
32	1	T	2	G	T2G	-0.00491685	0.0111841	2	FALSE	FALSE	FALSE	FALSE		2
33	1	T	2	P	T2P	0.0555133	0.00274703	2	FALSE	FALSE	FALSE	FALSE		1
34	1	T	2	A	T2A	0.0184551	0.0253573	2	FALSE	FALSE	FALSE	FALSE		1
35	1	T	2	M	T2M	0.0664611	2.83721e-05	2	FALSE	FALSE	FALSE	FALSE		2
36	1	T	2	V	T2V	0.00739513	0.0190588	2	FALSE	FALSE	FALSE	FALSE		2
37	1	T	2	I	T2I	0.165249	0.0136883	2	FALSE	FALSE	TRUE	FALSE	ClinVar	1
38	1	T	2	L	T2L	0.241111	0.0271037	2	FALSE	FALSE	FALSE	FALSE		2
39	1	T	2	F	T2F	-0.0469536	0.0344653	2	FALSE	FALSE	FALSE	FALSE		3
40	1	T	2	Y	T2Y	-0.0484942	0.00786876	2	FALSE	FALSE	FALSE	FALSE		3
41	1	T	2	W	T2W	0.0826289	0.0242042	2	FALSE	FALSE	FALSE	FALSE		3
42	1	T	2	stop	T2stop	0.0424269	0.0183586	2	FALSE	FALSE	FALSE	FALSE		2
43	1	S	3	K	S3K	0.0414704	0.00390247	2	FALSE	FALSE	FALSE	FALSE		2
44	1	S	3	R	S3R	0.011479	0.03645	2	FALSE	FALSE	FALSE	FALSE		2
45	1	S	3	H	S3H	0.0349261	0.0422246	2	FALSE	FALSE	FALSE	FALSE		3
46	1	S	3	D	S3D	-0.0406757	0.0005227	2	FALSE	FALSE	FALSE	FALSE		3
47	1	S	3	E	S3E	-0.112826	0.00239207	2	FALSE	FALSE	FALSE	FALSE		2
48	1	S	3	N	S3N	-0.013352	0.000315052	2	FALSE	FALSE	FALSE	FALSE		3
49	1	S	3	Q	S3Q	-0.0223544	0.0336411	2	FALSE	FALSE	FALSE	FALSE		2
50	1	S	3	C	S3C	-0.0162835	0.00194174	2	FALSE	FALSE	FALSE	FALSE		2
51	1	S	3	S	WT	0	0	2	FALSE	FALSE	FALSE	FALSE		0
52	1	S	3	T	S3T	0.0370203	0.0109087	2	FALSE	FALSE	FALSE	FALSE		1
53	1	S	3	G	S3G	0.0284126	0.00564002	2	FALSE	FALSE	FALSE	FALSE		2
54	1	S	3	P	S3P	0.00135957	0.0125849	2	FALSE	FALSE	FALSE	FALSE		1
55	1	S	3	A	S3A	0.00437761	0.0468291	2	FALSE	FALSE	FALSE	FALSE		1
56	1	S	3	M	S3M	0.031397	0.00300171	2	FALSE	FALSE	FALSE	FALSE		2
57	1	S	3	V	S3V	0.0337592	0.0106312	2	FALSE	FALSE	FALSE	FALSE		2
58	1	S	3	I	S3I	0.0217912	0.0637015	2	FALSE	FALSE	FALSE	FALSE		3
59	1	S	3	L	S3L	8.02839e-06	0.0108445	2	FALSE	FALSE	FALSE	FALSE		1
60	1	S	3	F	S3F	-0.0132347	0.0267914	2	FALSE	FALSE	FALSE	FALSE		2
61	1	S	3	Y	S3Y	0.050455	0.00734614	2	FALSE	FALSE	FALSE	FALSE		2
62	1	S	3	W	S3W	-0.0139242	0.0136095	2	FALSE	FALSE	FALSE	FALSE		1
63	1	S	3	stop	S3stop	0.00102969	0.0156403	2	FALSE	FALSE	FALSE	FALSE		1
64	1	R	4	K	R4K	0.0706449	0.00875949	2	FALSE	FALSE	FALSE	FALSE		2
65	1	R	4	R	WT	0	0	2	FALSE	FALSE	FALSE	FALSE		0
66	1	R	4	H	R4H	0.0245434	0.0123299	2	FALSE	FALSE	FALSE	FALSE		2
67	1	R	4	D	R4D	0.0155666	0.0158351	2	FALSE	FALSE	FALSE	FALSE		3
68	1	R	4	E	R4E	0.193796	0.00426376	2	FALSE	FALSE	FALSE	FALSE		2
69	1	R	4	N	R4N	0.0748477	0.0212416	2	FALSE	FALSE	FALSE	FALSE		3
70	1	R	4	Q	R4Q	0.0531582	0.00926921	2	FALSE	FALSE	FALSE	FALSE		1
71	1	R	4	C	R4C	0.0516581	0.012503	2	FALSE	FALSE	FALSE	FALSE		2
72	1	R	4	S	R4S	0.151135	0.000428412	2	FALSE	FALSE	FALSE	FALSE		2
73	1	R	4	T	R4T	0.0655969	0.0127147	2	FALSE	FALSE	FALSE	FALSE		2
74	1	R	4	G	R4G	0.235526	0.0103622	2	FALSE	FALSE	FALSE	FALSE	ClinVar	1
75	1	R	4	P	R4P	0.0953818	0.00126922	2	FALSE	FALSE	FALSE	FALSE		1
76	1	R	4	A	R4A	0.135124	0.00825518	2	FALSE	FALSE	FALSE	FALSE		2
77	1	R	4	M	R4M	0.0965199	0.012487	2	FALSE	FALSE	FALSE	FALSE		2
78	1	R	4	V	R4V	-0.00371368	0.0275386	2	FALSE	FALSE	FALSE	FALSE		2
79	1	R	4	I	R4I	-0.04419	0.0318941	2	FALSE	FALSE	FALSE	FALSE		3
80	1	R	4	L	R4L	0.0203327	0.0184166	2	FALSE	FALSE	FALSE	FALSE		1
81	1	R	4	F	R4F	0.0439712	0.0747893	2	FALSE	FALSE	FALSE	FALSE		3
82	1	R	4	Y	R4Y	0.0540497	0.0265218	2	FALSE	FALSE	FALSE	FALSE		3
83	1	R	4	W	R4W	0.0323252	0.00825687	2	FALSE	FALSE	FALSE	FALSE		1
84	1	R	4	stop	R4stop	-0.0378267	0.0419436	2	FALSE	FALSE	FALSE	FALSE		2
85	1	R	5	K	R5K	-0.0236374	0.0348989	2	FALSE	FALSE	FALSE	FALSE		1
86	1	R	5	R	WT	0	0	2	FALSE	FALSE	FALSE	FALSE		0
87	1	R	5	H	R5H	-0.0397823	0.0073018	2	FALSE	FALSE	FALSE	FALSE		3
88	1	R	5	D	R5D	-0.0538614	0.00497434	2	FALSE	FALSE	FALSE	FALSE		3
89	1	R	5	E	R5E	-0.0554708	0.000258762	2	FALSE	FALSE	FALSE	FALSE		2
90	1	R	5	N	R5N	-0.0515809	0.0114945	2	FALSE	FALSE	FALSE	FALSE		2
91	1	R	5	Q	R5Q	0.0288693	0.0201892	2	FALSE	FALSE	FALSE	FALSE		2
92	1	R	5	C	R5C	-0.0418671	0.0106622	2	FALSE	FALSE	FALSE	FALSE		2
93	1	R	5	S	R5S	-0.0295617	0.00575808	2	FALSE	FALSE	FALSE	FALSE		1
94	1	R	5	T	R5T	-0.0418362	0.0220134	2	FALSE	FALSE	FALSE	FALSE		1
95	1	R	5	G	R5G	-0.0556169	0.00505021	2	FALSE	FALSE	FALSE	FALSE		1
96	1	R	5	P	R5P	-0.0319811	0.000986834	2	FALSE	FALSE	FALSE	FALSE		2
97	1	R	5	A	R5A	-0.0469907	0.0218246	2	FALSE	FALSE	FALSE	FALSE		2
98	1	R	5	M	R5M	0.144212	0.00828081	2	FALSE	FALSE	FALSE	FALSE		2
99	1	R	5	V	R5V	-0.0790875	0.00685405	2	FALSE	FALSE	FALSE	FALSE		2
100	1	R	5	I	R5I	-0.13777	0.0193894	2	FALSE	FALSE	FALSE	FALSE		1
101	1	R	5	L	R5L	-0.0356714	0.0431593	2	FALSE	FALSE	FALSE	FALSE		2
102	1	R	5	F	R5F	-0.0173568	0.0138954	2	FALSE	FALSE	FALSE	FALSE		3
103	1	R	5	Y	R5Y	-0.0811749	0.0448637	2	FALSE	FALSE	FALSE	FALSE		3
104	1	R	5	W	R5W	-0.00898444	0.0246958	2	FALSE	FALSE	FALSE	FALSE		2
105	1	R	5	stop	R5stop	-0.0386343	0.00457895	2	FALSE	FALSE	FALSE	FALSE		1
106	1	W	6	K	W6K	0.148211	0.0238435	2	FALSE	FALSE	FALSE	FALSE		2
107	1	W	6	R	W6R	0.170811	0.0248678	2	FALSE	FALSE	FALSE	FALSE		1
108	1	W	6	H	W6H	0.185038	0.0139023	2	FALSE	FALSE	FALSE	FALSE		3
109	1	W	6	D	W6D	0.188161	0.00922858	2	FALSE	FALSE	FALSE	FALSE		3
110	1	W	6	E	W6E	0.152104	0.011044	2	FALSE	FALSE	FALSE	FALSE		2
111	1	W	6	N	W6N	0.153271	0.00182486	2	FALSE	FALSE	FALSE	FALSE		3
112	1	W	6	Q	W6Q	0.160031	0.0179736	2	FALSE	FALSE	FALSE	FALSE		2
113	1	W	6	C	W6C	0.240206	0.00757028	2	FALSE	TRUE	FALSE	TRUE	COSMIC+ClinVar	1
114	1	W	6	S	W6S	0.2038	0.0132297	2	FALSE	FALSE	FALSE	FALSE		1
115	1	W	6	T	W6T	0.181142	0.00594825	2	FALSE	FALSE	FALSE	FALSE		2
116	1	W	6	G	W6G	0.205998	0.0103294	2	FALSE	FALSE	FALSE	FALSE		1
117	1	W	6	P	W6P	0.137725	0.00366054	2	FALSE	FALSE	FALSE	FALSE		2
118	1	W	6	A	W6A	0.183488	0.0130948	2	FALSE	FALSE	FALSE	FALSE		2
119	1	W	6	M	W6M	0.310445	0.00181132	2	FALSE	FALSE	FALSE	FALSE		2
120	1	W	6	V	W6V	0.153353	0.025512	2	FALSE	FALSE	FALSE	FALSE		2
121	1	W	6	I	W6I	0.127955	0.00597694	2	FALSE	FALSE	FALSE	FALSE		3
122	1	W	6	L	W6L	0.189966	0.00409086	2	FALSE	FALSE	FALSE	FALSE		1
123	1	W	6	F	W6F	0.102585	0.0238982	2	FALSE	FALSE	FALSE	FALSE		2
124	1	W	6	Y	W6Y	0.0213147	0.0315565	2	FALSE	FALSE	FALSE	FALSE		2
125	1	W	6	W	WT	0	0	2	FALSE	FALSE	FALSE	FALSE		0
126	1	W	6	stop	W6stop	-0.0332656	0.00372427	2	FALSE	FALSE	FALSE	FALSE		1
127	1	F	7	K	F7K	0.150832	0.0230509	2	FALSE	FALSE	FALSE	FALSE		3
128	1	F	7	R	F7R	0.0937139	0.0134712	2	FALSE	FALSE	FALSE	FALSE		2
129	1	F	7	H	F7H	0.149137	0.000647908	2	FALSE	FALSE	FALSE	FALSE		2
130	1	F	7	D	F7D	0.18223	0.00924238	2	FALSE	FALSE	FALSE	FALSE		2
131	1	F	7	E	F7E	0.16263	0.00236994	2	FALSE	FALSE	FALSE	FALSE		3
132	1	F	7	N	F7N	0.211465	0.0102291	2	FALSE	FALSE	FALSE	FALSE		2
133	1	F	7	Q	F7Q	0.196567	0.0195945	2	FALSE	FALSE	FALSE	FALSE		3
134	1	F	7	C	F7C	0.0532298	0.00413474	2	FALSE	FALSE	FALSE	FALSE		1
135	1	F	7	S	F7S	0.125386	0.00466088	2	FALSE	FALSE	FALSE	FALSE		1
136	1	F	7	T	F7T	0.174509	0.0111149	2	FALSE	FALSE	FALSE	FALSE		2
137	1	F	7	G	F7G	0.191882	0.000879511	2	FALSE	FALSE	FALSE	FALSE		2
138	1	F	7	P	F7P	0.213312	0.00319316	2	FALSE	FALSE	FALSE	FALSE		2
139	1	F	7	A	F7A	0.176841	0.0124063	2	FALSE	FALSE	FALSE	FALSE		2
140	1	F	7	M	F7M	-0.0149351	0.0374366	2	FALSE	FALSE	FALSE	FALSE		2
141	1	F	7	V	F7V	-0.0127109	0.00367344	2	FALSE	FALSE	FALSE	FALSE		1
142	1	F	7	I	F7I	0.00536359	0.0107043	2	FALSE	FALSE	FALSE	FALSE		1
143	1	F	7	L	F7L	0.0338234	0.000511808	2	FALSE	FALSE	FALSE	FALSE		1
144	1	F	7	F	WT	0	0	2	FALSE	FALSE	FALSE	FALSE		0
145	1	F	7	Y	F7Y	-0.112852	0.0204265	2	FALSE	FALSE	FALSE	FALSE		1
146	1	F	7	W	F7W	-0.0641554	0.000242404	2	FALSE	FALSE	FALSE	FALSE		2
147	1	F	7	stop	F7stop	-0.0057748	0.0103114	2	FALSE	FALSE	FALSE	FALSE		2
148	1	H	8	K	H8K	0.180288	0.0222893	2	FALSE	FALSE	FALSE	FALSE		2
149	1	H	8	R	H8R	0.0853347	0.00014154	2	FALSE	FALSE	FALSE	FALSE		1
150	1	H	8	H	WT	0	0	2	FALSE	FALSE	FALSE	FALSE		0
151	1	H	8	D	H8D	0.102464	0.0124684	2	FALSE	FALSE	FALSE	FALSE		1
152	1	H	8	E	H8E	0.156767	0.00515285	2	FALSE	FALSE	FALSE	FALSE		2
153	1	H	8	N	H8N	0.0753252	0.00913758	2	FALSE	FALSE	FALSE	FALSE		1
154	1	H	8	Q	H8Q	0.172301	7.57148e-05	2	FALSE	FALSE	FALSE	FALSE		1
155	1	H	8	C	H8C	0.0438664	0.00718591	2	FALSE	FALSE	FALSE	FALSE		2
156	1	H	8	S	H8S	0.149177	0.0540807	2	FALSE	FALSE	FALSE	FALSE		2
157	1	H	8	T	H8T	0.0649636	0.00753105	2	FALSE	FALSE	FALSE	FALSE		2
158	1	H	8	G	H8G	0.1567	0.0127201	2	FALSE	FALSE	FALSE	FALSE		2
159	1	H	8	P	H8P	0.220399	0.0211144	2	FALSE	FALSE	FALSE	FALSE		1
160	1	H	8	A	H8A	0.15975	0.0193365	2	FALSE	FALSE	FALSE	FALSE		2
161	1	H	8	M	H8M	0.0769312	0.0190636	2	FALSE	FALSE	FALSE	FALSE		3
162	1	H	8	V	H8V	0.0902933	0.00524785	2	FALSE	FALSE	FALSE	FALSE		2
163	1	H	8	I	H8I	0.0357423	0.00856848	2	FALSE	FALSE	FALSE	FALSE		2
164	1	H	8	L	H8L	0.0973524	0.0165051	2	FALSE	FALSE	FALSE	FALSE		1
165	1	H	8	F	H8F	-0.0511632	0.00518774	2	FALSE	FALSE	FALSE	FALSE		2
166	1	H	8	Y	H8Y	0.0107058	0.0296839	2	FALSE	FALSE	FALSE	FALSE		1
167	1	H	8	W	H8W	0.0210964	0.00247013	2	FALSE	FALSE	FALSE	FALSE		3
168	1	H	8	stop	H8stop	-0.0569224	0.000446005	2	FALSE	FALSE	FALSE	FALSE		2
169	1	P	9	K	P9K	0.0400099	0.0130893	2	FALSE	FALSE	FALSE	FALSE		2
170	1	P	9	R	P9R	0.0134836	0.0298738	2	FALSE	FALSE	FALSE	FALSE		1
171	1	P	9	H	P9H	-0.022654	0.00802337	2	FALSE	FALSE	FALSE	FALSE		2
172	1	P	9	D	P9D	0.168398	0.013425	2	FALSE	FALSE	FALSE	FALSE		3
173	1	P	9	E	P9E	0.132583	0.00535655	2	FALSE	FALSE	FALSE	FALSE		2
174	1	P	9	N	P9N	0.0918557	0.0206915	2	FALSE	FALSE	FALSE	FALSE		3
175	1	P	9	Q	P9Q	0.094329	0.015586	2	FALSE	FALSE	FALSE	FALSE		1
176	1	P	9	C	P9C	-0.0383632	0.0156295	2	FALSE	FALSE	FALSE	FALSE		3
177	1	P	9	S	P9S	0.0443135	0.012412	2	FALSE	FALSE	FALSE	FALSE		1
178	1	P	9	T	P9T	0.0441709	0.00624686	2	FALSE	FALSE	FALSE	FALSE		1
179	1	P	9	G	P9G	0.0399254	0.0218291	2	FALSE	FALSE	FALSE	FALSE		2
180	1	P	9	P	WT	0	0	2	FALSE	FALSE	FALSE	FALSE		0
181	1	P	9	A	P9A	0.0699835	0.00185765	2	FALSE	FALSE	FALSE	FALSE		1
182	1	P	9	M	P9M	0.0258067	0.0298215	2	FALSE	FALSE	FALSE	FALSE		3
183	1	P	9	V	P9V	-0.0431975	0.0323325	2	FALSE	FALSE	FALSE	FALSE		2
184	1	P	9	I	P9I	0.0281458	0.00253485	2	FALSE	FALSE	FALSE	FALSE		2
185	1	P	9	L	P9L	0.065376	0.0131704	2	FALSE	FALSE	FALSE	FALSE		1
186	1	P	9	F	P9F	0.00475338	0.00765632	2	FALSE	FALSE	FALSE	FALSE		3
187	1	P	9	Y	P9Y	0.0115516	0.0335138	2	FALSE	FALSE	FALSE	FALSE		3
188	1	P	9	W	P9W	-0.0304034	0.0157928	2	FALSE	FALSE	FALSE	FALSE		3
189	1	P	9	stop	P9stop	-0.00194097	0.00370389	2	FALSE	FALSE	FALSE	FALSE		2
190	1	N	10	K	N10K	0.0684051	0.00688397	2	FALSE	FALSE	FALSE	FALSE		1
191	1	N	10	R	N10R	-0.0462035	0.0315811	2	FALSE	FALSE	FALSE	FALSE		2
192	1	N	10	H	N10H	0.058749	0.00546932	2	FALSE	FALSE	FALSE	TRUE	ClinVar	1
193	1	N	10	D	N10D	0.0706145	0.00136104	2	FALSE	FALSE	FALSE	TRUE	ClinVar	1
194	1	N	10	E	N10E	0.0968725	0.00350083	2	FALSE	FALSE	FALSE	FALSE		2
195	1	N	10	N	WT	0	0	2	FALSE	FALSE	FALSE	FALSE		0
196	1	N	10	Q	N10Q	0.0975075	0.00579958	2	FALSE	FALSE	FALSE	FALSE		2
197	1	N	10	C	N10C	-0.0147221	0.0118943	2	FALSE	FALSE	FALSE	FALSE		2
198	1	N	10	S	N10S	0.0666426	0.00496454	2	FALSE	FALSE	FALSE	TRUE	ClinVar	1
199	1	N	10	T	N10T	0.0586378	0.0175482	2	FALSE	FALSE	FALSE	FALSE		1
200	1	N	10	G	N10G	0.010172	0.00304735	2	FALSE	FALSE	FALSE	FALSE		2
201	1	N	10	P	N10P	0.137876	0.0110651	2	FALSE	FALSE	FALSE	FALSE		2
202	1	N	10	A	N10A	0.0506703	0.0084645	2	FALSE	FALSE	FALSE	FALSE		2
203	1	N	10	M	N10M	0.00318317	0.0313984	2	FALSE	FALSE	FALSE	FALSE		2
204	1	N	10	V	N10V	0.12682	0.010486	2	FALSE	FALSE	FALSE	FALSE		2
205	1	N	10	I	N10I	0.138246	0.0325587	2	FALSE	FALSE	FALSE	FALSE		1
206	1	N	10	L	N10L	0.0509472	0.00936985	2	FALSE	FALSE	FALSE	FALSE		2
207	1	N	10	F	N10F	0.0493097	0.00837434	2	FALSE	FALSE	FALSE	FALSE		2
208	1	N	10	Y	N10Y	0.0879294	0.0468398	2	FALSE	FALSE	FALSE	FALSE		1
209	1	N	10	W	N10W	0.0723491	0.0162207	2	FALSE	FALSE	FALSE	FALSE		3
210	1	N	10	stop	N10stop	-0.0345853	0.0226998	2	FALSE	FALSE	FALSE	FALSE		2
211	1	I	11	K	I11K	0.130688	0.0126581	2	FALSE	FALSE	FALSE	FALSE		2
212	1	I	11	R	I11R	0.143476	0.00340829	2	FALSE	FALSE	FALSE	FALSE		2
213	1	I	11	H	I11H	0.13672	0.00398326	2	FALSE	FALSE	FALSE	FALSE		2
214	1	I	11	D	I11D	0.205544	0.0352422	2	FALSE	FALSE	FALSE	FALSE		2
215	1	I	11	E	I11E	0.104276	0.0226227	2	FALSE	FALSE	FALSE	FALSE		3
216	1	I	11	N	I11N	0.116654	0.0255248	2	FALSE	FALSE	FALSE	FALSE		1
217	1	I	11	Q	I11Q	0.168979	0.0142274	2	FALSE	FALSE	FALSE	FALSE		3
218	1	I	11	C	I11C	0.0656209	0.00927693	2	FALSE	FALSE	FALSE	FALSE		2
219	1	I	11	S	I11S	0.0546569	0.00334542	2	FALSE	FALSE	FALSE	FALSE		1
220	1	I	11	T	I11T	-0.00286448	0.000415789	2	FALSE	FALSE	FALSE	FALSE		1
221	1	I	11	G	I11G	0.181196	0.00872695	2	FALSE	FALSE	FALSE	FALSE		2
222	1	I	11	P	I11P	0.166783	0.014096	2	FALSE	FALSE	FALSE	FALSE		2
223	1	I	11	A	I11A	-0.00288009	0.0203914	2	FALSE	FALSE	FALSE	FALSE		2
224	1	I	11	M	I11M	0.0367374	0.0150253	2	FALSE	FALSE	FALSE	FALSE		1
225	1	I	11	V	I11V	0.0149229	0.0109087	2	FALSE	FALSE	FALSE	FALSE		1
226	1	I	11	I	WT	0	0	2	FALSE	FALSE	FALSE	FALSE		0
227	1	I	11	L	I11L	0.000662194	0.0211072	2	FALSE	FALSE	FALSE	FALSE		1
228	1	I	11	F	I11F	0.114863	1.32835e-05	2	FALSE	FALSE	FALSE	FALSE		1
229	1	I	11	Y	I11Y	0.107573	0.00429753	2	FALSE	FALSE	FALSE	FALSE		2
230	1	I	11	W	I11W	0.215502	0.0143671	2	FALSE	FALSE	FALSE	FALSE		3
231	1	I	11	stop	I11stop	0.0273707	0.0033604	2	FALSE	FALSE	FALSE	FALSE		3
232	1	T	12	K	T12K	0.09195	0.00179718	2	FALSE	FALSE	FALSE	FALSE		2
233	1	T	12	R	T12R	0.0567709	0.00987694	2	FALSE	FALSE	FALSE	FALSE		2
234	1	T	12	H	T12H	0.091954	0.0212253	2	FALSE	FALSE	FALSE	FALSE		2
235	1	T	12	D	T12D	0.0252332	0.0218947	2	FALSE	FALSE	FALSE	FALSE		2
236	1	T	12	E	T12E	0.0093124	0.00546932	2	FALSE	FALSE	FALSE	FALSE		3
237	1	T	12	N	T12N	-0.0377246	0.0289342	2	FALSE	FALSE	FALSE	FALSE		1
238	1	T	12	Q	T12Q	0.0962573	0.00906977	2	FALSE	FALSE	FALSE	FALSE		3
239	1	T	12	C	T12C	0.0337495	0.00647231	2	FALSE	FALSE	FALSE	FALSE		2
240	1	T	12	S	T12S	0.0309744	0.0264661	2	FALSE	FALSE	FALSE	FALSE		1
241	1	T	12	T	WT	0	0	2	FALSE	FALSE	FALSE	FALSE		0
242	1	T	12	G	T12G	0.0788953	0.010101	2	FALSE	FALSE	FALSE	FALSE		2
243	1	T	12	P	T12P	0.0876678	0.00866382	2	FALSE	FALSE	FALSE	FALSE		1
244	1	T	12	A	T12A	-0.0176583	0.01015	2	FALSE	FALSE	FALSE	TRUE	ClinVar	1
245	1	T	12	M	T12M	0.154372	0.0215579	2	FALSE	FALSE	FALSE	FALSE		2
246	1	T	12	V	T12V	0.129206	0.017462	2	FALSE	FALSE	FALSE	FALSE		2
247	1	T	12	I	T12I	0.0872565	0.0106904	2	FALSE	FALSE	FALSE	FALSE		1
248	1	T	12	L	T12L	0.068365	0.025275	2	FALSE	FALSE	FALSE	FALSE		2
249	1	T	12	F	T12F	0.143551	0.015831	2	FALSE	FALSE	FALSE	FALSE		2
250	1	T	12	Y	T12Y	0.174433	0.0152034	2	FALSE	FALSE	FALSE	FALSE		2
251	1	T	12	W	T12W	0.0925267	0.0535803	2	FALSE	FALSE	FALSE	FALSE		3
252	1	T	12	stop	T12stop	-0.0426494	0.0239611	2	FALSE	FALSE	FALSE	FALSE		3
253	1	G	13	K	G13K	-0.0868808	0.00452298	2	FALSE	FALSE	FALSE	FALSE		3
254	1	G	13	R	G13R	-0.110318	0.00334542	2	FALSE	FALSE	FALSE	FALSE		1
255	1	G	13	H	G13H	0.0193382	0.0144501	2	FALSE	FALSE	FALSE	FALSE		2
256	1	G	13	D	G13D	0.0515324	0.0478071	2	FALSE	TRUE	FALSE	FALSE	COSMIC+TCGA	1
257	1	G	13	E	G13E	-0.113886	0.00664309	2	FALSE	FALSE	FALSE	FALSE		2
258	1	G	13	N	G13N	0.00989331	0.00677665	2	FALSE	FALSE	FALSE	FALSE		2
259	1	G	13	Q	G13Q	-0.0597481	0.0592908	2	FALSE	FALSE	FALSE	FALSE		3
260	1	G	13	C	G13C	-0.0251084	0.0179898	2	FALSE	FALSE	FALSE	FALSE		1
261	1	G	13	S	G13S	-0.0226341	0.00304307	2	FALSE	FALSE	FALSE	FALSE		1
262	1	G	13	T	G13T	-0.134965	0.000226672	2	FALSE	FALSE	FALSE	FALSE		2
263	1	G	13	G	WT	0	0	2	FALSE	FALSE	FALSE	FALSE		0
264	1	G	13	P	G13P	0.0530825	0.0084645	2	FALSE	FALSE	FALSE	FALSE		2
265	1	G	13	A	G13A	-0.0117704	0.0373039	2	FALSE	FALSE	FALSE	FALSE		1
266	1	G	13	M	G13M	0.0670139	0.00970234	2	FALSE	FALSE	FALSE	FALSE		3
267	1	G	13	V	G13V	-0.0624657	0.0125313	2	FALSE	FALSE	FALSE	FALSE		1
268	1	G	13	I	G13I	-0.114321	0.00315922	2	FALSE	FALSE	FALSE	FALSE		2
269	1	G	13	L	G13L	-0.104242	0.0129537	2	FALSE	FALSE	FALSE	FALSE		2
270	1	G	13	F	G13F	-0.00663815	0.025176	2	FALSE	FALSE	FALSE	FALSE		2
271	1	G	13	Y	G13Y	0.0528827	0.0236236	2	FALSE	FALSE	FALSE	FALSE		2
272	1	G	13	W	G13W	0.00316699	0.00377238	2	FALSE	FALSE	FALSE	FALSE		2
273	1	G	13	stop	G13stop	0.0139544	0.0200143	2	FALSE	FALSE	FALSE	FALSE		2
274	1	V	14	K	V14K	-0.0581889	0.0148609	2	FALSE	FALSE	FALSE	FALSE		2
275	1	V	14	R	V14R	-0.0151732	0.00501361	2	FALSE	FALSE	FALSE	FALSE		2
276	1	V	14	H	V14H	0.0217159	0.0117986	2	FALSE	FALSE	FALSE	FALSE		3
277	1	V	14	D	V14D	-0.0158014	0.0113465	2	FALSE	FALSE	FALSE	FALSE		2
278	1	V	14	E	V14E	-0.0553681	0.0109362	2	FALSE	FALSE	FALSE	FALSE		1
279	1	V	14	N	V14N	0.0708154	0.0254639	2	FALSE	FALSE	FALSE	FALSE		3
280	1	V	14	Q	V14Q	-0.017129	0.0314641	2	FALSE	FALSE	FALSE	FALSE		2
281	1	V	14	C	V14C	-0.03851	0.0389427	2	FALSE	FALSE	FALSE	FALSE		3
282	1	V	14	S	V14S	-0.0135548	0.0051624	2	FALSE	FALSE	FALSE	FALSE		2
283	1	V	14	T	V14T	-0.00733506	0.0281487	2	FALSE	FALSE	FALSE	FALSE		2
284	1	V	14	G	V14G	0.0130227	0.00992551	2	FALSE	FALSE	FALSE	FALSE		1
285	1	V	14	P	V14P	-0.0735339	0.00143863	2	FALSE	FALSE	FALSE	FALSE		2
286	1	V	14	A	V14A	0.00397567	0.0135008	2	FALSE	FALSE	FALSE	FALSE		1
287	1	V	14	M	V14M	0.0521076	0.0384089	2	FALSE	TRUE	FALSE	FALSE	COSMIC	1
288	1	V	14	V	WT	0	0	2	FALSE	FALSE	FALSE	FALSE		0
289	1	V	14	I	V14I	-0.0741003	0.00910603	2	FALSE	FALSE	FALSE	FALSE		2
290	1	V	14	L	V14L	-0.0532445	0.000986834	2	FALSE	FALSE	FALSE	FALSE		1
291	1	V	14	F	V14F	0.0424809	0.0239824	2	FALSE	FALSE	FALSE	FALSE		2
292	1	V	14	Y	V14Y	0.0373879	0.000647908	2	FALSE	FALSE	FALSE	FALSE		3
293	1	V	14	W	V14W	0.0628983	0.00835937	2	FALSE	FALSE	FALSE	FALSE		2
294	1	V	14	stop	V14stop	-0.00141599	0.0255671	2	FALSE	FALSE	FALSE	FALSE		2
295	1	E	15	K	E15K	0.0109596	0.00560744	2	FALSE	FALSE	FALSE	FALSE		1
296	1	E	15	R	E15R	0.13642	0.0401261	2	FALSE	FALSE	FALSE	FALSE		2
297	1	E	15	H	E15H	0.0750291	0.0253382	2	FALSE	FALSE	FALSE	FALSE		2
298	1	E	15	D	E15D	0.0346143	0.012648	2	FALSE	FALSE	FALSE	FALSE		1
299	1	E	15	E	WT	0	0	2	FALSE	FALSE	FALSE	FALSE		0
300	1	E	15	N	E15N	0.0787407	0.00962244	2	FALSE	FALSE	FALSE	FALSE		2
301	1	E	15	Q	E15Q	0.0103701	0.00184337	2	FALSE	FALSE	FALSE	FALSE		1
302	1	E	15	C	E15C	0.0296141	0.00362414	2	FALSE	FALSE	FALSE	FALSE		3
303	1	E	15	S	E15S	-0.00256814	0.00671313	2	FALSE	FALSE	FALSE	FALSE		2
304	1	E	15	T	E15T	0.0371338	0.00198042	2	FALSE	FALSE	FALSE	FALSE		2
305	1	E	15	G	E15G	0.0464886	0.0174338	2	FALSE	FALSE	FALSE	FALSE		1
306	1	E	15	P	E15P	0.144179	0.0283935	2	FALSE	FALSE	FALSE	FALSE		2
307	1	E	15	A	E15A	0.0687159	0.0319633	2	FALSE	FALSE	FALSE	FALSE		1
308	1	E	15	M	E15M	0.0465668	0.0169343	2	FALSE	FALSE	FALSE	FALSE		2
309	1	E	15	V	E15V	0.0644479	0.000116503	2	FALSE	FALSE	FALSE	FALSE		1
310	1	E	15	I	E15I	-0.0159103	0.0386987	2	FALSE	FALSE	FALSE	FALSE		3
311	1	E	15	L	E15L	0.036218	0.0109902	2	FALSE	FALSE	FALSE	FALSE		2
312	1	E	15	F	E15F	0.0332106	0.00386673	2	FALSE	FALSE	FALSE	FALSE		3
313	1	E	15	Y	E15Y	0.092212	0.0116082	2	FALSE	FALSE	FALSE	FALSE		2
314	1	E	15	W	E15W	0.0647618	0.00405506	2	FALSE	FALSE	FALSE	FALSE		2
315	1	E	15	stop	E15stop	0.0139186	0.0308768	2	FALSE	FALSE	FALSE	FALSE		1
316	1	A	16	K	A16K	0.197692	0.0018338	2	FALSE	FALSE	FALSE	FALSE		2
317	1	A	16	R	A16R	0.177282	0.00178514	2	FALSE	FALSE	FALSE	FALSE		2
318	1	A	16	H	A16H	0.220561	0.00146375	2	FALSE	FALSE	FALSE	FALSE		3
319	1	A	16	D	A16D	0.189874	0.0120302	2	FALSE	FALSE	FALSE	FALSE		2
320	1	A	16	E	A16E	0.106141	0.0279792	2	FALSE	FALSE	FALSE	FALSE		1
321	1	A	16	N	A16N	0.264309	0.00969922	2	FALSE	FALSE	FALSE	FALSE		3
322	1	A	16	Q	A16Q	0.146332	0.00392229	2	FALSE	FALSE	FALSE	FALSE		2
323	1	A	16	C	A16C	0.127654	0.00385012	2	FALSE	FALSE	FALSE	FALSE		3
324	1	A	16	S	A16S	-0.0475566	0.00260265	2	FALSE	FALSE	FALSE	FALSE		1
325	1	A	16	T	A16T	0.046231	0.020271	2	FALSE	TRUE	FALSE	FALSE	COSMIC	1
326	1	A	16	G	A16G	0.111607	0.00538834	2	FALSE	FALSE	FALSE	FALSE		1
327	1	A	16	P	A16P	0.215527	0.0133482	2	FALSE	FALSE	FALSE	FALSE		1
328	1	A	16	A	WT	0	0	2	FALSE	FALSE	FALSE	FALSE		0
329	1	A	16	M	A16M	0.223805	0.0107856	2	FALSE	FALSE	FALSE	FALSE		3
330	1	A	16	V	A16V	0.0745229	0.0158099	2	FALSE	TRUE	FALSE	FALSE	COSMIC	1
331	1	A	16	I	A16I	0.027197	0.0106622	2	FALSE	FALSE	FALSE	FALSE		2
332	1	A	16	L	A16L	0.106622	0.00286226	2	FALSE	FALSE	FALSE	FALSE		2
333	1	A	16	F	A16F	0.170661	0.000482089	2	FALSE	FALSE	FALSE	FALSE		3
334	1	A	16	Y	A16Y	0.210249	0.00974819	2	FALSE	FALSE	FALSE	FALSE		3
335	1	A	16	W	A16W	0.188531	0.0284832	2	FALSE	FALSE	FALSE	FALSE		3
336	1	A	16	stop	A16stop	0.00379309	0.0300223	2	FALSE	FALSE	FALSE	FALSE		2
337	1	E	17	K	E17K	0.0396457	0.00295865	2	FALSE	FALSE	FALSE	FALSE		1
338	1	E	17	R	E17R	0.0906582	0.0133665	2	FALSE	FALSE	FALSE	FALSE		2
339	1	E	17	H	E17H	0.0606559	0.0326482	2	FALSE	FALSE	FALSE	FALSE		2
340	1	E	17	D	E17D	-0.0484882	0.0352931	2	FALSE	FALSE	FALSE	FALSE		1
341	1	E	17	E	WT	0	0	2	FALSE	FALSE	FALSE	FALSE		0
342	1	E	17	N	E17N	0.11046	0.0413699	2	FALSE	FALSE	FALSE	FALSE		2
343	1	E	17	Q	E17Q	0.000754283	0.0542326	2	FALSE	FALSE	FALSE	FALSE		1
344	1	E	17	C	E17C	0.0560998	0.0184026	2	FALSE	FALSE	FALSE	FALSE		3
345	1	E	17	S	E17S	0.0439101	0.0231693	2	FALSE	FALSE	FALSE	FALSE		2
346	1	E	17	T	E17T	-0.0306816	0.00715908	2	FALSE	FALSE	FALSE	FALSE		2
347	1	E	17	G	E17G	0.0635033	0.0117537	2	FALSE	FALSE	FALSE	FALSE		1
348	1	E	17	P	E17P	0.173595	0.0166441	2	FALSE	FALSE	FALSE	FALSE		2
349	1	E	17	A	E17A	-0.0313137	0.00358342	2	FALSE	FALSE	FALSE	FALSE		1
350	1	E	17	M	E17M	0.146696	0.0218357	2	FALSE	FALSE	FALSE	FALSE		3
351	1	E	17	V	E17V	-0.0158805	0.0198879	2	FALSE	FALSE	FALSE	FALSE		1
352	1	E	17	I	E17I	0.0651217	0.0010961	2	FALSE	FALSE	FALSE	FALSE		2
353	1	E	17	L	E17L	0.105522	0.0176036	2	FALSE	FALSE	FALSE	FALSE		2
354	1	E	17	F	E17F	0.119806	0.00355814	2	FALSE	FALSE	FALSE	FALSE		3
355	1	E	17	Y	E17Y	0.0785211	0.00863053	2	FALSE	FALSE	FALSE	FALSE		2
356	1	E	17	W	E17W	0.121402	0.00255316	2	FALSE	FALSE	FALSE	FALSE		3
357	1	E	17	stop	E17stop	-0.0142996	0.02127	2	FALSE	FALSE	FALSE	FALSE		1
358	1	N	18	K	N18K	0.015928	0.026971	2	FALSE	FALSE	FALSE	FALSE		1
359	1	N	18	R	N18R	-0.0433733	0.00513512	2	FALSE	FALSE	FALSE	FALSE		2
360	1	N	18	H	N18H	-0.0569944	0.0146865	2	FALSE	FALSE	FALSE	FALSE		1
361	1	N	18	D	N18D	-0.011662	0.0030961	2	FALSE	FALSE	FALSE	FALSE		1
362	1	N	18	E	N18E	-0.0246091	0.0061456	2	FALSE	FALSE	FALSE	FALSE		2
363	1	N	18	N	WT	0	0	2	FALSE	FALSE	FALSE	FALSE		0
364	1	N	18	Q	N18Q	-0.0263321	0.0184681	2	FALSE	FALSE	FALSE	FALSE		2
365	1	N	18	C	N18C	0.0484277	0.0123776	2	FALSE	FALSE	FALSE	FALSE		2
366	1	N	18	S	N18S	-0.034759	0.0066613	2	FALSE	FALSE	FALSE	FALSE	ClinVar	1
367	1	N	18	T	N18T	-0.00190042	0.00156608	2	FALSE	FALSE	FALSE	FALSE		1
368	1	N	18	G	N18G	0.0213618	0.0183845	2	FALSE	FALSE	FALSE	FALSE		2
369	1	N	18	P	N18P	0.155028	0.0220535	2	FALSE	FALSE	FALSE	FALSE		2
370	1	N	18	A	N18A	-0.0472659	0.00723973	2	FALSE	FALSE	FALSE	FALSE		2
371	1	N	18	M	N18M	0.0165767	0.0156295	2	FALSE	FALSE	FALSE	FALSE		2
372	1	N	18	V	N18V	0.0175781	0.0118206	2	FALSE	FALSE	FALSE	FALSE		2
373	1	N	18	I	N18I	0.0920842	0.0326623	2	FALSE	FALSE	FALSE	FALSE		1
374	1	N	18	L	N18L	-0.0465351	0.0192457	2	FALSE	FALSE	FALSE	FALSE		2
375	1	N	18	F	N18F	0.000717309	0.0340762	2	FALSE	FALSE	FALSE	FALSE		2
376	1	N	18	Y	N18Y	0.0193946	0.0161152	2	FALSE	FALSE	FALSE	FALSE		1
377	1	N	18	W	N18W	-0.00634477	0.00532608	2	FALSE	FALSE	FALSE	FALSE		3
378	1	N	18	stop	N18stop	0.0738082	0.0120294	2	FALSE	FALSE	FALSE	FALSE		2
379	1	L	19	K	L19K	0.119938	0.0447519	2	FALSE	FALSE	FALSE	FALSE		2
380	1	L	19	R	L19R	0.133812	0.0477908	2	FALSE	FALSE	FALSE	FALSE		1
381	1	L	19	H	L19H	0.103689	0.0197246	2	FALSE	FALSE	FALSE	FALSE		2
382	1	L	19	D	L19D	0.0951832	0.00681493	2	FALSE	FALSE	FALSE	FALSE		3
383	1	L	19	E	L19E	0.062463	0.00298704	2	FALSE	FALSE	FALSE	FALSE		2
384	1	L	19	N	L19N	0.127613	0.00538834	2	FALSE	FALSE	FALSE	FALSE		3
385	1	L	19	Q	L19Q	0.0198839	0.0160638	2	FALSE	FALSE	FALSE	FALSE		1
386	1	L	19	C	L19C	0.159814	0.0033662	2	FALSE	FALSE	FALSE	FALSE		3
387	1	L	19	S	L19S	0.1763	0.0177712	2	FALSE	FALSE	FALSE	FALSE		2
388	1	L	19	T	L19T	0.121044	0.00668195	2	FALSE	FALSE	FALSE	FALSE		2
389	1	L	19	G	L19G	0.20223	0.0355111	2	FALSE	FALSE	FALSE	FALSE		2
390	1	L	19	P	L19P	0.293195	0.00222826	2	FALSE	FALSE	FALSE	FALSE		1
391	1	L	19	A	L19A	0.00146822	0.00024178	2	FALSE	FALSE	FALSE	FALSE		2
392	1	L	19	M	L19M	0.120014	0.00341958	2	FALSE	FALSE	FALSE	FALSE		2
393	1	L	19	V	L19V	0.0505304	0.0208086	2	FALSE	FALSE	FALSE	FALSE		1
394	1	L	19	I	L19I	0.00373992	0.018498	2	FALSE	FALSE	FALSE	FALSE		1
395	1	L	19	L	WT	0	0	2	FALSE	FALSE	FALSE	FALSE		0
396	1	L	19	F	L19F	0.0765821	0.0350886	2	FALSE	FALSE	FALSE	FALSE		2
397	1	L	19	Y	L19Y	0.0507704	0.0189197	2	FALSE	FALSE	FALSE	FALSE		3
398	1	L	19	W	L19W	0.139703	0.0214351	2	FALSE	FALSE	FALSE	FALSE		3
399	1	L	19	stop	L19stop	-0.0233284	0.00865034	2	FALSE	FALSE	FALSE	FALSE		2
400	1	L	20	K	L20K	0.316449	0.0193791	2	FALSE	FALSE	FALSE	FALSE		2
401	1	L	20	R	L20R	0.274096	0.0125494	2	FALSE	FALSE	FALSE	FALSE		1
402	1	L	20	H	L20H	0.20523	0.0185029	2	FALSE	FALSE	FALSE	FALSE		2
403	1	L	20	D	L20D	0.23716	0.0251325	2	FALSE	FALSE	FALSE	FALSE		3
404	1	L	20	E	L20E	0.250232	0.0138506	2	FALSE	FALSE	FALSE	FALSE		2
405	1	L	20	N	L20N	0.212224	0.057	2	FALSE	FALSE	FALSE	FALSE		3
406	1	L	20	Q	L20Q	0.231443	0.00513435	2	FALSE	FALSE	FALSE	FALSE		1
407	1	L	20	C	L20C	0.136625	0.0254669	2	FALSE	FALSE	FALSE	FALSE		3
408	1	L	20	S	L20S	0.168719	0.00189185	2	FALSE	FALSE	FALSE	FALSE		2
409	1	L	20	T	L20T	0.170571	0.0111393	2	FALSE	FALSE	FALSE	FALSE		2
410	1	L	20	G	L20G	0.229786	0.00631518	2	FALSE	FALSE	FALSE	FALSE		2
411	1	L	20	P	L20P	0.245306	0.0150642	2	FALSE	FALSE	FALSE	FALSE		1
412	1	L	20	A	L20A	0.207517	0.00572632	2	FALSE	FALSE	FALSE	FALSE		2
413	1	L	20	M	L20M	0.171278	0.0161489	2	FALSE	FALSE	FALSE	FALSE		1
414	1	L	20	V	L20V	0.173344	0.00150564	2	FALSE	FALSE	FALSE	FALSE		1
415	1	L	20	I	L20I	0.110058	0.0340742	2	FALSE	FALSE	FALSE	FALSE		2
416	1	L	20	L	WT	0	0	2	FALSE	FALSE	FALSE	FALSE		0
417	1	L	20	F	L20F	0.158389	0.00688397	2	FALSE	FALSE	FALSE	FALSE		2
418	1	L	20	Y	L20Y	0.358902	0.0187218	2	FALSE	FALSE	FALSE	FALSE		3
419	1	L	20	W	L20W	0.231904	0.00463237	2	FALSE	FALSE	FALSE	FALSE		2
420	1	L	20	stop	L20stop	-0.0107913	0.00112921	2	FALSE	FALSE	FALSE	FALSE		2
421	1	L	21	K	L21K	-0.0613416	0.0519983	2	FALSE	FALSE	FALSE	FALSE		2
422	1	L	21	R	L21R	-0.0292798	0.00806945	2	FALSE	FALSE	FALSE	FALSE		2
423	1	L	21	H	L21H	-0.0069481	0.0236181	2	FALSE	FALSE	FALSE	FALSE		3
424	1	L	21	D	L21D	0.0916444	0.0156867	2	FALSE	FALSE	FALSE	FALSE		3
425	1	L	21	E	L21E	0.0736394	0.0240638	2	FALSE	FALSE	FALSE	FALSE		2
426	1	L	21	N	L21N	0.0637288	0.0195664	2	FALSE	FALSE	FALSE	FALSE		3
427	1	L	21	Q	L21Q	0.0826126	0.0154768	2	FALSE	FALSE	FALSE	FALSE		2
428	1	L	21	C	L21C	0.0640469	0.0093732	2	FALSE	FALSE	FALSE	FALSE		2
429	1	L	21	S	L21S	0.0897515	0.0380689	2	FALSE	FALSE	FALSE	FALSE		1
430	1	L	21	T	L21T	0.0348126	0.0120611	2	FALSE	FALSE	FALSE	FALSE		2
431	1	L	21	G	L21G	0.0996592	0.016621	2	FALSE	FALSE	FALSE	FALSE		2
432	1	L	21	P	L21P	0.231967	0.00245869	2	FALSE	FALSE	FALSE	FALSE		2
433	1	L	21	A	L21A	0.0613806	0.0474885	2	FALSE	FALSE	FALSE	FALSE		2
434	1	L	21	M	L21M	0.0606289	0.0178725	2	FALSE	FALSE	FALSE	FALSE		1
435	1	L	21	V	L21V	0.0174311	0.0113801	2	FALSE	FALSE	FALSE	FALSE		1
436	1	L	21	I	L21I	0.0174297	0.0530583	2	FALSE	FALSE	FALSE	FALSE		2
437	1	L	21	L	WT	0	0	2	FALSE	FALSE	FALSE	FALSE		0
438	1	L	21	F	L21F	-0.00424831	0.000374939	2	FALSE	FALSE	FALSE	FALSE		1
439	1	L	21	Y	L21Y	0.0208963	0.0122888	2	FALSE	FALSE	FALSE	FALSE		2
440	1	L	21	W	L21W	0.0400572	0.031294	2	FALSE	FALSE	FALSE	FALSE		1
441	1	L	21	stop	L21stop	-0.0489252	0.00947926	2	FALSE	FALSE	FALSE	FALSE		1
442	1	T	22	K	T22K	-0.0189076	0.0164035	2	FALSE	FALSE	FALSE	FALSE		1
443	1	T	22	R	T22R	0.0524917	0.0106597	2	FALSE	FALSE	FALSE	FALSE		1
444	1	T	22	H	T22H	-0.0282227	0.0110308	2	FALSE	FALSE	FALSE	FALSE		3
445	1	T	22	D	T22D	0.0206727	0.0244706	2	FALSE	FALSE	FALSE	FALSE		3
446	1	T	22	E	T22E	-0.0369233	0.0135993	2	FALSE	FALSE	FALSE	FALSE		2
447	1	T	22	N	T22N	-0.095168	0.0100052	2	FALSE	FALSE	FALSE	FALSE		2
448	1	T	22	Q	T22Q	-0.0504942	0.0260025	2	FALSE	FALSE	FALSE	FALSE		2
449	1	T	22	C	T22C	-0.0183189	0.022078	2	FALSE	FALSE	FALSE	FALSE		3
450	1	T	22	S	T22S	0.000385011	0.00665497	2	FALSE	FALSE	FALSE	FALSE		1
451	1	T	22	T	WT	0	0	2	FALSE	FALSE	FALSE	FALSE		0
452	1	T	22	G	T22G	-0.0453287	0.0398419	2	FALSE	FALSE	FALSE	FALSE		2
453	1	T	22	P	T22P	0.151741	0.00591567	2	FALSE	FALSE	FALSE	FALSE		1
454	1	T	22	A	T22A	-0.0496888	0.00452298	2	FALSE	FALSE	FALSE	TRUE	ClinVar	1
455	1	T	22	M	T22M	0.0736521	0.00050074	2	FALSE	FALSE	FALSE	FALSE		2
456	1	T	22	V	T22V	0.022918	0.0147365	2	FALSE	FALSE	FALSE	FALSE		2
457	1	T	22	I	T22I	0.0382475	0.0126365	2	FALSE	FALSE	FALSE	FALSE		1
458	1	T	22	L	T22L	0.0423484	0.00724923	2	FALSE	FALSE	FALSE	FALSE		2
459	1	T	22	F	T22F	0.0563706	0.0303372	2	FALSE	FALSE	FALSE	FALSE		3
460	1	T	22	Y	T22Y	0.0546813	0.00675232	2	FALSE	FALSE	FALSE	FALSE		3
461	1	T	22	W	T22W	0.0617771	0.0037748	2	FALSE	FALSE	FALSE	FALSE		3
462	1	T	22	stop	T22stop	0.0656836	0.0402984	2	FALSE	FALSE	FALSE	FALSE		2
463	1	R	23	K	R23K	-0.0646887	0.0203047	2	FALSE	TRUE	FALSE	FALSE	COSMIC+TCGA	1
464	1	R	23	R	WT	0	0	2	FALSE	FALSE	FALSE	FALSE		0
465	1	R	23	H	R23H	-0.0117807	0.00434187	2	FALSE	FALSE	FALSE	FALSE		3
466	1	R	23	D	R23D	-0.0288375	0.0089198	2	FALSE	FALSE	FALSE	FALSE		3
467	1	R	23	E	R23E	-0.194234	0.0342359	2	FALSE	FALSE	FALSE	FALSE		2
468	1	R	23	N	R23N	-0.0725437	0.0243136	2	FALSE	FALSE	FALSE	FALSE		2
469	1	R	23	Q	R23Q	-0.0631868	0.0133665	2	FALSE	FALSE	FALSE	FALSE		2
470	1	R	23	C	R23C	-0.0824154	0.00431374	2	FALSE	FALSE	FALSE	FALSE		2
471	1	R	23	S	R23S	-0.0299205	0.0164943	2	FALSE	FALSE	FALSE	FALSE		1
472	1	R	23	T	R23T	-0.107654	0.0154054	2	FALSE	FALSE	FALSE	FALSE		1
473	1	R	23	G	R23G	-0.0466028	0.00546932	2	FALSE	FALSE	FALSE	FALSE		1
474	1	R	23	P	R23P	0.157277	0.0244102	2	FALSE	FALSE	FALSE	FALSE		2
475	1	R	23	A	R23A	-0.0518087	0.022202	2	FALSE	FALSE	FALSE	FALSE		2
476	1	R	23	M	R23M	0.0486615	0.00649992	2	FALSE	FALSE	FALSE	FALSE		2
477	1	R	23	V	R23V	-0.0364289	0.0309739	2	FALSE	FALSE	FALSE	FALSE		2
478	1	R	23	I	R23I	0.0034591	0.0100086	2	FALSE	FALSE	FALSE	FALSE		1
479	1	R	23	L	R23L	-0.101607	0.0160694	2	FALSE	FALSE	FALSE	FALSE		2
480	1	R	23	F	R23F	-0.0419806	0.0353097	2	FALSE	FALSE	FALSE	FALSE		3
481	1	R	23	Y	R23Y	-0.0240486	0.0126951	2	FALSE	FALSE	FALSE	FALSE		3
482	1	R	23	W	R23W	-0.040532	0.0129098	2	FALSE	FALSE	FALSE	FALSE		2
483	1	R	23	stop	R23stop	-0.0359036	0.00162974	2	FALSE	FALSE	FALSE	FALSE		1
484	1	G	24	K	G24K	0.122799	0.022872	2	FALSE	FALSE	FALSE	FALSE		2
485	1	G	24	R	G24R	0.176046	0.00501361	2	FALSE	FALSE	FALSE	FALSE		1
486	1	G	24	H	G24H	0.185692	0.00581832	2	FALSE	FALSE	FALSE	FALSE		3
487	1	G	24	D	G24D	0.178684	0.00179989	2	FALSE	FALSE	FALSE	FALSE		2
488	1	G	24	E	G24E	0.193387	0.0304652	2	FALSE	FALSE	FALSE	FALSE		1
489	1	G	24	N	G24N	0.230299	0.0235267	2	FALSE	FALSE	FALSE	FALSE		3
490	1	G	24	Q	G24Q	0.187339	0.00265211	2	FALSE	FALSE	FALSE	FALSE		2
491	1	G	24	C	G24C	0.0520243	0.0431593	2	FALSE	FALSE	FALSE	FALSE		2
492	1	G	24	S	G24S	0.136181	0.00347266	2	FALSE	FALSE	FALSE	FALSE		2
493	1	G	24	T	G24T	0.186359	0.0171258	2	FALSE	FALSE	FALSE	FALSE		2
494	1	G	24	G	WT	0	0	2	FALSE	FALSE	FALSE	FALSE		0
495	1	G	24	P	G24P	0.215593	0.0174624	2	FALSE	FALSE	FALSE	FALSE		2
496	1	G	24	A	G24A	0.0807928	0.0306891	2	FALSE	FALSE	FALSE	FALSE		1
497	1	G	24	M	G24M	0.180765	0.00552783	2	FALSE	FALSE	FALSE	FALSE		3
498	1	G	24	V	G24V	0.148594	0.00248048	2	FALSE	FALSE	FALSE	FALSE		1
499	1	G	24	I	G24I	0.253335	0.0084497	2	FALSE	FALSE	FALSE	FALSE		2
500	1	G	24	L	G24L	0.21124	0.0223732	2	FALSE	FALSE	FALSE	FALSE		2
501	1	G	24	F	G24F	0.172641	0.0118708	2	FALSE	FALSE	FALSE	FALSE		3
502	1	G	24	Y	G24Y	0.265062	0.0163178	2	FALSE	FALSE	FALSE	FALSE		3
503	1	G	24	W	G24W	0.197195	0.0158769	2	FALSE	FALSE	FALSE	FALSE		2
504	1	G	24	stop	G24stop	-0.0320659	0.00826789	2	FALSE	FALSE	FALSE	FALSE		1
505	1	V	25	K	V25K	-0.0772326	0.0177062	2	FALSE	FALSE	FALSE	FALSE		3
506	1	V	25	R	V25R	0.0738899	0.0176533	2	FALSE	FALSE	FALSE	FALSE		2
507	1	V	25	H	V25H	0.0174655	0.0016581	2	FALSE	FALSE	FALSE	FALSE		2
508	1	V	25	D	V25D	0.0480064	0.0032044	2	FALSE	FALSE	FALSE	FALSE		1
509	1	V	25	E	V25E	-0.0394749	0.0276203	2	FALSE	FALSE	FALSE	FALSE		2
510	1	V	25	N	V25N	0.124409	0.0192387	2	FALSE	FALSE	FALSE	FALSE		2
511	1	V	25	Q	V25Q	-0.0455847	0.0304981	2	FALSE	FALSE	FALSE	FALSE		3
512	1	V	25	C	V25C	-0.0469614	0.0289449	2	FALSE	FALSE	FALSE	FALSE		2
513	1	V	25	S	V25S	0.0613264	0.0212376	2	FALSE	FALSE	FALSE	FALSE		2
514	1	V	25	T	V25T	-0.0628849	0.00311469	2	FALSE	FALSE	FALSE	FALSE		2
515	1	V	25	G	V25G	0.0410221	0.00562961	2	FALSE	FALSE	FALSE	FALSE		1
516	1	V	25	P	V25P	0.1452	0.00946119	2	FALSE	FALSE	FALSE	FALSE		2
517	1	V	25	A	V25A	0.00487925	0.0418467	2	FALSE	FALSE	FALSE	FALSE		1
518	1	V	25	M	V25M	0.110189	0.0113188	2	FALSE	FALSE	FALSE	FALSE		2
519	1	V	25	V	WT	0	0	2	FALSE	FALSE	FALSE	FALSE		0
520	1	V	25	I	V25I	-0.0607012	0.00102188	2	FALSE	TRUE	FALSE	FALSE	COSMIC	1
521	1	V	25	L	V25L	-0.0127185	0.00793749	2	FALSE	FALSE	FALSE	FALSE		1
522	1	V	25	F	V25F	-0.0382725	0.0111978	2	FALSE	FALSE	FALSE	FALSE		1
523	1	V	25	Y	V25Y	0.0443265	0.0147615	2	FALSE	FALSE	FALSE	FALSE		2
524	1	V	25	W	V25W	-0.0620081	0.00220961	2	FALSE	FALSE	FALSE	FALSE		3
525	1	V	25	stop	V25stop	0.0417961	0.0044705	2	FALSE	FALSE	FALSE	FALSE		3
526	1	D	26	K	D26K	-0.00115346	0.0150255	2	FALSE	FALSE	FALSE	FALSE		2
527	1	D	26	R	D26R	0.0261129	0.0409844	2	FALSE	FALSE	FALSE	FALSE		2
528	1	D	26	H	D26H	-0.0501347	0.00519797	2	FALSE	FALSE	FALSE	FALSE		1
529	1	D	26	D	WT	0	0	2	FALSE	FALSE	FALSE	FALSE		0
530	1	D	26	E	D26E	-0.00571372	0.0257053	2	FALSE	FALSE	FALSE	FALSE		1
531	1	D	26	N	D26N	-0.0580913	0.0261652	2	FALSE	FALSE	FALSE	FALSE		1
532	1	D	26	Q	D26Q	0.108869	0.0131439	2	FALSE	FALSE	FALSE	FALSE		2
533	1	D	26	C	D26C	0.0407997	0.00755158	2	FALSE	FALSE	FALSE	FALSE		2
534	1	D	26	S	D26S	0.0401268	0.000288623	2	FALSE	FALSE	FALSE	FALSE		2
535	1	D	26	T	D26T	-0.00681213	0.0054816	2	FALSE	FALSE	FALSE	FALSE		2
536	1	D	26	G	D26G	0.0879012	0.0042358	2	FALSE	FALSE	FALSE	FALSE		1
537	1	D	26	P	D26P	-0.00267352	0.0442161	2	FALSE	FALSE	FALSE	FALSE		2
538	1	D	26	A	D26A	0.0640919	0.0108675	2	FALSE	FALSE	FALSE	FALSE		1
539	1	D	26	M	D26M	0.158937	0.012005	2	FALSE	FALSE	FALSE	FALSE		3
540	1	D	26	V	D26V	0.0047215	0.0269256	2	FALSE	FALSE	FALSE	FALSE		1
541	1	D	26	I	D26I	0.0750497	0.00988506	2	FALSE	FALSE	FALSE	FALSE		2
542	1	D	26	L	D26L	0.118998	0.0182464	2	FALSE	FALSE	FALSE	FALSE		2
543	1	D	26	F	D26F	0.11334	0.00153604	2	FALSE	FALSE	FALSE	FALSE		2
544	1	D	26	Y	D26Y	0.0799385	0.0050625	2	FALSE	FALSE	FALSE	FALSE		1
545	1	D	26	W	D26W	0.0656818	0.00852301	2	FALSE	FALSE	FALSE	FALSE		3
546	1	D	26	stop	D26stop	0.0469691	0.000974619	2	FALSE	FALSE	FALSE	FALSE		2
547	1	G	27	K	G27K	0.0911953	0.0239611	2	FALSE	FALSE	FALSE	FALSE		3
548	1	G	27	R	G27R	0.117037	0.0054039	2	FALSE	FALSE	FALSE	FALSE		1
549	1	G	27	H	G27H	0.109342	0.00538738	2	FALSE	FALSE	FALSE	FALSE		2
550	1	G	27	D	G27D	0.205638	0.0189449	2	FALSE	FALSE	FALSE	TRUE	ClinVar	1
551	1	G	27	E	G27E	0.182954	0.0136148	2	FALSE	FALSE	FALSE	FALSE		2
552	1	G	27	N	G27N	0.0984166	0.0104585	2	FALSE	FALSE	FALSE	FALSE		2
553	1	G	27	Q	G27Q	0.148878	0.0482112	2	FALSE	FALSE	FALSE	FALSE		3
554	1	G	27	C	G27C	0.0649489	0.0168877	2	FALSE	FALSE	FALSE	FALSE		1
555	1	G	27	S	G27S	0.109013	0.00782918	2	FALSE	TRUE	FALSE	FALSE	COSMIC	1
556	1	G	27	T	G27T	0.166863	0.00762654	2	FALSE	FALSE	FALSE	FALSE		2
557	1	G	27	G	WT	0	0	2	FALSE	FALSE	FALSE	FALSE		0
558	1	G	27	P	G27P	0.242219	0.00702009	2	FALSE	FALSE	FALSE	FALSE		2
559	1	G	27	A	G27A	0.095405	0.0376509	2	FALSE	FALSE	FALSE	FALSE		1
560	1	G	27	M	G27M	0.172268	0.0262681	2	FALSE	FALSE	FALSE	FALSE		3
561	1	G	27	V	G27V	0.197703	0.0125684	2	FALSE	FALSE	FALSE	FALSE		1
562	1	G	27	I	G27I	0.206515	0.011138	2	FALSE	FALSE	FALSE	FALSE		2
563	1	G	27	L	G27L	0.168909	0.0150046	2	FALSE	FALSE	FALSE	FALSE		2
564	1	G	27	F	G27F	0.144014	0.00991281	2	FALSE	FALSE	FALSE	FALSE		2
565	1	G	27	Y	G27Y	0.150448	0.0118699	2	FALSE	FALSE	FALSE	FALSE		2
566	1	G	27	W	G27W	0.127922	0.00420088	2	FALSE	FALSE	FALSE	FALSE		2
567	1	G	27	stop	G27stop	0.201962	0.00247657	2	FALSE	FALSE	FALSE	FALSE		2
568	1	S	28	K	S28K	0.250024	0.00947383	2	FALSE	FALSE	FALSE	FALSE		2
569	1	S	28	R	S28R	0.223152	0.021707	2	FALSE	TRUE	FALSE	FALSE	TCGA	1
570	1	S	28	H	S28H	0.0391317	0.0084497	2	FALSE	FALSE	FALSE	FALSE		2
571	1	S	28	D	S28D	0.19952	0.0030961	2	FALSE	FALSE	FALSE	FALSE		2
572	1	S	28	E	S28E	0.200794	0.012249	2	FALSE	FALSE	FALSE	FALSE		3
573	1	S	28	N	S28N	0.0626699	0.0151698	2	FALSE	FALSE	FALSE	FALSE		1
574	1	S	28	Q	S28Q	0.0932125	0.011347	2	FALSE	FALSE	FALSE	FALSE		3
575	1	S	28	C	S28C	0.04155	0.00226239	2	FALSE	FALSE	FALSE	FALSE		1
576	1	S	28	S	WT	0	0	2	FALSE	FALSE	FALSE	FALSE		0
577	1	S	28	T	S28T	0.0482012	0.0172457	2	FALSE	FALSE	FALSE	FALSE		1
578	1	S	28	G	S28G	0.0980186	0.00453596	2	FALSE	FALSE	FALSE	FALSE		1
579	1	S	28	P	S28P	0.238104	0.00251065	2	FALSE	FALSE	FALSE	FALSE		2
580	1	S	28	A	S28A	0.0191235	0.00319193	2	FALSE	FALSE	FALSE	FALSE		2
581	1	S	28	M	S28M	0.0641743	0.0118176	2	FALSE	FALSE	FALSE	FALSE		2
582	1	S	28	V	S28V	0.120498	0.0148821	2	FALSE	FALSE	FALSE	FALSE		2
583	1	S	28	I	S28I	0.18884	0.0159726	2	FALSE	FALSE	FALSE	FALSE		1
584	1	S	28	L	S28L	0.135912	0.0226728	2	FALSE	FALSE	FALSE	FALSE		2
585	1	S	28	F	S28F	0.0722367	0.0113801	2	FALSE	FALSE	FALSE	FALSE		2
586	1	S	28	Y	S28Y	0.0885568	0.0158522	2	FALSE	FALSE	FALSE	FALSE		2
587	1	S	28	W	S28W	0.210856	0.0217339	2	FALSE	FALSE	FALSE	FALSE		2
588	1	S	28	stop	S28stop	0.0190781	0.0140288	2	FALSE	FALSE	FALSE	FALSE		2
589	1	F	29	K	F29K	0.283114	0.0132743	2	FALSE	FALSE	FALSE	FALSE		3
590	1	F	29	R	F29R	0.284978	0.027529	2	FALSE	FALSE	FALSE	FALSE		2
591	1	F	29	H	F29H	0.198613	0.0391085	2	FALSE	FALSE	FALSE	FALSE		2
592	1	F	29	D	F29D	0.339302	0.00163924	2	FALSE	FALSE	FALSE	FALSE		2
593	1	F	29	E	F29E	0.298409	0.0255943	2	FALSE	FALSE	FALSE	FALSE		3
594	1	F	29	N	F29N	0.268406	0.0253057	2	FALSE	FALSE	FALSE	FALSE		2
595	1	F	29	Q	F29Q	0.276606	0.021648	2	FALSE	FALSE	FALSE	FALSE		3
596	1	F	29	C	F29C	0.161748	0.00180211	2	FALSE	FALSE	FALSE	FALSE		1
597	1	F	29	S	F29S	0.224266	0.00980713	2	FALSE	FALSE	FALSE	FALSE		1
598	1	F	29	T	F29T	0.255918	0.00353911	2	FALSE	FALSE	FALSE	FALSE		2
599	1	F	29	G	F29G	0.172222	0.0166987	2	FALSE	FALSE	FALSE	FALSE		2
600	1	F	29	P	F29P	0.302529	0.0144001	2	FALSE	FALSE	FALSE	FALSE		2
601	1	F	29	A	F29A	0.165916	0.00918035	2	FALSE	FALSE	FALSE	FALSE		2
602	1	F	29	M	F29M	0.208199	0.0166165	2	FALSE	FALSE	FALSE	FALSE		2
603	1	F	29	V	F29V	0.178433	0.00707754	2	FALSE	FALSE	FALSE	FALSE		1
604	1	F	29	I	F29I	0.201476	0.00718122	2	FALSE	FALSE	FALSE	FALSE		1
605	1	F	29	L	F29L	0.171398	0.00182212	2	FALSE	FALSE	FALSE	FALSE		1
606	1	F	29	F	WT	0	0	2	FALSE	FALSE	FALSE	FALSE		0
607	1	F	29	Y	F29Y	0.134034	0.0196434	2	FALSE	FALSE	FALSE	FALSE		1
608	1	F	29	W	F29W	0.129729	0.0209437	2	FALSE	FALSE	FALSE	FALSE		2
609	1	F	29	stop	F29stop	0.00709402	0.00190608	2	FALSE	FALSE	FALSE	FALSE		2
610	1	L	30	K	L30K	0.242041	0.03117	2	FALSE	FALSE	FALSE	FALSE		2
611	1	L	30	R	L30R	0.211364	0.0137667	2	FALSE	FALSE	FALSE	FALSE		2
612	1	L	30	H	L30H	0.23307	0.00515493	2	FALSE	FALSE	FALSE	FALSE		3
613	1	L	30	D	L30D	0.271982	0.00103811	2	FALSE	FALSE	FALSE	FALSE		3
614	1	L	30	E	L30E	0.248127	0.0115815	2	FALSE	FALSE	FALSE	FALSE		2
615	1	L	30	N	L30N	0.241371	0.0161273	2	FALSE	FALSE	FALSE	FALSE		3
616	1	L	30	Q	L30Q	0.218703	0.0072804	2	FALSE	FALSE	FALSE	FALSE		2
617	1	L	30	C	L30C	0.140087	0.00873743	2	FALSE	FALSE	FALSE	FALSE		2
618	1	L	30	S	L30S	0.195532	0.0105891	2	FALSE	FALSE	FALSE	FALSE		1
619	1	L	30	T	L30T	0.0882	0.0111636	2	FALSE	FALSE	FALSE	FALSE		2
620	1	L	30	G	L30G	0.199402	0.00478861	2	FALSE	FALSE	FALSE	FALSE		2
621	1	L	30	P	L30P	0.347305	0.0173509	2	FALSE	FALSE	FALSE	FALSE		2
622	1	L	30	A	L30A	0.144909	0.0206978	2	FALSE	FALSE	FALSE	FALSE		2
623	1	L	30	M	L30M	0.0373155	0.00958988	2	FALSE	FALSE	FALSE	FALSE		1
624	1	L	30	V	L30V	-0.00202366	0.00234727	2	FALSE	FALSE	FALSE	FALSE		1
625	1	L	30	I	L30I	0.0709771	0.0119091	2	FALSE	FALSE	FALSE	FALSE		2
626	1	L	30	L	WT	0	0	2	FALSE	FALSE	FALSE	FALSE		0
627	1	L	30	F	L30F	0.150322	0.00843833	2	FALSE	FALSE	FALSE	FALSE		1
628	1	L	30	Y	L30Y	0.160126	0.00192902	2	FALSE	FALSE	FALSE	FALSE		2
629	1	L	30	W	L30W	0.181172	0.000794936	2	FALSE	FALSE	FALSE	FALSE		1
630	1	L	30	stop	L30stop	-0.0336297	0.0131766	2	FALSE	FALSE	FALSE	FALSE		1
631	1	A	31	K	A31K	0.173965	0.0217305	2	FALSE	FALSE	FALSE	FALSE		2
632	1	A	31	R	A31R	0.181621	0.0199242	2	FALSE	FALSE	FALSE	FALSE		2
633	1	A	31	H	A31H	0.143276	0.00235103	2	FALSE	FALSE	FALSE	FALSE		3
634	1	A	31	D	A31D	0.203328	0.00213013	2	FALSE	FALSE	FALSE	FALSE		2
635	1	A	31	E	A31E	0.178366	0.00784619	2	FALSE	FALSE	FALSE	FALSE		1
636	1	A	31	N	A31N	0.0829367	0.00191915	2	FALSE	FALSE	FALSE	FALSE		3
637	1	A	31	Q	A31Q	0.092502	0.0085473	2	FALSE	FALSE	FALSE	FALSE		2
638	1	A	31	C	A31C	-0.0263749	0.00240583	2	FALSE	FALSE	FALSE	FALSE		3
639	1	A	31	S	A31S	0.0560346	0.0135202	2	FALSE	FALSE	FALSE	TRUE	ClinVar	1
640	1	A	31	T	A31T	0.021678	0.0208725	2	FALSE	FALSE	FALSE	FALSE		1
641	1	A	31	G	A31G	0.0345052	0.00344469	2	FALSE	FALSE	TRUE	FALSE	ClinVar	1
642	1	A	31	P	A31P	0.23116	0.0117732	2	FALSE	FALSE	FALSE	FALSE		1
643	1	A	31	A	WT	0	0	2	FALSE	FALSE	FALSE	FALSE		0
644	1	A	31	M	A31M	0.0138191	0.0110564	2	FALSE	FALSE	FALSE	FALSE		3
645	1	A	31	V	A31V	-0.066724	0.0317774	2	FALSE	FALSE	FALSE	FALSE		1
646	1	A	31	I	A31I	-0.106983	0.0176143	2	FALSE	FALSE	FALSE	FALSE		2
647	1	A	31	L	A31L	-0.0620204	0.0145118	2	FALSE	FALSE	FALSE	FALSE		2
648	1	A	31	F	A31F	-0.0048934	0.0266514	2	FALSE	FALSE	FALSE	FALSE		3
649	1	A	31	Y	A31Y	0.0179724	0.0264947	2	FALSE	FALSE	FALSE	FALSE		3
650	1	A	31	W	A31W	0.087352	0.0312747	2	FALSE	FALSE	FALSE	FALSE		3
651	1	A	31	stop	A31stop	-0.0199002	0.00379895	2	FALSE	FALSE	FALSE	FALSE		2
652	1	R	32	K	R32K	0.0981371	0.00351854	2	FALSE	FALSE	FALSE	FALSE		1
653	1	R	32	R	WT	0	0	2	FALSE	FALSE	FALSE	FALSE		0
654	1	R	32	H	R32H	-0.0590544	0.00251719	2	FALSE	FALSE	FALSE	FALSE		3
655	1	R	32	D	R32D	0.208732	0.012503	2	FALSE	FALSE	FALSE	FALSE		3
656	1	R	32	E	R32E	0.167394	0.00462799	2	FALSE	FALSE	FALSE	FALSE		2
657	1	R	32	N	R32N	0.157857	0.00723631	2	FALSE	FALSE	FALSE	FALSE		2
658	1	R	32	Q	R32Q	0.117916	0.000833208	2	FALSE	FALSE	FALSE	FALSE		2
659	1	R	32	C	R32C	-0.057407	0.00149996	2	FALSE	FALSE	FALSE	FALSE		2
660	1	R	32	S	R32S	-0.0134689	0.00768751	2	FALSE	FALSE	FALSE	FALSE		1
661	1	R	32	T	R32T	-0.0356199	0.00523794	2	FALSE	FALSE	FALSE	FALSE		1
662	1	R	32	G	R32G	0.129201	0.00146888	2	FALSE	FALSE	FALSE	FALSE		1
663	1	R	32	P	R32P	0.264383	0.000850376	2	FALSE	FALSE	FALSE	FALSE		2
664	1	R	32	A	R32A	0.0397111	0.00298704	2	FALSE	FALSE	FALSE	FALSE		2
665	1	R	32	M	R32M	0.0259023	0.00407017	2	FALSE	FALSE	FALSE	FALSE		1
666	1	R	32	V	R32V	0.0406833	0.00848908	2	FALSE	FALSE	FALSE	FALSE		2
667	1	R	32	I	R32I	0.0106517	0.00998901	2	FALSE	FALSE	FALSE	FALSE		2
668	1	R	32	L	R32L	0.0434896	0.00578435	2	FALSE	FALSE	FALSE	FALSE		2
669	1	R	32	F	R32F	-0.124423	0.0134452	2	FALSE	FALSE	FALSE	FALSE		3
670	1	R	32	Y	R32Y	-0.0724924	0.000547485	2	FALSE	FALSE	FALSE	FALSE		3
671	1	R	32	W	R32W	-0.0943398	0.0156818	2	FALSE	FALSE	FALSE	FALSE		1
672	1	R	32	stop	R32stop	-0.00500701	0.00175731	2	FALSE	FALSE	FALSE	FALSE		2
673	1	P	33	K	P33K	0.0182028	0.0305697	2	FALSE	FALSE	FALSE	FALSE		3
674	1	P	33	R	P33R	0.018611	0.00286669	2	FALSE	FALSE	FALSE	FALSE		1
675	1	P	33	H	P33H	-0.053365	0.0148797	2	FALSE	FALSE	FALSE	FALSE		1
676	1	P	33	D	P33D	-0.0274532	0.0104254	2	FALSE	FALSE	FALSE	FALSE		2
677	1	P	33	E	P33E	-0.04733	0.0326114	2	FALSE	FALSE	FALSE	FALSE		3
678	1	P	33	N	P33N	-0.0192466	0.012932	2	FALSE	FALSE	FALSE	FALSE		2
679	1	P	33	Q	P33Q	0.0140603	0.0526118	2	FALSE	FALSE	FALSE	FALSE		2
680	1	P	33	C	P33C	-0.0147019	0.00126369	2	FALSE	FALSE	FALSE	FALSE		2
681	1	P	33	S	P33S	-0.0641123	0.00710057	2	FALSE	TRUE	FALSE	FALSE	COSMIC	1
682	1	P	33	T	P33T	0.0394614	0.0330106	2	FALSE	FALSE	FALSE	FALSE		1
683	1	P	33	G	P33G	-0.0941592	0.00739346	2	FALSE	FALSE	FALSE	FALSE		2
684	1	P	33	P	WT	0	0	2	FALSE	FALSE	FALSE	FALSE		0
685	1	P	33	A	P33A	-0.0782972	0.00343785	2	FALSE	FALSE	FALSE	FALSE		1
686	1	P	33	M	P33M	0.0268429	0.0035483	2	FALSE	FALSE	FALSE	FALSE		3
687	1	P	33	V	P33V	-0.0111425	0.00144715	2	FALSE	FALSE	FALSE	FALSE		2
688	1	P	33	I	P33I	0.0241539	0.00364564	2	FALSE	FALSE	FALSE	FALSE		2
689	1	P	33	L	P33L	0.0270285	0.0075292	2	FALSE	TRUE	FALSE	FALSE	COSMIC+TCGA	1
690	1	P	33	F	P33F	0.0399682	0.0283481	2	FALSE	FALSE	FALSE	FALSE		2
691	1	P	33	Y	P33Y	-0.0599457	0.00468268	2	FALSE	FALSE	FALSE	FALSE		2
692	1	P	33	W	P33W	0.0579149	0.0047153	2	FALSE	FALSE	FALSE	FALSE		3
693	1	P	33	stop	P33stop	0.00424819	0.0295511	2	FALSE	FALSE	FALSE	FALSE		3
694	1	S	34	K	S34K	0.203633	0.03371	2	FALSE	FALSE	FALSE	FALSE		2
695	1	S	34	R	S34R	0.00471517	0.0101595	2	FALSE	FALSE	FALSE	FALSE		1
696	1	S	34	H	S34H	-0.0125415	0.000954662	2	FALSE	FALSE	FALSE	FALSE		2
697	1	S	34	D	S34D	-0.0859755	0.0097372	2	FALSE	FALSE	FALSE	FALSE		2
698	1	S	34	E	S34E	-0.0360655	0.0513532	2	FALSE	FALSE	FALSE	FALSE		3
699	1	S	34	N	S34N	0.0200693	0.0524585	2	FALSE	FALSE	FALSE	FALSE		1
700	1	S	34	Q	S34Q	-0.0433505	0.0231938	2	FALSE	FALSE	FALSE	FALSE		3
701	1	S	34	C	S34C	-0.0429586	0.00815656	2	FALSE	FALSE	FALSE	FALSE		1
702	1	S	34	S	WT	0	0	2	FALSE	FALSE	FALSE	FALSE		0
703	1	S	34	T	S34T	-0.0244624	0.023563	2	FALSE	FALSE	FALSE	FALSE		1
704	1	S	34	G	S34G	-0.0101447	0.0306077	2	FALSE	FALSE	FALSE	FALSE		1
705	1	S	34	P	S34P	0.142373	0.0260505	2	FALSE	FALSE	FALSE	FALSE		2
706	1	S	34	A	S34A	0.0703567	0.0265682	2	FALSE	FALSE	FALSE	FALSE		2
707	1	S	34	M	S34M	0.104734	0.00167623	2	FALSE	FALSE	FALSE	FALSE		2
708	1	S	34	V	S34V	0.0723427	0.0145044	2	FALSE	FALSE	FALSE	FALSE		2
709	1	S	34	I	S34I	0.0799264	0.00498618	2	FALSE	FALSE	FALSE	FALSE		1
710	1	S	34	L	S34L	-0.0723759	0.0283481	2	FALSE	FALSE	FALSE	FALSE		2
711	1	S	34	F	S34F	0.166494	0.036711	2	FALSE	FALSE	FALSE	FALSE		2
712	1	S	34	Y	S34Y	0.115237	0.00755893	2	FALSE	FALSE	FALSE	FALSE		2
713	1	S	34	W	S34W	0.163562	0.00565134	2	FALSE	FALSE	FALSE	FALSE		2
714	1	S	34	stop	S34stop	0.015624	0.0056528	2	FALSE	FALSE	FALSE	FALSE		2
715	1	K	35	K	WT	0	0	2	FALSE	FALSE	FALSE	FALSE		0
716	1	K	35	R	K35R	-0.0138216	0.00478417	2	FALSE	FALSE	FALSE	FALSE		1
717	1	K	35	H	K35H	0.0109003	0.0200121	2	FALSE	FALSE	FALSE	FALSE		2
718	1	K	35	D	K35D	0.0030632	0.00454079	2	FALSE	FALSE	FALSE	FALSE		2
719	1	K	35	E	K35E	0.0332065	0.0199833	2	FALSE	FALSE	FALSE	TRUE	ClinVar	1
720	1	K	35	N	K35N	-0.0256925	0.0156295	2	FALSE	FALSE	FALSE	FALSE		1
721	1	K	35	Q	K35Q	0.0494109	0.00322119	2	FALSE	FALSE	FALSE	TRUE	ClinVar	1
722	1	K	35	C	K35C	0.022076	0.0061112	2	FALSE	FALSE	FALSE	FALSE		3
723	1	K	35	S	K35S	0.00342689	0.0189326	2	FALSE	FALSE	FALSE	FALSE		2
724	1	K	35	T	K35T	-0.0304082	0.0311973	2	FALSE	FALSE	FALSE	FALSE		1
725	1	K	35	G	K35G	0.0131997	0.00821201	2	FALSE	FALSE	FALSE	FALSE		2
726	1	K	35	P	K35P	-0.0129102	0.00168008	2	FALSE	FALSE	FALSE	FALSE		2
727	1	K	35	A	K35A	0.0774749	0.000807049	2	FALSE	FALSE	FALSE	FALSE		2
728	1	K	35	M	K35M	0.0586717	0.0100603	2	FALSE	FALSE	FALSE	FALSE		2
729	1	K	35	V	K35V	-0.00660036	0.011759	2	FALSE	FALSE	FALSE	FALSE		2
730	1	K	35	I	K35I	0.00164837	0.0276107	2	FALSE	FALSE	FALSE	FALSE		1
731	1	K	35	L	K35L	0.0199238	0.0101426	2	FALSE	FALSE	FALSE	FALSE		2
732	1	K	35	F	K35F	0.015498	0.0264287	2	FALSE	FALSE	FALSE	FALSE		3
733	1	K	35	Y	K35Y	0.0334081	0.00419573	2	FALSE	FALSE	FALSE	FALSE		2
734	1	K	35	W	K35W	0.0245651	0.00245856	2	FALSE	FALSE	FALSE	FALSE		3
735	1	K	35	stop	K35stop	-0.00420544	0.0116103	2	FALSE	FALSE	FALSE	FALSE		1
736	1	S	36	K	S36K			0	FALSE	FALSE	FALSE	FALSE		2
737	1	S	36	R	S36R	-0.0592069	0.0222213	2	FALSE	FALSE	FALSE	FALSE		1
738	1	S	36	H	S36H	-0.0902166	0.00767668	2	FALSE	FALSE	FALSE	FALSE		2
739	1	S	36	D	S36D	-0.00757468	0.0158522	2	FALSE	FALSE	FALSE	FALSE		2
740	1	S	36	E	S36E	-0.0454683	0.00480856	2	FALSE	FALSE	FALSE	FALSE		3
741	1	S	36	N	S36N	0.00865077	0.00356268	2	FALSE	FALSE	FALSE	FALSE		1
742	1	S	36	Q	S36Q	0.0666633	0.0282741	2	FALSE	FALSE	FALSE	FALSE		3
743	1	S	36	C	S36C	0.00318604	0.0345238	2	FALSE	TRUE	FALSE	FALSE	TCGA	1
744	1	S	36	S	WT	0	0	2	FALSE	FALSE	FALSE	FALSE		0
745	1	S	36	T	S36T	-0.0470356	0.01232	2	FALSE	FALSE	FALSE	FALSE		1
746	1	S	36	G	S36G	0.0394316	0.0212196	2	FALSE	FALSE	FALSE	FALSE		1
747	1	S	36	P	S36P	0.0192712	0.00260127	2	FALSE	FALSE	FALSE	FALSE		2
748	1	S	36	A	S36A	-0.0488583	0.00277104	2	FALSE	FALSE	FALSE	FALSE		2
749	1	S	36	M	S36M	-0.0129799	0.0225301	2	FALSE	FALSE	FALSE	FALSE		2
750	1	S	36	V	S36V	0.0456435	0.0212042	2	FALSE	FALSE	FALSE	FALSE		2
751	1	S	36	I	S36I	-0.0191079	0.0254918	2	FALSE	FALSE	FALSE	FALSE		1
752	1	S	36	L	S36L	0.00457997	0.00411226	2	FALSE	FALSE	FALSE	FALSE		2
753	1	S	36	F	S36F	-0.0334315	0.0125107	2	FALSE	FALSE	FALSE	FALSE		2
754	1	S	36	Y	S36Y	0.0675623	0.0128276	2	FALSE	FALSE	FALSE	FALSE		2
755	1	S	36	W	S36W	0.00709449	0.00658041	2	FALSE	FALSE	FALSE	FALSE		2
756	1	S	36	stop	S36stop	-0.113964	0.00724923	2	FALSE	FALSE	FALSE	FALSE		2
757	1	N	37	K	N37K	0.0608358	0.0237647	2	FALSE	FALSE	FALSE	FALSE		1
758	1	N	37	R	N37R	0.0928098	0.00286749	2	FALSE	FALSE	FALSE	FALSE		2
759	1	N	37	H	N37H	-0.0214901	0.0139376	2	FALSE	FALSE	FALSE	FALSE		1
760	1	N	37	D	N37D	-0.00607848	0.00700191	2	FALSE	FALSE	FALSE	FALSE		1
761	1	N	37	E	N37E	-0.0217214	0.00588062	2	FALSE	FALSE	FALSE	FALSE		2
762	1	N	37	N	WT	0	0	2	FALSE	FALSE	FALSE	FALSE		0
763	1	N	37	Q	N37Q	-0.0269545	0.0207866	2	FALSE	FALSE	FALSE	FALSE		2
764	1	N	37	C	N37C	-0.00648988	0.010702	2	FALSE	FALSE	FALSE	FALSE		2
765	1	N	37	S	N37S	0.0173565	0.0141139	2	FALSE	FALSE	FALSE	FALSE		1
766	1	N	37	T	N37T	0.136611	0.014084	2	FALSE	TRUE	FALSE	FALSE	COSMIC	1
767	1	N	37	G	N37G	0.0993939	0.0232707	2	FALSE	FALSE	FALSE	FALSE		2
768	1	N	37	P	N37P	0.0424792	0.00566448	2	FALSE	FALSE	FALSE	FALSE		2
769	1	N	37	A	N37A	-0.039216	0.00533956	2	FALSE	FALSE	FALSE	FALSE		2
770	1	N	37	M	N37M	0.0805303	0.0066152	2	FALSE	FALSE	FALSE	FALSE		2
771	1	N	37	V	N37V	-0.0129555	0.0152843	2	FALSE	FALSE	FALSE	FALSE		2
772	1	N	37	I	N37I	-0.0814268	0.00118678	2	FALSE	FALSE	FALSE	FALSE		1
773	1	N	37	L	N37L	0.00600193	0.00970614	2	FALSE	FALSE	FALSE	FALSE		2
774	1	N	37	F	N37F	0.0226744	0.00384915	2	FALSE	FALSE	FALSE	FALSE		2
775	1	N	37	Y	N37Y	-0.00787292	0.0245429	2	FALSE	FALSE	FALSE	FALSE		1
776	1	N	37	W	N37W	0.0201702	0.0258304	2	FALSE	FALSE	FALSE	FALSE		3
777	1	N	37	stop	N37stop	0.051184	0.0164695	2	FALSE	FALSE	FALSE	FALSE		2
778	1	P	38	K	P38K	0.0183848	0.00258511	2	FALSE	FALSE	FALSE	FALSE		3
779	1	P	38	R	P38R	-0.0674191	0.0469228	2	FALSE	FALSE	FALSE	FALSE		1
780	1	P	38	H	P38H	-0.0023203	0.0113924	2	FALSE	TRUE	FALSE	FALSE	COSMIC	1
781	1	P	38	D	P38D	0.0650837	0.02463	2	FALSE	FALSE	FALSE	FALSE		2
782	1	P	38	E	P38E	-0.0187158	0.0199014	2	FALSE	FALSE	FALSE	FALSE		3
783	1	P	38	N	P38N	0.0196541	0.0132033	2	FALSE	FALSE	FALSE	FALSE		2
784	1	P	38	Q	P38Q	-0.0080627	0.00994674	2	FALSE	FALSE	FALSE	FALSE		2
785	1	P	38	C	P38C	0.0134957	0.013425	2	FALSE	FALSE	FALSE	FALSE		2
786	1	P	38	S	P38S	0.0252329	0.00585938	2	FALSE	FALSE	FALSE	FALSE		1
787	1	P	38	T	P38T	0.0194386	0.0165365	2	FALSE	FALSE	FALSE	FALSE		1
788	1	P	38	G	P38G	0.0275102	0.0116671	2	FALSE	FALSE	FALSE	FALSE		2
789	1	P	38	P	WT	0	0	2	FALSE	FALSE	FALSE	FALSE		0
790	1	P	38	A	P38A	-0.00518006	0.012422	2	FALSE	FALSE	FALSE	FALSE		1
791	1	P	38	M	P38M	0.0866629	0.0260027	2	FALSE	FALSE	FALSE	FALSE		3
792	1	P	38	V	P38V	0.0107929	0.000531785	2	FALSE	FALSE	FALSE	FALSE		2
793	1	P	38	I	P38I	-0.0474933	0.00906868	2	FALSE	FALSE	FALSE	FALSE		2
794	1	P	38	L	P38L	0.00399521	0.0173977	2	FALSE	FALSE	FALSE	FALSE		1
795	1	P	38	F	P38F	-0.0468943	0.012331	2	FALSE	FALSE	FALSE	FALSE		2
796	1	P	38	Y	P38Y	0.00724686	0.0245568	2	FALSE	FALSE	FALSE	FALSE		2
797	1	P	38	W	P38W	-0.0851472	0.00245664	2	FALSE	FALSE	FALSE	FALSE		3
798	1	P	38	stop	P38stop	0.00670389	0.014044	2	FALSE	FALSE	FALSE	FALSE		3
799	1	G	39	K	G39K			0	FALSE	FALSE	FALSE	FALSE		2
800	1	G	39	R	G39R	0.0208424	0.0005227	2	FALSE	FALSE	FALSE	TRUE	ClinVar	1
801	1	G	39	H	G39H	-0.0133263	0.0204509	2	FALSE	FALSE	FALSE	FALSE		3
802	1	G	39	D	G39D	-0.0725213	0.0168033	2	FALSE	FALSE	FALSE	FALSE		2
803	1	G	39	E	G39E			0	FALSE	FALSE	FALSE	FALSE		1
804	1	G	39	N	G39N			0	FALSE	FALSE	FALSE	FALSE		3
805	1	G	39	Q	G39Q			0	FALSE	FALSE	FALSE	FALSE		2
806	1	G	39	C	G39C	-0.0395503	0.0372015	2	FALSE	FALSE	FALSE	FALSE		2
807	1	G	39	S	G39S	0.061925	0.0179381	2	FALSE	FALSE	FALSE	FALSE		2
808	1	G	39	T	G39T	-0.0897315	0.0138878	2	FALSE	FALSE	FALSE	FALSE		2
809	1	G	39	G	WT	0	0	2	FALSE	FALSE	FALSE	FALSE		0
810	1	G	39	P	G39P	0.186231	0.0518004	2	FALSE	FALSE	FALSE	FALSE		2
811	1	G	39	A	G39A	-0.0191563	0.0540383	2	FALSE	FALSE	FALSE	FALSE		1
812	1	G	39	M	G39M	0.0230822	0.0284066	2	FALSE	FALSE	FALSE	FALSE		3
813	1	G	39	V	G39V	-0.0278167	0.003818	2	FALSE	FALSE	FALSE	FALSE		1
814	1	G	39	I	G39I			0	FALSE	FALSE	FALSE	FALSE		2
815	1	G	39	L	G39L	-0.0443398	0.000169973	2	FALSE	FALSE	FALSE	FALSE		2
816	1	G	39	F	G39F	-0.0702126	0.00463237	2	FALSE	FALSE	FALSE	FALSE		3
817	1	G	39	Y	G39Y	0.00993658	0	1	FALSE	FALSE	FALSE	FALSE		3
818	1	G	39	W	G39W	-0.0481281	0.0383232	2	FALSE	FALSE	FALSE	FALSE		2
819	1	G	39	stop	G39stop	0.108271	0.0201069	2	FALSE	FALSE	FALSE	FALSE		1
820	2	D	40	K	D40K			0	FALSE	FALSE	FALSE	FALSE		2
821	2	D	40	R	D40R			0	FALSE	FALSE	FALSE	FALSE		2
822	2	D	40	H	D40H	-0.0296158	0.0379672	2	FALSE	FALSE	FALSE	FALSE		1
823	2	D	40	D	WT	0	0	2	FALSE	FALSE	FALSE	FALSE		0
824	2	D	40	E	D40E	-0.111359	0.0603437	2	FALSE	FALSE	FALSE	FALSE		1
825	2	D	40	N	D40N	-0.0892119	0.0458619	2	FALSE	FALSE	FALSE	FALSE		1
826	2	D	40	Q	D40Q	-0.0973634	0.00921948	2	FALSE	FALSE	FALSE	FALSE		2
827	2	D	40	C	D40C	0.042803	0.0171063	2	FALSE	FALSE	FALSE	FALSE		2
828	2	D	40	S	D40S	0.0946864	0.0308122	2	FALSE	FALSE	FALSE	FALSE		2
829	2	D	40	T	D40T	-0.0695369	0.00830785	2	FALSE	FALSE	FALSE	FALSE		2
830	2	D	40	G	D40G	0.0726552	0.0367654	2	FALSE	TRUE	FALSE	TRUE	COSMIC+TCGA+ClinVar	1
831	2	D	40	P	D40P	0.159186	0.0244473	2	FALSE	FALSE	FALSE	FALSE		2
832	2	D	40	A	D40A	0.0184231	0.0198589	2	FALSE	FALSE	FALSE	FALSE		1
833	2	D	40	M	D40M	0.0309172	0	1	FALSE	FALSE	FALSE	FALSE		3
834	2	D	40	V	D40V	-0.086705	0.0184056	2	FALSE	FALSE	FALSE	FALSE		1
835	2	D	40	I	D40I			0	FALSE	FALSE	FALSE	FALSE		2
836	2	D	40	L	D40L	-0.142177	0	1	FALSE	FALSE	FALSE	FALSE		2
837	2	D	40	F	D40F			0	FALSE	FALSE	FALSE	FALSE		2
838	2	D	40	Y	D40Y			0	FALSE	FALSE	FALSE	FALSE		1
839	2	D	40	W	D40W	-0.0613647	0.0176599	2	FALSE	FALSE	FALSE	FALSE		3
840	2	D	40	stop	D40stop			0	FALSE	FALSE	FALSE	FALSE		2
841	2	F	41	K	F41K	0.0897531	0.0456035	2	FALSE	FALSE	FALSE	FALSE		3
842	2	F	41	R	F41R	-0.0100417	0.0576024	2	FALSE	FALSE	FALSE	FALSE		2
843	2	F	41	H	F41H	0.0206735	0.0022868	2	FALSE	FALSE	FALSE	FALSE		2
844	2	F	41	D	F41D	0.106661	0.0229446	2	FALSE	FALSE	FALSE	FALSE		2
845	2	F	41	E	F41E	0.114166	0.010983	2	FALSE	FALSE	FALSE	FALSE		3
846	2	F	41	N	F41N	-0.0506016	0.0427991	2	FALSE	FALSE	FALSE	FALSE		2
847	2	F	41	Q	F41Q	0.0653692	0.0124651	2	FALSE	FALSE	FALSE	FALSE		3
848	2	F	41	C	F41C	-0.0285723	0.00782294	2	FALSE	FALSE	FALSE	FALSE		1
849	2	F	41	S	F41S	0.0177326	0.00401704	2	FALSE	FALSE	FALSE	FALSE		1
850	2	F	41	T	F41T	-0.0555798	0.0235392	2	FALSE	FALSE	FALSE	FALSE		2
851	2	F	41	G	F41G	0.166892	0.00795505	2	FALSE	FALSE	FALSE	FALSE		2
852	2	F	41	P	F41P	-0.0229021	0.0199175	2	FALSE	FALSE	FALSE	FALSE		2
853	2	F	41	A	F41A	-0.0291648	0.0150247	2	FALSE	FALSE	FALSE	FALSE		2
854	2	F	41	M	F41M	0.0698968	0.00217954	2	FALSE	FALSE	FALSE	FALSE		2
855	2	F	41	V	F41V	0.00798325	0.00944408	2	FALSE	FALSE	FALSE	FALSE		1
856	2	F	41	I	F41I	-0.118703	0.0687406	2	FALSE	FALSE	FALSE	FALSE		1
857	2	F	41	L	F41L	-0.0521485	0.00200544	2	FALSE	FALSE	FALSE	FALSE		1
858	2	F	41	F	WT	0	0	2	FALSE	FALSE	FALSE	FALSE		0
859	2	F	41	Y	F41Y	-0.125687	0.00445022	2	FALSE	FALSE	FALSE	FALSE		1
860	2	F	41	W	F41W	0.0163168	0.0160104	2	FALSE	FALSE	FALSE	FALSE		2
861	2	F	41	stop	F41stop	-0.119231	0.0515766	2	FALSE	FALSE	FALSE	FALSE		2
862	2	T	42	K	T42K	-0.0660181	0.0367773	2	FALSE	FALSE	FALSE	FALSE		1
863	2	T	42	R	T42R	-0.10705	0.058363	2	FALSE	FALSE	FALSE	FALSE		1
864	2	T	42	H	T42H	-0.119231	0.0101839	2	FALSE	FALSE	FALSE	FALSE		3
865	2	T	42	D	T42D	-0.0360579	0.0236128	2	FALSE	FALSE	FALSE	FALSE		3
866	2	T	42	E	T42E	-0.0794216	0.010125	2	FALSE	FALSE	FALSE	FALSE		2
867	2	T	42	N	T42N	-0.0635301	0.00736578	2	FALSE	FALSE	FALSE	FALSE		2
868	2	T	42	Q	T42Q	-0.0316591	0.0149675	2	FALSE	FALSE	FALSE	FALSE		2
869	2	T	42	C	T42C	0.035968	0.0100633	2	FALSE	FALSE	FALSE	FALSE		3
870	2	T	42	S	T42S	0.0624407	0.0122644	2	FALSE	FALSE	FALSE	FALSE		1
871	2	T	42	T	WT	0	0	2	FALSE	FALSE	FALSE	FALSE		0
872	2	T	42	G	T42G	0.145698	0.00693162	2	FALSE	FALSE	FALSE	FALSE		2
873	2	T	42	P	T42P	0.250528	0.000798823	2	FALSE	FALSE	FALSE	FALSE		1
874	2	T	42	A	T42A	0.11011	0.0128626	2	FALSE	TRUE	TRUE	FALSE	COSMIC+TCGA+ClinVar	1
875	2	T	42	M	T42M	-0.0836128	0.0679423	2	FALSE	FALSE	FALSE	FALSE		2
876	2	T	42	V	T42V	0.159256	0	1	FALSE	FALSE	FALSE	FALSE		2
877	2	T	42	I	T42I	-0.0707416	0.00590841	2	FALSE	FALSE	FALSE	FALSE		1
878	2	T	42	L	T42L	-0.0727216	0	1	FALSE	FALSE	FALSE	FALSE		2
879	2	T	42	F	T42F			0	FALSE	FALSE	FALSE	FALSE		3
880	2	T	42	Y	T42Y			0	FALSE	FALSE	FALSE	FALSE		3
881	2	T	42	W	T42W	-0.19947	0.0034327	2	FALSE	FALSE	FALSE	FALSE		3
882	2	T	42	stop	T42stop	-0.115842	0.0421837	2	FALSE	FALSE	FALSE	FALSE		2
883	2	L	43	K	L43K			0	FALSE	FALSE	FALSE	FALSE		3
884	2	L	43	R	L43R	0.205334	0.0036231	2	FALSE	FALSE	FALSE	FALSE		1
885	2	L	43	H	L43H	0.206258	0.00747303	2	FALSE	FALSE	FALSE	FALSE		1
886	2	L	43	D	L43D	0.0969336	0.00219794	2	FALSE	FALSE	FALSE	FALSE		2
887	2	L	43	E	L43E	0.17616	0.022248	2	FALSE	FALSE	FALSE	FALSE		3
888	2	L	43	N	L43N	0.129772	0.0343478	2	FALSE	FALSE	FALSE	FALSE		2
889	2	L	43	Q	L43Q	0.243372	0.0438288	2	FALSE	FALSE	FALSE	FALSE		2
890	2	L	43	C	L43C	0.0840409	0.0105714	2	FALSE	FALSE	FALSE	FALSE		2
891	2	L	43	S	L43S	0.19667	0.0454004	2	FALSE	FALSE	FALSE	FALSE		2
892	2	L	43	T	L43T	0.218788	0.00919585	2	FALSE	FALSE	FALSE	FALSE		2
893	2	L	43	G	L43G	0.187487	0.0449267	2	FALSE	FALSE	FALSE	FALSE		2
894	2	L	43	P	L43P	0.252175	0.00376372	2	FALSE	FALSE	FALSE	FALSE		1
895	2	L	43	A	L43A	0.19882	0.00980219	2	FALSE	FALSE	FALSE	FALSE		2
896	2	L	43	M	L43M	0.076246	0.00764328	2	FALSE	FALSE	FALSE	FALSE		2
897	2	L	43	V	L43V	0.0707842	0.0552689	2	FALSE	FALSE	FALSE	TRUE	ClinVar	1
898	2	L	43	I	L43I	-0.0878551	0.0104879	2	FALSE	FALSE	FALSE	FALSE		1
899	2	L	43	L	WT	0	0	2	FALSE	FALSE	FALSE	FALSE		0
900	2	L	43	F	L43F	0.0209925	0.0318905	2	FALSE	FALSE	FALSE	TRUE	ClinVar	1
901	2	L	43	Y	L43Y			0	FALSE	FALSE	FALSE	FALSE		2
902	2	L	43	W	L43W	0.105272	0.0242909	2	FALSE	FALSE	FALSE	FALSE		3
903	2	L	43	stop	L43stop	-0.159039	0.0508132	2	FALSE	FALSE	FALSE	FALSE		3
904	2	S	44	K	S44K	0.311068	0.0344995	2	FALSE	FALSE	FALSE	FALSE		3
905	2	S	44	R	S44R	0.256986	0.0226517	2	FALSE	FALSE	FALSE	FALSE		2
906	2	S	44	H	S44H	-0.0717813	0.0279182	2	FALSE	FALSE	FALSE	FALSE		2
907	2	S	44	D	S44D	-0.0833946	0.0115403	2	FALSE	FALSE	FALSE	FALSE		2
908	2	S	44	E	S44E	-0.0380363	0.0147879	2	FALSE	FALSE	FALSE	FALSE		3
909	2	S	44	N	S44N	0.085624	0.0544206	2	FALSE	FALSE	FALSE	FALSE		2
910	2	S	44	Q	S44Q	0.151218	0.00488374	2	FALSE	FALSE	FALSE	FALSE		3
911	2	S	44	C	S44C	-0.00221765	0.00360076	2	FALSE	FALSE	FALSE	FALSE		1
912	2	S	44	S	WT	0	0	2	FALSE	FALSE	FALSE	FALSE		0
913	2	S	44	T	S44T	0.00634931	0.0233917	2	FALSE	FALSE	FALSE	FALSE		1
914	2	S	44	G	S44G	0.168591	0.00969098	2	FALSE	FALSE	FALSE	FALSE		2
915	2	S	44	P	S44P	0.180748	0.00429624	2	FALSE	FALSE	FALSE	FALSE		1
916	2	S	44	A	S44A	-0.0251555	0.0509057	2	FALSE	FALSE	FALSE	FALSE		1
917	2	S	44	M	S44M	-0.0983464	0.0353973	2	FALSE	FALSE	FALSE	FALSE		3
918	2	S	44	V	S44V	-0.0513408	0.0163323	2	FALSE	FALSE	FALSE	FALSE		2
919	2	S	44	I	S44I	0.101623	0.0174095	2	FALSE	FALSE	FALSE	FALSE		2
920	2	S	44	L	S44L	0.0441281	0.0260072	2	FALSE	FALSE	FALSE	FALSE		2
921	2	S	44	F	S44F	-0.0280081	0.0337774	2	FALSE	TRUE	FALSE	FALSE	COSMIC	1
922	2	S	44	Y	S44Y	-0.0364339	0.00213548	2	FALSE	FALSE	FALSE	FALSE		1
923	2	S	44	W	S44W	-0.0263697	0.024129	2	FALSE	FALSE	FALSE	FALSE		2
924	2	S	44	stop	S44stop	-0.138685	0	1	FALSE	FALSE	FALSE	FALSE		2
925	2	V	45	K	V45K	0.165046	0.0272021	2	FALSE	FALSE	FALSE	FALSE		3
926	2	V	45	R	V45R	0.187129	0.0156445	2	FALSE	FALSE	FALSE	FALSE		2
927	2	V	45	H	V45H	0.133564	0.0152858	2	FALSE	FALSE	FALSE	FALSE		2
928	2	V	45	D	V45D	0.179387	0.00357791	2	FALSE	FALSE	FALSE	FALSE		1
929	2	V	45	E	V45E	0.142458	0.0101926	2	FALSE	FALSE	FALSE	FALSE		2
930	2	V	45	N	V45N	0.192286	0.0339262	2	FALSE	FALSE	FALSE	FALSE		2
931	2	V	45	Q	V45Q	0.157032	0.00513536	2	FALSE	FALSE	FALSE	FALSE		3
932	2	V	45	C	V45C	0.0395337	0.0142112	2	FALSE	FALSE	FALSE	FALSE		2
933	2	V	45	S	V45S	0.164654	0.0198927	2	FALSE	FALSE	FALSE	FALSE		2
934	2	V	45	T	V45T	0.0376231	0.0240296	2	FALSE	FALSE	FALSE	FALSE		2
935	2	V	45	G	V45G	0.172106	0.0162267	2	FALSE	TRUE	FALSE	FALSE	COSMIC	1
936	2	V	45	P	V45P	0.183491	0.00404033	2	FALSE	FALSE	FALSE	FALSE		2
937	2	V	45	A	V45A	0.0367704	0.0333194	2	FALSE	FALSE	FALSE	FALSE		1
938	2	V	45	M	V45M	0.08045	0.0400569	2	FALSE	FALSE	FALSE	FALSE		2
939	2	V	45	V	WT	0	0	2	FALSE	FALSE	FALSE	FALSE		0
940	2	V	45	I	V45I	-0.050819	0.0202856	2	FALSE	TRUE	FALSE	TRUE	COSMIC+TCGA+ClinVar	1
941	2	V	45	L	V45L	0.0910586	0.00414236	2	FALSE	TRUE	FALSE	FALSE	COSMIC+TCGA	1
942	2	V	45	F	V45F	0.0681417	0.00370145	2	FALSE	FALSE	FALSE	FALSE		1
943	2	V	45	Y	V45Y	0.0845362	0.0512238	2	FALSE	FALSE	FALSE	FALSE		2
944	2	V	45	W	V45W	0.117762	0.00146508	2	FALSE	FALSE	FALSE	FALSE		3
945	2	V	45	stop	V45stop	-0.218356	0.0359145	2	FALSE	FALSE	FALSE	FALSE		3
946	2	R	46	K	R46K	-0.0799491	0.00655869	2	FALSE	FALSE	FALSE	FALSE		1
947	2	R	46	R	WT	0	0	2	FALSE	FALSE	FALSE	FALSE		0
948	2	R	46	H	R46H	0.0492992	0.0146318	2	FALSE	FALSE	FALSE	FALSE		3
949	2	R	46	D	R46D	0.148909	0.0102687	2	FALSE	FALSE	FALSE	FALSE		3
950	2	R	46	E	R46E	0.210788	0.00443336	2	FALSE	FALSE	FALSE	FALSE		2
951	2	R	46	N	R46N	0.0166032	0.0408861	2	FALSE	FALSE	FALSE	FALSE		2
952	2	R	46	Q	R46Q	0.0347926	0.00627127	2	FALSE	FALSE	FALSE	FALSE		2
953	2	R	46	C	R46C	-0.00119872	0.0306632	2	FALSE	FALSE	FALSE	FALSE		2
954	2	R	46	S	R46S	0.00963564	0.0322858	2	FALSE	FALSE	FALSE	FALSE		1
955	2	R	46	T	R46T	0.178228	0.00139135	2	FALSE	FALSE	FALSE	FALSE		1
956	2	R	46	G	R46G	0.0644169	0.0446031	2	FALSE	TRUE	FALSE	FALSE	COSMIC	1
957	2	R	46	P	R46P	0.103706	0.0266813	2	FALSE	FALSE	FALSE	FALSE		2
958	2	R	46	A	R46A	0.0343282	0.0304946	2	FALSE	FALSE	FALSE	FALSE		2
959	2	R	46	M	R46M	-0.0695773	0.00871034	2	FALSE	FALSE	FALSE	FALSE		2
960	2	R	46	V	R46V	-0.0198129	0.0149891	2	FALSE	FALSE	FALSE	FALSE		2
961	2	R	46	I	R46I	-0.00534614	0.00992089	2	FALSE	FALSE	FALSE	FALSE		1
962	2	R	46	L	R46L	-0.00112692	0.0117055	2	FALSE	FALSE	FALSE	FALSE		2
963	2	R	46	F	R46F	-0.0449973	0.0372487	2	FALSE	FALSE	FALSE	FALSE		3
964	2	R	46	Y	R46Y	-0.0752021	0.0144946	2	FALSE	FALSE	FALSE	FALSE		3
965	2	R	46	W	R46W	0.140204	0.0064196	2	FALSE	FALSE	FALSE	FALSE		2
966	2	R	46	stop	R46stop	-0.106647	0.0141258	2	FALSE	FALSE	FALSE	FALSE		1
967	2	R	47	K	R47K	-0.0672203	0.00672938	2	FALSE	FALSE	FALSE	FALSE		1
968	2	R	47	R	WT	0	0	2	FALSE	FALSE	FALSE	FALSE		0
969	2	R	47	H	R47H	-0.06824	0.0278611	2	FALSE	FALSE	FALSE	FALSE		3
970	2	R	47	D	R47D	-0.00534634	0.0114766	2	FALSE	FALSE	FALSE	FALSE		3
971	2	R	47	E	R47E	0.00948184	0.0115894	2	FALSE	FALSE	FALSE	FALSE		2
972	2	R	47	N	R47N	-0.0501326	0.00123169	2	FALSE	FALSE	FALSE	FALSE		2
973	2	R	47	Q	R47Q	-0.0463665	0.0153503	2	FALSE	FALSE	FALSE	FALSE		2
974	2	R	47	C	R47C	0.00198452	0.0179849	2	FALSE	FALSE	FALSE	FALSE		2
975	2	R	47	S	R47S	-0.0268005	0.0249091	2	FALSE	FALSE	FALSE	FALSE		1
976	2	R	47	T	R47T	-0.0415679	0.0281694	2	FALSE	FALSE	FALSE	FALSE		1
977	2	R	47	G	R47G	-0.0582343	0.00115664	2	FALSE	FALSE	FALSE	FALSE		1
978	2	R	47	P	R47P	0.0776205	0.00899513	2	FALSE	FALSE	FALSE	FALSE		2
979	2	R	47	A	R47A	-0.0108821	0.00251647	2	FALSE	FALSE	FALSE	FALSE		2
980	2	R	47	M	R47M	0.0573244	0.00149361	2	FALSE	FALSE	FALSE	FALSE		2
981	2	R	47	V	R47V	-0.0441558	0.0248573	2	FALSE	FALSE	FALSE	FALSE		2
982	2	R	47	I	R47I	-0.0128279	0.00441026	2	FALSE	FALSE	FALSE	FALSE		1
983	2	R	47	L	R47L	-0.0902736	0.0353439	2	FALSE	FALSE	FALSE	FALSE		2
984	2	R	47	F	R47F	-0.0385535	0.00251647	2	FALSE	FALSE	FALSE	FALSE		3
985	2	R	47	Y	R47Y	0.0222203	0.0108986	2	FALSE	FALSE	FALSE	FALSE		3
986	2	R	47	W	R47W	-0.0894911	0.0249375	2	FALSE	FALSE	FALSE	FALSE		2
987	2	R	47	stop	R47stop	-0.134354	0.0204509	2	FALSE	FALSE	FALSE	FALSE		1
988	2	N	48	K	N48K	0.0128775	0.062848	2	FALSE	FALSE	FALSE	FALSE		1
989	2	N	48	R	N48R	-0.0269887	0.0162079	2	FALSE	FALSE	FALSE	FALSE		2
990	2	N	48	H	N48H	0.0679119	0.015892	2	FALSE	FALSE	FALSE	FALSE		1
991	2	N	48	D	N48D	-0.0697945	0.00706653	2	FALSE	FALSE	FALSE	FALSE		1
992	2	N	48	E	N48E	0.0155993	0.0218251	2	FALSE	FALSE	FALSE	FALSE		2
993	2	N	48	N	WT	0	0	2	FALSE	FALSE	FALSE	FALSE		0
994	2	N	48	Q	N48Q	-0.0228044	0.0285222	2	FALSE	FALSE	FALSE	FALSE		2
995	2	N	48	C	N48C	0.0700392	0.018357	2	FALSE	FALSE	FALSE	FALSE		2
996	2	N	48	S	N48S	0.00429489	0.00222786	2	FALSE	FALSE	FALSE	FALSE		1
997	2	N	48	T	N48T	0.0485194	0.0316177	2	FALSE	FALSE	FALSE	FALSE		1
998	2	N	48	G	N48G	0.102494	0.0176212	2	FALSE	FALSE	FALSE	FALSE		2
999	2	N	48	P	N48P	0.0176073	0.0105986	2	FALSE	FALSE	FALSE	FALSE		2
1000	2	N	48	A	N48A	-0.00280713	0.0292801	2	FALSE	FALSE	FALSE	FALSE		2
1001	2	N	48	M	N48M	-0.0043382	0.0145503	2	FALSE	FALSE	FALSE	FALSE		2
1002	2	N	48	V	N48V	0.0882382	0.00736578	2	FALSE	FALSE	FALSE	FALSE		2
1003	2	N	48	I	N48I	0.048067	0.0170202	2	FALSE	FALSE	FALSE	FALSE		1
1004	2	N	48	L	N48L	-0.0769796	0.0179275	2	FALSE	FALSE	FALSE	FALSE		2
1005	2	N	48	F	N48F	-0.00126254	0.00741394	2	FALSE	FALSE	FALSE	FALSE		2
1006	2	N	48	Y	N48Y	-0.0177927	0.0102131	2	FALSE	FALSE	FALSE	FALSE		1
1007	2	N	48	W	N48W	-0.0597275	0.012861	2	FALSE	FALSE	FALSE	FALSE		3
1008	2	N	48	stop	N48stop	-0.104679	0.00705903	2	FALSE	FALSE	FALSE	FALSE		2
1009	2	G	49	K	G49K	-0.124914	0.0284232	2	FALSE	FALSE	FALSE	FALSE		2
1010	2	G	49	R	G49R	-0.0331061	0.0250374	2	FALSE	FALSE	FALSE	TRUE	ClinVar	1
1011	2	G	49	H	G49H	-0.0106093	0.0470453	2	FALSE	FALSE	FALSE	FALSE		3
1012	2	G	49	D	G49D	-0.0409159	0.0343827	2	FALSE	FALSE	FALSE	FALSE		2
1013	2	G	49	E	G49E	-0.0478454	0.0356413	2	FALSE	FALSE	FALSE	FALSE		1
1014	2	G	49	N	G49N	-0.0497163	0.0240159	2	FALSE	FALSE	FALSE	FALSE		3
1015	2	G	49	Q	G49Q	-0.0398206	0.000114008	2	FALSE	FALSE	FALSE	FALSE		2
1016	2	G	49	C	G49C	-0.0378079	0.0495739	2	FALSE	FALSE	FALSE	FALSE		2
1017	2	G	49	S	G49S	-0.0227632	0.0101468	2	FALSE	FALSE	FALSE	FALSE		2
1018	2	G	49	T	G49T	-0.0136219	0.015365	2	FALSE	FALSE	FALSE	FALSE		2
1019	2	G	49	G	WT	0	0	2	FALSE	FALSE	FALSE	FALSE		0
1020	2	G	49	P	G49P	0.117348	0.000297406	2	FALSE	FALSE	FALSE	FALSE		2
1021	2	G	49	A	G49A	-0.0670494	0.00179385	2	FALSE	FALSE	FALSE	FALSE		1
1022	2	G	49	M	G49M	-0.0120226	0.0111098	2	FALSE	FALSE	FALSE	FALSE		3
1023	2	G	49	V	G49V	-0.0244685	0.0232219	2	FALSE	FALSE	FALSE	FALSE		1
1024	2	G	49	I	G49I	0.0580438	0.00406033	2	FALSE	FALSE	FALSE	FALSE		2
1025	2	G	49	L	G49L	0.00958906	0.053759	2	FALSE	FALSE	FALSE	FALSE		2
1026	2	G	49	F	G49F	0.0802122	0.0108986	2	FALSE	FALSE	FALSE	FALSE		3
1027	2	G	49	Y	G49Y	-0.0932772	0.0252546	2	FALSE	FALSE	FALSE	FALSE		3
1028	2	G	49	W	G49W	-0.0276481	0.000978631	2	FALSE	FALSE	FALSE	FALSE		2
1029	2	G	49	stop	G49stop	-0.16316	0.0359494	2	FALSE	FALSE	FALSE	FALSE		1
1030	2	A	50	K	A50K	0.00696463	0.0469395	2	FALSE	FALSE	FALSE	FALSE		3
1031	2	A	50	R	A50R	-0.0721229	0.0355196	2	FALSE	FALSE	FALSE	FALSE		2
1032	2	A	50	H	A50H	-0.0664811	0.0516221	2	FALSE	FALSE	FALSE	FALSE		2
1033	2	A	50	D	A50D	0.034355	0.0421837	2	FALSE	FALSE	FALSE	FALSE		1
1034	2	A	50	E	A50E	-0.0316389	0.0352672	2	FALSE	FALSE	FALSE	FALSE		2
1035	2	A	50	N	A50N	-0.0766096	0.0100633	2	FALSE	FALSE	FALSE	FALSE		2
1036	2	A	50	Q	A50Q	-0.0644621	0.00858376	2	FALSE	FALSE	FALSE	FALSE		3
1037	2	A	50	C	A50C	-0.022975	0.033542	2	FALSE	FALSE	FALSE	FALSE		2
1038	2	A	50	S	A50S	-0.033838	0.0342384	2	FALSE	FALSE	FALSE	FALSE		1
1039	2	A	50	T	A50T	-0.0653768	0.0390658	2	FALSE	TRUE	FALSE	TRUE	COSMIC+TCGA+ClinVar	1
1040	2	A	50	G	A50G	-0.0483984	0.00251647	2	FALSE	FALSE	FALSE	FALSE		1
1041	2	A	50	P	A50P	0.149935	0.0104059	2	FALSE	FALSE	FALSE	FALSE		1
1042	2	A	50	A	WT	0	0	2	FALSE	FALSE	FALSE	FALSE		0
1043	2	A	50	M	A50M	-0.0980423	0.012852	2	FALSE	FALSE	FALSE	FALSE		3
1044	2	A	50	V	A50V	0.0299089	0.0208358	2	FALSE	FALSE	FALSE	FALSE		1
1045	2	A	50	I	A50I	-0.22213	0.00958656	2	FALSE	FALSE	FALSE	FALSE		2
1046	2	A	50	L	A50L	-0.149674	0.0267768	2	FALSE	FALSE	FALSE	FALSE		2
1047	2	A	50	F	A50F			0	FALSE	FALSE	FALSE	FALSE		2
1048	2	A	50	Y	A50Y	-0.0852965	0.0171607	2	FALSE	FALSE	FALSE	FALSE		2
1049	2	A	50	W	A50W	-0.00896343	0.01491	2	FALSE	FALSE	FALSE	FALSE		3
1050	2	A	50	stop	A50stop	-0.170947	0.0117638	2	FALSE	FALSE	FALSE	FALSE		3
1051	2	V	51	K	V51K	-0.0998821	0.0496385	2	FALSE	FALSE	FALSE	FALSE		3
1052	2	V	51	R	V51R	0.00188821	0.0100633	2	FALSE	FALSE	FALSE	FALSE		2
1053	2	V	51	H	V51H	-0.0275566	0.0170811	2	FALSE	FALSE	FALSE	FALSE		2
1054	2	V	51	D	V51D	0.0307928	0.0214874	2	FALSE	FALSE	FALSE	FALSE		1
1055	2	V	51	E	V51E	-0.0639343	0.00727891	2	FALSE	FALSE	FALSE	FALSE		2
1056	2	V	51	N	V51N	-0.0242007	0.0133028	2	FALSE	FALSE	FALSE	FALSE		2
1057	2	V	51	Q	V51Q	-0.0808457	0.00881103	2	FALSE	FALSE	FALSE	FALSE		3
1058	2	V	51	C	V51C	0.0351497	0.0410843	2	FALSE	FALSE	FALSE	FALSE		2
1059	2	V	51	S	V51S	-0.0856388	0.0221692	2	FALSE	FALSE	FALSE	FALSE		2
1060	2	V	51	T	V51T	-0.0524069	0.00339933	2	FALSE	FALSE	FALSE	FALSE		2
1061	2	V	51	G	V51G	-0.0574567	0.00871034	2	FALSE	FALSE	FALSE	FALSE		1
1062	2	V	51	P	V51P	-0.105915	0.002135	2	FALSE	FALSE	FALSE	FALSE		2
1063	2	V	51	A	V51A	0.0080891	0.0152271	2	FALSE	FALSE	FALSE	FALSE		1
1064	2	V	51	M	V51M	-0.0408231	0.0532549	2	FALSE	FALSE	FALSE	FALSE		2
1065	2	V	51	V	WT	0	0	2	FALSE	FALSE	FALSE	FALSE		0
1066	2	V	51	I	V51I	-0.0611058	0.00640759	2	FALSE	FALSE	FALSE	FALSE		1
1067	2	V	51	L	V51L	-0.117292	0.072662	2	FALSE	FALSE	FALSE	FALSE		1
1068	2	V	51	F	V51F	0.0306971	0.0034267	2	FALSE	FALSE	FALSE	FALSE		1
1069	2	V	51	Y	V51Y	0.0417793	0.0185273	2	FALSE	FALSE	FALSE	FALSE		2
1070	2	V	51	W	V51W	-0.0380425	0.0107541	2	FALSE	FALSE	FALSE	FALSE		3
1071	2	V	51	stop	V51stop	-0.126099	0.048301	2	FALSE	FALSE	FALSE	FALSE		3
1072	2	T	52	K	T52K	0.0485907	0.0421837	2	FALSE	FALSE	FALSE	FALSE		2
1073	2	T	52	R	T52R	-0.0595829	0.00849352	2	FALSE	FALSE	FALSE	FALSE		2
1074	2	T	52	H	T52H	-0.0836635	0.0203515	2	FALSE	FALSE	FALSE	FALSE		2
1075	2	T	52	D	T52D	-0.0119482	0.00955037	2	FALSE	FALSE	FALSE	FALSE		2
1076	2	T	52	E	T52E	0.0110715	0.0167832	2	FALSE	FALSE	FALSE	FALSE		3
1077	2	T	52	N	T52N	0.102272	0.0288023	2	FALSE	FALSE	FALSE	FALSE		1
1078	2	T	52	Q	T52Q	-0.0403509	0.0172726	2	FALSE	FALSE	FALSE	FALSE		3
1079	2	T	52	C	T52C	0.054095	0.00442842	2	FALSE	FALSE	FALSE	FALSE		2
1080	2	T	52	S	T52S	-0.0129242	0.0222297	2	FALSE	TRUE	FALSE	FALSE	COSMIC+TCGA	1
1081	2	T	52	T	WT	0	0	2	FALSE	FALSE	FALSE	FALSE		0
1082	2	T	52	G	T52G	0.00278645	0.0544398	2	FALSE	FALSE	FALSE	FALSE		2
1083	2	T	52	P	T52P	-0.033895	0.0195087	2	FALSE	FALSE	FALSE	FALSE		1
1084	2	T	52	A	T52A	0.0334589	0.0420185	2	FALSE	TRUE	FALSE	FALSE	COSMIC+TCGA	1
1085	2	T	52	M	T52M	0.0345734	0.0130467	2	FALSE	FALSE	FALSE	FALSE		2
1086	2	T	52	V	T52V	0.0751447	0.019723	2	FALSE	FALSE	FALSE	FALSE		2
1087	2	T	52	I	T52I	-0.00724621	0.0269391	2	FALSE	TRUE	TRUE	FALSE	COSMIC+TCGA+ClinVar	1
1088	2	T	52	L	T52L	0.00347875	0.00338131	2	FALSE	FALSE	FALSE	FALSE		2
1089	2	T	52	F	T52F	0.0714119	0.0126656	2	FALSE	FALSE	FALSE	FALSE		2
1090	2	T	52	Y	T52Y	0.144323	0.0174095	2	FALSE	FALSE	FALSE	FALSE		2
1091	2	T	52	W	T52W	-0.00639591	0.0012503	2	FALSE	FALSE	FALSE	FALSE		3
1092	2	T	52	stop	T52stop	-0.14601	0.00982107	2	FALSE	FALSE	FALSE	FALSE		3
1093	2	H	53	K	H53K	-0.0483897	0.0430956	2	FALSE	FALSE	FALSE	FALSE		2
1094	2	H	53	R	H53R	-0.0441186	0.0163023	2	FALSE	FALSE	FALSE	FALSE		1
1095	2	H	53	H	WT	0	0	2	FALSE	FALSE	FALSE	FALSE		0
1096	2	H	53	D	H53D	-0.0802568	0.0421499	2	FALSE	FALSE	FALSE	FALSE		1
1097	2	H	53	E	H53E	-0.0399089	0.00986056	2	FALSE	FALSE	FALSE	FALSE		2
1098	2	H	53	N	H53N	-0.035877	0.0134992	2	FALSE	FALSE	FALSE	FALSE		1
1099	2	H	53	Q	H53Q	-0.0105203	0.0893187	2	FALSE	FALSE	FALSE	FALSE		1
1100	2	H	53	C	H53C	-0.0825233	0.00608618	2	FALSE	FALSE	FALSE	FALSE		2
1101	2	H	53	S	H53S	-0.0237681	0.0445313	2	FALSE	FALSE	FALSE	FALSE		2
1102	2	H	53	T	H53T	0.00449262	0.000791054	2	FALSE	FALSE	FALSE	FALSE		2
1103	2	H	53	G	H53G	-0.0759952	0.0575181	2	FALSE	FALSE	FALSE	FALSE		2
1104	2	H	53	P	H53P	-0.0694974	0.0309495	2	FALSE	FALSE	FALSE	FALSE		1
1105	2	H	53	A	H53A	-0.125204	0.0184836	2	FALSE	FALSE	FALSE	FALSE		2
1106	2	H	53	M	H53M	-0.150538	0.0151357	2	FALSE	FALSE	FALSE	FALSE		3
1107	2	H	53	V	H53V	-0.198302	0.0131878	2	FALSE	FALSE	FALSE	FALSE		2
1108	2	H	53	I	H53I	0.0245751	0.0139649	2	FALSE	FALSE	FALSE	FALSE		2
1109	2	H	53	L	H53L	-0.116232	0.04495	2	FALSE	FALSE	FALSE	FALSE		1
1110	2	H	53	F	H53F	0.0209859	0.0175542	2	FALSE	FALSE	FALSE	FALSE		2
1111	2	H	53	Y	H53Y	-0.103496	0.00930772	2	FALSE	FALSE	FALSE	FALSE		1
1112	2	H	53	W	H53W	-0.0823463	0.0385003	2	FALSE	FALSE	FALSE	FALSE		3
1113	2	H	53	stop	H53stop	0.200915	0.0605451	2	FALSE	FALSE	FALSE	FALSE		2
1114	2	I	54	K	I54K	-0.093951	0.00867071	2	FALSE	FALSE	FALSE	FALSE		2
1115	2	I	54	R	I54R	-0.118367	0.0308803	2	FALSE	FALSE	FALSE	FALSE		2
1116	2	I	54	H	I54H	0.00111888	0.0682727	2	FALSE	FALSE	FALSE	FALSE		2
1117	2	I	54	D	I54D	-0.0199151	0.0486662	2	FALSE	FALSE	FALSE	FALSE		2
1118	2	I	54	E	I54E	-0.0503814	0.0100516	2	FALSE	FALSE	FALSE	FALSE		3
1119	2	I	54	N	I54N	-0.0772413	0.0163323	2	FALSE	FALSE	FALSE	FALSE		1
1120	2	I	54	Q	I54Q	-0.0898481	0.00630025	2	FALSE	FALSE	FALSE	FALSE		3
1121	2	I	54	C	I54C	-0.0813928	0.00127311	2	FALSE	FALSE	FALSE	FALSE		2
1122	2	I	54	S	I54S	-0.0796349	0.0421837	2	FALSE	FALSE	FALSE	FALSE		1
1123	2	I	54	T	I54T	-0.118589	0.000422866	2	FALSE	TRUE	FALSE	FALSE	COSMIC+TCGA	1
1124	2	I	54	G	I54G	-0.0265713	0.044434	2	FALSE	FALSE	FALSE	FALSE		2
1125	2	I	54	P	I54P	-0.0767089	0.0225243	2	FALSE	FALSE	FALSE	FALSE		2
1126	2	I	54	A	I54A	-0.112525	0.00225168	2	FALSE	FALSE	FALSE	FALSE		2
1127	2	I	54	M	I54M	-0.141965	0.0299836	2	FALSE	TRUE	FALSE	FALSE	COSMIC	1
1128	2	I	54	V	I54V	-0.0482808	0.0238868	2	FALSE	FALSE	FALSE	FALSE		1
1129	2	I	54	I	WT	0	0	2	FALSE	FALSE	FALSE	FALSE		0
1130	2	I	54	L	I54L	0.00328811	0.0201354	2	FALSE	FALSE	FALSE	FALSE		1
1131	2	I	54	F	I54F	-0.063705	0.0320145	2	FALSE	FALSE	FALSE	FALSE		1
1132	2	I	54	Y	I54Y	0.10012	0.00370145	2	FALSE	FALSE	FALSE	FALSE		2
1133	2	I	54	W	I54W	0.0195398	0.00131738	2	FALSE	FALSE	FALSE	FALSE		3
1134	2	I	54	stop	I54stop	-0.0884017	0.0203293	2	FALSE	FALSE	FALSE	FALSE		3
1135	2	K	55	K	WT	0	0	2	FALSE	FALSE	FALSE	FALSE		0
1136	2	K	55	R	K55R	0.122808	0.0369257	2	FALSE	FALSE	FALSE	TRUE	ClinVar	1
1137	2	K	55	H	K55H	-0.0134292	0.00119286	2	FALSE	FALSE	FALSE	FALSE		2
1138	2	K	55	D	K55D	-0.0198539	0.0103492	2	FALSE	FALSE	FALSE	FALSE		2
1139	2	K	55	E	K55E	0.00523503	0.0105015	2	FALSE	FALSE	FALSE	FALSE		1
1140	2	K	55	N	K55N	-0.0638507	0.00894506	2	FALSE	TRUE	FALSE	FALSE	COSMIC+TCGA	1
1141	2	K	55	Q	K55Q	-0.072002	0.00727891	2	FALSE	FALSE	FALSE	FALSE		1
1142	2	K	55	C	K55C	-0.0693294	0.00727891	2	FALSE	FALSE	FALSE	FALSE		3
1143	2	K	55	S	K55S	-0.0911567	0.020673	2	FALSE	FALSE	FALSE	FALSE		2
1144	2	K	55	T	K55T	-0.0703689	0.0117956	2	FALSE	FALSE	FALSE	FALSE		1
1145	2	K	55	G	K55G	0.0215758	0.00113482	2	FALSE	FALSE	FALSE	FALSE		2
1146	2	K	55	P	K55P	-0.147227	0.00788249	2	FALSE	FALSE	FALSE	FALSE		2
1147	2	K	55	A	K55A	0.0683502	0.00881553	2	FALSE	FALSE	FALSE	FALSE		2
1148	2	K	55	M	K55M	-0.0660745	0.0381647	2	FALSE	FALSE	FALSE	FALSE		1
1149	2	K	55	V	K55V	-0.0350908	0.0120545	2	FALSE	FALSE	FALSE	FALSE		2
1150	2	K	55	I	K55I	-0.0317288	0.0276325	2	FALSE	FALSE	FALSE	FALSE		2
1151	2	K	55	L	K55L	0.0738743	0.0145723	2	FALSE	FALSE	FALSE	FALSE		2
1152	2	K	55	F	K55F	0.0556688	0.0426918	2	FALSE	FALSE	FALSE	FALSE		3
1153	2	K	55	Y	K55Y	0.106224	0.00781681	2	FALSE	FALSE	FALSE	FALSE		2
1154	2	K	55	W	K55W	0.018837	0.00552548	2	FALSE	FALSE	FALSE	FALSE		2
1155	2	K	55	stop	K55stop	0.00446128	0.0199328	2	FALSE	FALSE	FALSE	FALSE		1
1156	2	I	56	K	I56K	0.322593	0.0171443	2	FALSE	FALSE	FALSE	FALSE		2
1157	2	I	56	R	I56R	0.346721	0.000626351	2	FALSE	FALSE	FALSE	FALSE		2
1158	2	I	56	H	I56H	0.157297	0.0432561	2	FALSE	FALSE	FALSE	FALSE		2
1159	2	I	56	D	I56D	0.315261	0.00214493	2	FALSE	FALSE	FALSE	FALSE		2
1160	2	I	56	E	I56E	0.202535	0.00947777	2	FALSE	FALSE	FALSE	FALSE		3
1161	2	I	56	N	I56N	0.0799948	0.00248529	2	FALSE	FALSE	FALSE	FALSE		1
1162	2	I	56	Q	I56Q	0.215817	0.0131878	2	FALSE	FALSE	FALSE	FALSE		3
1163	2	I	56	C	I56C	-0.0617909	0.0106251	2	FALSE	FALSE	FALSE	FALSE		2
1164	2	I	56	S	I56S	0.0550223	0.0202856	2	FALSE	FALSE	FALSE	FALSE		1
1165	2	I	56	T	I56T	0.0939496	0.0261539	2	FALSE	FALSE	TRUE	FALSE	ClinVar	1
1166	2	I	56	G	I56G	-0.0448292	0.0299137	2	FALSE	FALSE	FALSE	FALSE		2
1167	2	I	56	P	I56P	0.0704548	0.0103492	2	FALSE	FALSE	FALSE	FALSE		2
1168	2	I	56	A	I56A	-0.0602252	0.0149583	2	FALSE	FALSE	FALSE	FALSE		2
1169	2	I	56	M	I56M	0.00497956	0.00168579	2	FALSE	FALSE	FALSE	FALSE		1
1170	2	I	56	V	I56V	0.0993995	0.0131878	2	FALSE	FALSE	TRUE	FALSE	ClinVar	1
1171	2	I	56	I	WT	0	0	2	FALSE	FALSE	FALSE	FALSE		0
1172	2	I	56	L	I56L	-0.089868	0.000211221	2	FALSE	FALSE	FALSE	FALSE		1
1173	2	I	56	F	I56F	-0.0404582	0.0205343	2	FALSE	TRUE	FALSE	FALSE	COSMIC	1
1174	2	I	56	Y	I56Y	0.0814489	0.0123885	2	FALSE	FALSE	FALSE	FALSE		2
1175	2	I	56	W	I56W	0.0210666	0.0421837	2	FALSE	FALSE	FALSE	FALSE		3
1176	2	I	56	stop	I56stop	0.0044725	0.0355419	2	FALSE	FALSE	FALSE	FALSE		3
1177	2	Q	57	K	Q57K	0.0312997	0	1	FALSE	FALSE	FALSE	FALSE		1
1178	2	Q	57	R	Q57R	0.0579324	0.00854508	2	FALSE	FALSE	FALSE	FALSE		1
1179	2	Q	57	H	Q57H	-0.0716872	0.00478102	2	FALSE	FALSE	TRUE	FALSE	ClinVar	1
1180	2	Q	57	D	Q57D	-0.106481	0.00116168	2	FALSE	FALSE	FALSE	FALSE		2
1181	2	Q	57	E	Q57E	-0.137853	0.0814497	2	FALSE	FALSE	FALSE	FALSE		1
1182	2	Q	57	N	Q57N	0.0216941	0.0131654	2	FALSE	FALSE	FALSE	FALSE		2
1183	2	Q	57	Q	WT	0	0	2	FALSE	FALSE	FALSE	FALSE		0
1184	2	Q	57	C	Q57C	-0.151045	0.0463598	2	FALSE	FALSE	FALSE	FALSE		3
1185	2	Q	57	S	Q57S	-0.147718	0.0507004	2	FALSE	FALSE	FALSE	FALSE		2
1186	2	Q	57	T	Q57T	-0.107008	0.00946467	2	FALSE	FALSE	FALSE	FALSE		2
1187	2	Q	57	G	Q57G	-0.0393299	0.00386671	2	FALSE	FALSE	FALSE	FALSE		2
1188	2	Q	57	P	Q57P	0.133677	0.007252	2	FALSE	FALSE	FALSE	FALSE		1
1189	2	Q	57	A	Q57A	-0.131813	0.016807	2	FALSE	FALSE	FALSE	FALSE		2
1190	2	Q	57	M	Q57M	-0.0834706	0.00291941	2	FALSE	FALSE	FALSE	FALSE		2
1191	2	Q	57	V	Q57V	-0.0491297	0.00958656	2	FALSE	FALSE	FALSE	FALSE		2
1192	2	Q	57	I	Q57I	-0.167346	0.0126948	2	FALSE	FALSE	FALSE	FALSE		3
1193	2	Q	57	L	Q57L	-0.0597863	0.00546928	2	FALSE	FALSE	FALSE	FALSE		1
1194	2	Q	57	F	Q57F			0	FALSE	FALSE	FALSE	FALSE		3
1195	2	Q	57	Y	Q57Y			0	FALSE	FALSE	FALSE	FALSE		2
1196	2	Q	57	W	Q57W	-0.164482	0.0808075	2	FALSE	FALSE	FALSE	FALSE		2
1197	2	Q	57	stop	Q57stop	-0.0794658	0.0218113	2	FALSE	FALSE	FALSE	FALSE		1
1198	2	N	58	K	N58K	0.315313	0.00408554	2	FALSE	TRUE	TRUE	FALSE	COSMIC+TCGA+ClinVar	1
1199	2	N	58	R	N58R	0.35016	0.00153127	2	FALSE	FALSE	FALSE	FALSE		2
1200	2	N	58	H	N58H	0.267898	0.0154706	2	FALSE	FALSE	TRUE	FALSE	ClinVar	1
1201	2	N	58	D	N58D	0.285631	0.00486693	2	FALSE	FALSE	TRUE	FALSE	ClinVar	1
1202	2	N	58	E	N58E	0.0589885	0.00885741	2	FALSE	FALSE	FALSE	FALSE		2
1203	2	N	58	N	WT	0	0	2	FALSE	FALSE	FALSE	FALSE		0
1204	2	N	58	Q	N58Q	-0.0866365	0.0540527	2	FALSE	FALSE	FALSE	FALSE		2
1205	2	N	58	C	N58C	0.0862509	0.0116568	2	FALSE	FALSE	FALSE	FALSE		2
1206	2	N	58	S	N58S	-0.0359761	0.022248	2	FALSE	TRUE	FALSE	FALSE	COSMIC+ClinVar	1
1207	2	N	58	T	N58T	0.110336	0.0190341	2	FALSE	FALSE	FALSE	FALSE		1
1208	2	N	58	G	N58G	-0.0125319	0.0195087	2	FALSE	FALSE	FALSE	FALSE		2
1209	2	N	58	P	N58P	-0.0841595	0.00326332	2	FALSE	FALSE	FALSE	FALSE		2
1210	2	N	58	A	N58A	0.0219034	0.00982107	2	FALSE	FALSE	FALSE	FALSE		2
1211	2	N	58	M	N58M	0.103234	0.0108066	2	FALSE	FALSE	FALSE	FALSE		2
1212	2	N	58	V	N58V	0.0691318	0.00955705	2	FALSE	FALSE	FALSE	FALSE		2
1213	2	N	58	I	N58I	0.135998	0.015118	2	FALSE	FALSE	FALSE	FALSE		1
1214	2	N	58	L	N58L	0.0322779	0.001933	2	FALSE	FALSE	FALSE	FALSE		2
1215	2	N	58	F	N58F	0.450687	0.00326024	2	FALSE	FALSE	FALSE	FALSE		2
1216	2	N	58	Y	N58Y	0.409716	0.0210335	2	TRUE	TRUE	TRUE	FALSE	COSMIC+TCGA+ClinVar	1
1217	2	N	58	W	N58W	0.40103	0.0161784	2	FALSE	FALSE	FALSE	FALSE		3
1218	2	N	58	stop	N58stop	-0.0772003	0.00871573	2	FALSE	FALSE	FALSE	FALSE		2
1219	2	T	59	K	T59K	0.00346592	0.00443336	2	FALSE	FALSE	FALSE	FALSE		2
1220	2	T	59	R	T59R	-0.0721423	0.0173578	2	FALSE	FALSE	FALSE	FALSE		2
1221	2	T	59	H	T59H	0.00231997	0.0103302	2	FALSE	FALSE	FALSE	FALSE		2
1222	2	T	59	D	T59D	-0.071118	0.0511584	2	FALSE	FALSE	FALSE	FALSE		2
1223	2	T	59	E	T59E	-0.13173	0.00380285	2	FALSE	FALSE	FALSE	FALSE		3
1224	2	T	59	N	T59N	-0.0496799	0.0352529	2	FALSE	FALSE	FALSE	FALSE		1
1225	2	T	59	Q	T59Q	-0.0398811	0.037463	2	FALSE	FALSE	FALSE	FALSE		3
1226	2	T	59	C	T59C	0.00573695	0.0491485	2	FALSE	FALSE	FALSE	FALSE		2
1227	2	T	59	S	T59S	0.00436696	0.059564	2	FALSE	FALSE	FALSE	FALSE		1
1228	2	T	59	T	WT	0	0	2	FALSE	FALSE	FALSE	FALSE		0
1229	2	T	59	G	T59G	0.0439637	0.0110141	2	FALSE	FALSE	FALSE	FALSE		2
1230	2	T	59	P	T59P	-0.0623311	0.0323701	2	FALSE	FALSE	FALSE	FALSE		1
1231	2	T	59	A	T59A	0.0955228	0.0095367	2	FALSE	FALSE	FALSE	FALSE	ClinVar	1
1232	2	T	59	M	T59M	-0.0524597	0.0115986	2	FALSE	FALSE	FALSE	FALSE		2
1233	2	T	59	V	T59V	0.0345123	0.0135582	2	FALSE	FALSE	FALSE	FALSE		2
1234	2	T	59	I	T59I	-0.0295484	0.0288696	2	FALSE	FALSE	FALSE	FALSE		1
1235	2	T	59	L	T59L	-0.115183	0.0116332	2	FALSE	FALSE	FALSE	FALSE		2
1236	2	T	59	F	T59F	-0.0803767	0.0898657	2	FALSE	FALSE	FALSE	FALSE		2
1237	2	T	59	Y	T59Y	-0.080854	0.0861217	2	FALSE	FALSE	FALSE	FALSE		2
1238	2	T	59	W	T59W	-0.179082	0.0045271	2	FALSE	FALSE	FALSE	FALSE		3
1239	2	T	59	stop	T59stop	-0.197113	0.0352672	2	FALSE	FALSE	FALSE	FALSE		3
1240	2	G	60	K	G60K	0.354298	0.0453001	2	FALSE	FALSE	FALSE	FALSE		3
1241	2	G	60	R	G60R	0.344065	0.00764328	2	TRUE	TRUE	TRUE	FALSE	COSMIC+TCGA+ClinVar	1
1242	2	G	60	H	G60H	0.209196	0.00110085	2	FALSE	FALSE	FALSE	FALSE		2
1243	2	G	60	D	G60D	0.110135	0.0258749	2	FALSE	TRUE	TRUE	FALSE	COSMIC+TCGA+ClinVar	1
1244	2	G	60	E	G60E	0.0265227	0.00853111	2	FALSE	FALSE	FALSE	FALSE		2
1245	2	G	60	N	G60N	0.209001	0.00666217	2	FALSE	FALSE	FALSE	FALSE		2
1246	2	G	60	Q	G60Q	0.280108	0.00721334	2	FALSE	FALSE	FALSE	FALSE		3
1247	2	G	60	C	G60C	0.217535	0.0349977	2	FALSE	FALSE	TRUE	FALSE	ClinVar	1
1248	2	G	60	S	G60S	0.151769	0.02013	2	FALSE	FALSE	TRUE	FALSE	ClinVar	1
1249	2	G	60	T	G60T	0.439726	0.0165065	2	FALSE	FALSE	FALSE	FALSE		2
1250	2	G	60	G	WT	0	0	2	FALSE	FALSE	FALSE	FALSE		0
1251	2	G	60	P	G60P	0.192351	0.0130434	2	FALSE	FALSE	FALSE	FALSE		2
1252	2	G	60	A	G60A	0.198665	0.0247094	2	FALSE	TRUE	TRUE	FALSE	COSMIC+TCGA+ClinVar	1
1253	2	G	60	M	G60M	0.225274	0.00694104	2	FALSE	FALSE	FALSE	FALSE		3
1254	2	G	60	V	G60V	0.338378	0.013082	2	TRUE	TRUE	TRUE	FALSE	COSMIC+TCGA+ClinVar	1
1255	2	G	60	I	G60I	0.399846	0.0454332	2	FALSE	FALSE	FALSE	FALSE		2
1256	2	G	60	L	G60L	0.391065	0.00327609	2	FALSE	FALSE	FALSE	FALSE		2
1257	2	G	60	F	G60F	0.322406	0.0270872	2	FALSE	FALSE	FALSE	FALSE		2
1258	2	G	60	Y	G60Y	0.277308	0.0598763	2	FALSE	FALSE	FALSE	FALSE		2
1259	2	G	60	W	G60W	0.370075	0.0119663	2	FALSE	FALSE	FALSE	FALSE		2
1260	2	G	60	stop	G60stop			0	FALSE	FALSE	FALSE	FALSE		2
1261	2	D	61	K	D61K	0.377429	0.0108697	2	FALSE	FALSE	FALSE	FALSE		2
1262	2	D	61	R	D61R	0.368293	0.0101839	2	FALSE	FALSE	FALSE	FALSE		2
1263	2	D	61	H	D61H	0.363151	0.00528448	2	FALSE	TRUE	TRUE	FALSE	COSMIC+TCGA+ClinVar	1
1264	2	D	61	D	WT	0	0	2	FALSE	FALSE	FALSE	FALSE		0
1265	2	D	61	E	D61E	0.0794676	0.00913571	2	FALSE	FALSE	FALSE	FALSE		1
1266	2	D	61	N	D61N	0.242027	0.0150616	2	TRUE	TRUE	TRUE	FALSE	COSMIC+TCGA+ClinVar	1
1267	2	D	61	Q	D61Q	0.34501	0.00570651	2	FALSE	FALSE	FALSE	FALSE		2
1268	2	D	61	C	D61C	0.180623	0.0290661	2	FALSE	FALSE	FALSE	FALSE		2
1269	2	D	61	S	D61S	0.278003	0.0102687	2	FALSE	FALSE	FALSE	FALSE		2
1270	2	D	61	T	D61T	0.374002	0.0197951	2	FALSE	FALSE	FALSE	FALSE		2
1271	2	D	61	G	D61G	0.392393	0.0295	2	FALSE	TRUE	TRUE	FALSE	COSMIC+ClinVar	1
1272	2	D	61	P	D61P	0.337211	0.00276676	2	FALSE	FALSE	FALSE	FALSE		2
1273	2	D	61	A	D61A	0.366194	0.00791803	2	FALSE	TRUE	TRUE	FALSE	COSMIC+ClinVar	1
1274	2	D	61	M	D61M	0.334714	0.00459449	2	FALSE	FALSE	FALSE	FALSE		3
1275	2	D	61	V	D61V	0.414265	0.00802759	2	TRUE	TRUE	TRUE	FALSE	COSMIC+TCGA+ClinVar	1
1276	2	D	61	I	D61I	0.298532	0.0328426	2	FALSE	FALSE	FALSE	FALSE		2
1277	2	D	61	L	D61L	0.331118	0.00914743	2	FALSE	FALSE	FALSE	FALSE		2
1278	2	D	61	F	D61F	0.309411	0.0293921	2	FALSE	TRUE	FALSE	FALSE	COSMIC	2
1279	2	D	61	Y	D61Y	0.387739	0.00274247	2	TRUE	TRUE	TRUE	FALSE	COSMIC+TCGA+ClinVar	1
1280	2	D	61	W	D61W	0.322546	0.0170885	2	FALSE	FALSE	FALSE	FALSE		3
1281	2	D	61	stop	D61stop	-0.185005	0.0858829	2	FALSE	FALSE	FALSE	FALSE		2
1282	2	Y	62	K	Y62K	0.352915	0.0010077	2	FALSE	FALSE	FALSE	FALSE		2
1283	2	Y	62	R	Y62R	0.35141	0.0111823	2	FALSE	FALSE	FALSE	FALSE		2
1284	2	Y	62	H	Y62H	0.0410633	0.0219078	2	FALSE	FALSE	FALSE	FALSE		1
1285	2	Y	62	D	Y62D	0.385634	0.0198449	2	FALSE	TRUE	TRUE	FALSE	COSMIC+ClinVar	1
1286	2	Y	62	E	Y62E	0.325261	0.0111815	2	FALSE	FALSE	FALSE	FALSE		2
1287	2	Y	62	N	Y62N	0.210573	0.00846839	2	FALSE	FALSE	TRUE	FALSE	ClinVar	1
1288	2	Y	62	Q	Y62Q	0.281499	0.00829754	2	FALSE	FALSE	FALSE	FALSE		2
1289	2	Y	62	C	Y62C	0.0840754	0.00934435	2	FALSE	FALSE	FALSE	TRUE	ClinVar	1
1290	2	Y	62	S	Y62S	0.245193	0.000260371	2	FALSE	FALSE	FALSE	FALSE		1
1291	2	Y	62	T	Y62T	0.256848	0.0229471	2	FALSE	FALSE	FALSE	FALSE		2
1292	2	Y	62	G	Y62G	0.265757	0.000402066	2	FALSE	FALSE	FALSE	FALSE		2
1293	2	Y	62	P	Y62P	0.374214	0.0120184	2	FALSE	FALSE	FALSE	FALSE		2
1294	2	Y	62	A	Y62A	0.218369	0.006706	2	FALSE	FALSE	FALSE	FALSE		2
1295	2	Y	62	M	Y62M	0.197509	0.006748	2	FALSE	FALSE	FALSE	FALSE		3
1296	2	Y	62	V	Y62V	0.212891	0.0174648	2	FALSE	FALSE	FALSE	FALSE		2
1297	2	Y	62	I	Y62I	0.328851	0.0127462	2	FALSE	FALSE	FALSE	FALSE		2
1298	2	Y	62	L	Y62L	0.0611178	0.0167574	2	FALSE	FALSE	FALSE	FALSE		2
1299	2	Y	62	F	Y62F	-0.0973016	0.0285915	2	FALSE	FALSE	FALSE	FALSE		1
1300	2	Y	62	Y	WT	0	0	2	FALSE	FALSE	FALSE	FALSE		0
1301	2	Y	62	W	Y62W	0.0940475	0.00402914	2	FALSE	FALSE	FALSE	FALSE		2
1302	2	Y	62	stop	Y62stop	-0.0986758	0.0345119	2	FALSE	FALSE	FALSE	FALSE		1
1303	2	Y	63	K	Y63K	-0.0208231	0.0474297	2	FALSE	FALSE	FALSE	FALSE		2
1304	2	Y	63	R	Y63R	0.0176937	0.0421837	2	FALSE	FALSE	FALSE	FALSE		2
1305	2	Y	63	H	Y63H	-0.085019	0.00314679	2	FALSE	FALSE	FALSE	FALSE		1
1306	2	Y	63	D	Y63D	0.263993	0.0150933	2	FALSE	FALSE	FALSE	FALSE		1
1307	2	Y	63	E	Y63E	0.100876	0.0233857	2	FALSE	FALSE	FALSE	FALSE		2
1308	2	Y	63	N	Y63N	-0.119235	0.0143337	2	FALSE	FALSE	FALSE	FALSE		1
1309	2	Y	63	Q	Y63Q	-0.0617882	0.00182573	2	FALSE	FALSE	FALSE	FALSE		2
1310	2	Y	63	C	Y63C	0.160074	0.0114621	2	FALSE	TRUE	TRUE	FALSE	COSMIC+TCGA+ClinVar	1
1311	2	Y	63	S	Y63S	0.0574772	0.0202856	2	FALSE	FALSE	FALSE	FALSE		1
1312	2	Y	63	T	Y63T	0.156984	0.00221349	2	FALSE	FALSE	FALSE	FALSE		2
1313	2	Y	63	G	Y63G	0.191748	0.010967	2	FALSE	FALSE	FALSE	FALSE		2
1314	2	Y	63	P	Y63P	0.3495	0.00987094	2	FALSE	FALSE	FALSE	FALSE		2
1315	2	Y	63	A	Y63A	-0.0301004	0.00295357	2	FALSE	FALSE	FALSE	FALSE		2
1316	2	Y	63	M	Y63M	-0.0303189	0.013342	2	FALSE	FALSE	FALSE	FALSE		3
1317	2	Y	63	V	Y63V	0.180621	0.0389762	2	FALSE	FALSE	FALSE	FALSE		2
1318	2	Y	63	I	Y63I	-0.0357212	0.00624274	2	FALSE	FALSE	FALSE	FALSE		2
1319	2	Y	63	L	Y63L	-0.128708	0.0133028	2	FALSE	FALSE	FALSE	FALSE		2
1320	2	Y	63	F	Y63F	0.100238	0.0267681	2	FALSE	FALSE	FALSE	FALSE		1
1321	2	Y	63	Y	WT	0	0	2	FALSE	FALSE	FALSE	FALSE		0
1322	2	Y	63	W	Y63W	0.0422673	0.00549435	2	FALSE	FALSE	FALSE	FALSE		2
1323	2	Y	63	stop	Y63stop	-0.143194	0.0208777	2	FALSE	FALSE	FALSE	FALSE		1
1324	2	D	64	K	D64K	-0.0723636	0.040982	2	FALSE	FALSE	FALSE	FALSE		2
1325	2	D	64	R	D64R	0.000218742	0.00649853	2	FALSE	FALSE	FALSE	FALSE		2
1326	2	D	64	H	D64H	0.0483302	0.024129	2	FALSE	FALSE	FALSE	FALSE		1
1327	2	D	64	D	WT	0	0	2	FALSE	FALSE	FALSE	FALSE		0
1328	2	D	64	E	D64E	-0.208871	0.0284232	2	FALSE	FALSE	FALSE	FALSE		1
1329	2	D	64	N	D64N	-0.0418738	0.0517311	2	FALSE	TRUE	FALSE	FALSE	COSMIC	1
1330	2	D	64	Q	D64Q	-0.112467	0.0171443	2	FALSE	FALSE	FALSE	FALSE		2
1331	2	D	64	C	D64C	-0.0603088	0.0476418	2	FALSE	FALSE	FALSE	FALSE		2
1332	2	D	64	S	D64S	0.0262752	0.0100979	2	FALSE	FALSE	FALSE	FALSE		2
1333	2	D	64	T	D64T	-0.0355404	0.00981868	2	FALSE	FALSE	FALSE	FALSE		2
1334	2	D	64	G	D64G	0.0365224	0.0155819	2	FALSE	TRUE	FALSE	FALSE	TCGA	1
1335	2	D	64	P	D64P	0.274208	0.00792819	2	FALSE	FALSE	FALSE	FALSE		2
1336	2	D	64	A	D64A	0.00365786	0.0241716	2	FALSE	FALSE	FALSE	FALSE		1
1337	2	D	64	M	D64M	-0.0154798	0.0114212	2	FALSE	FALSE	FALSE	FALSE		3
1338	2	D	64	V	D64V	-0.149662	0.0228862	2	FALSE	FALSE	FALSE	FALSE		1
1339	2	D	64	I	D64I	-0.126865	0.056428	2	FALSE	FALSE	FALSE	FALSE		2
1340	2	D	64	L	D64L	-0.12641	0.012623	2	FALSE	FALSE	FALSE	FALSE		2
1341	2	D	64	F	D64F	-0.0346705	0.0425466	2	FALSE	FALSE	FALSE	FALSE		2
1342	2	D	64	Y	D64Y	-0.0167179	0.0295273	2	FALSE	FALSE	FALSE	FALSE		1
1343	2	D	64	W	D64W	-0.0070757	0.0302495	2	FALSE	FALSE	FALSE	FALSE		3
1344	2	D	64	stop	D64stop			0	FALSE	FALSE	FALSE	FALSE		2
1345	2	L	65	K	L65K	-0.0505939	0.00259312	2	FALSE	FALSE	FALSE	FALSE		2
1346	2	L	65	R	L65R	0.0609479	0.00703185	2	FALSE	FALSE	FALSE	FALSE		1
1347	2	L	65	H	L65H	0.0518722	0.0117163	2	FALSE	FALSE	FALSE	FALSE		2
1348	2	L	65	D	L65D	-0.00390294	0.0123885	2	FALSE	FALSE	FALSE	FALSE		3
1349	2	L	65	E	L65E	-0.0281492	0.0159897	2	FALSE	FALSE	FALSE	FALSE		2
1350	2	L	65	N	L65N	-0.18271	0	1	FALSE	FALSE	FALSE	FALSE		3
1351	2	L	65	Q	L65Q	-0.000659449	0.00621988	2	FALSE	FALSE	FALSE	FALSE		1
1352	2	L	65	C	L65C	-0.105494	0.00403262	2	FALSE	FALSE	FALSE	FALSE		3
1353	2	L	65	S	L65S	-0.10239	0.0031564	2	FALSE	FALSE	FALSE	FALSE		2
1354	2	L	65	T	L65T	-0.0641537	0.0319765	2	FALSE	FALSE	FALSE	FALSE		2
1355	2	L	65	G	L65G	0.0312584	0.00408886	2	FALSE	FALSE	FALSE	FALSE		2
1356	2	L	65	P	L65P	-0.0253895	0.00804874	2	FALSE	TRUE	FALSE	FALSE	TCGA	1
1357	2	L	65	A	L65A	-0.00149993	0.00935142	2	FALSE	FALSE	FALSE	FALSE		2
1358	2	L	65	M	L65M	-0.0450277	0.0935149	2	FALSE	FALSE	FALSE	FALSE		1
1359	2	L	65	V	L65V	-0.0407043	0.0301646	2	FALSE	FALSE	FALSE	FALSE		1
1360	2	L	65	I	L65I	-0.0476254	0.0269676	2	FALSE	FALSE	FALSE	FALSE		2
1361	2	L	65	L	WT	0	0	2	FALSE	FALSE	FALSE	FALSE		0
1362	2	L	65	F	L65F	0.0937369	0.0214874	2	FALSE	FALSE	FALSE	FALSE		2
1363	2	L	65	Y	L65Y	0.0715163	0.0562042	2	FALSE	FALSE	FALSE	FALSE		3
1364	2	L	65	W	L65W	-0.0700951	0.0171063	2	FALSE	FALSE	FALSE	FALSE		2
1365	2	L	65	stop	L65stop	-0.0771034	0.0150529	2	FALSE	FALSE	FALSE	FALSE		2
1366	2	Y	66	K	Y66K	-0.116676	0.00895474	2	FALSE	FALSE	FALSE	FALSE		2
1367	2	Y	66	R	Y66R	-0.0832768	0.0130318	2	FALSE	FALSE	FALSE	FALSE		2
1368	2	Y	66	H	Y66H	-0.00144715	0.00266494	2	FALSE	FALSE	FALSE	FALSE		1
1369	2	Y	66	D	Y66D	-0.116484	0.034911	2	FALSE	FALSE	FALSE	FALSE		1
1370	2	Y	66	E	Y66E	-0.100289	0.0588156	2	FALSE	FALSE	FALSE	FALSE		2
1371	2	Y	66	N	Y66N	0.0632415	0.00375558	2	FALSE	FALSE	FALSE	FALSE		1
1372	2	Y	66	Q	Y66Q	-0.14405	0.0255183	2	FALSE	FALSE	FALSE	FALSE		2
1373	2	Y	66	C	Y66C	-0.136232	0.0296618	2	FALSE	FALSE	FALSE	FALSE		1
1374	2	Y	66	S	Y66S	-0.15001	0.0439279	2	FALSE	FALSE	FALSE	FALSE		1
1375	2	Y	66	T	Y66T	-0.0790942	0.00940857	2	FALSE	FALSE	FALSE	FALSE		2
1376	2	Y	66	G	Y66G	-0.0416668	0.0856698	2	FALSE	FALSE	FALSE	FALSE		2
1377	2	Y	66	P	Y66P	-0.158535	0.017075	2	FALSE	FALSE	FALSE	FALSE		2
1378	2	Y	66	A	Y66A	-0.0603635	0.0261991	2	FALSE	FALSE	FALSE	FALSE		2
1379	2	Y	66	M	Y66M	-0.0899798	0.0357397	2	FALSE	FALSE	FALSE	FALSE		3
1380	2	Y	66	V	Y66V	-0.114215	0.0111634	2	FALSE	FALSE	FALSE	FALSE		2
1381	2	Y	66	I	Y66I	-0.14774	0.0392493	2	FALSE	FALSE	FALSE	FALSE		2
1382	2	Y	66	L	Y66L	-0.103689	0.0370528	2	FALSE	FALSE	FALSE	FALSE		2
1383	2	Y	66	F	Y66F	-0.0166235	0.0184376	2	FALSE	FALSE	FALSE	FALSE		1
1384	2	Y	66	Y	WT	0	0	2	FALSE	FALSE	FALSE	FALSE		0
1385	2	Y	66	W	Y66W	-0.160637	0.00306984	2	FALSE	FALSE	FALSE	FALSE		2
1386	2	Y	66	stop	Y66stop	-0.049228	0.0257875	2	FALSE	FALSE	FALSE	FALSE		1
1387	2	G	67	K	G67K	0.0136615	0.002135	2	FALSE	FALSE	FALSE	FALSE		2
1388	2	G	67	R	G67R	0.01096	0.0105114	2	FALSE	FALSE	FALSE	FALSE		1
1389	2	G	67	H	G67H	-0.035118	0.0197776	2	FALSE	FALSE	FALSE	FALSE		3
1390	2	G	67	D	G67D	-0.0765086	0.0438419	2	FALSE	FALSE	FALSE	FALSE		2
1391	2	G	67	E	G67E	0.0709187	0.0403292	2	FALSE	FALSE	FALSE	FALSE		1
1392	2	G	67	N	G67N	-0.125428	0.0347805	2	FALSE	FALSE	FALSE	FALSE		3
1393	2	G	67	Q	G67Q	-0.0618992	0.028224	2	FALSE	FALSE	FALSE	FALSE		2
1394	2	G	67	C	G67C	-0.0746582	0.00727891	2	FALSE	FALSE	FALSE	FALSE		2
1395	2	G	67	S	G67S	0.00644935	0.0171155	2	FALSE	FALSE	FALSE	FALSE		2
1396	2	G	67	T	G67T	-0.0833163	0.0410742	2	FALSE	FALSE	FALSE	FALSE		2
1397	2	G	67	G	WT	0	0	2	FALSE	FALSE	FALSE	FALSE		0
1398	2	G	67	P	G67P	-0.0927551	0.000849834	2	FALSE	FALSE	FALSE	FALSE		2
1399	2	G	67	A	G67A	0.0177818	0.0421917	2	FALSE	FALSE	FALSE	FALSE		1
1400	2	G	67	M	G67M	0.0207168	0.016393	2	FALSE	FALSE	FALSE	FALSE		3
1401	2	G	67	V	G67V	0.0287444	0.0570862	2	FALSE	FALSE	FALSE	FALSE		1
1402	2	G	67	I	G67I	0.00107968	0.0274058	2	FALSE	FALSE	FALSE	FALSE		2
1403	2	G	67	L	G67L	-0.0718441	0.0214376	2	FALSE	FALSE	FALSE	FALSE		2
1404	2	G	67	F	G67F	0.101297	0.0656162	2	FALSE	FALSE	FALSE	FALSE		3
1405	2	G	67	Y	G67Y	0.139281	0.0216653	2	FALSE	FALSE	FALSE	FALSE		3
1406	2	G	67	W	G67W	-0.0352537	0.012861	2	FALSE	FALSE	FALSE	FALSE		2
1407	2	G	67	stop	G67stop	0.0045487	0.0139147	2	FALSE	FALSE	FALSE	FALSE		1
1408	2	G	68	K	G68K	-0.0572561	0.0279861	2	FALSE	FALSE	FALSE	FALSE		2
1409	2	G	68	R	G68R	-0.0549256	0.0178702	2	FALSE	FALSE	FALSE	FALSE		1
1410	2	G	68	H	G68H	-0.0809679	0.00331236	2	FALSE	FALSE	FALSE	FALSE		3
1411	2	G	68	D	G68D	-0.0763671	0.016317	2	FALSE	FALSE	FALSE	FALSE		2
1412	2	G	68	E	G68E	-0.102903	0.0150049	2	FALSE	FALSE	FALSE	FALSE		1
1413	2	G	68	N	G68N	-0.167573	0.0209632	2	FALSE	FALSE	FALSE	FALSE		3
1414	2	G	68	Q	G68Q	-0.127277	0.0378837	2	FALSE	FALSE	FALSE	FALSE		2
1415	2	G	68	C	G68C	-0.0856062	0.00492324	2	FALSE	FALSE	FALSE	FALSE		2
1416	2	G	68	S	G68S	-0.0702352	0.0602355	2	FALSE	FALSE	FALSE	FALSE		2
1417	2	G	68	T	G68T	-0.0415804	0.0495952	2	FALSE	FALSE	FALSE	FALSE		2
1418	2	G	68	G	WT	0	0	2	FALSE	FALSE	FALSE	FALSE		0
1419	2	G	68	P	G68P	0.0228193	0.00423656	2	FALSE	FALSE	FALSE	FALSE		2
1420	2	G	68	A	G68A	-0.0839406	0.0199642	2	FALSE	FALSE	FALSE	FALSE		1
1421	2	G	68	M	G68M	-0.113084	0.00698206	2	FALSE	FALSE	FALSE	FALSE		2
1422	2	G	68	V	G68V	0.0169237	0.00560209	2	FALSE	FALSE	FALSE	FALSE		1
1423	2	G	68	I	G68I	-0.0881473	0.0103492	2	FALSE	FALSE	FALSE	FALSE		3
1424	2	G	68	L	G68L	-0.0868607	0.0141258	2	FALSE	FALSE	FALSE	FALSE		2
1425	2	G	68	F	G68F	-0.0704935	0.0104583	2	FALSE	FALSE	FALSE	FALSE		3
1426	2	G	68	Y	G68Y	-0.0597164	0.0161494	2	FALSE	FALSE	FALSE	FALSE		3
1427	2	G	68	W	G68W	0.102569	0.0200042	2	FALSE	FALSE	FALSE	FALSE		1
1428	2	G	68	stop	G68stop	-0.130182	0.0254438	2	FALSE	FALSE	FALSE	FALSE		2
1429	2	E	69	K	E69K	0.291948	0.00566239	2	TRUE	TRUE	FALSE	FALSE	COSMIC+TCGA+ClinVar	1
1430	2	E	69	R	E69R	0.437341	0.0233325	2	FALSE	FALSE	FALSE	FALSE		2
1431	2	E	69	H	E69H	0.225235	0.0127188	2	FALSE	FALSE	FALSE	FALSE		2
1432	2	E	69	D	E69D	-0.0483594	0.00198057	2	FALSE	TRUE	FALSE	FALSE	COSMIC+TCGA	1
1433	2	E	69	E	WT	0	0	2	FALSE	FALSE	FALSE	FALSE		0
1434	2	E	69	N	E69N	0.137654	0.000312479	2	FALSE	FALSE	FALSE	FALSE		2
1435	2	E	69	Q	E69Q	0.140182	0.0151357	2	FALSE	TRUE	TRUE	FALSE	COSMIC+ClinVar	1
1436	2	E	69	C	E69C	0.133206	0.00140327	2	FALSE	FALSE	FALSE	FALSE		3
1437	2	E	69	S	E69S	0.00445715	0.00640025	2	FALSE	FALSE	FALSE	FALSE		2
1438	2	E	69	T	E69T	0.113888	0.00442094	2	FALSE	FALSE	FALSE	FALSE		2
1439	2	E	69	G	E69G	-0.0753938	0.00209621	2	FALSE	FALSE	FALSE	FALSE		1
1440	2	E	69	P	E69P	0.361488	0.0137357	2	FALSE	FALSE	FALSE	FALSE		2
1441	2	E	69	A	E69A	0.147928	0.00261025	2	FALSE	FALSE	TRUE	FALSE	ClinVar	1
1442	2	E	69	M	E69M	0.268234	0.0179444	2	FALSE	FALSE	FALSE	FALSE		2
1443	2	E	69	V	E69V	0.190153	0.00372555	2	FALSE	TRUE	TRUE	FALSE	COSMIC+ClinVar	1
1444	2	E	69	I	E69I	0.180468	0.0196306	2	FALSE	FALSE	FALSE	FALSE		3
1445	2	E	69	L	E69L	0.287066	0.0155628	2	FALSE	FALSE	FALSE	FALSE		2
1446	2	E	69	F	E69F	0.128654	0.0159457	2	FALSE	FALSE	FALSE	FALSE		3
1447	2	E	69	Y	E69Y	0.170563	0.0206664	2	FALSE	FALSE	FALSE	FALSE		2
1448	2	E	69	W	E69W	0.147259	0.000957054	2	FALSE	FALSE	FALSE	FALSE		2
1449	2	E	69	stop	E69stop	-0.0797156	0.00160125	2	FALSE	FALSE	FALSE	FALSE		1
1450	2	K	70	K	WT	0	0	2	FALSE	FALSE	FALSE	FALSE		0
1451	2	K	70	R	K70R	0.164738	0.032082	2	FALSE	TRUE	TRUE	FALSE	TCGA+ClinVar	1
1452	2	K	70	H	K70H	0.0827493	0.0209818	2	FALSE	FALSE	FALSE	FALSE		2
1453	2	K	70	D	K70D	-0.0763043	0.00971812	2	FALSE	FALSE	FALSE	FALSE		2
1454	2	K	70	E	K70E	-0.127058	0.0202856	2	FALSE	FALSE	FALSE	FALSE		1
1455	2	K	70	N	K70N	0.027194	0.0068932	2	FALSE	FALSE	FALSE	FALSE		1
1456	2	K	70	Q	K70Q	-0.105965	0.0120005	2	FALSE	FALSE	FALSE	FALSE		1
1457	2	K	70	C	K70C	-0.0782266	0.0429186	2	FALSE	FALSE	FALSE	FALSE		3
1458	2	K	70	S	K70S	-0.0642308	0.0081852	2	FALSE	FALSE	FALSE	FALSE		2
1459	2	K	70	T	K70T	-0.00517919	0.0331528	2	FALSE	FALSE	FALSE	FALSE		1
1460	2	K	70	G	K70G	0.0232126	0.0151405	2	FALSE	FALSE	FALSE	FALSE		2
1461	2	K	70	P	K70P	-0.0806713	0.0238071	2	FALSE	FALSE	FALSE	FALSE		2
1462	2	K	70	A	K70A	-0.119215	0.00859506	2	FALSE	FALSE	FALSE	FALSE		2
1463	2	K	70	M	K70M	0.0290166	0.0194739	2	FALSE	FALSE	FALSE	FALSE		2
1464	2	K	70	V	K70V	-0.12891	0.0289042	2	FALSE	FALSE	FALSE	FALSE		2
1465	2	K	70	I	K70I	-0.0724074	0.000437901	2	FALSE	FALSE	FALSE	FALSE		1
1466	2	K	70	L	K70L	-0.135419	0.0270283	2	FALSE	FALSE	FALSE	FALSE		2
1467	2	K	70	F	K70F	-0.0736756	0.0103572	2	FALSE	FALSE	FALSE	FALSE		3
1468	2	K	70	Y	K70Y	-0.0917193	0.0123567	2	FALSE	FALSE	FALSE	FALSE		2
1469	2	K	70	W	K70W	0.0840452	0.00693029	2	FALSE	FALSE	FALSE	FALSE		3
1470	2	K	70	stop	K70stop	-0.0308742	0.00358588	2	FALSE	FALSE	FALSE	FALSE		1
1471	2	F	71	K	F71K	0.447568	0.0176694	2	FALSE	TRUE	FALSE	FALSE	COSMIC	3
1472	2	F	71	R	F71R	0.428671	0.010759	2	FALSE	FALSE	FALSE	FALSE		2
1473	2	F	71	H	F71H	-0.128731	0.0222021	2	FALSE	FALSE	FALSE	FALSE		2
1474	2	F	71	D	F71D	0.393093	0.0418651	2	FALSE	FALSE	FALSE	FALSE		2
1475	2	F	71	E	F71E	0.436875	0.0149184	2	FALSE	FALSE	FALSE	FALSE		3
1476	2	F	71	N	F71N	0.217346	0.0545143	2	FALSE	FALSE	FALSE	FALSE		2
1477	2	F	71	Q	F71Q	0.261177	0.00344779	2	FALSE	FALSE	FALSE	FALSE		3
1478	2	F	71	C	F71C	0.119843	0.0046514	2	FALSE	FALSE	FALSE	FALSE		1
1479	2	F	71	S	F71S	-0.113754	0.015519	2	FALSE	FALSE	FALSE	FALSE		1
1480	2	F	71	T	F71T	0.352127	0.0139271	2	FALSE	FALSE	FALSE	FALSE		2
1481	2	F	71	G	F71G	-0.0190184	0.0299469	2	FALSE	FALSE	FALSE	FALSE		2
1482	2	F	71	P	F71P	0.481464	0.0234893	2	FALSE	FALSE	FALSE	FALSE		2
1483	2	F	71	A	F71A	0.0260607	0.0335657	2	FALSE	FALSE	FALSE	FALSE		2
1484	2	F	71	M	F71M	0.127516	0.000179125	2	FALSE	FALSE	FALSE	FALSE		2
1485	2	F	71	V	F71V	0.384529	0.0119812	2	FALSE	FALSE	TRUE	FALSE	ClinVar	1
1486	2	F	71	I	F71I	0.3184	0.0130577	2	FALSE	FALSE	FALSE	FALSE		1
1487	2	F	71	L	F71L	0.352863	0.00785053	2	TRUE	TRUE	TRUE	FALSE	COSMIC+TCGA+ClinVar	1
1488	2	F	71	F	WT	0	0	2	FALSE	FALSE	FALSE	FALSE		0
1489	2	F	71	Y	F71Y	0.0237438	0.0363617	2	FALSE	FALSE	FALSE	FALSE		1
1490	2	F	71	W	F71W	-0.117207	0.0302277	2	FALSE	FALSE	FALSE	FALSE		2
1491	2	F	71	stop	F71stop	-0.152346	0.0188523	2	FALSE	FALSE	FALSE	FALSE		2
1492	2	A	72	K	A72K	0.459255	0.048301	2	FALSE	FALSE	FALSE	FALSE		3
1493	2	A	72	R	A72R	0.433363	0.0398653	2	FALSE	FALSE	FALSE	FALSE		2
1494	2	A	72	H	A72H	0.369869	0.0292628	2	FALSE	FALSE	FALSE	FALSE		2
1495	2	A	72	D	A72D	0.446531	0.00804874	2	TRUE	TRUE	TRUE	FALSE	COSMIC+TCGA+ClinVar	1
1496	2	A	72	E	A72E	0.413337	0.00717417	2	FALSE	FALSE	FALSE	FALSE		2
1497	2	A	72	N	A72N	0.416083	0.017315	2	FALSE	FALSE	FALSE	FALSE		2
1498	2	A	72	Q	A72Q	0.412475	0.0260766	2	FALSE	FALSE	FALSE	FALSE		3
1499	2	A	72	C	A72C	0.264006	0.00209621	2	FALSE	FALSE	FALSE	FALSE		2
1500	2	A	72	S	A72S	0.288726	0.00222786	2	FALSE	TRUE	TRUE	FALSE	COSMIC+ClinVar	1
1501	2	A	72	T	A72T	0.311863	0.0135299	2	TRUE	TRUE	TRUE	FALSE	COSMIC+TCGA+ClinVar	1
1502	2	A	72	G	A72G	0.263059	0.0173823	2	FALSE	TRUE	TRUE	FALSE	COSMIC+ClinVar	1
1503	2	A	72	P	A72P	0.320303	0.0249845	2	FALSE	TRUE	TRUE	FALSE	COSMIC+TCGA+ClinVar	1
1504	2	A	72	A	WT	0	0	2	FALSE	FALSE	FALSE	FALSE		0
1505	2	A	72	M	A72M	0.39981	0.00119286	2	FALSE	FALSE	FALSE	FALSE		3
1506	2	A	72	V	A72V	0.375869	0.0345843	2	TRUE	TRUE	FALSE	FALSE	COSMIC+TCGA+ClinVar	1
1507	2	A	72	I	A72I	0.281907	0.0475007	2	FALSE	FALSE	FALSE	FALSE		2
1508	2	A	72	L	A72L	0.434877	0.0360377	2	FALSE	FALSE	FALSE	FALSE		2
1509	2	A	72	F	A72F			0	FALSE	TRUE	FALSE	FALSE	COSMIC	2
1510	2	A	72	Y	A72Y	0.467773	0.0135623	2	FALSE	FALSE	FALSE	FALSE		2
1511	2	A	72	W	A72W	0.445278	0.0189002	2	FALSE	FALSE	FALSE	FALSE		3
1512	2	A	72	stop	A72stop	-0.14651	0.00367615	2	FALSE	FALSE	FALSE	FALSE		3
1513	2	T	73	K	T73K	0.414748	0.00937141	2	FALSE	FALSE	FALSE	FALSE		2
1514	2	T	73	R	T73R	0.283561	0.00308054	2	FALSE	FALSE	FALSE	FALSE		2
1515	2	T	73	H	T73H	0.325889	0.00721792	2	FALSE	FALSE	FALSE	FALSE		2
1516	2	T	73	D	T73D	0.193643	0.0336039	2	FALSE	FALSE	FALSE	FALSE		2
1517	2	T	73	E	T73E	0.258079	0.0211221	2	FALSE	FALSE	FALSE	FALSE		3
1518	2	T	73	N	T73N	0.0976166	0.0190482	2	FALSE	FALSE	FALSE	FALSE		1
1519	2	T	73	Q	T73Q	0.206103	0.00484735	2	FALSE	FALSE	FALSE	FALSE		3
1520	2	T	73	C	T73C	0.0353521	0.0202856	2	FALSE	FALSE	FALSE	FALSE		2
1521	2	T	73	S	T73S	0.043773	0.0182534	2	FALSE	TRUE	FALSE	FALSE	COSMIC	1
1522	2	T	73	T	WT	0	0	2	FALSE	FALSE	FALSE	FALSE		0
1523	2	T	73	G	T73G	0.0967807	0.00665206	2	FALSE	FALSE	FALSE	FALSE		2
1524	2	T	73	P	T73P	0.364417	0.00151705	2	FALSE	FALSE	TRUE	FALSE	ClinVar	1
1525	2	T	73	A	T73A	0.087201	0.000321656	2	FALSE	TRUE	TRUE	FALSE	COSMIC+ClinVar	1
1526	2	T	73	M	T73M	0.181187	0.00481335	2	FALSE	FALSE	FALSE	FALSE		2
1527	2	T	73	V	T73V	0.219273	0.0476449	2	FALSE	FALSE	FALSE	FALSE		2
1528	2	T	73	I	T73I	0.253289	0.000413376	2	TRUE	TRUE	FALSE	FALSE	COSMIC+ClinVar	1
1529	2	T	73	L	T73L	0.287756	0.00627127	2	FALSE	FALSE	FALSE	FALSE		2
1530	2	T	73	F	T73F	0.352068	0.00270722	2	FALSE	FALSE	FALSE	FALSE		2
1531	2	T	73	Y	T73Y	0.3893	0.0045814	2	FALSE	FALSE	FALSE	FALSE		2
1532	2	T	73	W	T73W	0.376079	0.0264834	2	FALSE	FALSE	FALSE	FALSE		3
1533	2	T	73	stop	T73stop	-0.151274	0	1	FALSE	FALSE	FALSE	FALSE		3
1534	2	L	74	K	L74K	-0.0602377	0.00917384	2	FALSE	FALSE	FALSE	FALSE		2
1535	2	L	74	R	L74R	0.0158285	0.0343478	2	FALSE	FALSE	FALSE	FALSE		2
1536	2	L	74	H	L74H	-0.120312	0.0472933	2	FALSE	FALSE	FALSE	FALSE		3
1537	2	L	74	D	L74D	0.280114	0.00174515	2	FALSE	FALSE	FALSE	FALSE		3
1538	2	L	74	E	L74E	0.187612	0.00290458	2	FALSE	FALSE	FALSE	FALSE		2
1539	2	L	74	N	L74N	0.0232052	0.0874819	2	FALSE	FALSE	FALSE	FALSE		3
1540	2	L	74	Q	L74Q	0.0364458	0.0139955	2	FALSE	FALSE	FALSE	FALSE		2
1541	2	L	74	C	L74C	-0.00097489	0.0432302	2	FALSE	FALSE	FALSE	FALSE		2
1542	2	L	74	S	L74S	-0.0914892	0.043204	2	FALSE	FALSE	FALSE	FALSE		1
1543	2	L	74	T	L74T	-0.0583611	0.00854508	2	FALSE	FALSE	FALSE	FALSE		2
1544	2	L	74	G	L74G	-0.114316	0.0305465	2	FALSE	FALSE	FALSE	FALSE		2
1545	2	L	74	P	L74P	0.0448189	0.0394747	2	FALSE	FALSE	FALSE	FALSE		2
1546	2	L	74	A	L74A	0.0377427	0.0288138	2	FALSE	FALSE	FALSE	FALSE		2
1547	2	L	74	M	L74M	-0.0509059	0.0115986	2	FALSE	TRUE	FALSE	FALSE	COSMIC	1
1548	2	L	74	V	L74V	0.131131	0.0343956	2	FALSE	FALSE	FALSE	FALSE		1
1549	2	L	74	I	L74I	-0.0438418	0.0394747	2	FALSE	FALSE	FALSE	FALSE		2
1550	2	L	74	L	WT	0	0	2	FALSE	FALSE	FALSE	FALSE		0
1551	2	L	74	F	L74F	-0.0115248	0.00878838	2	FALSE	TRUE	FALSE	FALSE	COSMIC	1
1552	2	L	74	Y	L74Y	-0.0114728	0.026728	2	FALSE	FALSE	FALSE	FALSE		2
1553	2	L	74	W	L74W	0.0468322	0.00708377	2	FALSE	FALSE	FALSE	FALSE		1
1554	2	L	74	stop	L74stop	-0.125333	0.0132641	2	FALSE	FALSE	FALSE	FALSE		1
1555	2	A	75	K	A75K	0.286544	0.0175542	2	FALSE	FALSE	FALSE	FALSE		3
1556	2	A	75	R	A75R	0.349419	0.00560213	2	FALSE	FALSE	FALSE	FALSE		2
1557	2	A	75	H	A75H	0.144507	0.000342866	2	FALSE	FALSE	FALSE	FALSE		2
1558	2	A	75	D	A75D	0.140611	0.0202856	2	FALSE	FALSE	FALSE	FALSE		1
1559	2	A	75	E	A75E	0.224083	0.0463732	2	FALSE	FALSE	FALSE	FALSE		2
1560	2	A	75	N	A75N	0.196854	0.0351214	2	FALSE	FALSE	FALSE	FALSE		2
1561	2	A	75	Q	A75Q	0.179324	0.0285603	2	FALSE	FALSE	FALSE	FALSE		3
1562	2	A	75	C	A75C	-0.0168791	0.00153332	2	FALSE	FALSE	FALSE	FALSE		2
1563	2	A	75	S	A75S	0.0549198	0.0026396	2	FALSE	FALSE	FALSE	FALSE		1
1564	2	A	75	T	A75T	-0.034268	0.03545	2	FALSE	FALSE	FALSE	FALSE		1
1565	2	A	75	G	A75G	0.0467894	0.0191532	2	FALSE	FALSE	FALSE	FALSE		1
1566	2	A	75	P	A75P	-0.00687723	0.0176212	2	FALSE	FALSE	FALSE	TRUE	ClinVar	1
1567	2	A	75	A	WT	0	0	2	FALSE	FALSE	FALSE	FALSE		0
1568	2	A	75	M	A75M	0.00122564	0.0559636	2	FALSE	FALSE	FALSE	FALSE		3
1569	2	A	75	V	A75V	0.140574	0.0203293	2	FALSE	FALSE	FALSE	FALSE		1
1570	2	A	75	I	A75I	0.172626	0.00120145	2	FALSE	FALSE	FALSE	FALSE		2
1571	2	A	75	L	A75L	0.0774351	0.0151547	2	FALSE	FALSE	FALSE	FALSE		2
1572	2	A	75	F	A75F	0.201389	0.0202856	2	FALSE	FALSE	FALSE	FALSE		2
1573	2	A	75	Y	A75Y	0.185759	0.00124974	2	FALSE	FALSE	FALSE	FALSE		2
1574	2	A	75	W	A75W	0.150651	0.00914743	2	FALSE	FALSE	FALSE	FALSE		3
1575	2	A	75	stop	A75stop	-0.0272695	0.00627127	2	FALSE	FALSE	FALSE	FALSE		3
1576	2	E	76	K	E76K	0.394457	0.0499208	2	TRUE	TRUE	FALSE	FALSE	COSMIC+TCGA+ClinVar	1
1577	2	E	76	R	E76R	0.435642	0.0272021	2	FALSE	FALSE	FALSE	FALSE		2
1578	2	E	76	H	E76H	0.294303	0.0219146	2	FALSE	FALSE	FALSE	FALSE		2
1579	2	E	76	D	E76D	0.165346	0.0311866	2	FALSE	FALSE	TRUE	FALSE	ClinVar	1
1580	2	E	76	E	WT	0	0	2	FALSE	FALSE	FALSE	FALSE		0
1581	2	E	76	N	E76N	0.292746	0.00951579	2	FALSE	FALSE	FALSE	FALSE		2
1582	2	E	76	Q	E76Q	0.329122	0.0157139	2	TRUE	TRUE	TRUE	FALSE	COSMIC+TCGA+ClinVar	1
1583	2	E	76	C	E76C	0.378408	0.015004	2	FALSE	FALSE	FALSE	FALSE		3
1584	2	E	76	S	E76S	0.435763	0.022018	2	FALSE	FALSE	FALSE	FALSE		2
1585	2	E	76	T	E76T	0.321607	0.00177619	2	FALSE	FALSE	FALSE	FALSE		2
1586	2	E	76	G	E76G	0.388588	0.0149795	2	TRUE	TRUE	FALSE	FALSE	COSMIC+TCGA+ClinVar	1
1587	2	E	76	P	E76P	0.32267	0.00163652	2	FALSE	FALSE	FALSE	FALSE		2
1588	2	E	76	A	E76A	0.379004	0.00523591	2	TRUE	TRUE	TRUE	FALSE	COSMIC+TCGA+ClinVar	1
1589	2	E	76	M	E76M	0.398585	0.0117255	2	FALSE	TRUE	FALSE	FALSE	COSMIC	2
1590	2	E	76	V	E76V	0.383778	0.00232935	2	TRUE	TRUE	TRUE	FALSE	COSMIC+TCGA+ClinVar	1
1591	2	E	76	I	E76I	0.319691	0.0458619	2	FALSE	FALSE	FALSE	FALSE		3
1592	2	E	76	L	E76L	0.469149	0.0162643	2	FALSE	FALSE	FALSE	FALSE		2
1593	2	E	76	F	E76F	0.369172	0.00370145	2	FALSE	FALSE	FALSE	FALSE		3
1594	2	E	76	Y	E76Y	0.279466	0.00376372	2	FALSE	FALSE	FALSE	FALSE		2
1595	2	E	76	W	E76W	0.388488	0.0562608	2	FALSE	FALSE	FALSE	FALSE		2
1596	2	E	76	stop	E76stop	-0.0167179	0.0324446	2	FALSE	FALSE	FALSE	FALSE		1
1597	2	L	77	K	L77K	0.342562	0.028392	2	FALSE	FALSE	FALSE	FALSE		2
1598	2	L	77	R	L77R	0.38775	0.00653754	2	FALSE	FALSE	FALSE	FALSE		2
1599	2	L	77	H	L77H	0.335822	0.00315858	2	FALSE	FALSE	FALSE	FALSE		3
1600	2	L	77	D	L77D	0.25511	0.00829754	2	FALSE	FALSE	FALSE	FALSE		3
1601	2	L	77	E	L77E	0.105555	0.0111098	2	FALSE	FALSE	FALSE	FALSE		2
1602	2	L	77	N	L77N	0.202278	0.0275391	2	FALSE	FALSE	FALSE	FALSE		3
1603	2	L	77	Q	L77Q	0.0617758	0.0144765	2	FALSE	FALSE	FALSE	FALSE		2
1604	2	L	77	C	L77C	-0.158809	0.0027211	2	FALSE	FALSE	FALSE	FALSE		2
1605	2	L	77	S	L77S	-0.098771	0.0625562	2	FALSE	FALSE	FALSE	FALSE		1
1606	2	L	77	T	L77T	-0.0434415	0.00996224	2	FALSE	FALSE	FALSE	FALSE		2
1607	2	L	77	G	L77G	-0.117018	0.0277019	2	FALSE	FALSE	FALSE	FALSE		2
1608	2	L	77	P	L77P	0.324013	0.00271339	2	FALSE	FALSE	FALSE	FALSE		2
1609	2	L	77	A	L77A	-0.0975708	0.0080986	2	FALSE	FALSE	FALSE	FALSE		2
1610	2	L	77	M	L77M	-0.158279	0.0303518	2	FALSE	TRUE	FALSE	FALSE	COSMIC	1
1611	2	L	77	V	L77V	0.152657	0.0135623	2	FALSE	TRUE	FALSE	FALSE	COSMIC+TCGA	1
1612	2	L	77	I	L77I	0.00198094	0.0930832	2	FALSE	FALSE	FALSE	FALSE		2
1613	2	L	77	L	WT	0	0	2	FALSE	FALSE	FALSE	FALSE		0
1614	2	L	77	F	L77F	-0.0893823	0.0057048	2	FALSE	FALSE	FALSE	FALSE		1
1615	2	L	77	Y	L77Y	0.214871	0.00670528	2	FALSE	FALSE	FALSE	FALSE		2
1616	2	L	77	W	L77W	0.244172	0.0286747	2	FALSE	FALSE	FALSE	FALSE		1
1617	2	L	77	stop	L77stop	-0.0984128	0.0539805	2	FALSE	FALSE	FALSE	FALSE		1
1618	2	V	78	K	V78K	-0.0701851	0.000773575	2	FALSE	FALSE	FALSE	FALSE		3
1619	2	V	78	R	V78R	-0.0422751	0.00304038	2	FALSE	FALSE	FALSE	FALSE		2
1620	2	V	78	H	V78H	0.0361324	0.0250236	2	FALSE	FALSE	FALSE	FALSE		2
1621	2	V	78	D	V78D	-0.107682	0.00506073	2	FALSE	FALSE	FALSE	FALSE		1
1622	2	V	78	E	V78E	-0.069311	0.0864418	2	FALSE	FALSE	FALSE	FALSE		2
1623	2	V	78	N	V78N	-0.148397	0.0286076	2	FALSE	FALSE	FALSE	FALSE		2
1624	2	V	78	Q	V78Q	-0.0280491	0.0256836	2	FALSE	FALSE	FALSE	FALSE		3
1625	2	V	78	C	V78C	-0.0188514	0.0191275	2	FALSE	FALSE	FALSE	FALSE		2
1626	2	V	78	S	V78S	-0.0500808	0.0170686	2	FALSE	FALSE	FALSE	FALSE		2
1627	2	V	78	T	V78T	-0.00858571	0.0421837	2	FALSE	FALSE	FALSE	FALSE		2
1628	2	V	78	G	V78G	-0.00832529	0.0389478	2	FALSE	FALSE	FALSE	FALSE		1
1629	2	V	78	P	V78P	0.219411	0.0333763	2	FALSE	FALSE	FALSE	FALSE		2
1630	2	V	78	A	V78A	-0.101272	0.0189994	2	FALSE	FALSE	FALSE	FALSE		1
1631	2	V	78	M	V78M	0.210744	0.0509459	2	FALSE	FALSE	FALSE	FALSE		2
1632	2	V	78	V	WT	0	0	2	FALSE	FALSE	FALSE	FALSE		0
1633	2	V	78	I	V78I	0.0579959	0.0330071	2	FALSE	TRUE	FALSE	FALSE	COSMIC	1
1634	2	V	78	L	V78L	0.1891	0.0224295	2	FALSE	FALSE	FALSE	FALSE		1
1635	2	V	78	F	V78F	0.070821	0.0264334	2	FALSE	FALSE	FALSE	FALSE		1
1636	2	V	78	Y	V78Y	-0.00203159	0.0594989	2	FALSE	FALSE	FALSE	FALSE		2
1637	2	V	78	W	V78W	0.0293491	0.00620958	2	FALSE	FALSE	FALSE	FALSE		3
1638	2	V	78	stop	V78stop	-0.0530979	0.0100153	2	FALSE	FALSE	FALSE	FALSE		3
1639	2	Q	79	K	Q79K	0.157418	0.0155609	2	FALSE	FALSE	TRUE	FALSE	ClinVar	1
1640	2	Q	79	R	Q79R	0.245461	0.0368929	2	FALSE	TRUE	TRUE	FALSE	COSMIC+TCGA+ClinVar	1
1641	2	Q	79	H	Q79H	0.0710477	0.0221251	2	FALSE	TRUE	TRUE	FALSE	COSMIC+ClinVar	1
1642	2	Q	79	D	Q79D	0.0523813	0.0138412	2	FALSE	FALSE	FALSE	FALSE		2
1643	2	Q	79	E	Q79E	-0.0699915	0.043646	2	FALSE	FALSE	FALSE	FALSE		1
1644	2	Q	79	N	Q79N	0.0875949	0.0202856	2	FALSE	FALSE	FALSE	FALSE		2
1645	2	Q	79	Q	WT	0	0	2	FALSE	FALSE	FALSE	FALSE		0
1646	2	Q	79	C	Q79C	0.0498159	0.0085103	2	FALSE	FALSE	FALSE	FALSE		3
1647	2	Q	79	S	Q79S	0.121166	0.0150943	2	FALSE	FALSE	FALSE	FALSE		2
1648	2	Q	79	T	Q79T	0.0610917	0.00723815	2	FALSE	FALSE	FALSE	FALSE		2
1649	2	Q	79	G	Q79G	0.0633082	0.0162662	2	FALSE	FALSE	FALSE	FALSE		2
1650	2	Q	79	P	Q79P	0.100203	0.0302589	2	FALSE	FALSE	FALSE	FALSE		1
1651	2	Q	79	A	Q79A	0.0916579	0.0264608	2	FALSE	FALSE	FALSE	FALSE		2
1652	2	Q	79	M	Q79M	-0.0562902	0.0263758	2	FALSE	FALSE	FALSE	FALSE		2
1653	2	Q	79	V	Q79V	0.0393971	0.00168579	2	FALSE	FALSE	FALSE	FALSE		2
1654	2	Q	79	I	Q79I			0	FALSE	FALSE	FALSE	FALSE		3
1655	2	Q	79	L	Q79L	0.0657744	0.0312695	2	FALSE	FALSE	FALSE	FALSE		1
1656	2	Q	79	F	Q79F	0.0991484	0.00650578	2	FALSE	FALSE	FALSE	FALSE		3
1657	2	Q	79	Y	Q79Y	0.114557	0.0450985	2	FALSE	FALSE	FALSE	FALSE		2
1658	2	Q	79	W	Q79W	0.0401399	0.0488571	2	FALSE	FALSE	FALSE	FALSE		2
1659	2	Q	79	stop	Q79stop	0.0168879	0.0269688	2	FALSE	FALSE	FALSE	FALSE		1
1660	2	Y	80	K	Y80K	0.0358559	0.010125	2	FALSE	FALSE	FALSE	FALSE		2
1661	2	Y	80	R	Y80R	0.0762522	0	1	FALSE	FALSE	FALSE	FALSE		2
1662	2	Y	80	H	Y80H	-0.085234	0.0176293	2	FALSE	FALSE	FALSE	FALSE		1
1663	2	Y	80	D	Y80D	-0.180521	0.0421837	2	FALSE	FALSE	FALSE	FALSE		1
1664	2	Y	80	E	Y80E	-0.0993969	0.0345638	2	FALSE	FALSE	FALSE	FALSE		2
1665	2	Y	80	N	Y80N	0.0144255	0.00392531	2	FALSE	FALSE	FALSE	FALSE		1
1666	2	Y	80	Q	Y80Q	-0.144824	0.0381248	2	FALSE	FALSE	FALSE	FALSE		2
1667	2	Y	80	C	Y80C	-0.106141	0.0790198	2	FALSE	FALSE	FALSE	FALSE		1
1668	2	Y	80	S	Y80S	0.000724932	0.0197338	2	FALSE	FALSE	FALSE	FALSE		1
1669	2	Y	80	T	Y80T	-0.147265	0.00723815	2	FALSE	FALSE	FALSE	FALSE		2
1670	2	Y	80	G	Y80G	-0.00370694	0.0121804	2	FALSE	FALSE	FALSE	FALSE		2
1671	2	Y	80	P	Y80P	0.0318263	0.00139135	2	FALSE	FALSE	FALSE	FALSE		2
1672	2	Y	80	A	Y80A	-0.0620426	0.0325734	2	FALSE	FALSE	FALSE	FALSE		2
1673	2	Y	80	M	Y80M	-0.0794667	0.0113309	2	FALSE	FALSE	FALSE	FALSE		3
1674	2	Y	80	V	Y80V	-0.125671	0.0037673	2	FALSE	FALSE	FALSE	FALSE		2
1675	2	Y	80	I	Y80I	-0.117799	0.0232808	2	FALSE	FALSE	FALSE	FALSE		2
1676	2	Y	80	L	Y80L	-0.163988	0.0682681	2	FALSE	FALSE	FALSE	FALSE		2
1677	2	Y	80	F	Y80F	0.0291857	0.0134992	2	FALSE	TRUE	FALSE	FALSE	COSMIC	1
1678	2	Y	80	Y	WT	0	0	2	FALSE	FALSE	FALSE	FALSE		0
1679	2	Y	80	W	Y80W	0.115343	0.00259312	2	FALSE	FALSE	FALSE	FALSE		2
1680	2	Y	80	stop	Y80stop	-0.0596413	0.0253952	2	FALSE	FALSE	FALSE	FALSE		1
1681	2	Y	81	K	Y81K	-0.233071	0	1	FALSE	FALSE	FALSE	FALSE		2
1682	2	Y	81	R	Y81R	0.042968	0.0304549	2	FALSE	FALSE	FALSE	FALSE		2
1683	2	Y	81	H	Y81H	-0.00361532	0.0180118	2	FALSE	FALSE	FALSE	FALSE		1
1684	2	Y	81	D	Y81D	0.00106021	0.0219001	2	FALSE	FALSE	FALSE	FALSE		1
1685	2	Y	81	E	Y81E	-0.0356526	0.0644229	2	FALSE	FALSE	FALSE	FALSE		2
1686	2	Y	81	N	Y81N	-0.0328216	0.0256836	2	FALSE	FALSE	FALSE	FALSE		1
1687	2	Y	81	Q	Y81Q	0.0601058	0.0232004	2	FALSE	FALSE	FALSE	FALSE		2
1688	2	Y	81	C	Y81C	-0.0540997	0.0102741	2	FALSE	FALSE	FALSE	FALSE		1
1689	2	Y	81	S	Y81S	0.0155584	0.0441851	2	FALSE	FALSE	FALSE	FALSE		1
1690	2	Y	81	T	Y81T	0.0713793	0.000563688	2	FALSE	FALSE	FALSE	FALSE		2
1691	2	Y	81	G	Y81G	-0.0276382	0.0219265	2	FALSE	FALSE	FALSE	FALSE		2
1692	2	Y	81	P	Y81P	0.125447	0.000410713	2	FALSE	FALSE	FALSE	FALSE		2
1693	2	Y	81	A	Y81A	-0.0788528	0.00716481	2	FALSE	FALSE	FALSE	FALSE		2
1694	2	Y	81	M	Y81M			0	FALSE	FALSE	FALSE	FALSE		3
1695	2	Y	81	V	Y81V	-0.0732261	0.0146061	2	FALSE	FALSE	FALSE	FALSE		2
1696	2	Y	81	I	Y81I	0.137842	0.0152858	2	FALSE	FALSE	FALSE	FALSE		2
1697	2	Y	81	L	Y81L	0.0485247	0.00800646	2	FALSE	FALSE	FALSE	FALSE		2
1698	2	Y	81	F	Y81F	-0.0956591	0	1	FALSE	FALSE	FALSE	FALSE		1
1699	2	Y	81	Y	WT	0	0	2	FALSE	FALSE	FALSE	FALSE		0
1700	2	Y	81	W	Y81W	0.160858	0.021851	2	FALSE	FALSE	FALSE	FALSE		2
1701	2	Y	81	stop	Y81stop	-0.107121	0.0273161	2	FALSE	FALSE	FALSE	FALSE		1
1702	2	M	82	K	M82K			0	FALSE	FALSE	FALSE	FALSE		1
1703	2	M	82	R	M82R	0.0334168	0.0790768	2	FALSE	FALSE	FALSE	FALSE		1
1704	2	M	82	H	M82H	0.0263041	0.0115403	2	FALSE	FALSE	FALSE	FALSE		3
1705	2	M	82	D	M82D			0	FALSE	FALSE	FALSE	FALSE		3
1706	2	M	82	E	M82E	0.166691	0.0774743	2	FALSE	FALSE	FALSE	FALSE		2
1707	2	M	82	N	M82N	0.0254033	0	1	FALSE	FALSE	FALSE	FALSE		2
1708	2	M	82	Q	M82Q			0	FALSE	FALSE	FALSE	FALSE		2
1709	2	M	82	C	M82C	-0.00248567	0.007382	2	FALSE	FALSE	FALSE	FALSE		3
1710	2	M	82	S	M82S			0	FALSE	FALSE	FALSE	FALSE		2
1711	2	M	82	T	M82T	0.0128008	0.0336407	2	FALSE	TRUE	FALSE	FALSE	COSMIC	1
1712	2	M	82	G	M82G	-0.0105493	0.019278	2	FALSE	FALSE	FALSE	FALSE		2
1713	2	M	82	P	M82P	0.162213	0.0202856	2	FALSE	FALSE	FALSE	FALSE		2
1714	2	M	82	A	M82A	0.0964073	0.0179672	2	FALSE	FALSE	FALSE	FALSE		2
1715	2	M	82	M	WT	0	0	2	FALSE	FALSE	FALSE	FALSE		0
1716	2	M	82	V	M82V	0.0351797	0.00483479	2	FALSE	TRUE	FALSE	TRUE	COSMIC+TCGA+ClinVar	1
1717	2	M	82	I	M82I	0.105573	0.0119005	2	FALSE	FALSE	FALSE	TRUE	ClinVar	1
1718	2	M	82	L	M82L	-0.0807924	0.0370693	2	FALSE	FALSE	FALSE	FALSE		1
1719	2	M	82	F	M82F			0	FALSE	FALSE	FALSE	FALSE		2
1720	2	M	82	Y	M82Y	0.0628883	0	1	FALSE	FALSE	FALSE	FALSE		3
1721	2	M	82	W	M82W	0.160344	0.0118081	2	FALSE	FALSE	FALSE	FALSE		2
1722	2	M	82	stop	M82stop			0	FALSE	FALSE	FALSE	FALSE		2
1723	3	E	83	K	E83K	0.0797121	0.0366738	2	FALSE	FALSE	FALSE	FALSE		1
1724	3	E	83	R	E83R			0	FALSE	FALSE	FALSE	FALSE		2
1725	3	E	83	H	E83H	0.148789	0.032322	2	FALSE	FALSE	FALSE	FALSE		2
1726	3	E	83	D	E83D	0.067813	0.0072886	2	FALSE	FALSE	FALSE	FALSE		1
1727	3	E	83	E	WT	0	0	2	FALSE	FALSE	FALSE	FALSE		0
1728	3	E	83	N	E83N	0.0565579	0.0205815	2	FALSE	FALSE	FALSE	FALSE		2
1729	3	E	83	Q	E83Q	0.104791	0.103523	2	FALSE	FALSE	FALSE	FALSE		1
1730	3	E	83	C	E83C	0.0860488	0.0301337	2	FALSE	FALSE	FALSE	FALSE		3
1731	3	E	83	S	E83S	0.066543	0.0119406	2	FALSE	FALSE	FALSE	FALSE		2
1732	3	E	83	T	E83T	0.0937088	0.000476104	2	FALSE	FALSE	FALSE	FALSE		2
1733	3	E	83	G	E83G	0.091676	0.0307646	2	FALSE	FALSE	FALSE	FALSE		1
1734	3	E	83	P	E83P	0.133975	0.0544955	2	FALSE	FALSE	FALSE	FALSE		2
1735	3	E	83	A	E83A	0.107451	0.0313535	2	FALSE	FALSE	FALSE	FALSE		1
1736	3	E	83	M	E83M	0.0982769	0.00218102	2	FALSE	FALSE	FALSE	FALSE		3
1737	3	E	83	V	E83V	0.074105	0.00712083	2	FALSE	FALSE	FALSE	FALSE		1
1738	3	E	83	I	E83I	-0.0114491	0.0111145	2	FALSE	FALSE	FALSE	FALSE		2
1739	3	E	83	L	E83L	0.041492	0.0310012	2	FALSE	FALSE	FALSE	FALSE		2
1740	3	E	83	F	E83F	0.0187061	0.0132815	2	FALSE	FALSE	FALSE	FALSE		3
1741	3	E	83	Y	E83Y	0.0837676	0.00263141	2	FALSE	FALSE	FALSE	FALSE		2
1742	3	E	83	W	E83W	0.0705552	0.03182	2	FALSE	FALSE	FALSE	FALSE		3
1743	3	E	83	stop	E83stop	0.0643675	0.00483929	2	FALSE	FALSE	FALSE	FALSE		1
1744	3	H	84	K	H84K	-0.0859162	0.0378983	2	FALSE	FALSE	FALSE	FALSE		2
1745	3	H	84	R	H84R	-0.0489589	0.0195559	2	FALSE	FALSE	FALSE	FALSE		1
1746	3	H	84	H	WT	0	0	2	FALSE	FALSE	FALSE	FALSE		0
1747	3	H	84	D	H84D			0	FALSE	FALSE	FALSE	FALSE		1
1748	3	H	84	E	H84E	-0.0445985	0.025923	2	FALSE	FALSE	FALSE	FALSE		2
1749	3	H	84	N	H84N	-0.0544749	0.0732833	2	FALSE	FALSE	FALSE	FALSE		1
1750	3	H	84	Q	H84Q	0.103026	0.0411906	2	FALSE	FALSE	FALSE	FALSE		1
1751	3	H	84	C	H84C	-0.0741136	0.0348132	2	FALSE	FALSE	FALSE	FALSE		2
1752	3	H	84	S	H84S	-0.0890471	0.0272616	2	FALSE	FALSE	FALSE	FALSE		2
1753	3	H	84	T	H84T	-0.015547	0.00334272	2	FALSE	FALSE	FALSE	FALSE		2
1754	3	H	84	G	H84G			0	FALSE	FALSE	FALSE	FALSE		2
1755	3	H	84	P	H84P			0	FALSE	FALSE	FALSE	FALSE		1
1756	3	H	84	A	H84A	0.0106146	0.0132452	2	FALSE	FALSE	FALSE	FALSE		2
1757	3	H	84	M	H84M	0.100076	0.0354788	2	FALSE	FALSE	FALSE	FALSE		3
1758	3	H	84	V	H84V			0	FALSE	FALSE	FALSE	FALSE		2
1759	3	H	84	I	H84I	-0.0197014	0.00798074	2	FALSE	FALSE	FALSE	FALSE		2
1760	3	H	84	L	H84L	-0.106583	0.015281	2	FALSE	FALSE	FALSE	FALSE		1
1761	3	H	84	F	H84F			0	FALSE	FALSE	FALSE	FALSE		2
1762	3	H	84	Y	H84Y			0	FALSE	FALSE	FALSE	FALSE		1
1763	3	H	84	W	H84W	0.0353161	0.0164101	2	FALSE	FALSE	FALSE	FALSE		3
1764	3	H	84	stop	H84stop	-0.031318	0.0235881	2	FALSE	FALSE	FALSE	FALSE		2
1765	3	H	85	K	H85K	-0.0552914	0.032213	2	FALSE	FALSE	FALSE	FALSE		2
1766	3	H	85	R	H85R	-0.00221399	0.00447403	2	FALSE	FALSE	FALSE	FALSE		1
1767	3	H	85	H	WT	0	0	2	FALSE	FALSE	FALSE	FALSE		0
1768	3	H	85	D	H85D			0	FALSE	FALSE	FALSE	FALSE		1
1769	3	H	85	E	H85E	0.0380221	0.0383052	2	FALSE	FALSE	FALSE	FALSE		2
1770	3	H	85	N	H85N			0	FALSE	FALSE	FALSE	FALSE		1
1771	3	H	85	Q	H85Q	-0.00483759	0.0180483	2	FALSE	FALSE	FALSE	FALSE		1
1772	3	H	85	C	H85C	0.00193896	0.00215354	2	FALSE	FALSE	FALSE	FALSE		2
1773	3	H	85	S	H85S	0.123817	0.0124058	2	FALSE	FALSE	FALSE	FALSE		2
1774	3	H	85	T	H85T	0.0260496	0.0383778	2	FALSE	FALSE	FALSE	FALSE		2
1775	3	H	85	G	H85G	0.0575989	0.00747028	2	FALSE	FALSE	FALSE	FALSE		2
1776	3	H	85	P	H85P	0.0576119	0.0200808	2	FALSE	FALSE	FALSE	FALSE		1
1777	3	H	85	A	H85A	-0.00582866	0.0664227	2	FALSE	FALSE	FALSE	FALSE		2
1778	3	H	85	M	H85M	0.0216101	0.0173817	2	FALSE	FALSE	FALSE	FALSE		3
1779	3	H	85	V	H85V	0.0463245	0.0177355	2	FALSE	FALSE	FALSE	FALSE		2
1780	3	H	85	I	H85I	0.053221	0.0304155	2	FALSE	FALSE	FALSE	FALSE		2
1781	3	H	85	L	H85L	0.0802817	0.0211752	2	FALSE	FALSE	FALSE	FALSE		1
1782	3	H	85	F	H85F	-0.0160899	0.0197019	2	FALSE	FALSE	FALSE	FALSE		2
1783	3	H	85	Y	H85Y	-0.00752622	0.0477234	2	FALSE	TRUE	FALSE	FALSE	COSMIC	1
1784	3	H	85	W	H85W	0.0877766	0.0508595	2	FALSE	FALSE	FALSE	FALSE		3
1785	3	H	85	stop	H85stop	-0.0405359	0.0189196	2	FALSE	FALSE	FALSE	FALSE		2
1786	3	G	86	K	G86K	0.00903544	0	1	FALSE	FALSE	FALSE	FALSE		2
1787	3	G	86	R	G86R			0	FALSE	FALSE	FALSE	FALSE		1
1788	3	G	86	H	G86H	0.0160602	0.0226845	2	FALSE	FALSE	FALSE	FALSE		3
1789	3	G	86	D	G86D	-0.109728	0.0448603	2	FALSE	FALSE	FALSE	FALSE		2
1790	3	G	86	E	G86E	0.0457855	0.0113781	2	FALSE	FALSE	FALSE	FALSE		1
1791	3	G	86	N	G86N	-0.0206593	0.0189065	2	FALSE	FALSE	FALSE	FALSE		3
1792	3	G	86	Q	G86Q	0.0443064	0.0612136	2	FALSE	FALSE	FALSE	FALSE		2
1793	3	G	86	C	G86C			0	FALSE	FALSE	FALSE	FALSE		2
1794	3	G	86	S	G86S	0.0181306	0.0350656	2	FALSE	FALSE	FALSE	FALSE		2
1795	3	G	86	T	G86T	0.0382493	0.0183684	2	FALSE	FALSE	FALSE	FALSE		2
1796	3	G	86	G	WT	0	0	2	FALSE	FALSE	FALSE	FALSE		0
1797	3	G	86	P	G86P	0.0265185	0.0544905	2	FALSE	FALSE	FALSE	FALSE		2
1798	3	G	86	A	G86A	0.0225467	0.0154227	2	FALSE	FALSE	FALSE	FALSE		1
1799	3	G	86	M	G86M	0.10136	0.00491493	2	FALSE	FALSE	FALSE	FALSE		2
1800	3	G	86	V	G86V	0.168075	0.0322776	2	FALSE	FALSE	FALSE	FALSE		1
1801	3	G	86	I	G86I	0.212244	0.00457108	2	FALSE	FALSE	FALSE	FALSE		3
1802	3	G	86	L	G86L	0.0824931	0.00420922	2	FALSE	FALSE	FALSE	FALSE		2
1803	3	G	86	F	G86F	0.145155	0.0396883	2	FALSE	FALSE	FALSE	FALSE		3
1804	3	G	86	Y	G86Y	-0.0628826	0.0295721	2	FALSE	FALSE	FALSE	FALSE		3
1805	3	G	86	W	G86W	0.0495937	0.0148319	2	FALSE	FALSE	FALSE	FALSE		1
1806	3	G	86	stop	G86stop	-0.126422	0.0494759	2	FALSE	FALSE	FALSE	FALSE		2
1807	3	Q	87	K	Q87K	0.084835	0.007321	2	FALSE	FALSE	FALSE	FALSE		1
1808	3	Q	87	R	Q87R	0.022609	0.0346081	2	FALSE	FALSE	FALSE	FALSE		1
1809	3	Q	87	H	Q87H	0.113789	0.0270132	2	FALSE	FALSE	FALSE	FALSE		1
1810	3	Q	87	D	Q87D	-0.0325217	0.0256383	2	FALSE	FALSE	FALSE	FALSE		2
1811	3	Q	87	E	Q87E	-0.0338304	0.00374783	2	FALSE	FALSE	FALSE	FALSE		1
1812	3	Q	87	N	Q87N	0.0166623	0.000561356	2	FALSE	FALSE	FALSE	FALSE		2
1813	3	Q	87	Q	WT	0	0	2	FALSE	FALSE	FALSE	FALSE		0
1814	3	Q	87	C	Q87C	0.0879562	0.000413803	2	FALSE	FALSE	FALSE	FALSE		3
1815	3	Q	87	S	Q87S	-0.0186102	0.0039533	2	FALSE	FALSE	FALSE	FALSE		2
1816	3	Q	87	T	Q87T	0.00831135	0.00328595	2	FALSE	FALSE	FALSE	FALSE		2
1817	3	Q	87	G	Q87G	0.0326882	0.0244562	2	FALSE	FALSE	FALSE	FALSE		2
1818	3	Q	87	P	Q87P	-0.0733473	0.0529939	2	FALSE	FALSE	FALSE	FALSE		1
1819	3	Q	87	A	Q87A	0.0940888	0.0265029	2	FALSE	FALSE	FALSE	FALSE		2
1820	3	Q	87	M	Q87M	0.02944	0.0195196	2	FALSE	FALSE	FALSE	FALSE		3
1821	3	Q	87	V	Q87V	-0.00572152	0.0141792	2	FALSE	FALSE	FALSE	FALSE		2
1822	3	Q	87	I	Q87I			0	FALSE	FALSE	FALSE	FALSE		2
1823	3	Q	87	L	Q87L	0.0599508	0.0580386	2	FALSE	FALSE	FALSE	FALSE		1
1824	3	Q	87	F	Q87F	0.0256495	0.0608545	2	FALSE	FALSE	FALSE	FALSE		3
1825	3	Q	87	Y	Q87Y	0.0740545	0.0252252	2	FALSE	FALSE	FALSE	FALSE		2
1826	3	Q	87	W	Q87W	0.160793	0.0455479	2	FALSE	FALSE	FALSE	FALSE		3
1827	3	Q	87	stop	Q87stop	-0.0204797	0.0704071	2	FALSE	FALSE	FALSE	FALSE		1
1828	3	L	88	K	L88K	-0.0380404	0.0311056	2	FALSE	FALSE	FALSE	FALSE		2
1829	3	L	88	R	L88R	-0.104037	0	1	FALSE	FALSE	FALSE	FALSE		2
1830	3	L	88	H	L88H	0.0839689	0.0052267	2	FALSE	FALSE	FALSE	FALSE		3
1831	3	L	88	D	L88D	0.0192125	0.0316529	2	FALSE	FALSE	FALSE	FALSE		3
1832	3	L	88	E	L88E	0.00566102	0.0126396	2	FALSE	FALSE	FALSE	FALSE		2
1833	3	L	88	N	L88N	0.0299521	0.0162122	2	FALSE	FALSE	FALSE	FALSE		3
1834	3	L	88	Q	L88Q	-0.133038	0.00597678	2	FALSE	FALSE	FALSE	FALSE		2
1835	3	L	88	C	L88C	0.0390656	0.00956706	2	FALSE	FALSE	FALSE	FALSE		2
1836	3	L	88	S	L88S	-0.0850815	0.0146014	2	FALSE	FALSE	FALSE	FALSE		1
1837	3	L	88	T	L88T	0.0396136	0.0281743	2	FALSE	FALSE	FALSE	FALSE		2
1838	3	L	88	G	L88G	0.0758723	0.0545316	2	FALSE	FALSE	FALSE	FALSE		2
1839	3	L	88	P	L88P	0.00419489	0.0325675	2	FALSE	FALSE	FALSE	FALSE		2
1840	3	L	88	A	L88A	0.0511631	0.0514977	2	FALSE	FALSE	FALSE	FALSE		2
1841	3	L	88	M	L88M	-0.0473871	0	1	FALSE	FALSE	FALSE	FALSE		2
1842	3	L	88	V	L88V	0.104425	0.0479761	2	FALSE	FALSE	FALSE	FALSE		1
1843	3	L	88	I	L88I	0.0350957	0.0141262	2	FALSE	FALSE	FALSE	FALSE		1
1844	3	L	88	L	WT	0	0	2	FALSE	FALSE	FALSE	FALSE		0
1845	3	L	88	F	L88F	0.0244859	0.0127104	2	FALSE	FALSE	FALSE	FALSE		1
1846	3	L	88	Y	L88Y	-0.0624915	0	1	FALSE	FALSE	FALSE	FALSE		2
1847	3	L	88	W	L88W	0.0726417	0.00475884	2	FALSE	FALSE	FALSE	FALSE		2
1848	3	L	88	stop	L88stop	-0.0440487	0.0268802	2	FALSE	FALSE	FALSE	FALSE		1
1849	3	K	89	K	WT	0	0	2	FALSE	FALSE	FALSE	FALSE		0
1850	3	K	89	R	K89R	0.0208123	0.0166067	2	FALSE	FALSE	FALSE	FALSE		1
1851	3	K	89	H	K89H	-0.00787167	0.0141714	2	FALSE	FALSE	FALSE	FALSE		2
1852	3	K	89	D	K89D	0.0262268	0.0518002	2	FALSE	FALSE	FALSE	FALSE		2
1853	3	K	89	E	K89E	0.0659599	0.0156767	2	FALSE	FALSE	FALSE	FALSE		1
1854	3	K	89	N	K89N	0.013298	0.0657435	2	FALSE	FALSE	FALSE	FALSE		1
1855	3	K	89	Q	K89Q	0.0269267	0.0418214	2	FALSE	FALSE	FALSE	FALSE		1
1856	3	K	89	C	K89C	0.0295357	0.0174584	2	FALSE	FALSE	FALSE	FALSE		3
1857	3	K	89	S	K89S	0.075612	0.0103693	2	FALSE	FALSE	FALSE	FALSE		2
1858	3	K	89	T	K89T	0.0197801	0.0320006	2	FALSE	FALSE	FALSE	FALSE		1
1859	3	K	89	G	K89G	0.00883577	0.00834519	2	FALSE	FALSE	FALSE	FALSE		2
1860	3	K	89	P	K89P	0.0710896	0.00670265	2	FALSE	FALSE	FALSE	FALSE		2
1861	3	K	89	A	K89A	0.0560428	0.0253043	2	FALSE	FALSE	FALSE	FALSE		2
1862	3	K	89	M	K89M	-0.0299412	0.0116819	2	FALSE	FALSE	FALSE	FALSE		2
1863	3	K	89	V	K89V	0.0192085	0.0420988	2	FALSE	FALSE	FALSE	FALSE		2
1864	3	K	89	I	K89I	0.0356346	0.0135509	2	FALSE	FALSE	FALSE	FALSE		1
1865	3	K	89	L	K89L	0.0647404	0.0198021	2	FALSE	FALSE	FALSE	FALSE		2
1866	3	K	89	F	K89F	0.0758926	0.00336899	2	FALSE	FALSE	FALSE	FALSE		3
1867	3	K	89	Y	K89Y	-0.0347101	0.00750041	2	FALSE	FALSE	FALSE	FALSE		2
1868	3	K	89	W	K89W	0.117736	0.0167815	2	FALSE	FALSE	FALSE	FALSE		3
1869	3	K	89	stop	K89stop	0.0422025	0.00810569	2	FALSE	FALSE	FALSE	FALSE		1
1870	3	E	90	K	E90K	-0.00377491	0.0189999	2	FALSE	FALSE	FALSE	FALSE		1
1871	3	E	90	R	E90R	0.081816	0.0184662	2	FALSE	FALSE	FALSE	FALSE		2
1872	3	E	90	H	E90H	0.000641993	0.0199191	2	FALSE	FALSE	FALSE	FALSE		2
1873	3	E	90	D	E90D	0.0638282	0.068663	2	FALSE	FALSE	FALSE	FALSE		1
1874	3	E	90	E	WT	0	0	2	FALSE	FALSE	FALSE	FALSE		0
1875	3	E	90	N	E90N	-0.0545971	0.0139045	2	FALSE	FALSE	FALSE	FALSE		2
1876	3	E	90	Q	E90Q	0.0347656	0.00633996	2	FALSE	FALSE	FALSE	FALSE		1
1877	3	E	90	C	E90C	0.067273	0.0252373	2	FALSE	FALSE	FALSE	FALSE		3
1878	3	E	90	S	E90S			0	FALSE	FALSE	FALSE	FALSE		2
1879	3	E	90	T	E90T	0.0737151	0.0224112	2	FALSE	FALSE	FALSE	FALSE		2
1880	3	E	90	G	E90G	-0.03602	0.010606	2	FALSE	FALSE	FALSE	FALSE		1
1881	3	E	90	P	E90P	-0.0473852	0.0112685	2	FALSE	FALSE	FALSE	FALSE		2
1882	3	E	90	A	E90A	0.0245069	0.030156	2	FALSE	FALSE	FALSE	FALSE		1
1883	3	E	90	M	E90M	0.0836569	0.0244554	2	FALSE	FALSE	FALSE	FALSE		2
1884	3	E	90	V	E90V	0.0348774	0.00694698	2	FALSE	FALSE	FALSE	FALSE		1
1885	3	E	90	I	E90I	0.0413398	0.026832	2	FALSE	FALSE	FALSE	FALSE		3
1886	3	E	90	L	E90L			0	FALSE	FALSE	FALSE	FALSE		2
1887	3	E	90	F	E90F	0.0479319	0.0162749	2	FALSE	FALSE	FALSE	FALSE		3
1888	3	E	90	Y	E90Y	0.0391275	0.00219786	2	FALSE	FALSE	FALSE	FALSE		2
1889	3	E	90	W	E90W	-0.0193269	0.018657	2	FALSE	FALSE	FALSE	FALSE		2
1890	3	E	90	stop	E90stop	0.0144696	0.0492052	2	FALSE	FALSE	FALSE	FALSE		1
1891	3	K	91	K	WT	0	0	2	FALSE	FALSE	FALSE	FALSE		0
1892	3	K	91	R	K91R	-0.0198028	0.00183377	2	FALSE	FALSE	FALSE	TRUE	ClinVar	1
1893	3	K	91	H	K91H	0.00364026	0.00574061	2	FALSE	FALSE	FALSE	FALSE		2
1894	3	K	91	D	K91D	-0.0174583	0.0101068	2	FALSE	FALSE	FALSE	FALSE		2
1895	3	K	91	E	K91E	0.0553049	0.025629	2	FALSE	FALSE	FALSE	FALSE		1
1896	3	K	91	N	K91N	-0.0397204	0.0061936	2	FALSE	TRUE	FALSE	FALSE	COSMIC	1
1897	3	K	91	Q	K91Q	0.00495131	0.0347455	2	FALSE	FALSE	FALSE	FALSE		1
1898	3	K	91	C	K91C	0.0533308	0.0124081	2	FALSE	FALSE	FALSE	FALSE		3
1899	3	K	91	S	K91S	0.0414432	0.00414575	2	FALSE	FALSE	FALSE	FALSE		2
1900	3	K	91	T	K91T	0.0048279	0.0159318	2	FALSE	FALSE	FALSE	FALSE		1
1901	3	K	91	G	K91G	-0.0527971	0.0110738	2	FALSE	FALSE	FALSE	FALSE		2
1902	3	K	91	P	K91P	-0.0702826	0.0560585	2	FALSE	FALSE	FALSE	FALSE		2
1903	3	K	91	A	K91A	-0.0397932	0.00836143	2	FALSE	FALSE	FALSE	FALSE		2
1904	3	K	91	M	K91M	0.0721007	0.00561164	2	FALSE	FALSE	FALSE	FALSE		1
1905	3	K	91	V	K91V	-0.0221427	0.0166964	2	FALSE	FALSE	FALSE	FALSE		2
1906	3	K	91	I	K91I	0.0639141	0.000468983	2	FALSE	FALSE	FALSE	FALSE		2
1907	3	K	91	L	K91L	0.0584027	0.030025	2	FALSE	FALSE	FALSE	FALSE		2
1908	3	K	91	F	K91F	0.0462144	0.00658813	2	FALSE	FALSE	FALSE	FALSE		3
1909	3	K	91	Y	K91Y	0.029158	0.00554667	2	FALSE	FALSE	FALSE	FALSE		2
1910	3	K	91	W	K91W	0.0306472	0.0582692	2	FALSE	FALSE	FALSE	FALSE		2
1911	3	K	91	stop	K91stop	-0.0472285	0.00835576	2	FALSE	FALSE	FALSE	FALSE		1
1912	3	N	92	K	N92K	0.0606938	0.0179308	2	FALSE	FALSE	FALSE	FALSE		1
1913	3	N	92	R	N92R	-0.00394182	0.00130892	2	FALSE	FALSE	FALSE	FALSE		2
1914	3	N	92	H	N92H			0	FALSE	FALSE	FALSE	FALSE		1
1915	3	N	92	D	N92D	0.086467	0.0120648	2	FALSE	FALSE	FALSE	FALSE		1
1916	3	N	92	E	N92E	0.0257101	0.0212702	2	FALSE	FALSE	FALSE	FALSE		2
1917	3	N	92	N	WT	0	0	2	FALSE	FALSE	FALSE	FALSE		0
1918	3	N	92	Q	N92Q	0.0205057	0.0269903	2	FALSE	FALSE	FALSE	FALSE		2
1919	3	N	92	C	N92C	0.0263527	0.000817547	2	FALSE	FALSE	FALSE	FALSE		2
1920	3	N	92	S	N92S	-0.000437108	0.0111619	2	FALSE	FALSE	FALSE	FALSE		1
1921	3	N	92	T	N92T	0.00937372	0.00876186	2	FALSE	FALSE	FALSE	FALSE		1
1922	3	N	92	G	N92G	0.0186162	0.0239597	2	FALSE	FALSE	FALSE	FALSE		2
1923	3	N	92	P	N92P	0.0418446	0.0116465	2	FALSE	FALSE	FALSE	FALSE		2
1924	3	N	92	A	N92A	0.0276316	0.0278536	2	FALSE	FALSE	FALSE	FALSE		2
1925	3	N	92	M	N92M	0.00886612	0.0382395	2	FALSE	FALSE	FALSE	FALSE		2
1926	3	N	92	V	N92V	0.0700776	0.0203029	2	FALSE	FALSE	FALSE	FALSE		2
1927	3	N	92	I	N92I	0.0579365	0.0247759	2	FALSE	FALSE	FALSE	FALSE		1
1928	3	N	92	L	N92L	0.0962676	0.000494199	2	FALSE	FALSE	FALSE	FALSE		2
1929	3	N	92	F	N92F	0.0118509	0.0262834	2	FALSE	FALSE	FALSE	FALSE		2
1930	3	N	92	Y	N92Y	-0.00902455	0.0338536	2	FALSE	FALSE	FALSE	FALSE		1
1931	3	N	92	W	N92W	0.0153497	0.0318025	2	FALSE	FALSE	FALSE	FALSE		3
1932	3	N	92	stop	N92stop	-0.036656	0.00344373	2	FALSE	FALSE	FALSE	FALSE		2
1933	3	G	93	K	G93K	-0.0646487	0.0017378	2	FALSE	FALSE	FALSE	FALSE		2
1934	3	G	93	R	G93R	0.00329404	0.00880118	2	FALSE	FALSE	FALSE	FALSE		1
1935	3	G	93	H	G93H	0.0498701	0.00533553	2	FALSE	FALSE	FALSE	FALSE		3
1936	3	G	93	D	G93D	-0.0353756	0.0233093	2	FALSE	FALSE	FALSE	FALSE		2
1937	3	G	93	E	G93E	-0.087321	0.0620346	2	FALSE	FALSE	FALSE	FALSE		1
1938	3	G	93	N	G93N	-0.0377753	0.0416112	2	FALSE	FALSE	FALSE	FALSE		3
1939	3	G	93	Q	G93Q	-0.00894906	0.109998	2	FALSE	FALSE	FALSE	FALSE		2
1940	3	G	93	C	G93C	0.0001001	0.00235527	2	FALSE	FALSE	FALSE	FALSE		2
1941	3	G	93	S	G93S	0.0318496	0.00371059	2	FALSE	FALSE	FALSE	FALSE		2
1942	3	G	93	T	G93T	-0.0342047	0.0405172	2	FALSE	FALSE	FALSE	FALSE		2
1943	3	G	93	G	WT	0	0	2	FALSE	FALSE	FALSE	FALSE		0
1944	3	G	93	P	G93P	0.0143736	0.0262133	2	FALSE	FALSE	FALSE	FALSE		2
1945	3	G	93	A	G93A	0.0221741	0.00550683	2	FALSE	FALSE	FALSE	FALSE		1
1946	3	G	93	M	G93M	-0.0513582	0.0353818	2	FALSE	FALSE	FALSE	FALSE		3
1947	3	G	93	V	G93V	-0.0142337	0.0307342	2	FALSE	FALSE	FALSE	FALSE		1
1948	3	G	93	I	G93I			0	FALSE	FALSE	FALSE	FALSE		2
1949	3	G	93	L	G93L	-0.0321265	0.00479571	2	FALSE	FALSE	FALSE	FALSE		2
1950	3	G	93	F	G93F			0	FALSE	FALSE	FALSE	FALSE		3
1951	3	G	93	Y	G93Y	0.00838066	0.0641126	2	FALSE	FALSE	FALSE	FALSE		3
1952	3	G	93	W	G93W	-0.0296619	0.0249892	2	FALSE	FALSE	FALSE	FALSE		2
1953	3	G	93	stop	G93stop			0	FALSE	FALSE	FALSE	FALSE		1
1954	3	D	94	K	D94K			0	FALSE	FALSE	FALSE	FALSE		2
1955	3	D	94	R	D94R	0.0791683	0.0109122	2	FALSE	FALSE	FALSE	FALSE		2
1956	3	D	94	H	D94H	-0.0349909	0.0260111	2	FALSE	FALSE	FALSE	FALSE		1
1957	3	D	94	D	WT	0	0	2	FALSE	FALSE	FALSE	FALSE		0
1958	3	D	94	E	D94E	0.0419113	0.0422338	2	FALSE	FALSE	FALSE	FALSE		1
1959	3	D	94	N	D94N	-0.0590337	0.024079	2	FALSE	FALSE	FALSE	FALSE		1
1960	3	D	94	Q	D94Q			0	FALSE	FALSE	FALSE	FALSE		2
1961	3	D	94	C	D94C	-0.0932227	0.0106022	2	FALSE	FALSE	FALSE	FALSE		2
1962	3	D	94	S	D94S	-0.00638301	0.0229227	2	FALSE	FALSE	FALSE	FALSE		2
1963	3	D	94	T	D94T	-0.0848854	0.00320043	2	FALSE	FALSE	FALSE	FALSE		2
1964	3	D	94	G	D94G	-0.0645053	0.0179035	2	FALSE	FALSE	FALSE	FALSE		1
1965	3	D	94	P	D94P	0.0311489	0.0125982	2	FALSE	FALSE	FALSE	FALSE		2
1966	3	D	94	A	D94A	0.0480773	0.00854039	2	FALSE	FALSE	FALSE	FALSE		1
1967	3	D	94	M	D94M	-0.0687718	0.000266503	2	FALSE	FALSE	FALSE	FALSE		3
1968	3	D	94	V	D94V	0.0022869	0.00901187	2	FALSE	FALSE	FALSE	FALSE		1
1969	3	D	94	I	D94I	0.116787	0.0367407	2	FALSE	FALSE	FALSE	FALSE		2
1970	3	D	94	L	D94L	0.0201852	0.00749566	2	FALSE	FALSE	FALSE	FALSE		2
1971	3	D	94	F	D94F	0.0232072	0.0126505	2	FALSE	FALSE	FALSE	FALSE		2
1972	3	D	94	Y	D94Y	-0.0184465	0.00924267	2	FALSE	FALSE	FALSE	FALSE		1
1973	3	D	94	W	D94W	-0.0285981	0.00674355	2	FALSE	FALSE	FALSE	FALSE		3
1974	3	D	94	stop	D94stop	0.133932	0	1	FALSE	FALSE	FALSE	FALSE		2
1975	3	V	95	K	V95K	-0.0920787	0.0567336	2	FALSE	FALSE	FALSE	FALSE		3
1976	3	V	95	R	V95R			0	FALSE	FALSE	FALSE	FALSE		2
1977	3	V	95	H	V95H	-0.0610722	0.0537486	2	FALSE	FALSE	FALSE	FALSE		2
1978	3	V	95	D	V95D	-0.00523306	0.0175055	2	FALSE	TRUE	FALSE	FALSE	COSMIC	1
1979	3	V	95	E	V95E	0.046527	0.0313866	2	FALSE	FALSE	FALSE	FALSE		2
1980	3	V	95	N	V95N	-0.0182228	0.0342227	2	FALSE	FALSE	FALSE	FALSE		2
1981	3	V	95	Q	V95Q	0.0023672	0.0182262	2	FALSE	FALSE	FALSE	FALSE		3
1982	3	V	95	C	V95C			0	FALSE	FALSE	FALSE	FALSE		2
1983	3	V	95	S	V95S	-0.0252788	0.0371701	2	FALSE	FALSE	FALSE	FALSE		2
1984	3	V	95	T	V95T	-0.152311	0.033256	2	FALSE	FALSE	FALSE	FALSE		2
1985	3	V	95	G	V95G	-0.0723563	0.0156899	2	FALSE	FALSE	FALSE	FALSE		1
1986	3	V	95	P	V95P	0.0057109	0.0153511	2	FALSE	FALSE	FALSE	FALSE		2
1987	3	V	95	A	V95A	-0.0294534	0.00463375	2	FALSE	FALSE	FALSE	FALSE		1
1988	3	V	95	M	V95M			0	FALSE	FALSE	FALSE	FALSE		2
1989	3	V	95	V	WT	0	0	2	FALSE	FALSE	FALSE	FALSE		0
1990	3	V	95	I	V95I	0.0432287	0.00305785	2	FALSE	FALSE	FALSE	TRUE	ClinVar	1
1991	3	V	95	L	V95L	-0.043724	0.0423497	2	FALSE	FALSE	FALSE	FALSE		1
1992	3	V	95	F	V95F			0	FALSE	FALSE	FALSE	FALSE		1
1993	3	V	95	Y	V95Y	0.0205614	0.0609486	2	FALSE	FALSE	FALSE	FALSE		2
1994	3	V	95	W	V95W	-0.00526929	0.020763	2	FALSE	FALSE	FALSE	FALSE		3
1995	3	V	95	stop	V95stop	-0.0843108	0.0166851	2	FALSE	FALSE	FALSE	FALSE		3
1996	3	I	96	K	I96K	0.00847069	0	1	FALSE	FALSE	FALSE	FALSE		2
1997	3	I	96	R	I96R	0.021072	0.0405172	2	FALSE	FALSE	FALSE	FALSE		2
1998	3	I	96	H	I96H	-0.0688999	0.0274498	2	FALSE	FALSE	FALSE	FALSE		2
1999	3	I	96	D	I96D	0.015284	0.013447	2	FALSE	FALSE	FALSE	FALSE		2
[truncated: 10,454 more rows]

## Sheet: SHP2-FL_vSrc-FL_matrix
	1	2	3	4	5	6	7	8	9	10	11	12	13	14	15	16	17	18	19	20	21	22	23	24	25	26	27	28	29	30	31	32	33	34	35	36	37	38	39	40	41	42	43	44	45	46	47	48	49
	M	T	S	R	R	W	F	H	P	N	I	T	G	V	E	A	E	N	L	L	L	T	R	G	V	D	G	S	F	L	A	R	P	S	K	S	N	P	G	D	F	T	L	S	V	R	R	N	G
K	-0.0251047	-0.0481975	-0.0289911	0.0593673	-0.0882596	0.371825	0.328932	0.229601	0.160649	-0.065908	0.267265	0.122412	-0.0871896	-0.052179	0.220391	0.472045	0.184888	0.0432525	0.255663	0.542252	0.0540827	-0.0420795	0.0383551	0.347345	0.0292024	0.224426	0.314078	0.33345	0.71396	0.577339	0.392868	0.184121	0.0339262	0.162562	0		0.0642717	0.0284182			0.23674	-0.124668	0.417576	0.71133	0.621647	0.0803076	0.0113695	0.127871	-0.0724269
R	-0.0754764	0.0388108	-0.000510005	0	0	0.373402	0.216272	0.231452	-0.0392138	0.0191418	0.290625	0.0794347	0.0492267	-0.0273273	0.196625	0.510951	0.236025	0.0327544	0.227538	0.385019	-0.0169351	-0.0330832	0	0.373823	-0.0146343	0.428955	0.403149	0.377157	0.775089	0.653344	0.413306	0	-0.0235228	0.161136	-0.0367101	-0.0793891	0.234895	-0.00659101	0.154276	0.196859	0.263958	-0.134006	0.566041	0.753001	0.774793	0	0	-0.111732	0.000788478
H	-0.0900637	-0.0320478	-0.0126314	-0.0159607	0.0521712	0.320982	0.265693	0	0.00117309	0.0720477	0.222041	0.223032	-0.0157895	-0.065611	0.13648	0.409587	0.258032	-0.0120223	0.258921	0.347696	0.0229327	-0.0632224	0.0311387	0.338879	0.038687	-0.0334038	0.267012	0.124909	0.444246	0.446811	0.388407	-0.052879	-0.0256154	-0.128409	-0.0345322	0.147267	0.00615152	0.129121	-0.10639	0.131769	0.0573483	-0.116713	0.520073	-0.129374	0.231893	-0.0317137	-0.0373392	0.0372549	-0.0749082
D	0.14117	-0.141194	-0.0396827	-0.0338544	-0.0400952	0.231106	0.180609	0.107131	0.298481	-0.0558203	0.250412	0.0984946	0.0278064	-0.0258956	-0.0274583	0.350769	0.0728346	0.0124041	0.149921	0.302904	0.0810925	0.0183305	-0.0383103	0.307271	-0.0107213	0	0.36115	0.241097	0.615272	0.480241	0.374635	0.187948	-0.0544151	0.054382	-0.00303117	-0.0524167	-0.102144	-0.0765941	0.00498444	0	0.205577	0.0644688	0.406801	0.0773483	0.240204	0.0082453	-0.0998357	-0.00232051	0.0240351
E	-0.0305192	-0.014033	-0.0623542	0.16566	-0.0698566	0.291823	0.289291	0.160282	0.091564	0.129656	0.20817	0.0161904	-0.0736659	-0.133282	0	0.264081	0	-0.0426529	0.0393717	0.14803	-0.0362618	-0.0436059	-0.0972535	0.303406	-0.0515243	-0.0289156	0.211385	0.226746	0.611277	0.490399	0.195261	0.168408	-0.00081819	-0.0114278	0.0145181	-0.133229	-0.0754263	0.00581375	0.238471	-0.101899	0.142661	-0.0492984	0.155869	-0.0973773	0.457521	0.00631217	0.110365	-0.0304075	-0.126686
N	-0.0897077	0.00391954	0.0454804	-0.0495948	-0.10627	0.31722	0.27281	0.114894	0.159404	0	0.4143	0.0343725	-0.0892436	-0.0355017	0.223974	0.408184	0.134654	0	0.198329	0.357097	0.0535957	-0.0570385	-0.0562807	0.370053	0.0037444	-0.0237974	0.256583	0.157266	0.593165	0.346815	0.278445	0.186424	-0.00475338	-0.101728	-0.0227414	0.00769607	0	-0.0128048	-0.0326921	-0.0179916	0.00423059	-0.0342513	0.476503	-0.115362	0.257578	0.0522466	0.120724	0	-0.00941177
Q	-0.0521814	-0.0121281	-0.00823043	0.0497048	-0.0747789	0.370001	0.263572	0.144623	-0.0542603	-0.0325949	0.248231	0.172813	0.0157502	0.0746027	-0.016712	0.318915	0.17943	-0.0153707	0.0776522	0.305152	-0.0073634	0.00628619	0.0309765	0.360699	-0.0293157	0.211362	0.173294	0.0852732	0.669291	0.338105	0.207913	0.114343	0.059844	0.0163997	0.181053	0.103967	-0.00896027	0.0518936		-0.0320005	0.0707917	-0.0567495	0.399997	0.212866	0.572876	-0.0256942	-0.0379745	0.088379	-0.0104921
C	-0.108418	0.104401	-0.0619496	-0.119767	-0.0683339	0.33329	0.18028	0.0244755	0.161081	0.108561	-0.0777578	0.0161712	-0.0166965	-0.0188448	0.134775	0.0708721	0.123705	0.000879993	0.274484	0.202544	0.073717	-0.00992249	-0.0273556	0.164456	-0.0279136	0.0986479	0.230826	0.0420882	0.230436	0.0728074	-0.0603657	0.00347255	-0.0487138	-0.0469079	0.0222808	-0.00665151	0.033061	-0.0338392	-0.151703	-0.0661727	-0.00948107	0.00858343	0.207604	0.00755043	-0.0320293	0.0303676	0.0178763	-0.0229398	-0.0438651
S	-0.160924	-0.0581468	0	0.0633502	-0.0128731	0.34831	0.12617	0.122635	0.0080058	-0.0386399	0.232636	0.0242141	0.0658201	0.0328225	0.168248	0.12106	0.114641	-0.00678484	0.138456	0.286986	0.0174554	-0.0699615	-0.010491	0.242871	-0.10664	0.110723	0.3575	0	0.4516	0.323967	0.208359	-0.0357957	-0.0214742	0	0.018531	0	0.0327158	-0.040834	0.150267	0.156099	0.0606163	0.0379652	0.341887	0	0.467529	-0.0404589	0.0311571	-0.00898539	-0.0492946
T	-0.0978753	0	0.048709	0.0567435	-0.104629	0.255423	0.271032	0.232634	-0.0295141	0.0405129	0.13702	0	0.0398489	-0.016922	0.103888	0.131305	0.0160625	0.0215184	0.198989	0.376304	0.0243127	0	-0.0743024	0.398469	-0.108665	0.114276	0.328746	0.0457835	0.49046	0.289197	0.0849639	-0.0200945	-0.0545202	0.0229461	-0.0238304	-0.0439059	0.123418	-0.0246211	-0.0245657	-0.0232083	0.00869124	0	0.377337	0.0102388	0.273359	-0.0442744	-0.00623469	0.0396563	0.0161417
G	-0.15504	-0.0512629	0.0268608	0.238876	0.00739217	0.19296	0.255719	0.0822849	-0.0414068	-0.00888727	0.253821	-0.040978	0	-0.0156551	0.117301	0.235933	0.163174	0.102448	0.184155	0.283789	0.0548177	0.0365755	-0.020125	0	-0.0123388	0.267223	0	0.205051	0.336561	0.404344	0.0692554	0.0153027	-0.0541404	0.0407427	-0.0552604	0.0456445	-0.023152	0.00344004	0	0.00277941	0.359726	0.164469	0.379952	0.0166496	0.122997	0.0315763	0.0116704	-0.0302632	0
P	-0.0967449	0.126951	-0.0374275	0.0371319	-0.054006	0.284458	0.385061	0.232323	0	0.203247	0.228967	0.215577	0.132677	0.156967	0.4539	0.326679	0.438319	0.341851	0.379993	0.488881	0.472008	0.342689	0.142037	0.31216	0.184022	0.0427377	0.489123	0.463682	0.705518	0.739082	0.32193	0.449497	0	0.249737	0.0241168	0.00993146	-0.0753664	0	0.0584782	0.341714	0.0770815	0.72885	0.770237	0.376396	0.370091	0.153996	0.00766694	0.0463686	0.0105454
A	-0.12106	-0.0147337	-0.0030431	0.0808522	-0.0839831	0.396674	0.350544	0.0396604	0.0208944	0.119067	0.0374448	0.0972432	-0.0217986	-0.0565344	0.0380662	0	0.0883658	-0.00639654	0.0227821	0.21359	-0.0335782	0.00378992	-0.0259983	0.233838	-0.0192971	0.173977	0.183724	-0.00439512	0.311844	0.310914	0	-0.035101	-0.0978968	-0.0247895	0.029169	-0.00469382	0.0669519	-0.0410716	0.244982	-0.0283929	0.129881	0.10296	0.535707	0.143348	0.0246099	-0.0155061	-0.114723	0.0122653	-0.145946
M	0	0.0798469	-0.0348748	0.0306165	0.287183	0.432813	-0.00144033	-0.0180704	0.00481649	0.0331836	-0.0705	0.212683	-0.00119199	-0.0720768	0.0768395	0.371799	0.253277	0.0272307	0.0564711	0.318375	-0.0429368	0.0140935	-0.135599	0.291291	-0.0345512	0.353085	0.355279	0.032399	0.317094	0.00163178	-0.00894627	-0.0304071	0.0155945	-0.00467357	-0.00272789	-0.0586528	-0.00409337	0.0136721	0.0400964	-0.136143	0.104844	-0.104648	0.0553993	-0.0789881	0.371252	-0.0116765	-0.0519332	0.0959718	-0.0726894
V	-0.0595375	0.0573604	-0.114621	-0.0523797	-0.0264024	0.258378	0.0712966	0.0153354	0.111962	0.0750369	0.101399	0.0932858	-0.0289577	0	0.122285	0.220247	0.146835	-0.0367315	0.0716765	0.178479	-0.013954	0.0149868	0.19504	0.312151	0	0.105122	0.385928	0.254033	0.299575	0.114013	-0.0430979	0.0137445	0.0120489	0.101624	0.114312	-0.0221955	-0.0384988	0.0319523	-0.067083	0.0779732	-0.0183306	-0.0440454	0.0962237	-0.00594823	0	-0.0595041	-0.194673	0.171629	-0.0226626
I	-0.0609377	0.474095	0.0901539	-0.0840079	-0.0410738	0.26508	0.0277923	-0.0117497	0.0506235	0.215496	0	0.114598	-0.0301819	0.00454167	0.164031	0.289724	0.181637	0.00355382	0.0314903	0.247172	-0.0366084	0.0102029	0.00345549	0.32556	-0.0639426	0.169655	0.436381	0.233634	0.441357	0.000193109	-0.072344	-0.0103328	-0.0476841	0.0765519	-0.0092436	-0.132928	-0.0576376	0.0330343	0.0596432		-0.0636599	0.0988737	0.0724529	0.125573	-0.0635669	0.0188805	0.0368246	0.0512181	0.0095687
L	-0.115036	0.356636	-0.00794887	0.0540332	-0.0590743	0.365937	0.0188903	0.0724524	0.0305059	0.0301624	-0.035294	0.298083	0.0122527	0.0159251	0.133978	0.234014	0.218295	-0.0580719	0	0	0	-0.0330891	-0.0132121	0.305074	-0.011105	0.307787	0.315128	0.216048	0.365438	0	-0.0165502	-0.00187131	0.0155116	0.0393839	-0.0367339	0.126791	0.00827175	0.047846	0.0254225	0.125219	-0.057227	0.0386962	0	-0.12641	0.257482	-0.172503	0.0392143	-0.0125697	-0.0945819
F	0.0928353	-0.0337477	-0.0632203	-0.00570681	-0.0492371	0.206041	0	-0.0703992	0.106378	0.111225	0.221099	0.359864	-0.0119423	0.00155093	0.227443	0.378758	0.370536	0.00936202	0.0203563	0.271546	0.0719411	0.0936249	0.000296078	0.291863	-0.0241752	0.266266	0.326033	0.18499	0	0.268195	-0.0970156	0.00928465	0.0402976	0.152861	-0.0747728	0.0756662	-0.00902128	0.0344937	0.298524		0		0.156759	0.0904314	0.113744	-0.0274514	-0.114274	0.0147545	-0.0513091
Y	-0.0868588	0.0405358	-0.0896196	-0.0520132	-0.0129847	0.162478	0.00860695	0.00288047	0.227044	0.0162551	0.500062	0.267401	-0.0514351	-0.0251996	0.229043	0.36033	0.373279	0.0119061	0.164704	0.500249	0.00803452	-0.0100797	-0.0326675	0.376823	0.00426687	0.132667	0.349399	0.149391	0.0937967	0.300298	0.228666	-0.0576506	-0.0945398	0.0980472	0.0587201	-0.00219346	-0.0144724	0.0158235			-0.0597672	0.120437	0.475844	-0.121829	0.202808	-0.0115992	-0.0615612	0.0309347	-0.118688
W	-0.0606764	0.00423001	-0.0825032	-0.00818327	-0.0240561	0	-0.0268988	-0.00621096	-0.083853	-0.0349177	0.28366	0.295861	0.0233554	0.0374695	0.251785	0.352563	0.216535	0.048093	0.169419	0.333671	0.0687121	0.0818958	-0.137297	0.300607	0.0899833	0.237499	0.222903	0.235888	0.0386686	0.513938	0.312474	-0.0338971	-0.0797844	0.165763	-0.046038	-0.00999384	0.0163258	-0.0027951	-0.00039497	-0.0526863	0.0357478	-0.194324	0.383701	0.0579432	0.340751	0.0400703	-0.0779372	0.0853132	-0.0185564
*		-0.0653779	-0.127289	-0.168362	-0.0885024	-0.0956282	0.0620897	-0.113318	-0.108211	0.0821399	0.112384	-0.0144787	-0.0930934	-0.122088	-0.049584	0.0695482	-0.015636	-0.0263676	-0.127883	-0.0408234	-0.0859746	-0.0303514	-0.0375306	-0.117383	-0.115189	0.148926	0.0900216	-0.0379096	-0.0833081	-0.048007	-0.0462512	-0.0460742	0.0462045	-0.113528	-0.0624961		-0.0497544	-0.0663689			-0.0640771	-0.185214	-0.0538809	-0.0545219	-0.195158	-0.0975826	-0.00532782	-0.0250953	-0.0877055
[truncated: 544 more columns]

## Sheet: SHP2-FL_cSrc-KD_matrix
	1	2	3	4	5	6	7	8	9	10	11	12	13	14	15	16	17	18	19	20	21	22	23	24	25	26	27	28	29	30	31	32	33	34	35	36	37	38	39	40	41	42	43	44	45	46	47	48	49
	M	T	S	R	R	W	F	H	P	N	I	T	G	V	E	A	E	N	L	L	L	T	R	G	V	D	G	S	F	L	A	R	P	S	K	S	N	P	G	D	F	T	L	S	V	R	R	N	G
K	-0.0586981	-0.0150314	0.0414704	0.0706449	-0.0236374	0.148211	0.150832	0.180288	0.0400099	0.0684051	0.130688	0.09195	-0.0868808	-0.0581889	0.0109596	0.197692	0.0396457	0.015928	0.119938	0.316449	-0.0613416	-0.0189076	-0.0646887	0.122799	-0.0772326	-0.00115346	0.0911953	0.250024	0.283114	0.242041	0.173965	0.0981371	0.0182028	0.203633	0		0.0608358	0.0183848			0.0897531	-0.0660181		0.311068	0.165046	-0.0799491	-0.0672203	0.0128775	-0.124914
R	-0.035375	-0.0063929	0.011479	0	0	0.170811	0.0937139	0.0853347	0.0134836	-0.0462035	0.143476	0.0567709	-0.110318	-0.0151732	0.13642	0.177282	0.0906582	-0.0433733	0.133812	0.274096	-0.0292798	0.0524917	0	0.176046	0.0738899	0.0261129	0.117037	0.223152	0.284978	0.211364	0.181621	0	0.018611	0.00471517	-0.0138216	-0.0592069	0.0928098	-0.0674191	0.0208424		-0.0100417	-0.10705	0.205334	0.256986	0.187129	0	0	-0.0269887	-0.0331061
H	-0.0617273	-0.00499406	0.0349261	0.0245434	-0.0397823	0.185038	0.149137	0	-0.022654	0.058749	0.13672	0.091954	0.0193382	0.0217159	0.0750291	0.220561	0.0606559	-0.0569944	0.103689	0.20523	-0.0069481	-0.0282227	-0.0117807	0.185692	0.0174655	-0.0501347	0.109342	0.0391317	0.198613	0.23307	0.143276	-0.0590544	-0.053365	-0.0125415	0.0109003	-0.0902166	-0.0214901	-0.0023203	-0.0133263	-0.0296158	0.0206735	-0.119231	0.206258	-0.0717813	0.133564	0.0492992	-0.06824	0.0679119	-0.0106093
D	0.021473	-0.117465	-0.0406757	0.0155666	-0.0538614	0.188161	0.18223	0.102464	0.168398	0.0706145	0.205544	0.0252332	0.0515324	-0.0158014	0.0346143	0.189874	-0.0484882	-0.011662	0.0951832	0.23716	0.0916444	0.0206727	-0.0288375	0.178684	0.0480064	0	0.205638	0.19952	0.339302	0.271982	0.203328	0.208732	-0.0274532	-0.0859755	0.0030632	-0.00757468	-0.00607848	0.0650837	-0.0725213	0	0.106661	-0.0360579	0.0969336	-0.0833946	0.179387	0.148909	-0.00534634	-0.0697945	-0.0409159
E	-0.0327516	-0.0561823	-0.112826	0.193796	-0.0554708	0.152104	0.16263	0.156767	0.132583	0.0968725	0.104276	0.0093124	-0.113886	-0.0553681	0	0.106141	0	-0.0246091	0.062463	0.250232	0.0736394	-0.0369233	-0.194234	0.193387	-0.0394749	-0.00571372	0.182954	0.200794	0.298409	0.248127	0.178366	0.167394	-0.04733	-0.0360655	0.0332065	-0.0454683	-0.0217214	-0.0187158		-0.111359	0.114166	-0.0794216	0.17616	-0.0380363	0.142458	0.210788	0.00948184	0.0155993	-0.0478454
N	-0.0559064	-0.0257338	-0.013352	0.0748477	-0.0515809	0.153271	0.211465	0.0753252	0.0918557	0	0.116654	-0.0377246	0.00989331	0.0708154	0.0787407	0.264309	0.11046	0	0.127613	0.212224	0.0637288	-0.095168	-0.0725437	0.230299	0.124409	-0.0580913	0.0984166	0.0626699	0.268406	0.241371	0.0829367	0.157857	-0.0192466	0.0200693	-0.0256925	0.00865077	0	0.0196541		-0.0892119	-0.0506016	-0.0635301	0.129772	0.085624	0.192286	0.0166032	-0.0501326	0	-0.0497163
Q	-0.0931915	-0.0376339	-0.0223544	0.0531582	0.0288693	0.160031	0.196567	0.172301	0.094329	0.0975075	0.168979	0.0962573	-0.0597481	-0.017129	0.0103701	0.146332	0.000754283	-0.0263321	0.0198839	0.231443	0.0826126	-0.0504942	-0.0631868	0.187339	-0.0455847	0.108869	0.148878	0.0932125	0.276606	0.218703	0.092502	0.117916	0.0140603	-0.0433505	0.0494109	0.0666633	-0.0269545	-0.0080627		-0.0973634	0.0653692	-0.0316591	0.243372	0.151218	0.157032	0.0347926	-0.0463665	-0.0228044	-0.0398206
C	-0.107109	0.0197124	-0.0162835	0.0516581	-0.0418671	0.240206	0.0532298	0.0438664	-0.0383632	-0.0147221	0.0656209	0.0337495	-0.0251084	-0.03851	0.0296141	0.127654	0.0560998	0.0484277	0.159814	0.136625	0.0640469	-0.0183189	-0.0824154	0.0520243	-0.0469614	0.0407997	0.0649489	0.04155	0.161748	0.140087	-0.0263749	-0.057407	-0.0147019	-0.0429586	0.022076	0.00318604	-0.00648988	0.0134957	-0.0395503	0.042803	-0.0285723	0.035968	0.0840409	-0.00221765	0.0395337	-0.00119872	0.00198452	0.0700392	-0.0378079
S	-0.0812713	0.019163	0	0.151135	-0.0295617	0.2038	0.125386	0.149177	0.0443135	0.0666426	0.0546569	0.0309744	-0.0226341	-0.0135548	-0.00256814	-0.0475566	0.0439101	-0.034759	0.1763	0.168719	0.0897515	0.000385011	-0.0299205	0.136181	0.0613264	0.0401268	0.109013	0	0.224266	0.195532	0.0560346	-0.0134689	-0.0641123	0	0.00342689	0	0.0173565	0.0252329	0.061925	0.0946864	0.0177326	0.0624407	0.19667	0	0.164654	0.00963564	-0.0268005	0.00429489	-0.0227632
T	-0.0682871	0	0.0370203	0.0655969	-0.0418362	0.181142	0.174509	0.0649636	0.0441709	0.0586378	-0.00286448	0	-0.134965	-0.00733506	0.0371338	0.046231	-0.0306816	-0.00190042	0.121044	0.170571	0.0348126	0	-0.107654	0.186359	-0.0628849	-0.00681213	0.166863	0.0482012	0.255918	0.0882	0.021678	-0.0356199	0.0394614	-0.0244624	-0.0304082	-0.0470356	0.136611	0.0194386	-0.0897315	-0.0695369	-0.0555798	0	0.218788	0.00634931	0.0376231	0.178228	-0.0415679	0.0485194	-0.0136219
G	-0.0439538	-0.00491685	0.0284126	0.235526	-0.0556169	0.205998	0.191882	0.1567	0.0399254	0.010172	0.181196	0.0788953	0	0.0130227	0.0464886	0.111607	0.0635033	0.0213618	0.20223	0.229786	0.0996592	-0.0453287	-0.0466028	0	0.0410221	0.0879012	0	0.0980186	0.172222	0.199402	0.0345052	0.129201	-0.0941592	-0.0101447	0.0131997	0.0394316	0.0993939	0.0275102	0	0.0726552	0.166892	0.145698	0.187487	0.168591	0.172106	0.0644169	-0.0582343	0.102494	0
P	-0.0460992	0.0555133	0.00135957	0.0953818	-0.0319811	0.137725	0.213312	0.220399	0	0.137876	0.166783	0.0876678	0.0530825	-0.0735339	0.144179	0.215527	0.173595	0.155028	0.293195	0.245306	0.231967	0.151741	0.157277	0.215593	0.1452	-0.00267352	0.242219	0.238104	0.302529	0.347305	0.23116	0.264383	0	0.142373	-0.0129102	0.0192712	0.0424792	0	0.186231	0.159186	-0.0229021	0.250528	0.252175	0.180748	0.183491	0.103706	0.0776205	0.0176073	0.117348
A	-0.0598627	0.0184551	0.00437761	0.135124	-0.0469907	0.183488	0.176841	0.15975	0.0699835	0.0506703	-0.00288009	-0.0176583	-0.0117704	0.00397567	0.0687159	0	-0.0313137	-0.0472659	0.00146822	0.207517	0.0613806	-0.0496888	-0.0518087	0.0807928	0.00487925	0.0640919	0.095405	0.0191235	0.165916	0.144909	0	0.0397111	-0.0782972	0.0703567	0.0774749	-0.0488583	-0.039216	-0.00518006	-0.0191563	0.0184231	-0.0291648	0.11011	0.19882	-0.0251555	0.0367704	0.0343282	-0.0108821	-0.00280713	-0.0670494
M	0	0.0664611	0.031397	0.0965199	0.144212	0.310445	-0.0149351	0.0769312	0.0258067	0.00318317	0.0367374	0.154372	0.0670139	0.0521076	0.0465668	0.223805	0.146696	0.0165767	0.120014	0.171278	0.0606289	0.0736521	0.0486615	0.180765	0.110189	0.158937	0.172268	0.0641743	0.208199	0.0373155	0.0138191	0.0259023	0.0268429	0.104734	0.0586717	-0.0129799	0.0805303	0.0866629	0.0230822	0.0309172	0.0698968	-0.0836128	0.076246	-0.0983464	0.08045	-0.0695773	0.0573244	-0.0043382	-0.0120226
V	-0.0041366	0.00739513	0.0337592	-0.00371368	-0.0790875	0.153353	-0.0127109	0.0902933	-0.0431975	0.12682	0.0149229	0.129206	-0.0624657	0	0.0644479	0.0745229	-0.0158805	0.0175781	0.0505304	0.173344	0.0174311	0.022918	-0.0364289	0.148594	0	0.0047215	0.197703	0.120498	0.178433	-0.00202366	-0.066724	0.0406833	-0.0111425	0.0723427	-0.00660036	0.0456435	-0.0129555	0.0107929	-0.0278167	-0.086705	0.00798325	0.159256	0.0707842	-0.0513408	0	-0.0198129	-0.0441558	0.0882382	-0.0244685
I	-0.021498	0.165249	0.0217912	-0.04419	-0.13777	0.127955	0.00536359	0.0357423	0.0281458	0.138246	0	0.0872565	-0.114321	-0.0741003	-0.0159103	0.027197	0.0651217	0.0920842	0.00373992	0.110058	0.0174297	0.0382475	0.0034591	0.253335	-0.0607012	0.0750497	0.206515	0.18884	0.201476	0.0709771	-0.106983	0.0106517	0.0241539	0.0799264	0.00164837	-0.0191079	-0.0814268	-0.0474933			-0.118703	-0.0707416	-0.0878551	0.101623	-0.050819	-0.00534614	-0.0128279	0.048067	0.0580438
L	-0.0668692	0.241111	8.02839e-06	0.0203327	-0.0356714	0.189966	0.0338234	0.0973524	0.065376	0.0509472	0.000662194	0.068365	-0.104242	-0.0532445	0.036218	0.106622	0.105522	-0.0465351	0	0	0	0.0423484	-0.101607	0.21124	-0.0127185	0.118998	0.168909	0.135912	0.171398	0	-0.0620204	0.0434896	0.0270285	-0.0723759	0.0199238	0.00457997	0.00600193	0.00399521	-0.0443398	-0.142177	-0.0521485	-0.0727216	0	0.0441281	0.0910586	-0.00112692	-0.0902736	-0.0769796	0.00958906
F	0.0115963	-0.0469536	-0.0132347	0.0439712	-0.0173568	0.102585	0	-0.0511632	0.00475338	0.0493097	0.114863	0.143551	-0.00663815	0.0424809	0.0332106	0.170661	0.119806	0.000717309	0.0765821	0.158389	-0.00424831	0.0563706	-0.0419806	0.172641	-0.0382725	0.11334	0.144014	0.0722367	0	0.150322	-0.0048934	-0.124423	0.0399682	0.166494	0.015498	-0.0334315	0.0226744	-0.0468943	-0.0702126		0		0.0209925	-0.0280081	0.0681417	-0.0449973	-0.0385535	-0.00126254	0.0802122
Y	-0.069375	-0.0484942	0.050455	0.0540497	-0.0811749	0.0213147	-0.112852	0.0107058	0.0115516	0.0879294	0.107573	0.174433	0.0528827	0.0373879	0.092212	0.210249	0.0785211	0.0193946	0.0507704	0.358902	0.0208963	0.0546813	-0.0240486	0.265062	0.0443265	0.0799385	0.150448	0.0885568	0.134034	0.160126	0.0179724	-0.0724924	-0.0599457	0.115237	0.0334081	0.0675623	-0.00787292	0.00724686	0.00993658		-0.125687			-0.0364339	0.0845362	-0.0752021	0.0222203	-0.0177927	-0.0932772
W	-0.0169036	0.0826289	-0.0139242	0.0323252	-0.00898444	0	-0.0641554	0.0210964	-0.0304034	0.0723491	0.215502	0.0925267	0.00316699	0.0628983	0.0647618	0.188531	0.121402	-0.00634477	0.139703	0.231904	0.0400572	0.0617771	-0.040532	0.197195	-0.0620081	0.0656818	0.127922	0.210856	0.129729	0.181172	0.087352	-0.0943398	0.0579149	0.163562	0.0245651	0.00709449	0.0201702	-0.0851472	-0.0481281	-0.0613647	0.0163168	-0.19947	0.105272	-0.0263697	0.117762	0.140204	-0.0894911	-0.0597275	-0.0276481
*	-0.0361085	0.0424269	0.00102969	-0.0378267	-0.0386343	-0.0332656	-0.0057748	-0.0569224	-0.00194097	-0.0345853	0.0273707	-0.0426494	0.0139544	-0.00141599	0.0139186	0.00379309	-0.0142996	0.0738082	-0.0233284	-0.0107913	-0.0489252	0.0656836	-0.0359036	-0.0320659	0.0417961	0.0469691	0.201962	0.0190781	0.00709402	-0.0336297	-0.0199002	-0.00500701	0.00424819	0.015624	-0.00420544	-0.113964	0.051184	0.00670389	0.108271		-0.119231	-0.115842	-0.159039	-0.138685	-0.218356	-0.106647	-0.134354	-0.104679	-0.16316
[truncated: 544 more columns]
