# Supplementary material for: Deep mutational scanning of a multi-domain signaling protein reveals mechanisms of regulation and pathogenicity
Source: bioRxiv. 2024 Nov 19:2024.05.13.593907. Preprint. [Version 3] doi: 10.1101/2024.05.13.593907 (PMC11291063; doi:10.1101/2024.05.13.593907)
Supplement: Supplement 4 — Supplementary Table 3. Enrichment scores for SHP2PTP selection assays with v-SrcFL and c-SrcKD. [file media-4.xlsx]

## Sheet: SHP2-PTP_vSrc-FL_column
index	Tile	WT	POS	MUT	Mutation	Enrichment (ave)	Enrichment (stdev)	# of reps	cancer-high-freq	cancer-all	pathogenic	uncertain	database	Hamming dist to Human WT
5083	7	V	243	K	V243K			0	FALSE	FALSE	FALSE	FALSE		3
5084	7	V	243	R	V243R	-0.0225904	0	1	FALSE	FALSE	FALSE	FALSE		2
5085	7	V	243	H	V243H	-0.0875527	0.0460679	2	FALSE	FALSE	FALSE	FALSE		2
5086	7	V	243	D	V243D	-0.0444468	0.0282638	2	FALSE	FALSE	FALSE	FALSE		1
5087	7	V	243	E	V243E	-0.0678137	0	1	FALSE	FALSE	FALSE	FALSE		2
5088	7	V	243	N	V243N	0.0133054	0	1	FALSE	FALSE	FALSE	FALSE		2
5089	7	V	243	Q	V243Q	-0.027489	0.0233548	2	FALSE	FALSE	FALSE	FALSE		3
5090	7	V	243	C	V243C	0.00276737	0	1	FALSE	FALSE	FALSE	FALSE		2
5091	7	V	243	S	V243S	-0.0305753	0.0238327	2	FALSE	FALSE	FALSE	FALSE		2
5092	7	V	243	T	V243T	-0.00478536	0.00956802	2	FALSE	FALSE	FALSE	FALSE		2
5093	7	V	243	G	V243G	0.0289544	0.000335183	2	FALSE	FALSE	FALSE	FALSE		1
5094	7	V	243	P	V243P	0.0765669	0.0219426	2	FALSE	FALSE	FALSE	FALSE		2
5095	7	V	243	A	V243A	0.0404157	0.0575149	2	FALSE	FALSE	FALSE	FALSE		1
5096	7	V	243	M	V243M	0.0110928	0	1	FALSE	FALSE	FALSE	FALSE		2
5097	7	V	243	V	WT	0	0	2	FALSE	FALSE	FALSE	FALSE		0
5098	7	V	243	I	V243I	-0.015498	0.000198827	2	FALSE	FALSE	FALSE	FALSE		1
5099	7	V	243	L	V243L	-0.0246575	0.0241471	2	FALSE	FALSE	FALSE	FALSE		1
5100	7	V	243	F	V243F	0.138205	0.057416	2	FALSE	FALSE	FALSE	FALSE		1
5101	7	V	243	Y	V243Y	0.0384829	0	1	FALSE	FALSE	FALSE	FALSE		2
5102	7	V	243	W	V243W	-0.0869583	0.046691	2	FALSE	FALSE	FALSE	FALSE		3
5103	7	V	243	stop	V243stop	-0.2297	0	1	FALSE	FALSE	FALSE	FALSE		3
5104	7	K	244	K	WT	0	0	2	FALSE	FALSE	FALSE	FALSE		0
5105	7	K	244	R	K244R	0.0370801	0.0600899	2	FALSE	FALSE	FALSE	FALSE		1
5106	7	K	244	H	K244H	-0.000247192	0.00341222	2	FALSE	FALSE	FALSE	FALSE		2
5107	7	K	244	D	K244D	-0.0278593	0.00998528	2	FALSE	FALSE	FALSE	FALSE		2
5108	7	K	244	E	K244E	-0.022706	0.00370462	2	FALSE	FALSE	FALSE	FALSE		1
5109	7	K	244	N	K244N	0.0523641	0.0204615	2	FALSE	FALSE	FALSE	FALSE		1
5110	7	K	244	Q	K244Q	0.0630167	0.000902344	2	FALSE	FALSE	FALSE	FALSE		1
5111	7	K	244	C	K244C	0.0352775	0.00681004	2	FALSE	FALSE	FALSE	FALSE		3
5112	7	K	244	S	K244S			0	FALSE	FALSE	FALSE	FALSE		2
5113	7	K	244	T	K244T	0.0142667	0.0167635	2	FALSE	FALSE	FALSE	FALSE		1
5114	7	K	244	G	K244G	0.0324447	0.011535	2	FALSE	FALSE	FALSE	FALSE		2
5115	7	K	244	P	K244P	0.0176193	0.0111825	2	FALSE	FALSE	FALSE	FALSE		2
5116	7	K	244	A	K244A	-0.0466059	0.00122035	2	FALSE	FALSE	FALSE	FALSE		2
5117	7	K	244	M	K244M	0.070708	0.0119675	2	FALSE	FALSE	FALSE	FALSE		2
5118	7	K	244	V	K244V	0.0226714	0.00996105	2	FALSE	FALSE	FALSE	FALSE		2
5119	7	K	244	I	K244I	0.0525339	0.0165508	2	FALSE	FALSE	FALSE	FALSE		1
5120	7	K	244	L	K244L	0.0017443	0	1	FALSE	FALSE	FALSE	FALSE		2
5121	7	K	244	F	K244F			0	FALSE	FALSE	FALSE	FALSE		3
5122	7	K	244	Y	K244Y	0.113884	0	1	FALSE	FALSE	FALSE	FALSE		2
5123	7	K	244	W	K244W	0.153565	0.00552815	2	FALSE	FALSE	FALSE	FALSE		3
5124	7	K	244	stop	K244stop	-0.132196	0.0133419	2	FALSE	FALSE	FALSE	FALSE		1
5125	7	Q	245	K	Q245K	0.0788205	0.0185912	2	FALSE	FALSE	FALSE	FALSE		1
5126	7	Q	245	R	Q245R	-0.0108104	0.00235316	2	FALSE	FALSE	FALSE	FALSE		1
5127	7	Q	245	H	Q245H	0.105262	0.0616422	2	FALSE	FALSE	FALSE	FALSE		1
5128	7	Q	245	D	Q245D	-0.00834072	0.0364806	2	FALSE	FALSE	FALSE	FALSE		2
5129	7	Q	245	E	Q245E	0.0339812	0.016816	2	FALSE	FALSE	FALSE	TRUE	ClinVar	1
5130	7	Q	245	N	Q245N	0.034133	0.048991	2	FALSE	FALSE	FALSE	FALSE		2
5131	7	Q	245	Q	WT	0	0	2	FALSE	FALSE	FALSE	FALSE		0
5132	7	Q	245	C	Q245C	0.0767294	0.0357852	2	FALSE	FALSE	FALSE	FALSE		3
5133	7	Q	245	S	Q245S	0.136054	0.0845948	2	FALSE	FALSE	FALSE	FALSE		2
5134	7	Q	245	T	Q245T	0.0395039	0.0404644	2	FALSE	FALSE	FALSE	FALSE		2
5135	7	Q	245	G	Q245G	-0.0655905	0.0216654	2	FALSE	FALSE	FALSE	FALSE		2
5136	7	Q	245	P	Q245P	0.0398211	0.0250426	2	FALSE	FALSE	FALSE	FALSE		1
5137	7	Q	245	A	Q245A	0.0864259	0.00541594	2	FALSE	FALSE	FALSE	FALSE		2
5138	7	Q	245	M	Q245M	0.0143099	0.0243079	2	FALSE	FALSE	FALSE	FALSE		3
5139	7	Q	245	V	Q245V	0.05885	0.00746684	2	FALSE	FALSE	FALSE	FALSE		2
5140	7	Q	245	I	Q245I	-0.05275	0	1	FALSE	FALSE	FALSE	FALSE		2
5141	7	Q	245	L	Q245L	0.0822237	0.0540623	2	FALSE	FALSE	FALSE	FALSE		1
5142	7	Q	245	F	Q245F	0.0925417	0	1	FALSE	FALSE	FALSE	FALSE		3
5143	7	Q	245	Y	Q245Y	-0.00516084	0.0132611	2	FALSE	FALSE	FALSE	FALSE		2
5144	7	Q	245	W	Q245W	0.100927	0.00657527	2	FALSE	FALSE	FALSE	FALSE		3
5145	7	Q	245	stop	Q245stop	-0.0170824	0.0857639	2	FALSE	FALSE	FALSE	FALSE		1
5146	7	G	246	K	G246K	-0.124106	0	1	FALSE	FALSE	FALSE	FALSE		3
5147	7	G	246	R	G246R	0.0201304	0.0139238	2	FALSE	FALSE	FALSE	FALSE		1
5148	7	G	246	H	G246H	-0.0767066	0.0257592	2	FALSE	FALSE	FALSE	FALSE		2
5149	7	G	246	D	G246D	0.015114	0.000431893	2	FALSE	FALSE	FALSE	FALSE		1
5150	7	G	246	E	G246E	-0.121873	0	1	FALSE	FALSE	FALSE	FALSE		2
5151	7	G	246	N	G246N	0.0256565	0	1	FALSE	FALSE	FALSE	FALSE		2
5152	7	G	246	Q	G246Q	-0.010712	0.00195759	2	FALSE	FALSE	FALSE	FALSE		3
5153	7	G	246	C	G246C	0.117173	0.032075	2	FALSE	FALSE	FALSE	FALSE		1
5154	7	G	246	S	G246S	-0.0843403	0.0272419	2	FALSE	FALSE	FALSE	FALSE		1
5155	7	G	246	T	G246T	0.0231077	0.0272419	2	FALSE	FALSE	FALSE	FALSE		2
5156	7	G	246	G	WT	0	0	2	FALSE	FALSE	FALSE	FALSE		0
5157	7	G	246	P	G246P	0.0424793	0.0389538	2	FALSE	FALSE	FALSE	FALSE		2
5158	7	G	246	A	G246A	-0.0398409	0.0115155	2	FALSE	FALSE	FALSE	FALSE		1
5159	7	G	246	M	G246M	-0.0344698	0.0632919	2	FALSE	FALSE	FALSE	FALSE		3
5160	7	G	246	V	G246V	-0.0117324	0	1	FALSE	FALSE	FALSE	FALSE		1
5161	7	G	246	I	G246I	0.0348483	0.0471004	2	FALSE	FALSE	FALSE	FALSE		2
5162	7	G	246	L	G246L	-0.0523674	0.0450042	2	FALSE	FALSE	FALSE	FALSE		2
5163	7	G	246	F	G246F	0.0613021	0.0219978	2	FALSE	FALSE	FALSE	FALSE		2
5164	7	G	246	Y	G246Y	0.0469029	0.0132486	2	FALSE	FALSE	FALSE	FALSE		2
5165	7	G	246	W	G246W	0.136087	0.0638985	2	FALSE	FALSE	FALSE	FALSE		2
5166	7	G	246	stop	G246stop	-0.160202	0	1	FALSE	FALSE	FALSE	FALSE		2
5167	7	F	247	K	F247K	-0.0196543	0.00309114	2	FALSE	FALSE	FALSE	FALSE		3
5168	7	F	247	R	F247R	-0.0913998	0.00719715	2	FALSE	FALSE	FALSE	FALSE		2
5169	7	F	247	H	F247H	0.00398333	0.0178151	2	FALSE	FALSE	FALSE	FALSE		2
5170	7	F	247	D	F247D	0.0145337	0.019911	2	FALSE	FALSE	FALSE	FALSE		2
5171	7	F	247	E	F247E	-0.00842111	0.0219868	2	FALSE	FALSE	FALSE	FALSE		3
5172	7	F	247	N	F247N	0.0644388	0.0369743	2	FALSE	FALSE	FALSE	FALSE		2
5173	7	F	247	Q	F247Q	0.0549401	0.0272351	2	FALSE	FALSE	FALSE	FALSE		3
5174	7	F	247	C	F247C	0.00691628	0.0273603	2	FALSE	FALSE	FALSE	FALSE		1
5175	7	F	247	S	F247S	-0.0236134	0.00345079	2	FALSE	FALSE	FALSE	FALSE		1
5176	7	F	247	T	F247T	0.0246444	0.00743358	2	FALSE	FALSE	FALSE	FALSE		2
5177	7	F	247	G	F247G	0.0304406	0.0360062	2	FALSE	FALSE	FALSE	FALSE		2
5178	7	F	247	P	F247P	-0.00831124	0.000746203	2	FALSE	FALSE	FALSE	FALSE		2
5179	7	F	247	A	F247A	0.0968123	0.0325924	2	FALSE	FALSE	FALSE	FALSE		2
5180	7	F	247	M	F247M	0.0295006	0.00560316	2	FALSE	FALSE	FALSE	FALSE		2
5181	7	F	247	V	F247V	0.0632497	0.0230884	2	FALSE	FALSE	FALSE	FALSE		1
5182	7	F	247	I	F247I	-0.0806404	0.00490205	2	FALSE	FALSE	FALSE	FALSE		1
5183	7	F	247	L	F247L	-0.10221	0.0142729	2	FALSE	FALSE	FALSE	FALSE		1
5184	7	F	247	F	WT	0	0	2	FALSE	FALSE	FALSE	FALSE		0
5185	7	F	247	Y	F247Y	0.0512135	0.0537968	2	FALSE	FALSE	FALSE	FALSE		1
5186	7	F	247	W	F247W	0.117481	0.0109528	2	FALSE	FALSE	FALSE	FALSE		2
5187	7	F	247	stop	F247stop	-0.221648	0.000775433	2	FALSE	FALSE	FALSE	FALSE		2
5188	7	W	248	K	W248K	-0.149368	0.0259643	2	FALSE	FALSE	FALSE	FALSE		2
5189	7	W	248	R	W248R	0.0368873	0.0146037	2	FALSE	FALSE	FALSE	FALSE		1
5190	7	W	248	H	W248H	-0.0591158	0.024783	2	FALSE	FALSE	FALSE	FALSE		3
5191	7	W	248	D	W248D	-0.0526987	0.0893675	2	FALSE	FALSE	FALSE	FALSE		3
5192	7	W	248	E	W248E	-0.0457824	0.00213074	2	FALSE	FALSE	FALSE	FALSE		2
5193	7	W	248	N	W248N	-0.0586744	0.0308886	2	FALSE	FALSE	FALSE	FALSE		3
5194	7	W	248	Q	W248Q	-0.078733	0.00308044	2	FALSE	FALSE	FALSE	FALSE		2
5195	7	W	248	C	W248C	0.0191513	0.0475322	2	FALSE	TRUE	FALSE	FALSE	COSMIC	1
5196	7	W	248	S	W248S	-0.0805101	0.0392835	2	FALSE	FALSE	FALSE	FALSE		1
5197	7	W	248	T	W248T	-0.120811	0.0120238	2	FALSE	FALSE	FALSE	FALSE		2
5198	7	W	248	G	W248G	-0.0424805	0.00510536	2	FALSE	FALSE	FALSE	FALSE		1
5199	7	W	248	P	W248P	-0.177628	0.0180544	2	FALSE	FALSE	FALSE	FALSE		2
5200	7	W	248	A	W248A	-0.104782	0.0105887	2	FALSE	FALSE	FALSE	FALSE		2
5201	7	W	248	M	W248M	-0.0123258	0.026807	2	FALSE	FALSE	FALSE	FALSE		2
5202	7	W	248	V	W248V	-0.0283886	0.0128549	2	FALSE	FALSE	FALSE	FALSE		2
5203	7	W	248	I	W248I	0.0155207	0.0196549	2	FALSE	FALSE	FALSE	FALSE		3
5204	7	W	248	L	W248L	-0.0190531	0.0450042	2	FALSE	FALSE	FALSE	FALSE		1
5205	7	W	248	F	W248F	-0.0711188	0.00165865	2	FALSE	FALSE	FALSE	FALSE		2
5206	7	W	248	Y	W248Y	-0.0908527	0.00541359	2	FALSE	FALSE	FALSE	FALSE		2
5207	7	W	248	W	WT	0	0	2	FALSE	FALSE	FALSE	FALSE		0
5208	7	W	248	stop	W248stop	-0.0944205	0.0150568	2	FALSE	FALSE	FALSE	FALSE		1
5209	7	E	249	K	E249K	-0.0168456	0.0216505	2	FALSE	FALSE	FALSE	FALSE		1
5210	7	E	249	R	E249R	-0.0246852	0.0110751	2	FALSE	FALSE	FALSE	FALSE		2
5211	7	E	249	H	E249H	0.009264	0.00433056	2	FALSE	FALSE	FALSE	FALSE		2
5212	7	E	249	D	E249D	0.0213773	0.0570233	2	FALSE	FALSE	FALSE	FALSE		1
5213	7	E	249	E	WT	0	0	2	FALSE	FALSE	FALSE	FALSE		0
5214	7	E	249	N	E249N	0.0771799	0.00762694	2	FALSE	FALSE	FALSE	FALSE		2
5215	7	E	249	Q	E249Q	0.079889	0.0241471	2	FALSE	FALSE	FALSE	FALSE		1
5216	7	E	249	C	E249C	0.0282434	0.0110881	2	FALSE	FALSE	FALSE	FALSE		3
5217	7	E	249	S	E249S	0.052531	0.0221792	2	FALSE	FALSE	FALSE	FALSE		2
5218	7	E	249	T	E249T	-0.0393758	0.0479768	2	FALSE	FALSE	FALSE	FALSE		2
5219	7	E	249	G	E249G	-0.0322503	0.0308617	2	FALSE	FALSE	FALSE	FALSE		1
5220	7	E	249	P	E249P	-0.0376268	0.00948704	2	FALSE	FALSE	FALSE	FALSE		2
5221	7	E	249	A	E249A	0.00598137	0.0393452	2	FALSE	FALSE	FALSE	FALSE		1
5222	7	E	249	M	E249M	0.0313753	0.0257497	2	FALSE	FALSE	FALSE	FALSE		3
5223	7	E	249	V	E249V	0.0307791	0.0197325	2	FALSE	FALSE	FALSE	FALSE		1
5224	7	E	249	I	E249I	0.0105898	0.0170125	2	FALSE	FALSE	FALSE	FALSE		2
5225	7	E	249	L	E249L	0.0450244	0.0300226	2	FALSE	FALSE	FALSE	FALSE		2
5226	7	E	249	F	E249F	0.233591	0.00789038	2	FALSE	FALSE	FALSE	FALSE		3
5227	7	E	249	Y	E249Y	0.0970561	0.0215067	2	FALSE	FALSE	FALSE	FALSE		2
5228	7	E	249	W	E249W	0.194227	0.0325859	2	FALSE	FALSE	FALSE	FALSE		3
5229	7	E	249	stop	E249stop	-0.147051	0.0364618	2	FALSE	FALSE	FALSE	FALSE		1
5230	7	E	250	K	E250K	0.0375562	0.000793263	2	FALSE	FALSE	FALSE	FALSE		1
5231	7	E	250	R	E250R	0.0559603	0.0296369	2	FALSE	FALSE	FALSE	FALSE		2
5232	7	E	250	H	E250H	0.110901	0.0220358	2	FALSE	FALSE	FALSE	FALSE		2
5233	7	E	250	D	E250D	0.0854841	0.0257751	2	FALSE	FALSE	FALSE	FALSE		1
5234	7	E	250	E	WT	0	0	2	FALSE	FALSE	FALSE	FALSE		0
5235	7	E	250	N	E250N	0.0605743	0.0137498	2	FALSE	FALSE	FALSE	FALSE		2
5236	7	E	250	Q	E250Q	0.0752486	0.0173619	2	FALSE	FALSE	FALSE	FALSE		1
5237	7	E	250	C	E250C	0.0493994	0.00736721	2	FALSE	FALSE	FALSE	FALSE		3
5238	7	E	250	S	E250S	-0.00655421	0.0269483	2	FALSE	FALSE	FALSE	FALSE		2
5239	7	E	250	T	E250T	0.0817846	0.0491415	2	FALSE	FALSE	FALSE	FALSE		2
5240	7	E	250	G	E250G	-0.0015412	0.0345801	2	FALSE	FALSE	FALSE	FALSE		1
5241	7	E	250	P	E250P	-0.0230113	0.000965024	2	FALSE	FALSE	FALSE	FALSE		2
5242	7	E	250	A	E250A	0.0636934	0.00058412	2	FALSE	FALSE	FALSE	FALSE		1
5243	7	E	250	M	E250M	0.148066	0.0236571	2	FALSE	FALSE	FALSE	FALSE		3
5244	7	E	250	V	E250V	0.0260571	0.021534	2	FALSE	FALSE	FALSE	FALSE		1
5245	7	E	250	I	E250I	0.0609293	0.00116954	2	FALSE	FALSE	FALSE	FALSE		2
5246	7	E	250	L	E250L	0.0125019	0.00937728	2	FALSE	FALSE	FALSE	FALSE		2
5247	7	E	250	F	E250F	0.0510515	0.0275029	2	FALSE	FALSE	FALSE	FALSE		3
5248	7	E	250	Y	E250Y	0.127506	0.0550436	2	FALSE	FALSE	FALSE	FALSE		2
5249	7	E	250	W	E250W	-0.0487378	0.00888802	2	FALSE	FALSE	FALSE	FALSE		3
5250	7	E	250	stop	E250stop	-0.157667	0.00813782	2	FALSE	FALSE	FALSE	FALSE		1
5251	7	F	251	K	F251K	0.123913	0.0258137	2	FALSE	FALSE	FALSE	FALSE		3
5252	7	F	251	R	F251R	0.159828	0.00219654	2	FALSE	FALSE	FALSE	FALSE		2
5253	7	F	251	H	F251H	0.0656051	0.0321378	2	FALSE	FALSE	FALSE	FALSE		2
5254	7	F	251	D	F251D	0.18528	0.0161808	2	FALSE	FALSE	FALSE	FALSE		2
5255	7	F	251	E	F251E	0.108904	0.02945	2	FALSE	FALSE	FALSE	FALSE		3
5256	7	F	251	N	F251N	0.104816	0.0303044	2	FALSE	FALSE	FALSE	FALSE		2
5257	7	F	251	Q	F251Q	0.101528	0.000253766	2	FALSE	FALSE	FALSE	FALSE		3
5258	7	F	251	C	F251C	0.0899858	0.00875657	2	FALSE	FALSE	FALSE	FALSE		1
5259	7	F	251	S	F251S	0.134778	0.0140168	2	FALSE	FALSE	FALSE	FALSE		1
5260	7	F	251	T	F251T	0.107563	0.00405216	2	FALSE	FALSE	FALSE	FALSE		2
5261	7	F	251	G	F251G	0.137356	0.0233762	2	FALSE	FALSE	FALSE	FALSE		2
5262	7	F	251	P	F251P	0.0361891	0.0181425	2	FALSE	FALSE	FALSE	FALSE		2
5263	7	F	251	A	F251A	0.213114	0.000236007	2	FALSE	FALSE	FALSE	FALSE		2
5264	7	F	251	M	F251M	0.0598437	0.0169582	2	FALSE	FALSE	FALSE	FALSE		2
5265	7	F	251	V	F251V	0.0921907	0.0219426	2	FALSE	FALSE	FALSE	FALSE		1
5266	7	F	251	I	F251I	0.0913181	0.0349427	2	FALSE	FALSE	FALSE	FALSE		1
5267	7	F	251	L	F251L	0.095311	0.0103449	2	FALSE	FALSE	FALSE	FALSE		1
5268	7	F	251	F	WT	0	0	2	FALSE	FALSE	FALSE	FALSE		0
5269	7	F	251	Y	F251Y	0.0593234	0.0414923	2	FALSE	FALSE	FALSE	FALSE		1
5270	7	F	251	W	F251W	0.144582	0.00354588	2	FALSE	FALSE	FALSE	FALSE		2
5271	7	F	251	stop	F251stop	-0.171158	0.0112941	2	FALSE	FALSE	FALSE	FALSE		2
5272	7	E	252	K	E252K	-0.0183576	0.00317748	2	FALSE	FALSE	FALSE	FALSE		1
5273	7	E	252	R	E252R	-0.00499211	0.01625	2	FALSE	FALSE	FALSE	FALSE		2
5274	7	E	252	H	E252H	-0.0455641	0.0180073	2	FALSE	FALSE	FALSE	FALSE		2
5275	7	E	252	D	E252D	0.0847305	0.00848374	2	FALSE	FALSE	FALSE	FALSE		1
5276	7	E	252	E	WT	0	0	2	FALSE	FALSE	FALSE	FALSE		0
5277	7	E	252	N	E252N	0.0798142	0.0409903	2	FALSE	FALSE	FALSE	FALSE		2
5278	7	E	252	Q	E252Q	0.0412483	0.0613823	2	FALSE	FALSE	FALSE	FALSE		1
5279	7	E	252	C	E252C	0.0494807	0.00790315	2	FALSE	FALSE	FALSE	FALSE		3
5280	7	E	252	S	E252S	-0.037781	0.0523492	2	FALSE	FALSE	FALSE	FALSE		2
5281	7	E	252	T	E252T	-0.0203456	0.0224633	2	FALSE	FALSE	FALSE	FALSE		2
5282	7	E	252	G	E252G	0.0407982	0.0252676	2	FALSE	FALSE	FALSE	FALSE		1
5283	7	E	252	P	E252P	0.0519719	0.00660553	2	FALSE	FALSE	FALSE	FALSE		2
5284	7	E	252	A	E252A	-0.0450092	0.0157404	2	FALSE	FALSE	FALSE	FALSE		1
5285	7	E	252	M	E252M	-0.00648653	0.0165928	2	FALSE	FALSE	FALSE	FALSE		2
5286	7	E	252	V	E252V	0.0323296	0.00584008	2	FALSE	FALSE	FALSE	FALSE		1
5287	7	E	252	I	E252I	-0.0319519	0.0154383	2	FALSE	FALSE	FALSE	FALSE		3
5288	7	E	252	L	E252L	0.0524914	0.000304009	2	FALSE	FALSE	FALSE	FALSE		2
5289	7	E	252	F	E252F	0.11819	0.00163066	2	FALSE	FALSE	FALSE	FALSE		3
5290	7	E	252	Y	E252Y	0.0968524	0.0223642	2	FALSE	FALSE	FALSE	FALSE		2
5291	7	E	252	W	E252W	0.149988	0.00151196	2	FALSE	FALSE	FALSE	FALSE		2
5292	7	E	252	stop	E252stop	-0.0751082	0.00093617	2	FALSE	FALSE	FALSE	FALSE		1
5293	7	T	253	K	T253K	0.0451209	0.0816244	2	FALSE	FALSE	FALSE	FALSE		1
5294	7	T	253	R	T253R	0.0595263	0.0258719	2	FALSE	FALSE	FALSE	FALSE		1
5295	7	T	253	H	T253H	-0.0325377	0.0140454	2	FALSE	FALSE	FALSE	FALSE		3
5296	7	T	253	D	T253D	0.0166465	0.0377034	2	FALSE	FALSE	FALSE	FALSE		3
5297	7	T	253	E	T253E	0.000926177	0.0138343	2	FALSE	FALSE	FALSE	FALSE		2
5298	7	T	253	N	T253N	-0.00873443	0.0430414	2	FALSE	FALSE	FALSE	FALSE		2
5299	7	T	253	Q	T253Q	0.00546415	0.00501479	2	FALSE	FALSE	FALSE	FALSE		2
5300	7	T	253	C	T253C	0.0368848	0.0508674	2	FALSE	FALSE	FALSE	FALSE		3
5301	7	T	253	S	T253S	-0.0262504	0.0145893	2	FALSE	FALSE	FALSE	FALSE		1
5302	7	T	253	T	WT	0	0	2	FALSE	FALSE	FALSE	FALSE		0
5303	7	T	253	G	T253G	-0.00718642	0.0510087	2	FALSE	FALSE	FALSE	FALSE		2
5304	7	T	253	P	T253P	0.0331894	0.0292057	2	FALSE	FALSE	FALSE	FALSE		1
5305	7	T	253	A	T253A	-0.0291316	0.00849375	2	FALSE	FALSE	FALSE	FALSE		1
5306	7	T	253	M	T253M	0.046053	0.0213311	2	FALSE	FALSE	FALSE	FALSE		2
5307	7	T	253	V	T253V	0.10895	0.00437933	2	FALSE	FALSE	FALSE	FALSE		2
5308	7	T	253	I	T253I	0.0409157	0.00386401	2	FALSE	FALSE	FALSE	FALSE		1
5309	7	T	253	L	T253L	0.00731467	0.0205203	2	FALSE	FALSE	FALSE	FALSE		2
5310	7	T	253	F	T253F	0.000638994	0.0461659	2	FALSE	FALSE	FALSE	FALSE		3
5311	7	T	253	Y	T253Y	0.0214459	0.0167089	2	FALSE	FALSE	FALSE	FALSE		3
5312	7	T	253	W	T253W	0.0532999	0.053238	2	FALSE	FALSE	FALSE	FALSE		3
5313	7	T	253	stop	T253stop	-0.237829	0.0215773	2	FALSE	FALSE	FALSE	FALSE		2
5314	7	L	254	K	L254K	0.0338333	0.00342516	2	FALSE	FALSE	FALSE	FALSE		2
5315	7	L	254	R	L254R	0.0290352	0.00176092	2	FALSE	FALSE	FALSE	FALSE		1
5316	7	L	254	H	L254H	0.157747	0.0362896	2	FALSE	FALSE	FALSE	FALSE		2
5317	7	L	254	D	L254D	-0.0455876	0.00263617	2	FALSE	FALSE	FALSE	FALSE		3
5318	7	L	254	E	L254E	0.213525	0.0301887	2	FALSE	FALSE	FALSE	FALSE		2
5319	7	L	254	N	L254N	0.162478	0.0147118	2	FALSE	FALSE	FALSE	FALSE		3
5320	7	L	254	Q	L254Q	0.0115231	0.00967749	2	FALSE	FALSE	FALSE	FALSE		1
5321	7	L	254	C	L254C	-0.0326892	0.0372623	2	FALSE	FALSE	FALSE	FALSE		3
5322	7	L	254	S	L254S	0.0199946	0.0115308	2	FALSE	FALSE	FALSE	FALSE		2
5323	7	L	254	T	L254T	0.0949584	0.00718623	2	FALSE	FALSE	FALSE	FALSE		2
5324	7	L	254	G	L254G	0.0952871	0.0278972	2	FALSE	FALSE	FALSE	FALSE		2
5325	7	L	254	P	L254P	0.09008	0.01124	2	FALSE	FALSE	FALSE	FALSE		1
5326	7	L	254	A	L254A	0.0549006	0.0412151	2	FALSE	FALSE	FALSE	FALSE		2
5327	7	L	254	M	L254M	0.0425242	0.0162008	2	FALSE	FALSE	FALSE	FALSE		2
5328	7	L	254	V	L254V	0.0467444	0.0302372	2	FALSE	FALSE	FALSE	TRUE	ClinVar	1
5329	7	L	254	I	L254I	-0.0140565	0.00871979	2	FALSE	FALSE	FALSE	FALSE		1
5330	7	L	254	L	WT	0	0	2	FALSE	FALSE	FALSE	FALSE		0
5331	7	L	254	F	L254F	0.0800081	0.0257038	2	FALSE	FALSE	FALSE	FALSE		2
5332	7	L	254	Y	L254Y	0.127586	0.0207062	2	FALSE	FALSE	FALSE	FALSE		3
5333	7	L	254	W	L254W	0.0384161	0.0170919	2	FALSE	FALSE	FALSE	FALSE		3
5334	7	L	254	stop	L254stop	-0.121844	0.0205931	2	FALSE	FALSE	FALSE	FALSE		2
5335	7	Q	255	K	Q255K	-0.0233287	0.0213286	2	FALSE	FALSE	FALSE	FALSE		1
5336	7	Q	255	R	Q255R	-0.0548101	0.0167046	2	FALSE	FALSE	FALSE	FALSE		1
5337	7	Q	255	H	Q255H	0.0815034	0.0147217	2	FALSE	FALSE	FALSE	FALSE		1
5338	7	Q	255	D	Q255D	0.00383799	0.0241471	2	FALSE	FALSE	FALSE	FALSE		2
5339	7	Q	255	E	Q255E	0.0695656	0.00582401	2	FALSE	FALSE	FALSE	FALSE		1
5340	7	Q	255	N	Q255N	0.00506369	0.00787986	2	FALSE	FALSE	FALSE	FALSE		2
5341	7	Q	255	Q	WT	0	0	2	FALSE	FALSE	FALSE	FALSE		0
5342	7	Q	255	C	Q255C	0.0332214	0.0223793	2	FALSE	FALSE	FALSE	FALSE		3
5343	7	Q	255	S	Q255S	0.0787	0.000253766	2	FALSE	FALSE	FALSE	FALSE		2
5344	7	Q	255	T	Q255T	0.0976122	0.000215041	2	FALSE	FALSE	FALSE	FALSE		2
5345	7	Q	255	G	Q255G	0.0523007	0.0069173	2	FALSE	FALSE	FALSE	FALSE		2
5346	7	Q	255	P	Q255P	0.0870707	0.0359217	2	FALSE	FALSE	FALSE	FALSE		1
5347	7	Q	255	A	Q255A	-0.00060714	0.024425	2	FALSE	FALSE	FALSE	FALSE		2
5348	7	Q	255	M	Q255M	0.0684593	0.0094004	2	FALSE	FALSE	FALSE	FALSE		3
5349	7	Q	255	V	Q255V	0.0766813	0.0129217	2	FALSE	FALSE	FALSE	FALSE		2
5350	7	Q	255	I	Q255I	0.0858735	0.0103984	2	FALSE	FALSE	FALSE	FALSE		2
5351	7	Q	255	L	Q255L	0.0955976	0.0234869	2	FALSE	FALSE	FALSE	FALSE		1
5352	7	Q	255	F	Q255F	0.035058	0.024666	2	FALSE	FALSE	FALSE	FALSE		3
5353	7	Q	255	Y	Q255Y	0.124124	0.0199188	2	FALSE	FALSE	FALSE	FALSE		2
5354	7	Q	255	W	Q255W	0.0767929	0.0350568	2	FALSE	FALSE	FALSE	FALSE		3
5355	7	Q	255	stop	Q255stop	-0.104031	0.0120663	2	FALSE	FALSE	FALSE	FALSE		1
5356	7	Q	256	K	Q256K	-0.0324596	0.00142913	2	FALSE	FALSE	TRUE	FALSE	ClinVar	1
5357	7	Q	256	R	Q256R	0.0677267	0.00470405	2	FALSE	FALSE	TRUE	FALSE	ClinVar	1
5358	7	Q	256	H	Q256H	-0.0329886	0.005567	2	FALSE	FALSE	FALSE	FALSE		1
5359	7	Q	256	D	Q256D	0.0894447	0.0179748	2	FALSE	FALSE	FALSE	FALSE		2
5360	7	Q	256	E	Q256E	0.00366961	0.0166965	2	FALSE	FALSE	FALSE	FALSE		1
5361	7	Q	256	N	Q256N	0.0667452	0.0115308	2	FALSE	FALSE	FALSE	FALSE		2
5362	7	Q	256	Q	WT	0	0	2	FALSE	FALSE	FALSE	FALSE		0
5363	7	Q	256	C	Q256C	0.0661757	0.00142913	2	FALSE	FALSE	FALSE	FALSE		3
5364	7	Q	256	S	Q256S	0.0475932	0.00736346	2	FALSE	FALSE	FALSE	FALSE		2
5365	7	Q	256	T	Q256T	0.0443123	0.00847703	2	FALSE	FALSE	FALSE	FALSE		2
5366	7	Q	256	G	Q256G	0.0657904	0.0186039	2	FALSE	FALSE	FALSE	FALSE		2
5367	7	Q	256	P	Q256P	-0.0183454	0.00926995	2	FALSE	FALSE	FALSE	FALSE		1
5368	7	Q	256	A	Q256A	-0.034568	0.0065842	2	FALSE	FALSE	FALSE	FALSE		2
5369	7	Q	256	M	Q256M	0.028211	0.00252861	2	FALSE	FALSE	FALSE	FALSE		3
5370	7	Q	256	V	Q256V	0.0525733	0.0274863	2	FALSE	FALSE	FALSE	FALSE		2
5371	7	Q	256	I	Q256I	0.103525	0.0244506	2	FALSE	FALSE	FALSE	FALSE		2
5372	7	Q	256	L	Q256L	0.0658425	0.0195779	2	FALSE	FALSE	FALSE	FALSE		1
5373	7	Q	256	F	Q256F	0.164716	0.00325621	2	FALSE	FALSE	FALSE	FALSE		3
5374	7	Q	256	Y	Q256Y	0.0964846	0.0044873	2	FALSE	FALSE	FALSE	FALSE		2
5375	7	Q	256	W	Q256W	0.196291	0.0248103	2	FALSE	FALSE	FALSE	FALSE		3
5376	7	Q	256	stop	Q256stop	-0.108618	0.00481222	2	FALSE	FALSE	FALSE	FALSE		1
5377	7	Q	257	K	Q257K	0.00345384	0.00778681	2	FALSE	FALSE	FALSE	FALSE		1
5378	7	Q	257	R	Q257R	-0.031585	0.00379911	2	FALSE	FALSE	FALSE	TRUE	ClinVar	1
5379	7	Q	257	H	Q257H	0.00265414	0.00178682	2	FALSE	FALSE	FALSE	FALSE		1
5380	7	Q	257	D	Q257D	-0.098061	0.0150389	2	FALSE	FALSE	FALSE	FALSE		2
5381	7	Q	257	E	Q257E	-0.00166525	0.00246896	2	FALSE	FALSE	FALSE	FALSE		1
5382	7	Q	257	N	Q257N	-0.0139391	0.0206178	2	FALSE	FALSE	FALSE	FALSE		2
5383	7	Q	257	Q	WT	0	0	2	FALSE	FALSE	FALSE	FALSE		0
5384	7	Q	257	C	Q257C	-0.00872838	0.0157783	2	FALSE	FALSE	FALSE	FALSE		3
5385	7	Q	257	S	Q257S	-0.0762582	0.00308553	2	FALSE	FALSE	FALSE	FALSE		2
5386	7	Q	257	T	Q257T	-0.0420515	0.0440585	2	FALSE	FALSE	FALSE	FALSE		2
5387	7	Q	257	G	Q257G	0.0173205	0.0191278	2	FALSE	FALSE	FALSE	FALSE		2
5388	7	Q	257	P	Q257P	-0.0418037	0.063231	2	FALSE	FALSE	FALSE	FALSE		1
5389	7	Q	257	A	Q257A	-0.00512327	0.0153472	2	FALSE	FALSE	FALSE	FALSE		2
5390	7	Q	257	M	Q257M	0.00255062	0.0282455	2	FALSE	FALSE	FALSE	FALSE		2
5391	7	Q	257	V	Q257V	-0.0423194	0.0101565	2	FALSE	FALSE	FALSE	FALSE		2
5392	7	Q	257	I	Q257I	0.000848447	0.00653095	2	FALSE	FALSE	FALSE	FALSE		3
5393	7	Q	257	L	Q257L	-0.0223891	0.00402148	2	FALSE	FALSE	FALSE	FALSE		1
5394	7	Q	257	F	Q257F	0.14075	0.0253776	2	FALSE	FALSE	FALSE	FALSE		3
5395	7	Q	257	Y	Q257Y	0.00754965	0.0206918	2	FALSE	FALSE	FALSE	FALSE		2
5396	7	Q	257	W	Q257W	0.0586543	0.00122881	2	FALSE	FALSE	FALSE	FALSE		2
5397	7	Q	257	stop	Q257stop	-0.134049	0.0203234	2	FALSE	FALSE	FALSE	FALSE		1
5398	7	E	258	K	E258K	-0.00194244	0.00903119	2	FALSE	TRUE	TRUE	FALSE	TCGA+ClinVar	1
5399	7	E	258	R	E258R	0.0221812	0.053004	2	FALSE	FALSE	FALSE	FALSE		2
5400	7	E	258	H	E258H	-0.0297759	0.0147154	2	FALSE	FALSE	FALSE	FALSE		2
5401	7	E	258	D	E258D	-0.0676971	0.0110708	2	FALSE	TRUE	TRUE	FALSE	COSMIC+ClinVar	1
5402	7	E	258	E	WT	0	0	2	FALSE	FALSE	FALSE	FALSE		0
5403	7	E	258	N	E258N	-0.0836663	0.0294075	2	FALSE	FALSE	FALSE	FALSE		2
5404	7	E	258	Q	E258Q	-0.0536414	0	1	FALSE	FALSE	FALSE	FALSE		1
5405	7	E	258	C	E258C	0.00992683	0.0492538	2	FALSE	FALSE	FALSE	FALSE		3
5406	7	E	258	S	E258S	0.0741307	0.00157987	2	FALSE	FALSE	FALSE	FALSE		2
5407	7	E	258	T	E258T	-0.0354221	0.0222398	2	FALSE	FALSE	FALSE	FALSE		2
5408	7	E	258	G	E258G	-0.0147277	0.00447026	2	FALSE	FALSE	FALSE	FALSE		1
5409	7	E	258	P	E258P	-0.0138935	0.0160082	2	FALSE	FALSE	FALSE	FALSE		2
5410	7	E	258	A	E258A	0.103821	0.0226311	2	FALSE	FALSE	FALSE	FALSE		1
5411	7	E	258	M	E258M	0.051987	0.0371846	2	FALSE	FALSE	FALSE	FALSE		2
5412	7	E	258	V	E258V	-0.018611	0.0215965	2	FALSE	FALSE	FALSE	FALSE		1
5413	7	E	258	I	E258I	-0.0817518	0.00781258	2	FALSE	FALSE	FALSE	FALSE		3
5414	7	E	258	L	E258L	-0.036045	0.0168966	2	FALSE	FALSE	FALSE	FALSE		2
5415	7	E	258	F	E258F	-0.030909	0.0582417	2	FALSE	FALSE	FALSE	FALSE		3
5416	7	E	258	Y	E258Y	0.064196	0.0285798	2	FALSE	FALSE	FALSE	FALSE		2
5417	7	E	258	W	E258W	0.118901	0.0342146	2	FALSE	FALSE	FALSE	FALSE		2
5418	7	E	258	stop	E258stop	-0.0692351	0.0870555	2	FALSE	FALSE	FALSE	FALSE		1
5419	7	C	259	K	C259K	-0.0924807	0.0454017	2	FALSE	FALSE	FALSE	FALSE		3
5420	7	C	259	R	C259R	0.166113	0.0314885	2	FALSE	FALSE	FALSE	FALSE		1
5421	7	C	259	H	C259H	0.0094547	0.0159686	2	FALSE	FALSE	FALSE	FALSE		2
5422	7	C	259	D	C259D	0.00893303	0.0208926	2	FALSE	FALSE	FALSE	FALSE		2
5423	7	C	259	E	C259E	0.0309365	0.0349025	2	FALSE	FALSE	FALSE	FALSE		3
5424	7	C	259	N	C259N	-0.0723142	0	1	FALSE	FALSE	FALSE	FALSE		2
5425	7	C	259	Q	C259Q	0.0391047	0.0620424	2	FALSE	FALSE	FALSE	FALSE		3
5426	7	C	259	C	WT	0	0	2	FALSE	FALSE	FALSE	FALSE		0
5427	7	C	259	S	C259S	-0.0686618	0.00435369	2	FALSE	FALSE	FALSE	FALSE		1
5428	7	C	259	T	C259T	-0.0925775	0.0420993	2	FALSE	FALSE	FALSE	FALSE		2
5429	7	C	259	G	C259G	0.0305014	0.0188403	2	FALSE	FALSE	FALSE	FALSE		1
5430	7	C	259	P	C259P	0.0610099	0.036872	2	FALSE	FALSE	FALSE	FALSE		2
5431	7	C	259	A	C259A	-0.0469269	0.00676608	2	FALSE	FALSE	FALSE	FALSE		2
5432	7	C	259	M	C259M	0.0142526	0.0178254	2	FALSE	FALSE	FALSE	FALSE		3
5433	7	C	259	V	C259V	0.0271895	0.00120054	2	FALSE	FALSE	FALSE	FALSE		2
5434	7	C	259	I	C259I	0.0370232	0.0239554	2	FALSE	FALSE	FALSE	FALSE		2
5435	7	C	259	L	C259L	-0.0177681	0.0218542	2	FALSE	FALSE	FALSE	FALSE		2
5436	7	C	259	F	C259F	0.155559	0.00852527	2	FALSE	FALSE	FALSE	FALSE		1
5437	7	C	259	Y	C259Y	0.0145626	0.00815878	2	FALSE	FALSE	FALSE	FALSE		1
5438	7	C	259	W	C259W	0.0584172	0.026291	2	FALSE	FALSE	FALSE	FALSE		1
5439	7	C	259	stop	C259stop	-0.0667311	0.00785805	2	FALSE	FALSE	FALSE	FALSE		1
5440	7	K	260	K	WT	0	0	2	FALSE	FALSE	FALSE	FALSE		0
5441	7	K	260	R	K260R	-0.0374676	0.00721565	2	FALSE	FALSE	FALSE	FALSE		1
5442	7	K	260	H	K260H	0.0129029	0.00727727	2	FALSE	FALSE	FALSE	FALSE		2
5443	7	K	260	D	K260D	0.0118629	0.031237	2	FALSE	FALSE	FALSE	FALSE		2
5444	7	K	260	E	K260E	0.0225	0.0187616	2	FALSE	FALSE	FALSE	FALSE		1
5445	7	K	260	N	K260N	-0.00849753	0.00752183	2	FALSE	FALSE	FALSE	FALSE		1
5446	7	K	260	Q	K260Q	0.06806	0.0289119	2	FALSE	FALSE	FALSE	FALSE		1
5447	7	K	260	C	K260C	0.118848	0.0579078	2	FALSE	FALSE	FALSE	FALSE		3
5448	7	K	260	S	K260S	0.0199382	0.0500293	2	FALSE	FALSE	FALSE	FALSE		2
5449	7	K	260	T	K260T	0.00348689	0.0146553	2	FALSE	FALSE	FALSE	FALSE		1
5450	7	K	260	G	K260G	0.0203401	0.0417333	2	FALSE	FALSE	FALSE	FALSE		2
5451	7	K	260	P	K260P	0.00781713	0.0359927	2	FALSE	FALSE	FALSE	FALSE		2
5452	7	K	260	A	K260A	-0.00312481	0.0157883	2	FALSE	FALSE	FALSE	FALSE		2
5453	7	K	260	M	K260M	0.0780733	0.0492907	2	FALSE	FALSE	FALSE	FALSE		2
5454	7	K	260	V	K260V	0.0702947	0.0318573	2	FALSE	FALSE	FALSE	FALSE		2
5455	7	K	260	I	K260I	0.158036	0.0164481	2	FALSE	FALSE	FALSE	FALSE		1
5456	7	K	260	L	K260L	0.0667572	0.0197995	2	FALSE	FALSE	FALSE	FALSE		2
5457	7	K	260	F	K260F	0.0178591	0.0139506	2	FALSE	FALSE	FALSE	FALSE		3
5458	7	K	260	Y	K260Y	0.209829	0.00603313	2	FALSE	FALSE	FALSE	FALSE		2
5459	7	K	260	W	K260W	0.116716	0.0020728	2	FALSE	FALSE	FALSE	FALSE		3
5460	7	K	260	stop	K260stop	-0.167903	0.0668587	2	FALSE	FALSE	FALSE	FALSE		1
5461	7	L	261	K	L261K	-0.0362129	0.0143787	2	FALSE	FALSE	FALSE	FALSE		3
5462	7	L	261	R	L261R	0.109985	0.00339505	2	FALSE	FALSE	FALSE	TRUE	ClinVar	1
5463	7	L	261	H	L261H	-0.0172404	0.073587	2	FALSE	FALSE	TRUE	FALSE	ClinVar	1
5464	7	L	261	D	L261D	0.00189683	0.0478671	2	FALSE	FALSE	FALSE	FALSE		2
5465	7	L	261	E	L261E	-0.0505026	0.0794449	2	FALSE	FALSE	FALSE	FALSE		3
5466	7	L	261	N	L261N	-0.0908635	0.010341	2	FALSE	FALSE	FALSE	FALSE		2
5467	7	L	261	Q	L261Q	-0.0536719	0.00268214	2	FALSE	FALSE	FALSE	FALSE		2
5468	7	L	261	C	L261C	-0.0337641	0.0123708	2	FALSE	FALSE	FALSE	FALSE		2
5469	7	L	261	S	L261S	0.0069654	0.0015543	2	FALSE	FALSE	FALSE	FALSE		2
5470	7	L	261	T	L261T	-0.0143321	0.0678853	2	FALSE	FALSE	FALSE	FALSE		2
5471	7	L	261	G	L261G	-0.0685689	0.011136	2	FALSE	FALSE	FALSE	FALSE		2
5472	7	L	261	P	L261P	-0.0137687	0.0282861	2	FALSE	FALSE	FALSE	FALSE		1
5473	7	L	261	A	L261A	0.020298	0.0318397	2	FALSE	FALSE	FALSE	FALSE		2
5474	7	L	261	M	L261M	-0.00335326	0.010202	2	FALSE	FALSE	FALSE	FALSE		2
5475	7	L	261	V	L261V	0.0253445	0.0510726	2	FALSE	FALSE	FALSE	FALSE		1
5476	7	L	261	I	L261I	0.0273583	0.0675657	2	FALSE	FALSE	FALSE	FALSE		1
5477	7	L	261	L	WT	0	0	2	FALSE	FALSE	FALSE	FALSE		0
5478	7	L	261	F	L261F	0.0175279	0.0233685	2	FALSE	FALSE	TRUE	FALSE	ClinVar	1
5479	7	L	261	Y	L261Y	0.0658992	0.0184756	2	FALSE	FALSE	FALSE	TRUE	ClinVar	2
5480	7	L	261	W	L261W	0.0869695	0.021023	2	FALSE	FALSE	FALSE	FALSE		3
5481	7	L	261	stop	L261stop	-0.212137	0.0283366	2	FALSE	FALSE	FALSE	FALSE		3
5482	7	L	262	K	L262K	-0.0985074	0	1	FALSE	FALSE	FALSE	FALSE		3
5483	7	L	262	R	L262R	0.0140694	0.00459262	2	FALSE	FALSE	TRUE	FALSE	ClinVar	1
5484	7	L	262	H	L262H	-0.0631894	0.0145222	2	FALSE	FALSE	FALSE	FALSE		1
5485	7	L	262	D	L262D	-0.0562374	0.00218971	2	FALSE	FALSE	FALSE	FALSE		2
5486	7	L	262	E	L262E	-0.00986926	0.0290271	2	FALSE	FALSE	FALSE	FALSE		3
5487	7	L	262	N	L262N	0.000956388	0.0140454	2	FALSE	FALSE	FALSE	FALSE		2
5488	7	L	262	Q	L262Q	-0.012249	0.0448213	2	FALSE	FALSE	FALSE	FALSE		2
5489	7	L	262	C	L262C	-0.0330991	0.00093617	2	FALSE	FALSE	FALSE	FALSE		2
5490	7	L	262	S	L262S	-0.0281945	0.0254282	2	FALSE	FALSE	FALSE	FALSE		2
5491	7	L	262	T	L262T	-0.0230801	0.0672402	2	FALSE	FALSE	FALSE	FALSE		2
5492	7	L	262	G	L262G	-0.00749717	0.0139303	2	FALSE	FALSE	FALSE	FALSE		2
5493	7	L	262	P	L262P	-0.0493755	0.0736233	2	FALSE	FALSE	FALSE	FALSE		1
5494	7	L	262	A	L262A	0.00280119	0.0166617	2	FALSE	FALSE	FALSE	FALSE		2
5495	7	L	262	M	L262M	0.065282	0.0375739	2	FALSE	FALSE	FALSE	FALSE		2
5496	7	L	262	V	L262V	-0.0156042	0.0141421	2	FALSE	FALSE	FALSE	FALSE		1
5497	7	L	262	I	L262I	-0.0484942	0.0160082	2	FALSE	FALSE	FALSE	FALSE		1
5498	7	L	262	L	WT	0	0	2	FALSE	FALSE	FALSE	FALSE		0
5499	7	L	262	F	L262F	-0.0227092	0.00541359	2	FALSE	TRUE	TRUE	FALSE	COSMIC+TCGA+ClinVar	1
5500	7	L	262	Y	L262Y	0.0766172	0.0101704	2	FALSE	FALSE	FALSE	FALSE		2
5501	7	L	262	W	L262W	0.0689488	0.00523802	2	FALSE	FALSE	FALSE	FALSE		3
5502	7	L	262	stop	L262stop	-0.118566	0.0377249	2	FALSE	FALSE	FALSE	FALSE		3
5503	7	Y	263	K	Y263K	-0.0603747	0.00719107	2	FALSE	FALSE	FALSE	FALSE		2
5504	7	Y	263	R	Y263R	-0.0298969	0.00937228	2	FALSE	FALSE	FALSE	FALSE		2
5505	7	Y	263	H	Y263H	0.0042163	0.0333834	2	FALSE	FALSE	FALSE	FALSE		1
5506	7	Y	263	D	Y263D	-0.0848534	0.0718858	2	FALSE	FALSE	FALSE	FALSE		1
5507	7	Y	263	E	Y263E	-0.108226	0.037748	2	FALSE	FALSE	FALSE	FALSE		2
5508	7	Y	263	N	Y263N	-0.131486	0.0194152	2	FALSE	FALSE	FALSE	FALSE		1
5509	7	Y	263	Q	Y263Q	-0.000781742	0.0126925	2	FALSE	FALSE	FALSE	FALSE		2
5510	7	Y	263	C	Y263C	0.036894	0.0223767	2	FALSE	FALSE	FALSE	TRUE	ClinVar	1
5511	7	Y	263	S	Y263S	-0.0474526	0.0430414	2	FALSE	FALSE	FALSE	FALSE		1
5512	7	Y	263	T	Y263T	-0.0816079	0.0291762	2	FALSE	FALSE	FALSE	FALSE		2
5513	7	Y	263	G	Y263G	-0.128867	0.0977269	2	FALSE	FALSE	FALSE	FALSE		2
5514	7	Y	263	P	Y263P	-0.0369018	0.0162818	2	FALSE	FALSE	FALSE	FALSE		2
5515	7	Y	263	A	Y263A	-0.0160257	0.0279031	2	FALSE	FALSE	FALSE	FALSE		2
5516	7	Y	263	M	Y263M	-0.0537331	0.00971509	2	FALSE	FALSE	FALSE	FALSE		3
5517	7	Y	263	V	Y263V	0.0131359	0.0834001	2	FALSE	FALSE	FALSE	FALSE		2
5518	7	Y	263	I	Y263I	-0.00739282	0.0361398	2	FALSE	FALSE	FALSE	FALSE		2
5519	7	Y	263	L	Y263L	-0.0228849	0.00706491	2	FALSE	FALSE	FALSE	FALSE		2
5520	7	Y	263	F	Y263F	0.0309645	0.00971368	2	FALSE	FALSE	FALSE	FALSE		1
5521	7	Y	263	Y	WT	0	0	2	FALSE	FALSE	FALSE	FALSE		0
5522	7	Y	263	W	Y263W	-0.0154187	0.000220686	2	FALSE	FALSE	FALSE	FALSE		2
5523	7	Y	263	stop	Y263stop	-0.162803	0.0395248	2	FALSE	FALSE	FALSE	FALSE		1
5524	7	S	264	K	S264K	-0.0262375	0.0448435	2	FALSE	FALSE	FALSE	FALSE		2
5525	7	S	264	R	S264R	-0.0274687	0.00531138	2	FALSE	FALSE	FALSE	FALSE		1
5526	7	S	264	H	S264H	-0.0258617	0.0065842	2	FALSE	FALSE	FALSE	FALSE		2
5527	7	S	264	D	S264D	-0.0678021	0.0135874	2	FALSE	FALSE	FALSE	FALSE		2
5528	7	S	264	E	S264E	-0.0669095	0.00620179	2	FALSE	FALSE	FALSE	FALSE		3
5529	7	S	264	N	S264N	-0.0412725	0.000415433	2	FALSE	FALSE	FALSE	FALSE		1
5530	7	S	264	Q	S264Q	0.103299	0.0239588	2	FALSE	FALSE	FALSE	FALSE		3
5531	7	S	264	C	S264C	0.0460537	0.00810315	2	FALSE	FALSE	FALSE	FALSE		1
5532	7	S	264	S	WT	0	0	2	FALSE	FALSE	FALSE	FALSE		0
5533	7	S	264	T	S264T	0.0365573	0.0738898	2	FALSE	FALSE	FALSE	FALSE		1
5534	7	S	264	G	S264G	0.0246106	0.00665729	2	FALSE	FALSE	FALSE	FALSE		1
5535	7	S	264	P	S264P	0.0366465	0.0252789	2	FALSE	FALSE	FALSE	FALSE		2
5536	7	S	264	A	S264A	-0.0918017	0.017884	2	FALSE	FALSE	FALSE	FALSE		2
5537	7	S	264	M	S264M	-0.00942753	0.0379318	2	FALSE	FALSE	FALSE	FALSE		2
5538	7	S	264	V	S264V	-0.0745732	0.0162818	2	FALSE	FALSE	FALSE	FALSE		2
5539	7	S	264	I	S264I	-0.0612476	0.00675263	2	FALSE	FALSE	FALSE	FALSE		1
5540	7	S	264	L	S264L	0.038645	0.0101742	2	FALSE	FALSE	FALSE	FALSE		2
5541	7	S	264	F	S264F	0.0449099	0.053375	2	FALSE	FALSE	FALSE	FALSE		2
5542	7	S	264	Y	S264Y	0.0527711	0.010694	2	FALSE	FALSE	FALSE	FALSE		2
5543	7	S	264	W	S264W	0.132053	0.0129478	2	FALSE	FALSE	FALSE	FALSE		2
5544	7	S	264	stop	S264stop	-0.238813	0.0515165	2	FALSE	FALSE	FALSE	FALSE		2
5545	7	R	265	K	R265K	0.00878283	0.0336841	2	FALSE	FALSE	FALSE	FALSE		2
5546	7	R	265	R	WT	0	0	2	FALSE	FALSE	FALSE	FALSE		0
5547	7	R	265	H	R265H	-0.122812	0.0383206	2	FALSE	FALSE	FALSE	FALSE		2
5548	7	R	265	D	R265D	-0.0497973	0.0156065	2	FALSE	FALSE	FALSE	FALSE		3
5549	7	R	265	E	R265E	-0.0632592	0.0311657	2	FALSE	FALSE	FALSE	FALSE		2
5550	7	R	265	N	R265N	0.0315243	0.0244781	2	FALSE	FALSE	FALSE	FALSE		3
5551	7	R	265	Q	R265Q	0.0102675	0.00750013	2	FALSE	TRUE	TRUE	FALSE	COSMIC+TCGA+ClinVar	1
5552	7	R	265	C	R265C	-0.0454214	0.00568656	2	FALSE	FALSE	FALSE	FALSE		2
5553	7	R	265	S	R265S	-0.0701125	0.00125294	2	FALSE	FALSE	FALSE	FALSE		2
5554	7	R	265	T	R265T	-0.0707147	0.0423507	2	FALSE	FALSE	FALSE	FALSE		2
5555	7	R	265	G	R265G	-0.0697174	0.0232341	2	FALSE	FALSE	FALSE	FALSE	ClinVar	1
5556	7	R	265	P	R265P	-0.0457133	0.0193021	2	FALSE	FALSE	FALSE	FALSE		1
5557	7	R	265	A	R265A	-0.0401754	0.0317265	2	FALSE	FALSE	FALSE	FALSE		2
5558	7	R	265	M	R265M	0.0322539	0.0331723	2	FALSE	FALSE	FALSE	FALSE		3
5559	7	R	265	V	R265V	0.0409763	0.00531684	2	FALSE	FALSE	FALSE	FALSE		2
5560	7	R	265	I	R265I	0.00413328	0.0210793	2	FALSE	FALSE	FALSE	FALSE		2
5561	7	R	265	L	R265L	-0.0504272	0.0355099	2	FALSE	FALSE	FALSE	FALSE	ClinVar	1
5562	7	R	265	F	R265F	-0.033692	0.0302104	2	FALSE	FALSE	FALSE	FALSE		3
5563	7	R	265	Y	R265Y	0.0707567	0.0178632	2	FALSE	FALSE	FALSE	FALSE		3
5564	7	R	265	W	R265W	0.102055	0.00510571	2	FALSE	FALSE	FALSE	FALSE		2
5565	7	R	265	stop	R265stop	-0.134614	0.0387097	2	FALSE	FALSE	FALSE	FALSE		1
5566	7	K	266	K	WT	0	0	2	FALSE	FALSE	FALSE	FALSE		0
5567	7	K	266	R	K266R	0.0220543	0.0209499	2	FALSE	FALSE	FALSE	FALSE		1
5568	7	K	266	H	K266H	0.0484649	0.0147638	2	FALSE	FALSE	FALSE	FALSE		2
5569	7	K	266	D	K266D	-0.0392083	0.0103788	2	FALSE	FALSE	FALSE	FALSE		2
5570	7	K	266	E	K266E	-0.0608921	0.0305364	2	FALSE	FALSE	FALSE	FALSE		1
5571	7	K	266	N	K266N	0.0467391	0.00481222	2	FALSE	FALSE	FALSE	FALSE		1
5572	7	K	266	Q	K266Q	0.0264772	0.0216735	2	FALSE	FALSE	FALSE	FALSE		1
5573	7	K	266	C	K266C	-0.00230683	0.00828976	2	FALSE	FALSE	FALSE	FALSE		3
5574	7	K	266	S	K266S	-0.0118813	0.0248955	2	FALSE	FALSE	FALSE	FALSE		2
5575	7	K	266	T	K266T	0.00434623	0.0274671	2	FALSE	FALSE	FALSE	FALSE		1
5576	7	K	266	G	K266G	0.0108662	0.00231091	2	FALSE	FALSE	FALSE	FALSE		2
5577	7	K	266	P	K266P	-0.0991067	0.0328245	2	FALSE	FALSE	FALSE	FALSE		2
5578	7	K	266	A	K266A	0.00202154	0.00793071	2	FALSE	FALSE	FALSE	FALSE		2
5579	7	K	266	M	K266M	-0.0450092	0.0192639	2	FALSE	FALSE	FALSE	FALSE		2
5580	7	K	266	V	K266V	-0.019627	0.00783984	2	FALSE	FALSE	FALSE	FALSE		2
5581	7	K	266	I	K266I	0.0223454	0.0163729	2	FALSE	FALSE	FALSE	FALSE		1
5582	7	K	266	L	K266L	-0.0110703	0.0204666	2	FALSE	FALSE	FALSE	FALSE		2
5583	7	K	266	F	K266F	0.0516759	0.0241471	2	FALSE	FALSE	FALSE	FALSE		3
5584	7	K	266	Y	K266Y	0.102165	0.0241471	2	FALSE	FALSE	FALSE	FALSE		2
5585	7	K	266	W	K266W	0.197101	0.0110849	2	FALSE	FALSE	FALSE	FALSE		3
5586	7	K	266	stop	K266stop	-0.234044	0.000431893	2	FALSE	FALSE	FALSE	FALSE		1
5587	7	E	267	K	E267K	-0.0576666	0.0197995	2	FALSE	FALSE	FALSE	FALSE		1
5588	7	E	267	R	E267R	-0.102725	0.00271345	2	FALSE	FALSE	FALSE	FALSE		2
5589	7	E	267	H	E267H	0.0500843	0.000906824	2	FALSE	FALSE	FALSE	FALSE		2
5590	7	E	267	D	E267D	-0.0014662	0.00226721	2	FALSE	FALSE	FALSE	FALSE		1
5591	7	E	267	E	WT	0	0	2	FALSE	FALSE	FALSE	FALSE		0
5592	7	E	267	N	E267N	-0.0198884	0.0143524	2	FALSE	FALSE	FALSE	FALSE		2
5593	7	E	267	Q	E267Q	0.0327087	0.00691895	2	FALSE	FALSE	FALSE	FALSE		1
5594	7	E	267	C	E267C	0.0285634	0.0263716	2	FALSE	FALSE	FALSE	FALSE		3
5595	7	E	267	S	E267S	-0.00042232	0.0210544	2	FALSE	FALSE	FALSE	FALSE		2
5596	7	E	267	T	E267T	0.0606088	0.0450042	2	FALSE	FALSE	FALSE	FALSE		2
5597	7	E	267	G	E267G	-0.0778701	0.001908	2	FALSE	FALSE	FALSE	FALSE		1
5598	7	E	267	P	E267P	-0.180985	0.0184681	2	FALSE	FALSE	FALSE	FALSE		2
5599	7	E	267	A	E267A	-0.073515	0.00164873	2	FALSE	FALSE	FALSE	FALSE		1
5600	7	E	267	M	E267M	-0.0283253	0.00366943	2	FALSE	FALSE	FALSE	FALSE		2
5601	7	E	267	V	E267V	0.089482	0.0152951	2	FALSE	FALSE	FALSE	FALSE		1
5602	7	E	267	I	E267I	0.0167729	0.0276931	2	FALSE	FALSE	FALSE	FALSE		3
5603	7	E	267	L	E267L	-0.00396113	0.0448435	2	FALSE	FALSE	FALSE	FALSE		2
5604	7	E	267	F	E267F	0.0345892	0.046502	2	FALSE	FALSE	FALSE	FALSE		3
5605	7	E	267	Y	E267Y	0.0984926	0.00295297	2	FALSE	FALSE	FALSE	FALSE		2
5606	7	E	267	W	E267W	0.107472	0.0193376	2	FALSE	FALSE	FALSE	FALSE		2
5607	7	E	267	stop	E267stop	-0.181862	0.0692794	2	FALSE	FALSE	FALSE	FALSE		1
5608	7	G	268	K	G268K	-0.238671	0.00850096	2	FALSE	FALSE	FALSE	FALSE		3
5609	7	G	268	R	G268R	-0.224454	0.00105135	2	FALSE	FALSE	FALSE	FALSE		1
5610	7	G	268	H	G268H	-0.239353	0.00473696	2	FALSE	FALSE	FALSE	FALSE		2
5611	7	G	268	D	G268D	-0.177629	0.0437363	2	FALSE	FALSE	FALSE	FALSE		1
5612	7	G	268	E	G268E	-0.270967	0.0653325	2	FALSE	FALSE	FALSE	FALSE		2
5613	7	G	268	N	G268N	-0.173324	0	1	FALSE	FALSE	FALSE	FALSE		2
5614	7	G	268	Q	G268Q	-0.203272	0.0473267	2	FALSE	FALSE	FALSE	FALSE		3
5615	7	G	268	C	G268C	-0.0900875	0.0587064	2	FALSE	FALSE	TRUE	FALSE	ClinVar	1
5616	7	G	268	S	G268S	0.0614336	0.0406015	2	FALSE	TRUE	TRUE	FALSE	COSMIC+ClinVar	1
5617	7	G	268	T	G268T	-0.194236	0.00210344	2	FALSE	FALSE	FALSE	FALSE		2
5618	7	G	268	G	WT	0	0	2	FALSE	FALSE	FALSE	FALSE		0
5619	7	G	268	P	G268P	-0.274991	0.0264767	2	FALSE	FALSE	FALSE	FALSE		2
5620	7	G	268	A	G268A	0.0455991	0.0245339	2	FALSE	FALSE	FALSE	FALSE		1
5621	7	G	268	M	G268M	-0.223313	0.00904288	2	FALSE	FALSE	FALSE	FALSE		3
5622	7	G	268	V	G268V	-0.156037	0.0533571	2	FALSE	FALSE	FALSE	FALSE		1
5623	7	G	268	I	G268I	-0.181579	0.0599157	2	FALSE	FALSE	FALSE	FALSE		2
5624	7	G	268	L	G268L	-0.24346	0.0256504	2	FALSE	FALSE	FALSE	FALSE		2
5625	7	G	268	F	G268F	-0.214032	0.0828595	2	FALSE	FALSE	FALSE	FALSE		2
5626	7	G	268	Y	G268Y	-0.187305	0.0421981	2	FALSE	FALSE	FALSE	FALSE		2
5627	7	G	268	W	G268W	-0.184879	0.0129316	2	FALSE	FALSE	FALSE	FALSE		2
5628	7	G	268	stop	G268stop	-0.301474	0.0191375	2	FALSE	FALSE	FALSE	FALSE		2
5629	7	Q	269	K	Q269K	-0.0306635	0.0482428	2	FALSE	FALSE	FALSE	FALSE		1
5630	7	Q	269	R	Q269R	0.0386972	0.0158826	2	FALSE	FALSE	FALSE	TRUE	ClinVar	1
5631	7	Q	269	H	Q269H	0.0250047	0.0127752	2	FALSE	FALSE	FALSE	FALSE		1
5632	7	Q	269	D	Q269D	0.0515639	0.0335251	2	FALSE	FALSE	FALSE	FALSE		2
5633	7	Q	269	E	Q269E	-0.0650372	0.0225153	2	FALSE	FALSE	FALSE	FALSE		1
5634	7	Q	269	N	Q269N	-0.0523233	0.0212324	2	FALSE	FALSE	FALSE	FALSE		2
5635	7	Q	269	Q	WT	0	0	2	FALSE	FALSE	FALSE	FALSE		0
5636	7	Q	269	C	Q269C	0.00834121	0.0150127	2	FALSE	FALSE	FALSE	FALSE		3
5637	7	Q	269	S	Q269S	0.0516816	0.0126415	2	FALSE	FALSE	FALSE	FALSE		2
5638	7	Q	269	T	Q269T	-0.0463655	0.0347839	2	FALSE	FALSE	FALSE	FALSE		2
5639	7	Q	269	G	Q269G	-0.0266574	0.00901207	2	FALSE	FALSE	FALSE	FALSE		2
5640	7	Q	269	P	Q269P	-0.183016	0.0180571	2	FALSE	FALSE	FALSE	FALSE		1
5641	7	Q	269	A	Q269A	-0.0544358	0.0194722	2	FALSE	FALSE	FALSE	FALSE		2
5642	7	Q	269	M	Q269M	-0.028917	0.0135954	2	FALSE	FALSE	FALSE	FALSE		3
5643	7	Q	269	V	Q269V	0.029431	0.0121862	2	FALSE	FALSE	FALSE	FALSE		2
5644	7	Q	269	I	Q269I	-0.0256011	0.0214669	2	FALSE	FALSE	FALSE	FALSE		2
5645	7	Q	269	L	Q269L	0.0122028	0.0189144	2	FALSE	FALSE	FALSE	FALSE		1
5646	7	Q	269	F	Q269F	-0.0461541	0.0146776	2	FALSE	FALSE	FALSE	FALSE		3
5647	7	Q	269	Y	Q269Y	-0.125687	0.0297153	2	FALSE	FALSE	FALSE	FALSE		2
5648	7	Q	269	W	Q269W	0.0044107	0.00100041	2	FALSE	FALSE	FALSE	FALSE		3
5649	7	Q	269	stop	Q269stop	-0.111538	0.028012	2	FALSE	FALSE	FALSE	FALSE		1
5650	7	R	270	K	R270K	-0.0239226	0.00863355	2	FALSE	FALSE	FALSE	FALSE		1
5651	7	R	270	R	WT	0	0	2	FALSE	FALSE	FALSE	FALSE		0
5652	7	R	270	H	R270H	-0.0809696	0.00184294	2	FALSE	FALSE	FALSE	FALSE		3
5653	7	R	270	D	R270D	-0.165184	0.0354481	2	FALSE	FALSE	FALSE	FALSE		3
5654	7	R	270	E	R270E	-0.100414	0.000630659	2	FALSE	FALSE	FALSE	FALSE		2
5655	7	R	270	N	R270N	-0.0793889	0.0503473	2	FALSE	FALSE	FALSE	FALSE		2
5656	7	R	270	Q	R270Q	0.0067908	0.0195643	2	FALSE	FALSE	FALSE	FALSE		2
5657	7	R	270	C	R270C	-0.0928886	0.0109043	2	FALSE	FALSE	FALSE	FALSE		2
5658	7	R	270	S	R270S	0.0566657	0.0277632	2	FALSE	FALSE	FALSE	FALSE		1
5659	7	R	270	T	R270T	-0.154783	0.00666516	2	FALSE	FALSE	FALSE	FALSE		1
5660	7	R	270	G	R270G	-0.152821	0.0210424	2	FALSE	FALSE	FALSE	FALSE		1
5661	7	R	270	P	R270P	-0.207524	0.0367302	2	FALSE	FALSE	FALSE	FALSE		2
5662	7	R	270	A	R270A	-0.0464702	0.001591	2	FALSE	FALSE	FALSE	FALSE		2
5663	7	R	270	M	R270M	-0.0638946	0.0157404	2	FALSE	FALSE	FALSE	FALSE		1
5664	7	R	270	V	R270V	-0.0682292	0.0364407	2	FALSE	FALSE	FALSE	FALSE		2
5665	7	R	270	I	R270I	-0.0591691	0.0353443	2	FALSE	FALSE	FALSE	FALSE		2
5666	7	R	270	L	R270L	-0.0598623	0.034177	2	FALSE	FALSE	FALSE	FALSE		2
5667	7	R	270	F	R270F	-0.0971255	0.0125849	2	FALSE	FALSE	FALSE	FALSE		3
5668	7	R	270	Y	R270Y	-0.0848438	0.0235824	2	FALSE	FALSE	FALSE	FALSE		3
5669	7	R	270	W	R270W	-0.169617	0.0213086	2	FALSE	FALSE	FALSE	FALSE		1
5670	7	R	270	stop	R270stop	-0.19066	0.0273536	2	FALSE	FALSE	FALSE	FALSE		2
5671	7	Q	271	K	Q271K	-0.00787619	0.00896998	2	FALSE	FALSE	FALSE	FALSE		1
5672	7	Q	271	R	Q271R	0.0373002	0.0510365	2	FALSE	FALSE	FALSE	FALSE		1
5673	7	Q	271	H	Q271H	0.0535928	0.0439527	2	FALSE	FALSE	FALSE	FALSE		1
5674	7	Q	271	D	Q271D	-0.0954523	0.0229208	2	FALSE	FALSE	FALSE	FALSE		2
5675	7	Q	271	E	Q271E	-0.0248787	0.00862385	2	FALSE	TRUE	FALSE	FALSE	COSMIC	1
5676	7	Q	271	N	Q271N	-0.0479677	0.0240051	2	FALSE	FALSE	FALSE	FALSE		2
5677	7	Q	271	Q	WT	0	0	2	FALSE	FALSE	FALSE	FALSE		0
5678	7	Q	271	C	Q271C	-0.0886919	0.011727	2	FALSE	FALSE	FALSE	FALSE		3
5679	7	Q	271	S	Q271S	0.0350908	0.0130183	2	FALSE	FALSE	FALSE	FALSE		2
5680	7	Q	271	T	Q271T	-0.0754141	0.0134562	2	FALSE	FALSE	FALSE	FALSE		2
5681	7	Q	271	G	Q271G	-0.00745264	0.0201627	2	FALSE	FALSE	FALSE	FALSE		2
5682	7	Q	271	P	Q271P	-0.0429878	0.00888731	2	FALSE	FALSE	FALSE	FALSE		1
5683	7	Q	271	A	Q271A	-0.0409698	0.012743	2	FALSE	FALSE	FALSE	FALSE		2
5684	7	Q	271	M	Q271M	-0.0374327	0.0233865	2	FALSE	FALSE	FALSE	FALSE		3
5685	7	Q	271	V	Q271V	-0.0414219	0.0278972	2	FALSE	FALSE	FALSE	FALSE		2
5686	7	Q	271	I	Q271I	0.038008	0.0150839	2	FALSE	FALSE	FALSE	FALSE		2
5687	7	Q	271	L	Q271L	0.0164024	0.00424864	2	FALSE	FALSE	FALSE	FALSE		1
5688	7	Q	271	F	Q271F	0.0387077	0.00505336	2	FALSE	FALSE	FALSE	FALSE		3
5689	7	Q	271	Y	Q271Y	0.0364493	0.0260015	2	FALSE	FALSE	FALSE	FALSE		2
5690	7	Q	271	W	Q271W	0.0918847	0.0376462	2	FALSE	FALSE	FALSE	FALSE		3
5691	7	Q	271	stop	Q271stop	-0.0697305	0.000533673	2	FALSE	FALSE	FALSE	FALSE		1
5692	7	E	272	K	E272K	0.0479918	0.0175664	2	FALSE	FALSE	FALSE	FALSE		1
5693	7	E	272	R	E272R	0.130904	0.00391084	2	FALSE	FALSE	FALSE	FALSE		2
5694	7	E	272	H	E272H	0.00993815	0.0561337	2	FALSE	FALSE	FALSE	FALSE		2
5695	7	E	272	D	E272D	0.000863327	0.0116868	2	FALSE	FALSE	FALSE	FALSE		1
5696	7	E	272	E	WT	0	0	2	FALSE	FALSE	FALSE	FALSE		0
5697	7	E	272	N	E272N	0.00230712	0.0491933	2	FALSE	FALSE	FALSE	FALSE		2
5698	7	E	272	Q	E272Q	0.0978292	0.0350166	2	FALSE	FALSE	FALSE	FALSE		1
5699	7	E	272	C	E272C	0.00612183	0.0352553	2	FALSE	FALSE	FALSE	FALSE		3
5700	7	E	272	S	E272S	0.027953	0.0270918	2	FALSE	FALSE	FALSE	FALSE		2
5701	7	E	272	T	E272T	-0.0356614	0.034177	2	FALSE	FALSE	FALSE	FALSE		2
5702	7	E	272	G	E272G	0.077209	0.00589946	2	FALSE	FALSE	FALSE	FALSE		1
5703	7	E	272	P	E272P	0.0423917	0.00718019	2	FALSE	FALSE	FALSE	FALSE		2
5704	7	E	272	A	E272A	0.0751872	0.0219226	2	FALSE	FALSE	FALSE	FALSE		1
5705	7	E	272	M	E272M	0.0792658	0.00308044	2	FALSE	FALSE	FALSE	FALSE		3
5706	7	E	272	V	E272V	0.143748	0.0229704	2	FALSE	FALSE	FALSE	FALSE		1
5707	7	E	272	I	E272I	0.0791535	0.0409634	2	FALSE	FALSE	FALSE	FALSE		2
5708	7	E	272	L	E272L	0.035374	0.0109528	2	FALSE	FALSE	FALSE	FALSE		2
5709	7	E	272	F	E272F	0.0419081	0.00357075	2	FALSE	FALSE	FALSE	FALSE		3
5710	7	E	272	Y	E272Y	0.0493006	0.0125298	2	FALSE	FALSE	FALSE	FALSE		2
5711	7	E	272	W	E272W	0.156505	0.0128777	2	FALSE	FALSE	FALSE	FALSE		3
5712	7	E	272	stop	E272stop	-0.15734	0.0694285	2	FALSE	FALSE	FALSE	FALSE		1
5713	7	N	273	K	N273K	-0.215718	0.0354926	2	FALSE	FALSE	FALSE	FALSE		1
5714	7	N	273	R	N273R	-0.202953	0.0402752	2	FALSE	FALSE	FALSE	FALSE		2
5715	7	N	273	H	N273H	-0.0530247	0.0314666	2	FALSE	FALSE	FALSE	FALSE		1
5716	7	N	273	D	N273D	-0.0940721	0.0107567	2	FALSE	FALSE	FALSE	FALSE		1
5717	7	N	273	E	N273E	-0.189073	0.0073268	2	FALSE	FALSE	FALSE	FALSE		2
5718	7	N	273	N	WT	0	0	2	FALSE	FALSE	FALSE	FALSE		0
5719	7	N	273	Q	N273Q	-0.152072	0.0253053	2	FALSE	FALSE	FALSE	FALSE		2
5720	7	N	273	C	N273C	-0.169174	0.0393546	2	FALSE	FALSE	FALSE	FALSE		2
5721	7	N	273	S	N273S	-0.170653	0.0222283	2	FALSE	FALSE	FALSE	FALSE		1
5722	7	N	273	T	N273T	-0.217846	0.0210739	2	FALSE	FALSE	FALSE	FALSE		1
5723	7	N	273	G	N273G	-0.191427	0.00345079	2	FALSE	FALSE	FALSE	FALSE		2
5724	7	N	273	P	N273P	-0.206757	0.0107369	2	FALSE	FALSE	FALSE	FALSE		2
5725	7	N	273	A	N273A	-0.121103	0.000767562	2	FALSE	FALSE	FALSE	FALSE		2
5726	7	N	273	M	N273M	-0.221566	0.0164328	2	FALSE	FALSE	FALSE	FALSE		2
5727	7	N	273	V	N273V	-0.100804	0.0143876	2	FALSE	FALSE	FALSE	FALSE		2
5728	7	N	273	I	N273I	-0.109501	0.0179793	2	FALSE	FALSE	FALSE	FALSE		1
5729	7	N	273	L	N273L	-0.141381	0.0123077	2	FALSE	FALSE	FALSE	FALSE		2
5730	7	N	273	F	N273F	-0.112545	0.00661188	2	FALSE	FALSE	FALSE	FALSE		2
5731	7	N	273	Y	N273Y	-0.0210323	0.0100586	2	FALSE	FALSE	FALSE	FALSE		1
5732	7	N	273	W	N273W	-0.217684	0.018339	2	FALSE	FALSE	FALSE	FALSE		3
5733	7	N	273	stop	N273stop	-0.194424	0	1	FALSE	FALSE	FALSE	FALSE		2
5734	7	K	274	K	WT	0	0	2	FALSE	FALSE	FALSE	FALSE		0
5735	7	K	274	R	K274R	0.0222862	0.0238493	2	FALSE	FALSE	FALSE	FALSE		1
5736	7	K	274	H	K274H	-0.00901132	0.0200762	2	FALSE	FALSE	FALSE	FALSE		2
5737	7	K	274	D	K274D	-0.0429178	0.0132295	2	FALSE	FALSE	FALSE	FALSE		2
5738	7	K	274	E	K274E	-0.0961311	0.020977	2	FALSE	FALSE	FALSE	FALSE		1
5739	7	K	274	N	K274N	-0.0134502	0.0344781	2	FALSE	FALSE	FALSE	FALSE		1
5740	7	K	274	Q	K274Q	-0.0212639	0.022605	2	FALSE	FALSE	FALSE	FALSE		1
5741	7	K	274	C	K274C	-0.000944881	0.000671674	2	FALSE	FALSE	FALSE	FALSE		3
5742	7	K	274	S	K274S	-0.0870732	0.0286985	2	FALSE	FALSE	FALSE	FALSE		2
5743	7	K	274	T	K274T	-0.0392414	0.006024	2	FALSE	FALSE	FALSE	FALSE		1
5744	7	K	274	G	K274G	-0.069119	0.0413614	2	FALSE	FALSE	FALSE	FALSE		2
5745	7	K	274	P	K274P	-0.168303	0.0354461	2	FALSE	FALSE	FALSE	FALSE		2
5746	7	K	274	A	K274A	-0.0603795	0.0119476	2	FALSE	FALSE	FALSE	FALSE		2
5747	7	K	274	M	K274M	0.0732978	0.00651307	2	FALSE	FALSE	FALSE	FALSE		2
5748	7	K	274	V	K274V	-0.0151519	0.0181135	2	FALSE	FALSE	FALSE	FALSE		2
5749	7	K	274	I	K274I	0.00877904	0.0369608	2	FALSE	FALSE	FALSE	FALSE		1
5750	7	K	274	L	K274L	0.00389092	0.0148646	2	FALSE	FALSE	FALSE	FALSE		2
5751	7	K	274	F	K274F	0.0315663	0.00776517	2	FALSE	FALSE	FALSE	FALSE		3
5752	7	K	274	Y	K274Y	0.0757285	0.0140454	2	FALSE	FALSE	FALSE	FALSE		2
5753	7	K	274	W	K274W	0.0697703	0.00378177	2	FALSE	FALSE	FALSE	FALSE		3
5754	7	K	274	stop	K274stop	-0.158248	0.00435174	2	FALSE	FALSE	FALSE	FALSE		1
5755	7	N	275	K	N275K	0.095161	0.0232051	2	FALSE	FALSE	FALSE	FALSE		1
5756	7	N	275	R	N275R	0.107769	0.0270918	2	FALSE	FALSE	FALSE	FALSE		2
5757	7	N	275	H	N275H	0.0713783	0.0155153	2	FALSE	FALSE	FALSE	FALSE		1
5758	7	N	275	D	N275D	-0.00899832	0.0389439	2	FALSE	FALSE	FALSE	FALSE		1
5759	7	N	275	E	N275E	-0.0224203	0.0295257	2	FALSE	FALSE	FALSE	FALSE		2
5760	7	N	275	N	WT	0	0	2	FALSE	FALSE	FALSE	FALSE		0
5761	7	N	275	Q	N275Q	-0.0127826	0.0188676	2	FALSE	FALSE	FALSE	FALSE		2
5762	7	N	275	C	N275C	0.0757255	0.00948947	2	FALSE	FALSE	FALSE	FALSE		2
5763	7	N	275	S	N275S	0.0395289	0.0200059	2	FALSE	FALSE	FALSE	FALSE		1
5764	7	N	275	T	N275T	0.026433	0.0589188	2	FALSE	FALSE	FALSE	FALSE	ClinVar	1
5765	7	N	275	G	N275G	0.00305191	0.0180133	2	FALSE	FALSE	FALSE	FALSE		2
5766	7	N	275	P	N275P	0.0370613	0.0242728	2	FALSE	FALSE	FALSE	FALSE		2
5767	7	N	275	A	N275A	0.0209961	0.0232434	2	FALSE	FALSE	FALSE	FALSE		2
5768	7	N	275	M	N275M	0.0806266	0.0227722	2	FALSE	FALSE	FALSE	FALSE		2
5769	7	N	275	V	N275V	0.0559054	0.0123081	2	FALSE	FALSE	FALSE	FALSE		2
5770	7	N	275	I	N275I	0.0829818	0.0145637	2	FALSE	FALSE	FALSE	FALSE		1
5771	7	N	275	L	N275L	0.0386835	1.46101e-05	2	FALSE	FALSE	FALSE	FALSE		2
5772	7	N	275	F	N275F	0.0674269	0.0167635	2	FALSE	FALSE	FALSE	FALSE		2
5773	7	N	275	Y	N275Y	0.189178	0.0477918	2	FALSE	FALSE	FALSE	FALSE		1
5774	7	N	275	W	N275W	0.139234	0.0200713	2	FALSE	FALSE	FALSE	FALSE		3
5775	7	N	275	stop	N275stop	-0.172721	0.00956802	2	FALSE	FALSE	FALSE	FALSE		2
5776	7	K	276	K	WT	0	0	2	FALSE	FALSE	FALSE	FALSE		0
5777	7	K	276	R	K276R	0.0175823	0.00792821	2	FALSE	FALSE	FALSE	TRUE	ClinVar	1
5778	7	K	276	H	K276H	-0.242119	0.00505336	2	FALSE	FALSE	FALSE	FALSE		2
5779	7	K	276	D	K276D	-0.238098	0.014407	2	FALSE	FALSE	FALSE	FALSE		2
5780	7	K	276	E	K276E	-0.18557	0.0458077	2	FALSE	FALSE	FALSE	FALSE		1
5781	7	K	276	N	K276N	-0.164946	0.0222283	2	FALSE	FALSE	FALSE	FALSE		1
5782	7	K	276	Q	K276Q	-0.117578	0.0607376	2	FALSE	FALSE	FALSE	FALSE		1
5783	7	K	276	C	K276C	-0.0964103	0.0409928	2	FALSE	FALSE	FALSE	FALSE		3
5784	7	K	276	S	K276S	-0.181704	0.0349025	2	FALSE	FALSE	FALSE	FALSE		2
5785	7	K	276	T	K276T	-0.17698	0	1	FALSE	FALSE	FALSE	FALSE		1
5786	7	K	276	G	K276G	-0.199807	0.0378622	2	FALSE	FALSE	FALSE	FALSE		2
5787	7	K	276	P	K276P	-0.247566	0.00407929	2	FALSE	FALSE	FALSE	FALSE		2
5788	7	K	276	A	K276A	-0.174363	0.0226562	2	FALSE	FALSE	FALSE	FALSE		2
5789	7	K	276	M	K276M	-0.0243829	0.00801419	2	FALSE	FALSE	FALSE	FALSE		2
5790	7	K	276	V	K276V	-0.219278	0.000923697	2	FALSE	FALSE	FALSE	FALSE		2
5791	7	K	276	I	K276I			0	FALSE	FALSE	FALSE	FALSE		1
5792	7	K	276	L	K276L	-0.200598	0	1	FALSE	FALSE	FALSE	FALSE		2
5793	7	K	276	F	K276F	-0.208616	0	1	FALSE	FALSE	FALSE	FALSE		3
5794	7	K	276	Y	K276Y	-0.260792	0	1	FALSE	FALSE	FALSE	FALSE		2
5795	7	K	276	W	K276W	-0.177187	0.00391084	2	FALSE	FALSE	FALSE	FALSE		3
5796	7	K	276	stop	K276stop	-0.12074	0	1	FALSE	FALSE	FALSE	FALSE		1
5797	7	N	277	K	N277K	-0.192094	0.0385408	2	FALSE	FALSE	FALSE	FALSE		1
5798	7	N	277	R	N277R	-0.191647	0.011718	2	FALSE	FALSE	FALSE	FALSE		2
5799	7	N	277	H	N277H	-0.199885	0.0393144	2	FALSE	FALSE	FALSE	FALSE		1
5800	7	N	277	D	N277D	-0.197145	0.0112239	2	FALSE	FALSE	FALSE	FALSE		1
5801	7	N	277	E	N277E	-0.211293	0.0187298	2	FALSE	FALSE	FALSE	FALSE		2
5802	7	N	277	N	WT	0	0	2	FALSE	FALSE	FALSE	FALSE		0
5803	7	N	277	Q	N277Q	-0.248319	0.0543597	2	FALSE	FALSE	FALSE	FALSE		2
5804	7	N	277	C	N277C	-0.192004	0.022465	2	FALSE	FALSE	FALSE	FALSE		2
5805	7	N	277	S	N277S	-0.179976	0.0267389	2	FALSE	FALSE	FALSE	FALSE		1
5806	7	N	277	T	N277T	-0.235096	0.0101328	2	FALSE	FALSE	FALSE	FALSE		1
5807	7	N	277	G	N277G	-0.250008	0.0176788	2	FALSE	FALSE	FALSE	FALSE		2
5808	7	N	277	P	N277P	-0.231632	0.0320148	2	FALSE	FALSE	FALSE	FALSE		2
5809	7	N	277	A	N277A	-0.246895	0.0171379	2	FALSE	FALSE	FALSE	FALSE		2
5810	7	N	277	M	N277M	-0.255389	0.0191065	2	FALSE	FALSE	FALSE	FALSE		2
5811	7	N	277	V	N277V	-0.208188	0.00397341	2	FALSE	FALSE	FALSE	FALSE		2
5812	7	N	277	I	N277I	-0.220027	0.0370918	2	FALSE	FALSE	FALSE	FALSE		1
5813	7	N	277	L	N277L	-0.205904	0.085264	2	FALSE	FALSE	FALSE	FALSE		2
5814	7	N	277	F	N277F	-0.285431	0.0564562	2	FALSE	FALSE	FALSE	FALSE		2
5815	7	N	277	Y	N277Y	-0.202004	0.018339	2	FALSE	FALSE	FALSE	FALSE		1
5816	7	N	277	W	N277W	-0.208341	0.00525285	2	FALSE	FALSE	FALSE	FALSE		3
5817	7	N	277	stop	N277stop	-0.187411	0.0402395	2	FALSE	FALSE	FALSE	FALSE		2
5818	7	R	278	K	R278K	-0.0716353	0	1	FALSE	TRUE	FALSE	FALSE	COSMIC	1
5819	7	R	278	R	WT	0	0	2	FALSE	FALSE	FALSE	FALSE		0
5820	7	R	278	H	R278H	-0.159146	0.0385408	2	FALSE	FALSE	FALSE	FALSE		3
5821	7	R	278	D	R278D	-0.230285	0.046502	2	FALSE	FALSE	FALSE	FALSE		3
5822	7	R	278	E	R278E	-0.209236	0	1	FALSE	FALSE	FALSE	FALSE		2
5823	7	R	278	N	R278N			0	FALSE	FALSE	FALSE	FALSE		2
5824	7	R	278	Q	R278Q	-0.147274	0	1	FALSE	FALSE	FALSE	FALSE		2
5825	7	R	278	C	R278C	-0.261634	0	1	FALSE	FALSE	FALSE	FALSE		2
5826	7	R	278	S	R278S	-0.146307	0.0599858	2	FALSE	FALSE	FALSE	FALSE		1
5827	7	R	278	T	R278T	-0.199685	0.000261217	2	FALSE	FALSE	FALSE	FALSE		1
5828	7	R	278	G	R278G	-0.195993	0.0115308	2	FALSE	FALSE	FALSE	FALSE		1
5829	7	R	278	P	R278P	-0.197235	0.000719344	2	FALSE	FALSE	FALSE	FALSE		2
5830	7	R	278	A	R278A	-0.189151	0.012473	2	FALSE	FALSE	FALSE	FALSE		2
5831	7	R	278	M	R278M	-0.116969	0.0039863	2	FALSE	FALSE	FALSE	FALSE		2
5832	7	R	278	V	R278V	-0.271148	0.0223451	2	FALSE	FALSE	FALSE	FALSE		2
5833	7	R	278	I	R278I	-0.259768	0	1	FALSE	FALSE	FALSE	FALSE		1
5834	7	R	278	L	R278L	-0.245123	0	1	FALSE	FALSE	FALSE	FALSE		2
5835	7	R	278	F	R278F			0	FALSE	FALSE	FALSE	FALSE		3
5836	7	R	278	Y	R278Y			0	FALSE	FALSE	FALSE	FALSE		3
5837	7	R	278	W	R278W	-0.107305	0.0234869	2	FALSE	FALSE	FALSE	FALSE		2
5838	7	R	278	stop	R278stop	-0.287963	0	1	FALSE	FALSE	FALSE	FALSE		1
5839	7	Y	279	K	Y279K	-0.227569	0	1	FALSE	FALSE	FALSE	FALSE		2
5840	7	Y	279	R	Y279R	-0.210887	0	1	FALSE	FALSE	FALSE	FALSE		2
5841	7	Y	279	H	Y279H	-0.0898358	0.0439103	2	FALSE	FALSE	FALSE	FALSE		1
5842	7	Y	279	D	Y279D	-0.100909	0.00676608	2	FALSE	FALSE	FALSE	FALSE		1
5843	7	Y	279	E	Y279E	-0.200648	0.0305224	2	FALSE	FALSE	FALSE	FALSE		2
5844	7	Y	279	N	Y279N	-0.175848	0.0314607	2	FALSE	FALSE	FALSE	FALSE		1
5845	7	Y	279	Q	Y279Q	-0.198618	0.0102524	2	FALSE	FALSE	FALSE	FALSE		2
5846	7	Y	279	C	Y279C	-0.202125	0.0310429	2	FALSE	TRUE	TRUE	FALSE	COSMIC+TCGA+ClinVar	1
5847	7	Y	279	S	Y279S	-0.244008	0.034125	2	FALSE	FALSE	TRUE	FALSE	ClinVar	1
5848	7	Y	279	T	Y279T	-0.189406	0.0195431	2	FALSE	FALSE	FALSE	FALSE		2
5849	7	Y	279	G	Y279G	-0.257494	0.0760219	2	FALSE	FALSE	FALSE	FALSE		2
5850	7	Y	279	P	Y279P	-0.182958	0.00541594	2	FALSE	FALSE	FALSE	FALSE		2
5851	7	Y	279	A	Y279A	-0.259384	0.0759884	2	FALSE	FALSE	FALSE	FALSE		2
5852	7	Y	279	M	Y279M	-0.256092	0.0143104	2	FALSE	FALSE	FALSE	FALSE		3
5853	7	Y	279	V	Y279V	-0.204549	0.0138343	2	FALSE	FALSE	FALSE	FALSE		2
5854	7	Y	279	I	Y279I	-0.180395	0	1	FALSE	FALSE	FALSE	FALSE		2
5855	7	Y	279	L	Y279L	-0.264397	0.0103849	2	FALSE	FALSE	FALSE	FALSE		2
5856	7	Y	279	F	Y279F	-0.151836	0.0430414	2	FALSE	FALSE	FALSE	FALSE		1
5857	7	Y	279	Y	WT	0	0	2	FALSE	FALSE	FALSE	FALSE		0
5858	7	Y	279	W	Y279W	-0.127588	0.00476286	2	FALSE	FALSE	FALSE	FALSE		2
5859	7	Y	279	stop	Y279stop	-0.200078	0.0130131	2	FALSE	FALSE	FALSE	FALSE		1
5860	7	K	280	K	WT	0	0	2	FALSE	FALSE	FALSE	FALSE		0
5861	7	K	280	R	K280R	0.203214	0.00173105	2	FALSE	FALSE	FALSE	FALSE		1
5862	7	K	280	H	K280H	-0.0317234	0.028166	2	FALSE	FALSE	FALSE	FALSE		2
5863	7	K	280	D	K280D	-0.160748	0.0270968	2	FALSE	FALSE	FALSE	FALSE		2
5864	7	K	280	E	K280E	-0.0933421	0.0450042	2	FALSE	FALSE	FALSE	FALSE		1
5865	7	K	280	N	K280N	-0.0416296	0.0319059	2	FALSE	FALSE	FALSE	FALSE		1
5866	7	K	280	Q	K280Q	-0.0994139	0.0363419	2	FALSE	FALSE	FALSE	FALSE		1
5867	7	K	280	C	K280C	0.0436484	0.00558493	2	FALSE	FALSE	FALSE	FALSE		3
5868	7	K	280	S	K280S	-0.0383054	0.0164835	2	FALSE	FALSE	FALSE	FALSE		2
5869	7	K	280	T	K280T	0.0538715	0.00977356	2	FALSE	FALSE	FALSE	FALSE		1
5870	7	K	280	G	K280G	-0.0509708	0.0218793	2	FALSE	FALSE	FALSE	FALSE		2
5871	7	K	280	P	K280P	-0.132523	0.0504258	2	FALSE	FALSE	FALSE	FALSE		2
5872	7	K	280	A	K280A	-0.0458293	0.00265415	2	FALSE	FALSE	FALSE	FALSE		2
5873	7	K	280	M	K280M	0.0248116	0.00236233	2	FALSE	FALSE	FALSE	FALSE		2
5874	7	K	280	V	K280V	0.0269107	0.0100023	2	FALSE	FALSE	FALSE	FALSE		2
5875	7	K	280	I	K280I	0.00446656	0.019428	2	FALSE	FALSE	FALSE	FALSE		1
5876	7	K	280	L	K280L	-0.0358072	0.024888	2	FALSE	FALSE	FALSE	FALSE		2
5877	7	K	280	F	K280F	0.0262679	0.0384697	2	FALSE	FALSE	FALSE	FALSE		3
5878	7	K	280	Y	K280Y	0.110472	0.0137658	2	FALSE	FALSE	FALSE	FALSE		2
5879	7	K	280	W	K280W	0.0970758	0.0426966	2	FALSE	FALSE	FALSE	FALSE		3
5880	7	K	280	stop	K280stop	-0.152288	0.0641204	2	FALSE	FALSE	FALSE	FALSE		1
5881	7	N	281	K	N281K	-0.164944	0.0789501	2	FALSE	FALSE	FALSE	FALSE		1
5882	7	N	281	R	N281R	-0.152737	0.00284377	2	FALSE	FALSE	FALSE	FALSE		2
5883	7	N	281	H	N281H	-0.156044	0.00331447	2	FALSE	FALSE	FALSE	FALSE		1
5884	7	N	281	D	N281D	0.00861543	0.0169462	2	FALSE	FALSE	FALSE	FALSE		1
5885	7	N	281	E	N281E	-0.0745165	0.0506614	2	FALSE	FALSE	FALSE	FALSE		2
5886	7	N	281	N	WT	0	0	2	FALSE	FALSE	FALSE	FALSE		0
5887	7	N	281	Q	N281Q	-0.208823	0.0537405	2	FALSE	FALSE	FALSE	FALSE		2
5888	7	N	281	C	N281C	-0.209962	0.0329732	2	FALSE	FALSE	FALSE	FALSE		2
5889	7	N	281	S	N281S	-0.194605	0.0303179	2	FALSE	FALSE	FALSE	FALSE		1
5890	7	N	281	T	N281T	-0.135694	0.0436921	2	FALSE	FALSE	FALSE	FALSE		1
5891	7	N	281	G	N281G	-0.213586	0.0287188	2	FALSE	FALSE	FALSE	FALSE		2
5892	7	N	281	P	N281P	-0.198215	0.0398713	2	FALSE	FALSE	FALSE	FALSE		2
5893	7	N	281	A	N281A	-0.134743	0.0294075	2	FALSE	FALSE	FALSE	FALSE		2
5894	7	N	281	M	N281M	-0.159877	0.0186753	2	FALSE	FALSE	FALSE	FALSE		2
5895	7	N	281	V	N281V	-0.150783	0.0278198	2	FALSE	FALSE	FALSE	FALSE		2
5896	7	N	281	I	N281I	-0.125507	0.00874016	2	FALSE	FALSE	FALSE	FALSE		1
5897	7	N	281	L	N281L	-0.244605	0.00759312	2	FALSE	FALSE	FALSE	FALSE		2
5898	7	N	281	F	N281F	-0.266253	0.0298769	2	FALSE	FALSE	FALSE	FALSE		2
5899	7	N	281	Y	N281Y	-0.162166	0.025857	2	FALSE	FALSE	FALSE	FALSE		1
5900	7	N	281	W	N281W	-0.194788	0.0122707	2	FALSE	FALSE	FALSE	FALSE		3
5901	7	N	281	stop	N281stop	-0.236481	0.00557623	2	FALSE	FALSE	FALSE	FALSE		2
5902	7	I	282	K	I282K	-0.221189	0.0131034	2	FALSE	FALSE	FALSE	FALSE		2
5903	7	I	282	R	I282R	-0.231805	0.00792399	2	FALSE	FALSE	FALSE	FALSE		2
5904	7	I	282	H	I282H	-0.223358	0.0233437	2	FALSE	FALSE	FALSE	FALSE		2
5905	7	I	282	D	I282D	-0.218466	0.0127807	2	FALSE	FALSE	FALSE	FALSE		2
5906	7	I	282	E	I282E	-0.194768	0.0400967	2	FALSE	FALSE	FALSE	FALSE		3
5907	7	I	282	N	I282N	-0.101306	0.0177354	2	FALSE	FALSE	FALSE	FALSE		1
5908	7	I	282	Q	I282Q	-0.146567	0.0267572	2	FALSE	FALSE	FALSE	FALSE		3
5909	7	I	282	C	I282C	-0.0593155	0.0766323	2	FALSE	FALSE	FALSE	FALSE		2
5910	7	I	282	S	I282S	-0.196394	0.026023	2	FALSE	FALSE	FALSE	FALSE		1
5911	7	I	282	T	I282T	-0.124313	0.00779871	2	FALSE	FALSE	TRUE	FALSE	ClinVar	1
5912	7	I	282	G	I282G	-0.180439	0.00124623	2	FALSE	FALSE	FALSE	FALSE		2
5913	7	I	282	P	I282P	-0.236578	0.0122682	2	FALSE	FALSE	FALSE	FALSE		2
5914	7	I	282	A	I282A	-0.149805	0.0271177	2	FALSE	FALSE	FALSE	FALSE		2
5915	7	I	282	M	I282M	-0.209102	0.00538674	2	FALSE	TRUE	TRUE	FALSE	COSMIC+ClinVar	1
5916	7	I	282	V	I282V	0.176544	0.0559551	2	FALSE	TRUE	TRUE	FALSE	COSMIC+ClinVar	1
5917	7	I	282	I	WT	0	0	2	FALSE	FALSE	FALSE	FALSE		0
5918	7	I	282	L	I282L	-0.137023	0.0183438	2	FALSE	FALSE	FALSE	FALSE		1
5919	7	I	282	F	I282F	-0.227873	0.0254592	2	FALSE	FALSE	FALSE	FALSE		1
5920	7	I	282	Y	I282Y	-0.172986	0.0180665	2	FALSE	FALSE	FALSE	FALSE		2
5921	7	I	282	W	I282W	-0.22079	0.0268289	2	FALSE	FALSE	FALSE	FALSE		3
5922	7	I	282	stop	I282stop	-0.15896	0.00653871	2	FALSE	FALSE	FALSE	FALSE		3
5923	7	L	283	K	L283K	-0.177415	0.0384035	2	FALSE	FALSE	FALSE	FALSE		2
5924	7	L	283	R	L283R	-0.211321	0.0229547	2	FALSE	FALSE	FALSE	FALSE		1
5925	7	L	283	H	L283H	-0.14476	0.0108342	2	FALSE	FALSE	FALSE	FALSE		2
5926	7	L	283	D	L283D	-0.155794	0.00102454	2	FALSE	FALSE	FALSE	FALSE		3
5927	7	L	283	E	L283E	-0.0906044	0.00282047	2	FALSE	FALSE	FALSE	FALSE		2
5928	7	L	283	N	L283N	-0.220787	0.0119675	2	FALSE	FALSE	FALSE	FALSE		3
5929	7	L	283	Q	L283Q	-0.176014	0.025495	2	FALSE	FALSE	FALSE	FALSE		1
5930	7	L	283	C	L283C	-0.113256	0.00721565	2	FALSE	FALSE	FALSE	FALSE		3
5931	7	L	283	S	L283S	-0.0857077	0.0121521	2	FALSE	FALSE	FALSE	FALSE		2
5932	7	L	283	T	L283T	-0.0853037	0.0486191	2	FALSE	FALSE	FALSE	FALSE		2
5933	7	L	283	G	L283G	-0.185227	0.00958548	2	FALSE	FALSE	FALSE	FALSE		2
5934	7	L	283	P	L283P	-0.246606	0.00270071	2	FALSE	FALSE	FALSE	FALSE		1
5935	7	L	283	A	L283A	-0.171316	0.0118538	2	FALSE	FALSE	FALSE	FALSE		2
5936	7	L	283	M	L283M	-0.00312411	0.000841901	2	FALSE	FALSE	FALSE	FALSE		1
5937	7	L	283	V	L283V	-0.0848164	0.00932626	2	FALSE	FALSE	FALSE	FALSE		1
5938	7	L	283	I	L283I	0.0377723	0.00492298	2	FALSE	FALSE	FALSE	FALSE		2
5939	7	L	283	L	WT	0	0	2	FALSE	FALSE	FALSE	FALSE		0
5940	7	L	283	F	L283F	-0.014349	0.0102148	2	FALSE	FALSE	FALSE	FALSE		2
5941	7	L	283	Y	L283Y	-0.135074	0.0112994	2	FALSE	FALSE	FALSE	FALSE		3
5942	7	L	283	W	L283W	-0.133245	0.0069173	2	FALSE	FALSE	FALSE	FALSE		2
5943	7	L	283	stop	L283stop	-0.231645	0.0108021	2	FALSE	FALSE	FALSE	FALSE		2
5944	7	P	284	K	P284K	-0.295057	0	1	FALSE	FALSE	FALSE	FALSE		3
5945	7	P	284	R	P284R	-0.0738417	0.0605641	2	FALSE	FALSE	FALSE	FALSE		1
5946	7	P	284	H	P284H	-0.207922	0.0294871	2	FALSE	FALSE	FALSE	FALSE		1
5947	7	P	284	D	P284D	-0.224298	0.0518984	2	FALSE	FALSE	FALSE	FALSE		2
5948	7	P	284	E	P284E	-0.302316	0.0263295	2	FALSE	FALSE	FALSE	FALSE		3
5949	7	P	284	N	P284N	-0.149703	0.0450042	2	FALSE	FALSE	FALSE	FALSE		2
5950	7	P	284	Q	P284Q	-0.17686	0.0189474	2	FALSE	FALSE	FALSE	FALSE		2
5951	7	P	284	C	P284C	-0.164479	0.0125101	2	FALSE	FALSE	FALSE	FALSE		2
5952	7	P	284	S	P284S	-0.17566	0.0224058	2	FALSE	FALSE	FALSE	FALSE		1
5953	7	P	284	T	P284T	-0.130769	0.0182987	2	FALSE	FALSE	FALSE	FALSE		1
5954	7	P	284	G	P284G	-0.154697	0.00142913	2	FALSE	FALSE	FALSE	FALSE		2
5955	7	P	284	P	WT	0	0	2	FALSE	FALSE	FALSE	FALSE		0
5956	7	P	284	A	P284A	-0.154665	0.00642546	2	FALSE	FALSE	FALSE	FALSE		1
5957	7	P	284	M	P284M	-0.198157	0.00129547	2	FALSE	FALSE	FALSE	FALSE		3
5958	7	P	284	V	P284V	-0.178954	0.00592393	2	FALSE	FALSE	FALSE	FALSE		2
5959	7	P	284	I	P284I	-0.219626	0.0450042	2	FALSE	FALSE	FALSE	FALSE		2
5960	7	P	284	L	P284L	-0.134177	0.0178533	2	FALSE	TRUE	FALSE	FALSE	COSMIC+TCGA	1
5961	7	P	284	F	P284F	-0.219592	0.019163	2	FALSE	FALSE	FALSE	FALSE		2
5962	7	P	284	Y	P284Y	-0.192394	0.0321852	2	FALSE	FALSE	FALSE	FALSE		2
5963	7	P	284	W	P284W	-0.224145	0.00533087	2	FALSE	FALSE	FALSE	FALSE		3
5964	7	P	284	stop	P284stop	-0.202216	0.034125	2	FALSE	FALSE	FALSE	FALSE		3
5965	7	F	285	K	F285K	-0.104941	0.0059184	2	FALSE	FALSE	FALSE	FALSE		3
5966	7	F	285	R	F285R	-0.159681	0.00375808	2	FALSE	FALSE	FALSE	FALSE		2
5967	7	F	285	H	F285H	-0.0796733	0.00107757	2	FALSE	FALSE	FALSE	FALSE		2
5968	7	F	285	D	F285D	-0.153611	0.01124	2	FALSE	FALSE	FALSE	FALSE		2
5969	7	F	285	E	F285E	-0.14811	0.0308283	2	FALSE	FALSE	FALSE	FALSE		3
5970	7	F	285	N	F285N	-0.022772	0.0183833	2	FALSE	FALSE	FALSE	FALSE		2
5971	7	F	285	Q	F285Q	-0.0420649	0.00881272	2	FALSE	FALSE	FALSE	FALSE		3
5972	7	F	285	C	F285C	-0.112616	0.00315107	2	FALSE	FALSE	TRUE	FALSE	ClinVar	1
5973	7	F	285	S	F285S	-0.0563692	0.0150052	2	TRUE	TRUE	TRUE	FALSE	COSMIC+TCGA+ClinVar	1
5974	7	F	285	T	F285T	-0.0568403	0.00755903	2	FALSE	FALSE	FALSE	FALSE		2
5975	7	F	285	G	F285G	-0.169074	0.0162346	2	FALSE	FALSE	FALSE	FALSE		2
5976	7	F	285	P	F285P	-0.104293	0.0140454	2	FALSE	FALSE	FALSE	FALSE		2
5977	7	F	285	A	F285A	-0.141053	0.0443985	2	FALSE	FALSE	FALSE	FALSE		2
5978	7	F	285	M	F285M	0.00502634	0.0112435	2	FALSE	FALSE	FALSE	FALSE		2
5979	7	F	285	V	F285V	-0.0693744	0.00170663	2	FALSE	FALSE	FALSE	FALSE	ClinVar	1
5980	7	F	285	I	F285I	-0.0988456	0.00852527	2	FALSE	TRUE	TRUE	FALSE	TCGA+ClinVar	1
5981	7	F	285	L	F285L	-0.0468662	0.0145307	2	FALSE	TRUE	TRUE	FALSE	COSMIC+ClinVar	1
5982	7	F	285	F	WT	0	0	2	FALSE	FALSE	FALSE	FALSE		0
5983	7	F	285	Y	F285Y	0.0433378	0.0130493	2	FALSE	FALSE	TRUE	FALSE	ClinVar	1
5984	7	F	285	W	F285W	0.00577079	0.00123121	2	FALSE	FALSE	FALSE	FALSE		2
5985	7	F	285	stop	F285stop	-0.189673	0.0441354	2	FALSE	FALSE	FALSE	FALSE		2
5986	7	D	286	K	D286K	-0.169333	0	1	FALSE	FALSE	FALSE	FALSE		2
5987	7	D	286	R	D286R	-0.180262	0.0167175	2	FALSE	FALSE	FALSE	FALSE		2
5988	7	D	286	H	D286H	-0.212707	0.0117754	2	FALSE	FALSE	FALSE	FALSE		1
5989	7	D	286	D	WT	0	0	2	FALSE	FALSE	FALSE	FALSE		0
5990	7	D	286	E	D286E	-0.165523	0.017861	2	FALSE	FALSE	FALSE	TRUE	ClinVar	1
5991	7	D	286	N	D286N	-0.108056	0.0127142	2	FALSE	FALSE	FALSE	FALSE		1
5992	7	D	286	Q	D286Q	-0.100349	0.0199898	2	FALSE	FALSE	FALSE	FALSE		2
5993	7	D	286	C	D286C	-0.158246	0.0032772	2	FALSE	FALSE	FALSE	FALSE		2
5994	7	D	286	S	D286S	-0.117945	0.00505336	2	FALSE	FALSE	FALSE	FALSE		2
5995	7	D	286	T	D286T	-0.159953	0.0182284	2	FALSE	FALSE	FALSE	FALSE		2
5996	7	D	286	G	D286G	-0.126077	0.0450042	2	FALSE	FALSE	FALSE	FALSE		1
5997	7	D	286	P	D286P	-0.174158	0.0366284	2	FALSE	FALSE	FALSE	FALSE		2
5998	7	D	286	A	D286A	-0.249802	0.0604225	2	FALSE	FALSE	FALSE	FALSE		1
5999	7	D	286	M	D286M	-0.216882	0.00396113	2	FALSE	FALSE	FALSE	FALSE		3
6000	7	D	286	V	D286V	-0.246368	0.0321238	2	FALSE	TRUE	FALSE	FALSE	COSMIC	1
6001	7	D	286	I	D286I	-0.299463	0.0393294	2	FALSE	FALSE	FALSE	FALSE		2
6002	7	D	286	L	D286L	-0.214458	0.0250335	2	FALSE	FALSE	FALSE	FALSE		2
6003	7	D	286	F	D286F	-0.301526	0	1	FALSE	FALSE	FALSE	FALSE		2
6004	7	D	286	Y	D286Y	-0.241098	0.0369608	2	FALSE	FALSE	FALSE	FALSE		1
6005	7	D	286	W	D286W	-0.234121	0.0313294	2	FALSE	FALSE	FALSE	FALSE		3
6006	7	D	286	stop	D286stop	-0.178555	0.022598	2	FALSE	FALSE	FALSE	FALSE		2
6007	7	H	287	K	H287K	-0.0851445	0.0334031	2	FALSE	FALSE	FALSE	FALSE		2
6008	7	H	287	R	H287R	-0.0756739	0.00944735	2	FALSE	FALSE	FALSE	FALSE		1
6009	7	H	287	H	WT	0	0	2	FALSE	FALSE	FALSE	FALSE		0
6010	7	H	287	D	H287D	-0.0394241	0.0158626	2	FALSE	FALSE	FALSE	FALSE		1
6011	7	H	287	E	H287E	-0.0860782	0.00928269	2	FALSE	FALSE	FALSE	FALSE		2
6012	7	H	287	N	H287N	-0.0439262	0.0118113	2	FALSE	FALSE	FALSE	FALSE		1
6013	7	H	287	Q	H287Q	-0.0264423	0.0121296	2	FALSE	FALSE	FALSE	FALSE		1
6014	7	H	287	C	H287C	-0.0749842	0.0437232	2	FALSE	FALSE	FALSE	FALSE		2
6015	7	H	287	S	H287S	-0.0879185	0.0267458	2	FALSE	FALSE	FALSE	FALSE		2
6016	7	H	287	T	H287T	-0.150195	0.00888802	2	FALSE	FALSE	FALSE	FALSE		2
6017	7	H	287	G	H287G	-0.0913998	0.0190608	2	FALSE	FALSE	FALSE	FALSE		2
6018	7	H	287	P	H287P	-0.134503	0.00160389	2	FALSE	FALSE	FALSE	TRUE	ClinVar	1
6019	7	H	287	A	H287A	-0.0873164	0.00304453	2	FALSE	FALSE	FALSE	FALSE		2
6020	7	H	287	M	H287M	-0.0598153	0.0259592	2	FALSE	FALSE	FALSE	FALSE		3
6021	7	H	287	V	H287V	-0.099867	0.0101038	2	FALSE	FALSE	FALSE	FALSE		2
6022	7	H	287	I	H287I	-0.0874097	0.0329397	2	FALSE	FALSE	FALSE	FALSE		2
6023	7	H	287	L	H287L	-0.00282053	0.00961255	2	FALSE	FALSE	FALSE	FALSE		1
6024	7	H	287	F	H287F	-0.0543829	0.000970526	2	FALSE	FALSE	FALSE	FALSE		2
6025	7	H	287	Y	H287Y	0.117948	0.0544283	2	FALSE	FALSE	FALSE	FALSE		1
6026	7	H	287	W	H287W	0.119455	0.0617818	2	FALSE	FALSE	FALSE	FALSE		3
6027	7	H	287	stop	H287stop	-0.270234	0	1	FALSE	FALSE	FALSE	FALSE		2
6028	7	T	288	K	T288K	-0.168525	0	1	FALSE	FALSE	FALSE	FALSE		2
6029	7	T	288	R	T288R	-0.138868	0.0225747	2	FALSE	FALSE	FALSE	FALSE		2
6030	7	T	288	H	T288H	-0.2639	0.0204139	2	FALSE	FALSE	FALSE	FALSE		2
6031	7	T	288	D	T288D	-0.273815	0.0327215	2	FALSE	FALSE	FALSE	FALSE		2
6032	7	T	288	E	T288E	-0.225165	0.0119394	2	FALSE	FALSE	FALSE	FALSE		3
6033	7	T	288	N	T288N	-0.116473	0.0552783	2	FALSE	FALSE	FALSE	FALSE		1
6034	7	T	288	Q	T288Q	-0.169256	0	1	FALSE	FALSE	FALSE	FALSE		3
6035	7	T	288	C	T288C	-0.0100042	0.00314688	2	FALSE	FALSE	FALSE	FALSE		2
6036	7	T	288	S	T288S	0.00718366	0.0293	2	FALSE	FALSE	FALSE	FALSE		1
6037	7	T	288	T	WT	0	0	2	FALSE	FALSE	FALSE	FALSE		0
6038	7	T	288	G	T288G	-0.186761	0.00200795	2	FALSE	FALSE	FALSE	FALSE		2
6039	7	T	288	P	T288P	-0.193727	0.0179558	2	FALSE	FALSE	FALSE	FALSE		1
6040	7	T	288	A	T288A	-0.153438	0.0172456	2	FALSE	FALSE	FALSE	TRUE	ClinVar	1
6041	7	T	288	M	T288M	-0.184497	0.0288319	2	FALSE	FALSE	FALSE	FALSE		2
6042	7	T	288	V	T288V	-0.170257	0.0115918	2	FALSE	FALSE	FALSE	FALSE		2
6043	7	T	288	I	T288I	-0.0491557	0.0488819	2	FALSE	TRUE	FALSE	FALSE	COSMIC	1
6044	7	T	288	L	T288L	-0.192538	0.00541594	2	FALSE	FALSE	FALSE	FALSE		2
6045	7	T	288	F	T288F	-0.292263	0.023728	2	FALSE	FALSE	FALSE	FALSE		2
6046	7	T	288	Y	T288Y	-0.268928	0	1	FALSE	FALSE	FALSE	FALSE		2
6047	7	T	288	W	T288W	-0.289162	0.00956802	2	FALSE	FALSE	FALSE	FALSE		3
6048	7	T	288	stop	T288stop	-0.174662	0	1	FALSE	FALSE	FALSE	FALSE		3
6049	7	R	289	K	R289K	-0.15713	0.0272716	2	FALSE	FALSE	FALSE	FALSE		1
6050	7	R	289	R	WT	0	0	2	FALSE	FALSE	FALSE	FALSE		0
6051	7	R	289	H	R289H	-0.210248	0.0300226	2	FALSE	FALSE	FALSE	FALSE		3
6052	7	R	289	D	R289D	-0.211426	0.0562385	2	FALSE	FALSE	FALSE	FALSE		3
6053	7	R	289	E	R289E	-0.284889	0.0402927	2	FALSE	FALSE	FALSE	FALSE		2
6054	7	R	289	N	R289N	-0.202334	0.0566191	2	FALSE	FALSE	FALSE	FALSE		2
6055	7	R	289	Q	R289Q	-0.194789	0.0279271	2	FALSE	FALSE	FALSE	FALSE		2
6056	7	R	289	C	R289C	-0.210466	0.0190376	2	FALSE	FALSE	FALSE	FALSE		2
6057	7	R	289	S	R289S	-0.106697	0.0134783	2	FALSE	FALSE	FALSE	TRUE	ClinVar	1
6058	7	R	289	T	R289T	-0.221326	0.00838826	2	FALSE	FALSE	FALSE	FALSE		1
6059	7	R	289	G	R289G	-0.136706	0.00430155	2	FALSE	TRUE	FALSE	FALSE	COSMIC+ClinVar	1
6060	7	R	289	P	R289P	-0.309089	0.0220107	2	FALSE	FALSE	FALSE	FALSE		2
6061	7	R	289	A	R289A	-0.153306	0.0161289	2	FALSE	FALSE	FALSE	FALSE		2
6062	7	R	289	M	R289M	-0.155551	0.0180366	2	FALSE	FALSE	FALSE	FALSE		1
6063	7	R	289	V	R289V	-0.140202	0.0172456	2	FALSE	FALSE	FALSE	FALSE		2
6064	7	R	289	I	R289I	-0.0702358	0.0332637	2	FALSE	FALSE	FALSE	FALSE		2
6065	7	R	289	L	R289L	-0.0262411	0.0374009	2	FALSE	FALSE	FALSE	FALSE		2
6066	7	R	289	F	R289F	-0.393499	0	1	FALSE	FALSE	FALSE	FALSE		3
6067	7	R	289	Y	R289Y	-0.346087	0	1	FALSE	FALSE	FALSE	FALSE		3
6068	7	R	289	W	R289W	-0.359264	0.0288746	2	FALSE	FALSE	FALSE	FALSE		1
6069	7	R	289	stop	R289stop	-0.206825	0.00782515	2	FALSE	FALSE	FALSE	FALSE		2
6070	8	V	290	K	V290K	-0.187872	0	1	FALSE	FALSE	FALSE	FALSE		3
6071	8	V	290	R	V290R	-0.244709	0.034384	2	FALSE	FALSE	FALSE	FALSE		2
6072	8	V	290	H	V290H	-0.188906	0	1	FALSE	FALSE	FALSE	FALSE		2
6073	8	V	290	D	V290D	-0.215656	0.0225191	2	FALSE	FALSE	FALSE	FALSE		1
6074	8	V	290	E	V290E	-0.251843	0.0286814	2	FALSE	FALSE	FALSE	FALSE		2
6075	8	V	290	N	V290N	-0.233192	0	1	FALSE	FALSE	FALSE	FALSE		2
6076	8	V	290	Q	V290Q	-0.232751	0.0102317	2	FALSE	FALSE	FALSE	FALSE		3
6077	8	V	290	C	V290C	-0.045269	0.0181569	2	FALSE	FALSE	FALSE	FALSE		2
6078	8	V	290	S	V290S	-0.0883844	0.0199607	2	FALSE	FALSE	FALSE	FALSE		2
6079	8	V	290	T	V290T	-0.201464	0.00735051	2	FALSE	FALSE	FALSE	FALSE		2
6080	8	V	290	G	V290G	-0.214444	0.00203649	2	FALSE	FALSE	FALSE	FALSE		1
6081	8	V	290	P	V290P	-0.122037	0.0100772	2	FALSE	FALSE	FALSE	FALSE		2
6082	8	V	290	A	V290A	-0.0644463	0.00378267	2	FALSE	FALSE	FALSE	FALSE		1
6083	8	V	290	M	V290M	0.058305	0.0494357	2	FALSE	FALSE	FALSE	FALSE		2
6084	8	V	290	V	WT	0	0	2	FALSE	FALSE	FALSE	FALSE		0
6085	8	V	290	I	V290I	-0.0718388	0.0311946	2	FALSE	FALSE	FALSE	TRUE	ClinVar	1
6086	8	V	290	L	V290L	0.0641641	0.0265818	2	FALSE	FALSE	FALSE	TRUE	ClinVar	1
6087	8	V	290	F	V290F	-0.171273	0.00287007	2	FALSE	FALSE	FALSE	FALSE		1
6088	8	V	290	Y	V290Y	-0.201137	0	1	FALSE	FALSE	FALSE	FALSE		2
6089	8	V	290	W	V290W	-0.244664	0	1	FALSE	FALSE	FALSE	FALSE		3
6090	8	V	290	stop	V290stop	-0.120511	0	1	FALSE	FALSE	FALSE	FALSE		3
6091	8	V	291	K	V291K	0.0848898	0.0139206	2	FALSE	FALSE	FALSE	FALSE		3
6092	8	V	291	R	V291R	-0.0286413	0.0489722	2	FALSE	FALSE	FALSE	FALSE		2
6093	8	V	291	H	V291H	0.133352	0.00814176	2	FALSE	FALSE	FALSE	FALSE		2
6094	8	V	291	D	V291D	-0.204614	0.0172921	2	FALSE	FALSE	FALSE	FALSE		1
6095	8	V	291	E	V291E	-0.00961411	0.000825463	2	FALSE	FALSE	FALSE	FALSE		2
6096	8	V	291	N	V291N	-0.183253	0.0276127	2	FALSE	FALSE	FALSE	FALSE		2
6097	8	V	291	Q	V291Q	0.0227984	0.0285253	2	FALSE	FALSE	FALSE	FALSE		3
6098	8	V	291	C	V291C	-0.0269768	0.00714936	2	FALSE	FALSE	FALSE	FALSE		2
6099	8	V	291	S	V291S	-0.103604	0.0953626	2	FALSE	FALSE	FALSE	FALSE		2
6100	8	V	291	T	V291T	-0.056122	0.0123298	2	FALSE	FALSE	FALSE	FALSE		2
6101	8	V	291	G	V291G	-0.106273	0.0333434	2	FALSE	FALSE	FALSE	FALSE		1
6102	8	V	291	P	V291P	-0.0281271	0.0432411	2	FALSE	FALSE	FALSE	FALSE		2
6103	8	V	291	A	V291A	-0.0406406	0.0470549	2	FALSE	FALSE	FALSE	FALSE		1
6104	8	V	291	M	V291M	0.0349487	0.0416252	2	FALSE	FALSE	FALSE	FALSE		2
6105	8	V	291	V	WT	0	0	2	FALSE	FALSE	FALSE	FALSE		0
6106	8	V	291	I	V291I	-0.0332322	0.0116372	2	FALSE	FALSE	FALSE	FALSE		1
6107	8	V	291	L	V291L	0.0140919	0.0354772	2	FALSE	FALSE	FALSE	FALSE		1
6108	8	V	291	F	V291F	-0.0650574	0.0334161	2	FALSE	FALSE	FALSE	FALSE		1
6109	8	V	291	Y	V291Y	-0.045859	0.0579736	2	FALSE	FALSE	FALSE	FALSE		2
6110	8	V	291	W	V291W	-0.0937469	0.0511226	2	FALSE	FALSE	FALSE	FALSE		3
6111	8	V	291	stop	V291stop	-0.256942	0.0285931	2	FALSE	FALSE	FALSE	FALSE		3
6112	8	L	292	K	L292K	-0.185402	0.0116556	2	FALSE	FALSE	FALSE	FALSE		2
6113	8	L	292	R	L292R	-0.235071	0.0178798	2	FALSE	FALSE	FALSE	FALSE		1
6114	8	L	292	H	L292H	-0.215317	0.0285848	2	FALSE	FALSE	FALSE	FALSE		2
6115	8	L	292	D	L292D	-0.19823	0.0145859	2	FALSE	FALSE	FALSE	FALSE		3
6116	8	L	292	E	L292E	-0.206241	0.0032638	2	FALSE	FALSE	FALSE	FALSE		2
6117	8	L	292	N	L292N	-0.1106	0.0419673	2	FALSE	FALSE	FALSE	FALSE		3
6118	8	L	292	Q	L292Q	-0.183933	0.0048803	2	FALSE	FALSE	FALSE	FALSE		1
6119	8	L	292	C	L292C	-0.173104	0.0248529	2	FALSE	FALSE	FALSE	FALSE		3
6120	8	L	292	S	L292S	-0.138125	0.0183397	2	FALSE	FALSE	FALSE	FALSE		2
6121	8	L	292	T	L292T	-0.201797	0.0265449	2	FALSE	FALSE	FALSE	FALSE		2
6122	8	L	292	G	L292G	-0.153273	0.0210705	2	FALSE	FALSE	FALSE	FALSE		2
6123	8	L	292	P	L292P	-0.233158	0.0405806	2	FALSE	FALSE	FALSE	FALSE		1
6124	8	L	292	A	L292A	-0.202237	0.0438037	2	FALSE	FALSE	FALSE	FALSE		2
6125	8	L	292	M	L292M	-0.107387	0.0175652	2	FALSE	FALSE	FALSE	FALSE		2
6126	8	L	292	V	L292V	-0.115217	0.0191573	2	FALSE	FALSE	FALSE	FALSE		1
6127	8	L	292	I	L292I	0.00216942	0.0185668	2	FALSE	FALSE	FALSE	FALSE		1
6128	8	L	292	L	WT	0	0	2	FALSE	FALSE	FALSE	FALSE		0
6129	8	L	292	F	L292F	-0.0469427	0.00934437	2	FALSE	FALSE	FALSE	FALSE		2
6130	8	L	292	Y	L292Y	-0.196156	0.0147091	2	FALSE	FALSE	FALSE	FALSE		3
6131	8	L	292	W	L292W	-0.111373	0.0483806	2	FALSE	FALSE	FALSE	FALSE		3
6132	8	L	292	stop	L292stop	-0.155564	0.0274925	2	FALSE	FALSE	FALSE	FALSE		2
6133	8	H	293	K	H293K	-0.0289306	0.0104646	2	FALSE	FALSE	FALSE	FALSE		2
6134	8	H	293	R	H293R	0.0477262	0.0171711	2	FALSE	FALSE	FALSE	FALSE		1
6135	8	H	293	H	WT	0	0	2	FALSE	FALSE	FALSE	FALSE		0
6136	8	H	293	D	H293D	0.0324532	0.0311946	2	FALSE	FALSE	FALSE	FALSE		1
6137	8	H	293	E	H293E	0.0239282	0.00584473	2	FALSE	FALSE	FALSE	FALSE		2
6138	8	H	293	N	H293N	-0.0880786	0.00405647	2	FALSE	FALSE	FALSE	FALSE		1
6139	8	H	293	Q	H293Q	-0.0452096	0.0177869	2	FALSE	FALSE	FALSE	TRUE	ClinVar	1
6140	8	H	293	C	H293C	-0.00756269	0.0204031	2	FALSE	FALSE	FALSE	FALSE		2
6141	8	H	293	S	H293S	0.0163111	0.0127654	2	FALSE	FALSE	FALSE	FALSE		2
6142	8	H	293	T	H293T	0.00738212	0.0304406	2	FALSE	FALSE	FALSE	FALSE		2
6143	8	H	293	G	H293G	-0.0438133	0.0686038	2	FALSE	FALSE	FALSE	FALSE		2
6144	8	H	293	P	H293P	-0.147826	0.0289092	2	FALSE	FALSE	FALSE	FALSE		1
6145	8	H	293	A	H293A	0.00271041	0.0290657	2	FALSE	FALSE	FALSE	FALSE		2
6146	8	H	293	M	H293M	-0.0203893	0.0267318	2	FALSE	FALSE	FALSE	FALSE		3
6147	8	H	293	V	H293V	0.0318449	0.0291472	2	FALSE	FALSE	FALSE	FALSE		2
6148	8	H	293	I	H293I	0.069285	0.00474992	2	FALSE	FALSE	FALSE	FALSE		2
6149	8	H	293	L	H293L	0.00580292	0.0391567	2	FALSE	FALSE	FALSE	FALSE		1
6150	8	H	293	F	H293F	0.140298	0.000603296	2	FALSE	FALSE	FALSE	FALSE		2
6151	8	H	293	Y	H293Y	0.126055	0.0139297	2	FALSE	FALSE	FALSE	TRUE	ClinVar	1
6152	8	H	293	W	H293W	0.110221	0.0119304	2	FALSE	FALSE	FALSE	FALSE		3
6153	8	H	293	stop	H293stop	-0.196865	0.000720075	2	FALSE	FALSE	FALSE	FALSE		2
6154	8	D	294	K	D294K	0.0264671	0.00893318	2	FALSE	FALSE	FALSE	FALSE		2
6155	8	D	294	R	D294R	0.170289	0.0289912	2	FALSE	FALSE	FALSE	FALSE		2
6156	8	D	294	H	D294H	0.0698849	0.0134461	2	FALSE	FALSE	FALSE	FALSE		1
6157	8	D	294	D	WT	0	0	2	FALSE	FALSE	FALSE	FALSE		0
6158	8	D	294	E	D294E	0.0514708	0.0183063	2	FALSE	FALSE	FALSE	FALSE		1
6159	8	D	294	N	D294N	0.046034	0.0379465	2	FALSE	FALSE	FALSE	TRUE	ClinVar	1
6160	8	D	294	Q	D294Q	0.022381	0.0308881	2	FALSE	FALSE	FALSE	FALSE		2
6161	8	D	294	C	D294C	0.0802818	0.00236821	2	FALSE	FALSE	FALSE	FALSE		2
6162	8	D	294	S	D294S	0.0157303	0.0211065	2	FALSE	FALSE	FALSE	FALSE		2
6163	8	D	294	T	D294T	-0.0282408	0.0541626	2	FALSE	FALSE	FALSE	FALSE		2
6164	8	D	294	G	D294G	0.0542749	0.0394846	2	FALSE	FALSE	FALSE	FALSE		1
6165	8	D	294	P	D294P	0.0544808	0.00915936	2	FALSE	FALSE	FALSE	FALSE		2
6166	8	D	294	A	D294A	0.0756347	0.0102267	2	FALSE	FALSE	FALSE	FALSE		1
6167	8	D	294	M	D294M	0.0143966	0.000359665	2	FALSE	FALSE	FALSE	FALSE		3
6168	8	D	294	V	D294V	0.0247477	0.0330085	2	FALSE	FALSE	FALSE	FALSE		1
6169	8	D	294	I	D294I	0.0334744	0.0247139	2	FALSE	FALSE	FALSE	FALSE		2
6170	8	D	294	L	D294L	0.056478	0.00366689	2	FALSE	FALSE	FALSE	FALSE		2
6171	8	D	294	F	D294F	0.0121941	0.025285	2	FALSE	FALSE	FALSE	FALSE		2
6172	8	D	294	Y	D294Y	0.0602036	0.0248267	2	FALSE	FALSE	FALSE	FALSE		1
6173	8	D	294	W	D294W	0.0905183	0.0235072	2	FALSE	FALSE	FALSE	FALSE		3
6174	8	D	294	stop	D294stop	-0.156735	0.00631902	2	FALSE	FALSE	FALSE	FALSE		2
6175	8	G	295	K	G295K	-0.0225584	0.0161215	2	FALSE	FALSE	FALSE	FALSE		3
6176	8	G	295	R	G295R	-0.0200809	0.0257119	2	FALSE	FALSE	FALSE	FALSE		1
6177	8	G	295	H	G295H	-0.0605386	0.0224114	2	FALSE	FALSE	FALSE	FALSE		2
6178	8	G	295	D	G295D	-0.0595854	0.00618523	2	FALSE	FALSE	FALSE	FALSE		1
6179	8	G	295	E	G295E	-0.0507836	0.0213115	2	FALSE	FALSE	FALSE	FALSE		2
6180	8	G	295	N	G295N	0.0592353	0.0119304	2	FALSE	FALSE	FALSE	FALSE		2
6181	8	G	295	Q	G295Q	0.0127584	0.00303333	2	FALSE	FALSE	FALSE	FALSE		3
6182	8	G	295	C	G295C	-0.0317036	0.0241097	2	FALSE	FALSE	FALSE	FALSE		1
6183	8	G	295	S	G295S	-0.0322748	0.0046359	2	FALSE	FALSE	FALSE	FALSE		1
6184	8	G	295	T	G295T	-0.0485726	0.0351095	2	FALSE	FALSE	FALSE	FALSE		2
6185	8	G	295	G	WT	0	0	2	FALSE	FALSE	FALSE	FALSE		0
6186	8	G	295	P	G295P	-0.042263	0.00881705	2	FALSE	FALSE	FALSE	FALSE		2
6187	8	G	295	A	G295A	0.0212964	0.0127819	2	FALSE	FALSE	FALSE	FALSE		1
6188	8	G	295	M	G295M	0.0294134	0.00917689	2	FALSE	FALSE	FALSE	FALSE		3
6189	8	G	295	V	G295V	0.0229675	0.0159887	2	FALSE	FALSE	FALSE	FALSE		1
6190	8	G	295	I	G295I	0.03786	0.0177203	2	FALSE	FALSE	FALSE	FALSE		2
6191	8	G	295	L	G295L	0.00339591	0.0173162	2	FALSE	FALSE	FALSE	FALSE		2
6192	8	G	295	F	G295F	0.00143533	0.0705556	2	FALSE	FALSE	FALSE	FALSE		2
6193	8	G	295	Y	G295Y	0.0033122	0.0167592	2	FALSE	FALSE	FALSE	FALSE		2
6194	8	G	295	W	G295W	0.103624	0.0168494	2	FALSE	FALSE	FALSE	FALSE		2
6195	8	G	295	stop	G295stop	-0.26712	0.00581499	2	FALSE	FALSE	FALSE	FALSE		2
6196	8	D	296	K	D296K	-0.0509087	0.0305854	2	FALSE	FALSE	FALSE	FALSE		2
6197	8	D	296	R	D296R	0.0304294	0.0190647	2	FALSE	FALSE	FALSE	FALSE		2
6198	8	D	296	H	D296H	0.052413	0.0132748	2	FALSE	FALSE	FALSE	FALSE		1
6199	8	D	296	D	WT	0	0	2	FALSE	FALSE	FALSE	FALSE		0
6200	8	D	296	E	D296E	0.050732	0.0120867	2	FALSE	FALSE	FALSE	FALSE		1
6201	8	D	296	N	D296N	0.00836504	0.00346523	2	FALSE	FALSE	FALSE	FALSE		1
6202	8	D	296	Q	D296Q	-0.011321	0.0529468	2	FALSE	FALSE	FALSE	FALSE		2
6203	8	D	296	C	D296C	-0.02089	0.046507	2	FALSE	FALSE	FALSE	FALSE		2
6204	8	D	296	S	D296S	-0.0310962	0.00943594	2	FALSE	FALSE	FALSE	FALSE		2
6205	8	D	296	T	D296T	0.0606433	0.0360515	2	FALSE	FALSE	FALSE	FALSE		2
6206	8	D	296	G	D296G	0.0153335	0.00943307	2	FALSE	FALSE	FALSE	FALSE		1
6207	8	D	296	P	D296P	0.0250822	0.0121676	2	FALSE	FALSE	FALSE	FALSE		2
6208	8	D	296	A	D296A	0.0158961	0.00506035	2	FALSE	FALSE	FALSE	FALSE		1
6209	8	D	296	M	D296M	0.00220092	0.0459437	2	FALSE	FALSE	FALSE	FALSE		3
6210	8	D	296	V	D296V	0.0590543	0.00402274	2	FALSE	FALSE	FALSE	FALSE		1
6211	8	D	296	I	D296I	-0.00137186	0.0178263	2	FALSE	FALSE	FALSE	FALSE		2
6212	8	D	296	L	D296L	0.00113044	0.0137722	2	FALSE	FALSE	FALSE	FALSE		2
6213	8	D	296	F	D296F	-0.0376363	0.0142906	2	FALSE	FALSE	FALSE	FALSE		2
6214	8	D	296	Y	D296Y	0.0523313	0.00426255	2	FALSE	FALSE	FALSE	FALSE		1
6215	8	D	296	W	D296W	0.120739	0.0179289	2	FALSE	FALSE	FALSE	FALSE		3
6216	8	D	296	stop	D296stop	-0.224815	0.0219722	2	FALSE	FALSE	FALSE	FALSE		2
6217	8	P	297	K	P297K	-0.00402963	0.0274456	2	FALSE	FALSE	FALSE	FALSE		3
6218	8	P	297	R	P297R	-0.00118971	0.000320046	2	FALSE	FALSE	FALSE	FALSE		1
6219	8	P	297	H	P297H	0.0544973	0.0277885	2	FALSE	FALSE	FALSE	FALSE		1
6220	8	P	297	D	P297D	0.0325754	0.0271608	2	FALSE	FALSE	FALSE	FALSE		2
6221	8	P	297	E	P297E	-0.0248876	0.00404474	2	FALSE	FALSE	FALSE	FALSE		3
6222	8	P	297	N	P297N	0.0219533	0.00984902	2	FALSE	FALSE	FALSE	FALSE		2
6223	8	P	297	Q	P297Q	-0.0111432	0.00121574	2	FALSE	FALSE	FALSE	FALSE		2
6224	8	P	297	C	P297C	-0.0243623	0.0290938	2	FALSE	FALSE	FALSE	FALSE		2
6225	8	P	297	S	P297S	0.0202448	0.00507138	2	FALSE	FALSE	FALSE	FALSE		1
6226	8	P	297	T	P297T	0.0209486	0.00608054	2	FALSE	FALSE	FALSE	FALSE		1
6227	8	P	297	G	P297G	0.0142073	0.0290951	2	FALSE	FALSE	FALSE	FALSE		2
6228	8	P	297	P	WT	0	0	2	FALSE	FALSE	FALSE	FALSE		0
6229	8	P	297	A	P297A	-0.0409319	0.0045357	2	FALSE	FALSE	FALSE	TRUE	ClinVar	1
6230	8	P	297	M	P297M	0.0108674	0.0120388	2	FALSE	FALSE	FALSE	FALSE		3
6231	8	P	297	V	P297V	-0.00156791	0.0102317	2	FALSE	FALSE	FALSE	FALSE		2
6232	8	P	297	I	P297I	-0.0537609	0.000196702	2	FALSE	FALSE	FALSE	FALSE		2
6233	8	P	297	L	P297L	0.0943183	0.0310688	2	FALSE	FALSE	FALSE	FALSE		1
6234	8	P	297	F	P297F	0.00767294	0.0406249	2	FALSE	FALSE	FALSE	FALSE		2
6235	8	P	297	Y	P297Y	0.0479983	0.0328301	2	FALSE	FALSE	FALSE	FALSE		2
6236	8	P	297	W	P297W	0.072567	0.0184211	2	FALSE	FALSE	FALSE	FALSE		3
6237	8	P	297	stop	P297stop	-0.215279	0.0310358	2	FALSE	FALSE	FALSE	FALSE		3
6238	8	N	298	K	N298K	-0.0172932	0.0254162	2	FALSE	FALSE	FALSE	FALSE		1
6239	8	N	298	R	N298R	0.0269464	0.0285333	2	FALSE	FALSE	FALSE	FALSE		2
6240	8	N	298	H	N298H	-0.0265553	0.0143838	2	FALSE	FALSE	FALSE	FALSE		1
6241	8	N	298	D	N298D	-0.0659085	0.0118021	2	FALSE	FALSE	FALSE	FALSE		1
6242	8	N	298	E	N298E	-0.00696161	0.0145957	2	FALSE	FALSE	FALSE	FALSE		2
6243	8	N	298	N	WT	0	0	2	FALSE	FALSE	FALSE	FALSE		0
6244	8	N	298	Q	N298Q	-0.00476038	0.0123746	2	FALSE	FALSE	FALSE	FALSE		2
6245	8	N	298	C	N298C	0.0454852	0.00181545	2	FALSE	FALSE	FALSE	FALSE		2
6246	8	N	298	S	N298S	0.0232572	0.0186397	2	FALSE	TRUE	FALSE	FALSE	COSMIC+ClinVar	1
6247	8	N	298	T	N298T	0.0200354	0.0284327	2	FALSE	FALSE	FALSE	FALSE		1
6248	8	N	298	G	N298G	0.00373066	0.0351061	2	FALSE	FALSE	FALSE	FALSE		2
6249	8	N	298	P	N298P	0.00828119	0.00367385	2	FALSE	FALSE	FALSE	FALSE		2
6250	8	N	298	A	N298A	-0.00332053	0.0254981	2	FALSE	FALSE	FALSE	FALSE		2
6251	8	N	298	M	N298M	0.0613033	0.0167932	2	FALSE	FALSE	FALSE	FALSE		2
6252	8	N	298	V	N298V	-0.0524787	0.0227487	2	FALSE	FALSE	FALSE	FALSE		2
6253	8	N	298	I	N298I	0.0296952	0.00920859	2	FALSE	FALSE	FALSE	FALSE		1
6254	8	N	298	L	N298L	0.0525468	0.0141522	2	FALSE	FALSE	FALSE	FALSE		2
6255	8	N	298	F	N298F	0.0622449	0.00760594	2	FALSE	FALSE	FALSE	FALSE		2
6256	8	N	298	Y	N298Y	0.121564	0.00202988	2	FALSE	FALSE	FALSE	FALSE		1
6257	8	N	298	W	N298W	0.149109	0.0125736	2	FALSE	FALSE	FALSE	FALSE		3
6258	8	N	298	stop	N298stop	-0.210957	0.0094076	2	FALSE	FALSE	FALSE	FALSE		2
6259	8	E	299	K	E299K	0.015262	0.0050513	2	FALSE	FALSE	FALSE	FALSE		1
6260	8	E	299	R	E299R	0.0993349	0.00352021	2	FALSE	FALSE	FALSE	FALSE		2
6261	8	E	299	H	E299H	-0.000755339	0.0369913	2	FALSE	FALSE	FALSE	FALSE		2
6262	8	E	299	D	E299D	-0.0019265	0.0182257	2	FALSE	FALSE	FALSE	FALSE		1
6263	8	E	299	E	WT	0	0	2	FALSE	FALSE	FALSE	FALSE		0
6264	8	E	299	N	E299N	0.0244381	0.0367206	2	FALSE	FALSE	FALSE	FALSE		2
6265	8	E	299	Q	E299Q	0.0497995	0.0130555	2	FALSE	FALSE	FALSE	FALSE		1
6266	8	E	299	C	E299C	-0.0278159	0.0145148	2	FALSE	FALSE	FALSE	FALSE		3
6267	8	E	299	S	E299S	0.020692	0.00517528	2	FALSE	FALSE	FALSE	FALSE		2
6268	8	E	299	T	E299T	0.0771006	0.00423352	2	FALSE	FALSE	FALSE	FALSE		2
6269	8	E	299	G	E299G	0.0294105	0.00483166	2	FALSE	FALSE	FALSE	FALSE		1
6270	8	E	299	P	E299P	0.0203775	0.00809525	2	FALSE	FALSE	FALSE	FALSE		2
6271	8	E	299	A	E299A	0.0712964	0.0272507	2	FALSE	FALSE	FALSE	FALSE		1
6272	8	E	299	M	E299M	0.0204442	0.00151975	2	FALSE	FALSE	FALSE	FALSE		2
6273	8	E	299	V	E299V	0.00141396	0.00258732	2	FALSE	FALSE	FALSE	FALSE		1
6274	8	E	299	I	E299I	0.00466249	0.0320481	2	FALSE	FALSE	FALSE	FALSE		3
6275	8	E	299	L	E299L	-0.00978885	0.00539715	2	FALSE	FALSE	FALSE	FALSE		2
6276	8	E	299	F	E299F	0.0778535	0.00750447	2	FALSE	FALSE	FALSE	FALSE		3
6277	8	E	299	Y	E299Y	0.0241625	0.029126	2	FALSE	FALSE	FALSE	FALSE		2
6278	8	E	299	W	E299W	0.118755	0.00867135	2	FALSE	FALSE	FALSE	FALSE		2
6279	8	E	299	stop	E299stop	-0.217042	0.00531812	2	FALSE	FALSE	FALSE	FALSE		1
6280	8	P	300	K	P300K	-0.0320091	0.0430441	2	FALSE	FALSE	FALSE	FALSE		3
6281	8	P	300	R	P300R	-0.0103134	0.0203551	2	FALSE	FALSE	FALSE	FALSE		1
6282	8	P	300	H	P300H	0.0295766	0.0360409	2	FALSE	FALSE	FALSE	FALSE		1
6283	8	P	300	D	P300D	-0.0574884	0.0118701	2	FALSE	FALSE	FALSE	FALSE		2
6284	8	P	300	E	P300E	0.00360154	0.0143174	2	FALSE	FALSE	FALSE	FALSE		3
6285	8	P	300	N	P300N	0.0120748	0.0230507	2	FALSE	FALSE	FALSE	FALSE		2
6286	8	P	300	Q	P300Q	-0.0111782	0.042386	2	FALSE	FALSE	FALSE	FALSE		2
6287	8	P	300	C	P300C	-0.00384724	0.00523958	2	FALSE	FALSE	FALSE	FALSE		2
6288	8	P	300	S	P300S	0.0331081	0.00794591	2	FALSE	FALSE	FALSE	FALSE		1
6289	8	P	300	T	P300T	0.00118511	0.0198843	2	FALSE	FALSE	FALSE	TRUE	ClinVar	1
6290	8	P	300	G	P300G	0.0296542	0.00912757	2	FALSE	FALSE	FALSE	FALSE		2
6291	8	P	300	P	WT	0	0	2	FALSE	FALSE	FALSE	FALSE		0
6292	8	P	300	A	P300A	0.0226234	0.0131859	2	FALSE	FALSE	FALSE	FALSE		1
6293	8	P	300	M	P300M	0.000100243	0.0293589	2	FALSE	FALSE	FALSE	FALSE		3
6294	8	P	300	V	P300V	0.0629814	0.0161168	2	FALSE	FALSE	FALSE	FALSE		2
6295	8	P	300	I	P300I	0.0703571	0.0270114	2	FALSE	FALSE	FALSE	FALSE		2
6296	8	P	300	L	P300L	0.0466469	0.0148604	2	FALSE	FALSE	FALSE	FALSE		1
6297	8	P	300	F	P300F	0.0134434	0.0247366	2	FALSE	FALSE	FALSE	FALSE		2
6298	8	P	300	Y	P300Y	0.0509494	0.0162178	2	FALSE	FALSE	FALSE	FALSE		2
6299	8	P	300	W	P300W	0.11354	0.0161813	2	FALSE	FALSE	FALSE	FALSE		3
6300	8	P	300	stop	P300stop	-0.138568	0.031161	2	FALSE	FALSE	FALSE	FALSE		3
6301	8	V	301	K	V301K	-0.0142302	0.0276127	2	FALSE	FALSE	FALSE	FALSE		3
6302	8	V	301	R	V301R	0.0213673	0.0426427	2	FALSE	FALSE	FALSE	FALSE		2
6303	8	V	301	H	V301H	0.0250766	0.0223291	2	FALSE	FALSE	FALSE	FALSE		2
6304	8	V	301	D	V301D	-0.0110598	0.00193206	2	FALSE	FALSE	FALSE	FALSE		1
6305	8	V	301	E	V301E	0.017392	0.00828329	2	FALSE	FALSE	FALSE	FALSE		2
6306	8	V	301	N	V301N	0.00757864	0.0187643	2	FALSE	FALSE	FALSE	FALSE		2
6307	8	V	301	Q	V301Q	0.036386	0.0020524	2	FALSE	FALSE	FALSE	FALSE		3
6308	8	V	301	C	V301C	-0.0278664	0.0107315	2	FALSE	FALSE	FALSE	FALSE		2
6309	8	V	301	S	V301S	-0.0103292	0.0125459	2	FALSE	FALSE	FALSE	FALSE		2
6310	8	V	301	T	V301T	-0.0166725	0.00444076	2	FALSE	FALSE	FALSE	FALSE		2
6311	8	V	301	G	V301G	0.0499426	0.00517528	2	FALSE	FALSE	FALSE	FALSE		1
6312	8	V	301	P	V301P	-0.0400019	0.035338	2	FALSE	FALSE	FALSE	FALSE		2
6313	8	V	301	A	V301A	0.015327	0.0169232	2	FALSE	TRUE	FALSE	FALSE	COSMIC+TCGA	1
6314	8	V	301	M	V301M	0.0418775	0.00873927	2	FALSE	FALSE	FALSE	FALSE		2
6315	8	V	301	V	WT	0	0	2	FALSE	FALSE	FALSE	FALSE		0
6316	8	V	301	I	V301I	0.0134701	0.0164069	2	FALSE	FALSE	FALSE	FALSE		1
6317	8	V	301	L	V301L	0.00710423	0.0228401	2	FALSE	FALSE	FALSE	FALSE		1
6318	8	V	301	F	V301F	0.0428635	0.019989	2	FALSE	FALSE	FALSE	FALSE		1
6319	8	V	301	Y	V301Y	-0.0941362	0.014368	2	FALSE	FALSE	FALSE	FALSE		2
6320	8	V	301	W	V301W	0.0518063	0.00754482	2	FALSE	FALSE	FALSE	FALSE		3
6321	8	V	301	stop	V301stop	-0.238004	0.0155567	2	FALSE	FALSE	FALSE	FALSE		3
6322	8	S	302	K	S302K	-0.039509	0.0223862	2	FALSE	FALSE	FALSE	FALSE		2
6323	8	S	302	R	S302R	-0.0256174	0.0199217	2	FALSE	FALSE	FALSE	FALSE		2
6324	8	S	302	H	S302H	-0.0440841	0.0186417	2	FALSE	FALSE	FALSE	FALSE		3
6325	8	S	302	D	S302D	-0.0439836	0.00964082	2	FALSE	FALSE	FALSE	FALSE		3
6326	8	S	302	E	S302E	0.023058	0.0264214	2	FALSE	FALSE	FALSE	FALSE		2
6327	8	S	302	N	S302N	-0.0637906	0.0483751	2	FALSE	FALSE	FALSE	FALSE		3
6328	8	S	302	Q	S302Q	0.00672968	0.02905	2	FALSE	FALSE	FALSE	FALSE		2
6329	8	S	302	C	S302C	-0.0263636	0.0249334	2	FALSE	FALSE	FALSE	FALSE		2
6330	8	S	302	S	WT	0	0	2	FALSE	FALSE	FALSE	FALSE		0
6331	8	S	302	T	S302T	0.0484521	0.00909181	2	FALSE	FALSE	FALSE	FALSE		1
6332	8	S	302	G	S302G	0.0461629	0.0451683	2	FALSE	FALSE	FALSE	FALSE		2
6333	8	S	302	P	S302P	0.0154403	0.0131465	2	FALSE	FALSE	FALSE	FALSE		1
6334	8	S	302	A	S302A	-0.0207401	0.0046133	2	FALSE	FALSE	FALSE	FALSE		1
6335	8	S	302	M	S302M	0.0378258	0.0122088	2	FALSE	FALSE	FALSE	FALSE		3
6336	8	S	302	V	S302V	-0.0336643	0.025423	2	FALSE	FALSE	FALSE	FALSE		2
6337	8	S	302	I	S302I	-0.113897	0.00256518	2	FALSE	FALSE	FALSE	FALSE		2
6338	8	S	302	L	S302L	0.0245907	0.0242274	2	FALSE	FALSE	FALSE	FALSE		1
6339	8	S	302	F	S302F	-0.0329376	0.000966982	2	FALSE	FALSE	FALSE	FALSE		2
6340	8	S	302	Y	S302Y	-0.0362047	0.0465402	2	FALSE	FALSE	FALSE	FALSE		2
6341	8	S	302	W	S302W	-0.0626848	0.0153614	2	FALSE	FALSE	FALSE	FALSE		2
6342	8	S	302	stop	S302stop	-0.222466	0.0382233	2	FALSE	FALSE	FALSE	FALSE		1
6343	8	D	303	K	D303K	-0.0707451	0.0399735	2	FALSE	FALSE	FALSE	FALSE		2
6344	8	D	303	R	D303R	0.0434506	0.00674938	2	FALSE	FALSE	FALSE	FALSE		2
6345	8	D	303	H	D303H	-0.0772777	0.00187885	2	FALSE	FALSE	FALSE	FALSE		1
6346	8	D	303	D	WT	0	0	2	FALSE	FALSE	FALSE	FALSE		0
6347	8	D	303	E	D303E	-0.0314585	0.0263606	2	FALSE	FALSE	FALSE	FALSE		1
6348	8	D	303	N	D303N	0.0179195	0.0054911	2	FALSE	FALSE	FALSE	FALSE		1
6349	8	D	303	Q	D303Q	-0.0477283	0.00328239	2	FALSE	FALSE	FALSE	FALSE		2
6350	8	D	303	C	D303C	-0.128102	0.0140605	2	FALSE	FALSE	FALSE	FALSE		2
6351	8	D	303	S	D303S	-0.00558617	0.00823032	2	FALSE	FALSE	FALSE	FALSE		2
6352	8	D	303	T	D303T	-0.0294425	0.0169137	2	FALSE	FALSE	FALSE	FALSE		2
6353	8	D	303	G	D303G	-0.0196216	0.0131243	2	FALSE	FALSE	FALSE	FALSE		1
6354	8	D	303	P	D303P	-0.0717437	0.0114979	2	FALSE	FALSE	FALSE	FALSE		2
6355	8	D	303	A	D303A	-0.0518606	0.00227544	2	FALSE	FALSE	FALSE	FALSE		1
6356	8	D	303	M	D303M	-0.124079	0.0198393	2	FALSE	FALSE	FALSE	FALSE		3
6357	8	D	303	V	D303V	-0.159208	0.0102317	2	FALSE	FALSE	FALSE	FALSE		1
6358	8	D	303	I	D303I	-0.237929	0.0414977	2	FALSE	FALSE	FALSE	FALSE		2
6359	8	D	303	L	D303L	-0.22283	0.0208995	2	FALSE	FALSE	FALSE	FALSE		2
6360	8	D	303	F	D303F	-0.257436	0.00617275	2	FALSE	FALSE	FALSE	FALSE		2
6361	8	D	303	Y	D303Y	-0.132337	0.00948676	2	FALSE	FALSE	FALSE	FALSE		1
6362	8	D	303	W	D303W	-0.137937	0.0129979	2	FALSE	FALSE	FALSE	FALSE		3
6363	8	D	303	stop	D303stop	-0.186165	0.0171617	2	FALSE	FALSE	FALSE	FALSE		2
6364	8	Y	304	K	Y304K	-0.155711	0.0658891	2	FALSE	FALSE	FALSE	FALSE		2
6365	8	Y	304	R	Y304R	-0.209943	0.00225163	2	FALSE	FALSE	FALSE	FALSE		2
6366	8	Y	304	H	Y304H	-0.126256	0.0225573	2	FALSE	FALSE	FALSE	FALSE		1
6367	8	Y	304	D	Y304D	-0.191591	0.00653888	2	FALSE	FALSE	FALSE	FALSE		1
6368	8	Y	304	E	Y304E	-0.281395	0.0206416	2	FALSE	FALSE	FALSE	FALSE		2
6369	8	Y	304	N	Y304N	-0.263075	0.011721	2	FALSE	FALSE	FALSE	FALSE		1
6370	8	Y	304	Q	Y304Q	-0.24453	0.0499914	2	FALSE	FALSE	FALSE	FALSE		2
6371	8	Y	304	C	Y304C	-0.234783	0.0218247	2	FALSE	FALSE	FALSE	FALSE		1
6372	8	Y	304	S	Y304S	-0.217987	0.0568094	2	FALSE	FALSE	FALSE	FALSE		1
6373	8	Y	304	T	Y304T	-0.210219	0.0112528	2	FALSE	FALSE	FALSE	FALSE		2
6374	8	Y	304	G	Y304G	-0.205043	0.018009	2	FALSE	FALSE	FALSE	FALSE		2
6375	8	Y	304	P	Y304P	-0.248806	0.0224686	2	FALSE	FALSE	FALSE	FALSE		2
6376	8	Y	304	A	Y304A	-0.237368	0.00735553	2	FALSE	FALSE	FALSE	FALSE		2
6377	8	Y	304	M	Y304M	-0.229763	0.0305752	2	FALSE	FALSE	FALSE	FALSE		3
6378	8	Y	304	V	Y304V	-0.225119	0.0187643	2	FALSE	FALSE	FALSE	FALSE		2
6379	8	Y	304	I	Y304I	-0.153236	0.00890357	2	FALSE	FALSE	FALSE	FALSE		2
6380	8	Y	304	L	Y304L	-0.195059	0.0150957	2	FALSE	FALSE	FALSE	FALSE		2
6381	8	Y	304	F	Y304F	-0.0929354	0.0208423	2	FALSE	FALSE	FALSE	FALSE		1
6382	8	Y	304	Y	WT	0	0	2	FALSE	FALSE	FALSE	FALSE		0
6383	8	Y	304	W	Y304W	-0.185748	0.0318312	2	FALSE	FALSE	FALSE	FALSE		2
6384	8	Y	304	stop	Y304stop	-0.164851	0.0334457	2	FALSE	FALSE	FALSE	FALSE		1
6385	8	I	305	K	I305K	-0.239296	0.0046813	2	FALSE	FALSE	FALSE	FALSE		2
6386	8	I	305	R	I305R	-0.2129	0.0233475	2	FALSE	FALSE	FALSE	FALSE		2
6387	8	I	305	H	I305H	-0.218836	0.00441299	2	FALSE	FALSE	FALSE	FALSE		2
6388	8	I	305	D	I305D	-0.198044	0.0327057	2	FALSE	FALSE	FALSE	FALSE		2
6389	8	I	305	E	I305E	-0.230513	0.000696259	2	FALSE	FALSE	FALSE	FALSE		3
6390	8	I	305	N	I305N	-0.102504	0.019883	2	FALSE	FALSE	FALSE	FALSE		1
6391	8	I	305	Q	I305Q	-0.248676	0.0172371	2	FALSE	FALSE	FALSE	FALSE		3
6392	8	I	305	C	I305C	-0.2043	0.0249365	2	FALSE	FALSE	FALSE	FALSE		2
6393	8	I	305	S	I305S	-0.21792	0.0243088	2	FALSE	FALSE	FALSE	FALSE		1
6394	8	I	305	T	I305T	-0.14541	0.0352644	2	FALSE	FALSE	FALSE	FALSE		1
6395	8	I	305	G	I305G	-0.239228	0.0345671	2	FALSE	FALSE	FALSE	FALSE		2
6396	8	I	305	P	I305P	-0.226175	0.000207734	2	FALSE	FALSE	FALSE	FALSE		2
6397	8	I	305	A	I305A	-0.251674	0.0137341	2	FALSE	FALSE	FALSE	FALSE		2
6398	8	I	305	M	I305M	-0.115507	0.00042798	2	FALSE	FALSE	FALSE	FALSE		1
6399	8	I	305	V	I305V	0.0203353	0.0102783	2	FALSE	FALSE	FALSE	TRUE	ClinVar	1
6400	8	I	305	I	WT	0	0	2	FALSE	FALSE	FALSE	FALSE		0
6401	8	I	305	L	I305L	-0.191821	0.0192432	2	FALSE	FALSE	FALSE	FALSE		1
6402	8	I	305	F	I305F	-0.196956	0.0797698	2	FALSE	FALSE	FALSE	FALSE		1
6403	8	I	305	Y	I305Y	-0.170824	0.0183152	2	FALSE	FALSE	FALSE	FALSE		2
6404	8	I	305	W	I305W	-0.199766	0.0479422	2	FALSE	FALSE	FALSE	FALSE		3
6405	8	I	305	stop	I305stop	-0.200169	0.0165263	2	FALSE	FALSE	FALSE	FALSE		3
6406	8	N	306	K	N306K	-0.165121	0.00902196	2	FALSE	FALSE	FALSE	FALSE		1
6407	8	N	306	R	N306R	-0.209437	0.0120488	2	FALSE	FALSE	FALSE	FALSE		2
6408	8	N	306	H	N306H	-0.179789	0.0150363	2	FALSE	FALSE	FALSE	FALSE		1
6409	8	N	306	D	N306D	-0.212743	0.0165671	2	FALSE	FALSE	FALSE	FALSE		1
6410	8	N	306	E	N306E	-0.190034	0.0102304	2	FALSE	FALSE	FALSE	FALSE		2
6411	8	N	306	N	WT	0	0	2	FALSE	FALSE	FALSE	FALSE		0
6412	8	N	306	Q	N306Q	-0.239822	0.0396198	2	FALSE	FALSE	FALSE	FALSE		2
6413	8	N	306	C	N306C	-0.260896	0.0503871	2	FALSE	FALSE	FALSE	FALSE		2
6414	8	N	306	S	N306S	-0.17778	0.00130658	2	FALSE	TRUE	FALSE	FALSE	COSMIC	1
6415	8	N	306	T	N306T	-0.235165	0.0586867	2	FALSE	FALSE	FALSE	FALSE		1
6416	8	N	306	G	N306G	-0.273989	0.0096905	2	FALSE	FALSE	FALSE	FALSE		2
6417	8	N	306	P	N306P	-0.214271	0.004734	2	FALSE	FALSE	FALSE	FALSE		2
6418	8	N	306	A	N306A	-0.196225	0.0128909	2	FALSE	FALSE	FALSE	FALSE		2
6419	8	N	306	M	N306M	-0.254738	0.0388705	2	FALSE	FALSE	FALSE	FALSE		2
6420	8	N	306	V	N306V	-0.255099	0.0566853	2	FALSE	FALSE	FALSE	FALSE		2
6421	8	N	306	I	N306I	-0.192611	0.034384	2	FALSE	FALSE	FALSE	FALSE		1
6422	8	N	306	L	N306L	-0.213963	0.0188612	2	FALSE	FALSE	FALSE	FALSE		2
6423	8	N	306	F	N306F	-0.222341	0.0329694	2	FALSE	FALSE	FALSE	FALSE		2
6424	8	N	306	Y	N306Y	-0.189619	0.0126471	2	FALSE	FALSE	FALSE	FALSE		1
6425	8	N	306	W	N306W	-0.177538	0.0021801	2	FALSE	FALSE	FALSE	FALSE		3
6426	8	N	306	stop	N306stop	-0.270337	0	1	FALSE	FALSE	FALSE	FALSE		2
6427	8	A	307	K	A307K	-0.22426	0	1	FALSE	FALSE	FALSE	FALSE		2
6428	8	A	307	R	A307R	-0.195417	0.0169137	2	FALSE	FALSE	FALSE	FALSE		2
6429	8	A	307	H	A307H	-0.221313	0.0443405	2	FALSE	FALSE	FALSE	FALSE		3
6430	8	A	307	D	A307D	-0.251697	0.0653687	2	FALSE	FALSE	FALSE	FALSE		2
6431	8	A	307	E	A307E	-0.224853	6.09914e-06	2	FALSE	TRUE	FALSE	FALSE	COSMIC	1
6432	8	A	307	N	A307N	-0.21136	0.0255155	2	FALSE	FALSE	FALSE	FALSE		3
6433	8	A	307	Q	A307Q	-0.237055	0.00178743	2	FALSE	FALSE	FALSE	FALSE		2
6434	8	A	307	C	A307C	-0.254416	0.0233962	2	FALSE	FALSE	FALSE	FALSE		3
6435	8	A	307	S	A307S	-0.140348	0.0129979	2	FALSE	FALSE	FALSE	FALSE		1
6436	8	A	307	T	A307T	-0.212947	0.018505	2	FALSE	FALSE	FALSE	FALSE		1
6437	8	A	307	G	A307G	0.0301773	0.0123781	2	FALSE	FALSE	FALSE	FALSE		1
6438	8	A	307	P	A307P	-0.222792	0.000719227	2	FALSE	FALSE	FALSE	FALSE		1
6439	8	A	307	A	WT	0	0	2	FALSE	FALSE	FALSE	FALSE		0
6440	8	A	307	M	A307M	-0.159217	0.0328	2	FALSE	FALSE	FALSE	FALSE		3
6441	8	A	307	V	A307V	-0.179477	0.0339306	2	FALSE	FALSE	FALSE	FALSE		1
6442	8	A	307	I	A307I	-0.292475	0.0332976	2	FALSE	FALSE	FALSE	FALSE		2
6443	8	A	307	L	A307L	-0.227515	0.00299447	2	FALSE	FALSE	FALSE	FALSE		2
6444	8	A	307	F	A307F	-0.203031	0	1	FALSE	FALSE	FALSE	FALSE		3
6445	8	A	307	Y	A307Y	-0.2395	0	1	FALSE	FALSE	FALSE	FALSE		3
6446	8	A	307	W	A307W	-0.230023	0.0142906	2	FALSE	FALSE	FALSE	FALSE		3
6447	8	A	307	stop	A307stop	-0.199232	0	1	FALSE	FALSE	FALSE	FALSE		2
6448	8	N	308	K	N308K	-0.156576	0.0355239	2	FALSE	FALSE	FALSE	FALSE		1
6449	8	N	308	R	N308R	-0.208925	0.00481917	2	FALSE	FALSE	FALSE	FALSE		2
6450	8	N	308	H	N308H	-0.2316	0.0283378	2	FALSE	FALSE	FALSE	FALSE		1
6451	8	N	308	D	N308D	-0.0671153	0.0239509	2	TRUE	TRUE	TRUE	FALSE	COSMIC+TCGA+ClinVar	1
6452	8	N	308	E	N308E	-0.200152	0.0197939	2	FALSE	FALSE	FALSE	FALSE		2
6453	8	N	308	N	WT	0	0	2	FALSE	FALSE	FALSE	FALSE		0
6454	8	N	308	Q	N308Q	-0.19225	0.0233029	2	FALSE	FALSE	FALSE	FALSE		2
6455	8	N	308	C	N308C	-0.278468	0.0347377	2	FALSE	FALSE	FALSE	FALSE		2
6456	8	N	308	S	N308S	-0.192084	0.00688231	2	FALSE	TRUE	TRUE	FALSE	COSMIC+TCGA+ClinVar	1
6457	8	N	308	T	N308T	-0.195974	0.0345737	2	FALSE	TRUE	TRUE	FALSE	COSMIC+ClinVar	1
6458	8	N	308	G	N308G	-0.21896	0.011721	2	FALSE	FALSE	FALSE	FALSE		2
6459	8	N	308	P	N308P	-0.202347	0.0134806	2	FALSE	FALSE	FALSE	FALSE		2
6460	8	N	308	A	N308A	-0.220871	0.00575427	2	FALSE	FALSE	FALSE	FALSE		2
6461	8	N	308	M	N308M	-0.270083	0.00670077	2	FALSE	FALSE	FALSE	FALSE		2
6462	8	N	308	V	N308V	-0.229196	0.0220679	2	FALSE	FALSE	FALSE	FALSE		2
6463	8	N	308	I	N308I	-0.186295	0.0172921	2	FALSE	FALSE	FALSE	FALSE		1
6464	8	N	308	L	N308L	-0.240987	0.0134971	2	FALSE	FALSE	FALSE	FALSE		2
6465	8	N	308	F	N308F	-0.24533	0.0530713	2	FALSE	FALSE	FALSE	FALSE		2
6466	8	N	308	Y	N308Y	-0.109984	0.0741438	2	FALSE	FALSE	FALSE	FALSE		1
6467	8	N	308	W	N308W	-0.164426	0.0101698	2	FALSE	FALSE	FALSE	FALSE		3
6468	8	N	308	stop	N308stop	-0.219183	0.0230644	2	FALSE	FALSE	FALSE	FALSE		2
6469	8	I	309	K	I309K	0.0662196	0.0607848	2	FALSE	FALSE	FALSE	FALSE		2
6470	8	I	309	R	I309R	0.190562	0.0286355	2	FALSE	FALSE	FALSE	FALSE		2
6471	8	I	309	H	I309H	0.10181	0.0290251	2	FALSE	FALSE	FALSE	FALSE		2
6472	8	I	309	D	I309D	-0.128712	0.0212603	2	FALSE	FALSE	FALSE	FALSE		2
6473	8	I	309	E	I309E	0.188833	0.0377348	2	FALSE	FALSE	FALSE	FALSE		3
6474	8	I	309	N	I309N	0.0975113	0.00968815	2	FALSE	FALSE	FALSE	FALSE		1
6475	8	I	309	Q	I309Q	0.107058	0.00225945	2	FALSE	FALSE	FALSE	FALSE		3
6476	8	I	309	C	I309C	0.0875674	0.00581004	2	FALSE	FALSE	FALSE	FALSE		2
6477	8	I	309	S	I309S	0.105127	0.0171606	2	FALSE	FALSE	FALSE	FALSE		1
6478	8	I	309	T	I309T	0.0578128	0.00819	2	FALSE	FALSE	FALSE	FALSE		1
6479	8	I	309	G	I309G	0.00469774	0.0161215	2	FALSE	FALSE	FALSE	FALSE		2
6480	8	I	309	P	I309P	-0.214819	0.00528542	2	FALSE	FALSE	FALSE	FALSE		2
6481	8	I	309	A	I309A	0.142019	0.00633615	2	FALSE	FALSE	FALSE	FALSE		2
6482	8	I	309	M	I309M	0.0490853	0.0187643	2	FALSE	TRUE	FALSE	FALSE	COSMIC+TCGA	1
6483	8	I	309	V	I309V	-0.0358782	0.00234935	2	FALSE	TRUE	FALSE	FALSE	COSMIC+ClinVar	1
6484	8	I	309	I	WT	0	0	2	FALSE	FALSE	FALSE	FALSE		0
6485	8	I	309	L	I309L	0.0334686	0.0135344	2	FALSE	FALSE	FALSE	FALSE		1
6486	8	I	309	F	I309F	0.123187	0.0167142	2	FALSE	FALSE	FALSE	FALSE		1
6487	8	I	309	Y	I309Y	0.16727	0.0157044	2	FALSE	FALSE	FALSE	FALSE		2
6488	8	I	309	W	I309W	0.274788	0.00577615	2	FALSE	FALSE	FALSE	FALSE		3
6489	8	I	309	stop	I309stop	-0.235143	0.0380937	2	FALSE	FALSE	FALSE	FALSE		3
6490	8	I	310	K	I310K	-0.279928	0.0522377	2	FALSE	FALSE	FALSE	FALSE		2
6491	8	I	310	R	I310R	-0.225535	0.00435114	2	FALSE	FALSE	FALSE	FALSE		2
6492	8	I	310	H	I310H	-0.151212	0.00257048	2	FALSE	FALSE	FALSE	FALSE		2
6493	8	I	310	D	I310D	-0.288193	0.00172438	2	FALSE	FALSE	FALSE	FALSE		2
6494	8	I	310	E	I310E	-0.225482	0.0418126	2	FALSE	FALSE	FALSE	FALSE		3
6495	8	I	310	N	I310N	-0.200199	0.0449676	2	FALSE	FALSE	FALSE	FALSE		1
6496	8	I	310	Q	I310Q	-0.220565	0.00903537	2	FALSE	FALSE	FALSE	FALSE		3
6497	8	I	310	C	I310C	-0.0781569	0.0354679	2	FALSE	FALSE	FALSE	FALSE		2
6498	8	I	310	S	I310S	-0.244405	0.00404604	2	FALSE	FALSE	FALSE	FALSE		1
6499	8	I	310	T	I310T	-0.196285	0.0228846	2	FALSE	FALSE	FALSE	FALSE		1
6500	8	I	310	G	I310G	-0.200424	0.0156057	2	FALSE	FALSE	FALSE	FALSE		2
6501	8	I	310	P	I310P	-0.213852	0.0262056	2	FALSE	FALSE	FALSE	FALSE		2
6502	8	I	310	A	I310A	-0.211537	0.0218444	2	FALSE	FALSE	FALSE	FALSE		2
6503	8	I	310	M	I310M	-0.0971044	0.0225468	2	FALSE	FALSE	FALSE	FALSE		1
6504	8	I	310	V	I310V	0.0528139	0.00959995	2	FALSE	FALSE	FALSE	FALSE		1
6505	8	I	310	I	WT	0	0	2	FALSE	FALSE	FALSE	FALSE		0
6506	8	I	310	L	I310L	-0.141057	0.0137061	2	FALSE	FALSE	FALSE	FALSE		1
6507	8	I	310	F	I310F	-0.11113	0.0386616	2	FALSE	FALSE	FALSE	FALSE		1
6508	8	I	310	Y	I310Y	-0.1824	0.0516199	2	FALSE	FALSE	FALSE	FALSE		2
6509	8	I	310	W	I310W	-0.266251	0.0115931	2	FALSE	FALSE	FALSE	FALSE		3
6510	8	I	310	stop	I310stop	-0.226244	0.030379	2	FALSE	FALSE	FALSE	FALSE		3
6511	8	M	311	K	M311K	-0.0705717	0.0129345	2	FALSE	FALSE	FALSE	FALSE		1
6512	8	M	311	R	M311R	0.00815034	0.037656	2	FALSE	FALSE	FALSE	FALSE		1
6513	8	M	311	H	M311H	-0.0389753	0.0118284	2	FALSE	FALSE	FALSE	FALSE		3
6514	8	M	311	D	M311D	0.0320192	0.00120944	2	FALSE	FALSE	FALSE	FALSE		3
6515	8	M	311	E	M311E	-0.0279849	0.0230844	2	FALSE	FALSE	FALSE	FALSE		2
6516	8	M	311	N	M311N	-0.0852715	0.00982692	2	FALSE	FALSE	FALSE	FALSE		2
6517	8	M	311	Q	M311Q	-0.0588193	0.0178517	2	FALSE	FALSE	FALSE	FALSE		2
6518	8	M	311	C	M311C	-0.0122214	0.0106537	2	FALSE	FALSE	FALSE	FALSE		3
6519	8	M	311	S	M311S	-0.113898	0.0114373	2	FALSE	FALSE	FALSE	FALSE		2
6520	8	M	311	T	M311T	-0.0316967	0.0225663	2	FALSE	FALSE	FALSE	FALSE	ClinVar	1
6521	8	M	311	G	M311G	-0.0207036	0.00675108	2	FALSE	FALSE	FALSE	FALSE		2
6522	8	M	311	P	M311P	-0.213107	0.0600832	2	FALSE	FALSE	FALSE	FALSE		2
6523	8	M	311	A	M311A	-0.0337287	0.00791749	2	FALSE	FALSE	FALSE	FALSE		2
6524	8	M	311	M	WT	0	0	2	FALSE	FALSE	FALSE	FALSE		0
6525	8	M	311	V	M311V	-0.0612888	0.00194262	2	FALSE	TRUE	FALSE	TRUE	COSMIC+ClinVar	1
6526	8	M	311	I	M311I	-0.0110724	0.024262	2	FALSE	FALSE	FALSE	FALSE		1
6527	8	M	311	L	M311L	-0.0704556	0.0102317	2	FALSE	FALSE	FALSE	FALSE		1
6528	8	M	311	F	M311F	-0.0653649	0.069484	2	FALSE	FALSE	FALSE	FALSE		2
6529	8	M	311	Y	M311Y	-0.041297	0.00657261	2	FALSE	FALSE	FALSE	FALSE		3
6530	8	M	311	W	M311W	0.0135947	0.00131874	2	FALSE	FALSE	FALSE	FALSE		2
6531	8	M	311	stop	M311stop	-0.219129	0.00708458	2	FALSE	FALSE	FALSE	FALSE		2
6532	8	P	312	K	P312K	-0.0338779	0.00885813	2	FALSE	FALSE	FALSE	FALSE		3
6533	8	P	312	R	P312R	-0.0200366	0.0123606	2	FALSE	FALSE	FALSE	FALSE		1
6534	8	P	312	H	P312H	-0.00451762	0.0242802	2	FALSE	FALSE	FALSE	FALSE		1
6535	8	P	312	D	P312D	-0.0115359	0.0225191	2	FALSE	FALSE	FALSE	FALSE		2
6536	8	P	312	E	P312E	-0.0522144	0.0164385	2	FALSE	FALSE	FALSE	FALSE		3
6537	8	P	312	N	P312N	0.0378241	0.000217268	2	FALSE	FALSE	FALSE	FALSE		2
6538	8	P	312	Q	P312Q	-0.0128624	0.00356007	2	FALSE	FALSE	FALSE	FALSE		2
6539	8	P	312	C	P312C	-0.0690468	0.00164013	2	FALSE	FALSE	FALSE	FALSE		2
6540	8	P	312	S	P312S	0.03333	0.0122148	2	FALSE	FALSE	FALSE	FALSE		1
6541	8	P	312	T	P312T	-0.0240289	0.011721	2	FALSE	FALSE	FALSE	TRUE	ClinVar	1
6542	8	P	312	G	P312G	-0.013703	0.00334443	2	FALSE	FALSE	FALSE	FALSE		2
6543	8	P	312	P	WT	0	0	2	FALSE	FALSE	FALSE	FALSE		0
6544	8	P	312	A	P312A	-0.0241256	0.00478132	2	FALSE	FALSE	FALSE	FALSE		1
6545	8	P	312	M	P312M	-0.0746369	0.00163723	2	FALSE	FALSE	FALSE	FALSE		3
6546	8	P	312	V	P312V	-0.0294308	0.00474992	2	FALSE	FALSE	FALSE	FALSE		2
6547	8	P	312	I	P312I	-0.0686015	0.0147091	2	FALSE	FALSE	FALSE	FALSE		2
6548	8	P	312	L	P312L	-0.00429364	0.0431011	2	FALSE	FALSE	FALSE	FALSE		1
6549	8	P	312	F	P312F	-0.0756369	0.022131	2	FALSE	FALSE	FALSE	FALSE		2
6550	8	P	312	Y	P312Y	0.0764231	0.0475424	2	FALSE	FALSE	FALSE	FALSE		2
6551	8	P	312	W	P312W	-0.0592275	0.00494389	2	FALSE	FALSE	FALSE	FALSE		3
6552	8	P	312	stop	P312stop	-0.137227	0.0243088	2	FALSE	FALSE	FALSE	FALSE		3
6553	8	E	313	K	E313K	0.0405909	0.0179122	2	FALSE	FALSE	FALSE	FALSE		1
6554	8	E	313	R	E313R	0.0448455	0.0362152	2	FALSE	FALSE	FALSE	FALSE		2
6555	8	E	313	H	E313H	9.67522e-05	0.0082486	2	FALSE	FALSE	FALSE	FALSE		2
6556	8	E	313	D	E313D	-0.00693046	0.034516	2	FALSE	FALSE	FALSE	FALSE		1
6557	8	E	313	E	WT	0	0	2	FALSE	FALSE	FALSE	FALSE		0
6558	8	E	313	N	E313N	-0.00217969	0.0296135	2	FALSE	FALSE	FALSE	FALSE		2
6559	8	E	313	Q	E313Q	0.0417135	0.0110558	2	FALSE	FALSE	FALSE	FALSE		1
6560	8	E	313	C	E313C	-0.0320887	0.0015694	2	FALSE	FALSE	FALSE	FALSE		3
6561	8	E	313	S	E313S	0.00447914	0.0331838	2	FALSE	FALSE	FALSE	FALSE		2
6562	8	E	313	T	E313T	-0.0184102	0.0295407	2	FALSE	FALSE	FALSE	FALSE		2
6563	8	E	313	G	E313G	-0.000601622	0.0105527	2	FALSE	FALSE	FALSE	FALSE		1
6564	8	E	313	P	E313P	0.0573271	0.0257923	2	FALSE	FALSE	FALSE	FALSE		2
6565	8	E	313	A	E313A	-0.0275653	0.00553592	2	FALSE	FALSE	FALSE	FALSE		1
6566	8	E	313	M	E313M	0.0425588	0.00844213	2	FALSE	FALSE	FALSE	FALSE		3
6567	8	E	313	V	E313V	-0.015157	0.0143997	2	FALSE	FALSE	FALSE	FALSE		1
6568	8	E	313	I	E313I	0.0179505	0.00891911	2	FALSE	FALSE	FALSE	FALSE		2
6569	8	E	313	L	E313L	0.0318294	0.0231203	2	FALSE	FALSE	FALSE	FALSE		2
6570	8	E	313	F	E313F	0.0209793	0.0116698	2	FALSE	FALSE	FALSE	FALSE		3
6571	8	E	313	Y	E313Y	0.0265822	0.0166084	2	FALSE	FALSE	FALSE	FALSE		2
6572	8	E	313	W	E313W	0.0324899	0.00490438	2	FALSE	FALSE	FALSE	FALSE		3
6573	8	E	313	stop	E313stop	-0.162996	0.0328793	2	FALSE	FALSE	FALSE	FALSE		1
6574	8	F	314	K	F314K	-0.0238399	0.0191896	2	FALSE	FALSE	FALSE	FALSE		3
6575	8	F	314	R	F314R	0.0212667	0.032529	2	FALSE	FALSE	FALSE	FALSE		2
6576	8	F	314	H	F314H	-0.0171411	0.00254068	2	FALSE	FALSE	FALSE	FALSE		2
6577	8	F	314	D	F314D	-0.0410713	0.00839233	2	FALSE	FALSE	FALSE	FALSE		2
6578	8	F	314	E	F314E	-0.0364424	0.0186898	2	FALSE	FALSE	FALSE	FALSE		3
6579	8	F	314	N	F314N	-0.0771408	0.00617804	2	FALSE	FALSE	FALSE	FALSE		2
6580	8	F	314	Q	F314Q	-0.0147436	0.0304079	2	FALSE	FALSE	FALSE	FALSE		3
6581	8	F	314	C	F314C	-0.0157953	0.0147667	2	FALSE	FALSE	FALSE	FALSE		1
6582	8	F	314	S	F314S	0.0372613	0.0046813	2	FALSE	FALSE	FALSE	FALSE		1
6583	8	F	314	T	F314T	-0.00729633	0.028006	2	FALSE	FALSE	FALSE	FALSE		2
6584	8	F	314	G	F314G	-0.03141	0.0063172	2	FALSE	FALSE	FALSE	FALSE		2
6585	8	F	314	P	F314P	-0.00103819	0.000524464	2	FALSE	FALSE	FALSE	FALSE		2
6586	8	F	314	A	F314A	-0.0643347	0.00669744	2	FALSE	FALSE	FALSE	FALSE		2
6587	8	F	314	M	F314M	-0.0191223	0.0087158	2	FALSE	FALSE	FALSE	FALSE		2
6588	8	F	314	V	F314V	0.0368417	0.00122014	2	FALSE	FALSE	FALSE	FALSE		1
6589	8	F	314	I	F314I	-0.0461407	0.00109372	2	FALSE	FALSE	FALSE	FALSE		1
6590	8	F	314	L	F314L	0.000888937	0.0344879	2	FALSE	FALSE	FALSE	TRUE	ClinVar	1
6591	8	F	314	F	WT	0	0	2	FALSE	FALSE	FALSE	FALSE		0
6592	8	F	314	Y	F314Y	-0.0104645	0.0148889	2	FALSE	FALSE	FALSE	FALSE		1
6593	8	F	314	W	F314W	0.0203627	0.0288486	2	FALSE	FALSE	FALSE	FALSE		2
6594	8	F	314	stop	F314stop	-0.219705	0.00360073	2	FALSE	FALSE	FALSE	FALSE		2
6595	8	E	315	K	E315K	0.0511463	0.0323688	2	FALSE	FALSE	FALSE	FALSE		1
6596	8	E	315	R	E315R	0.0520269	0.00947111	2	FALSE	FALSE	FALSE	FALSE		2
6597	8	E	315	H	E315H	0.00681219	0.0374566	2	FALSE	FALSE	FALSE	FALSE		2
6598	8	E	315	D	E315D	0.00501664	0.00928036	2	FALSE	FALSE	FALSE	FALSE		1
6599	8	E	315	E	WT	0	0	2	FALSE	FALSE	FALSE	FALSE		0
6600	8	E	315	N	E315N	-0.0127819	0.000737671	2	FALSE	FALSE	FALSE	FALSE		2
6601	8	E	315	Q	E315Q	0.0918548	0.0051975	2	FALSE	FALSE	FALSE	FALSE		1
6602	8	E	315	C	E315C	0.00675934	0.0255808	2	FALSE	FALSE	FALSE	FALSE		3
6603	8	E	315	S	E315S	0.0187401	0.00448257	2	FALSE	FALSE	FALSE	FALSE		2
6604	8	E	315	T	E315T	-0.0413138	0.0249236	2	FALSE	FALSE	FALSE	FALSE		2
6605	8	E	315	G	E315G	0.0499006	0.0116381	2	FALSE	FALSE	FALSE	FALSE		1
6606	8	E	315	P	E315P	0.00939279	0.00339176	2	FALSE	FALSE	FALSE	FALSE		2
6607	8	E	315	A	E315A	0.0167315	0.0233962	2	FALSE	FALSE	FALSE	FALSE		1
6608	8	E	315	M	E315M	0.0504649	0.0012485	2	FALSE	FALSE	FALSE	FALSE		3
6609	8	E	315	V	E315V	0.00234797	0.00174584	2	FALSE	FALSE	FALSE	FALSE		1
6610	8	E	315	I	E315I	0.076137	0.0100386	2	FALSE	FALSE	FALSE	FALSE		2
6611	8	E	315	L	E315L	0.0883039	0.00908983	2	FALSE	FALSE	FALSE	FALSE		2
6612	8	E	315	F	E315F	0.0648055	0.00717127	2	FALSE	FALSE	FALSE	FALSE		3
6613	8	E	315	Y	E315Y	0.0579491	0.0167863	2	FALSE	FALSE	FALSE	FALSE		2
6614	8	E	315	W	E315W	0.062873	0.00723163	2	FALSE	FALSE	FALSE	FALSE		3
6615	8	E	315	stop	E315stop	-0.145166	0.0267919	2	FALSE	FALSE	FALSE	FALSE		1
6616	8	T	316	K	T316K	-0.0260646	0.0404046	2	FALSE	FALSE	FALSE	FALSE		2
6617	8	T	316	R	T316R	0.0146474	0.0155282	2	FALSE	FALSE	FALSE	FALSE		2
6618	8	T	316	H	T316H	-0.00190356	0.0101864	2	FALSE	FALSE	FALSE	FALSE		2
6619	8	T	316	D	T316D	-0.0283856	0.0299113	2	FALSE	FALSE	FALSE	FALSE		2
6620	8	T	316	E	T316E	-0.0359799	0.00930962	2	FALSE	FALSE	FALSE	FALSE		3
6621	8	T	316	N	T316N	-0.0685373	0.038527	2	FALSE	FALSE	FALSE	FALSE		1
6622	8	T	316	Q	T316Q	-0.0184778	0.0201919	2	FALSE	FALSE	FALSE	FALSE		3
6623	8	T	316	C	T316C	-0.0137909	0.00727683	2	FALSE	FALSE	FALSE	FALSE		2
6624	8	T	316	S	T316S	0.0423712	0.0098775	2	FALSE	FALSE	FALSE	FALSE		1
6625	8	T	316	T	WT	0	0	2	FALSE	FALSE	FALSE	FALSE		0
6626	8	T	316	G	T316G	-0.00393147	0.0189436	2	FALSE	FALSE	FALSE	FALSE		2
6627	8	T	316	P	T316P	-0.0192176	0.00266482	2	FALSE	FALSE	FALSE	FALSE		1
6628	8	T	316	A	T316A	0.0485287	0.0500813	2	FALSE	FALSE	FALSE	FALSE		1
6629	8	T	316	M	T316M	-0.0512485	0.00900833	2	FALSE	FALSE	FALSE	FALSE		2
6630	8	T	316	V	T316V	-0.019196	0.0261865	2	FALSE	FALSE	FALSE	FALSE		2
6631	8	T	316	I	T316I	0.0627069	0.0485001	2	FALSE	FALSE	FALSE	TRUE	ClinVar	1
6632	8	T	316	L	T316L	-0.0664706	0.0127229	2	FALSE	FALSE	FALSE	FALSE		2
6633	8	T	316	F	T316F	0.00909138	0.0501913	2	FALSE	FALSE	FALSE	FALSE		2
6634	8	T	316	Y	T316Y	0.0145976	0.0147053	2	FALSE	FALSE	FALSE	FALSE		2
6635	8	T	316	W	T316W	-0.0302186	0.000449832	2	FALSE	FALSE	FALSE	FALSE		3
6636	8	T	316	stop	T316stop	-0.302696	0.000745594	2	FALSE	FALSE	FALSE	FALSE		3
6637	8	K	317	K	WT	0	0	2	FALSE	FALSE	FALSE	FALSE		0
6638	8	K	317	R	K317R	0.00558964	0.0522377	2	FALSE	FALSE	FALSE	TRUE	ClinVar	1
6639	8	K	317	H	K317H	-0.0183342	0.0255147	2	FALSE	FALSE	FALSE	FALSE		2
6640	8	K	317	D	K317D	-0.00542263	3.96732e-05	2	FALSE	FALSE	FALSE	FALSE		2
6641	8	K	317	E	K317E	-0.0529308	0.010819	2	FALSE	FALSE	FALSE	FALSE		1
6642	8	K	317	N	K317N	-0.0696468	0.00937385	2	FALSE	FALSE	FALSE	FALSE		1
6643	8	K	317	Q	K317Q	0.0381587	0.0359369	2	FALSE	FALSE	FALSE	FALSE		1
6644	8	K	317	C	K317C	0.0385365	0.0286877	2	FALSE	FALSE	FALSE	FALSE		3
6645	8	K	317	S	K317S	-0.0225936	0.014368	2	FALSE	FALSE	FALSE	FALSE		2
6646	8	K	317	T	K317T	-0.0431888	0.0215223	2	FALSE	FALSE	FALSE	FALSE		1
6647	8	K	317	G	K317G	-0.00935479	0.0116929	2	FALSE	FALSE	FALSE	FALSE		2
6648	8	K	317	P	K317P	-0.0357041	7.55339e-05	2	FALSE	FALSE	FALSE	FALSE		2
6649	8	K	317	A	K317A	-0.0370717	0.0120263	2	FALSE	FALSE	FALSE	FALSE		2
6650	8	K	317	M	K317M	-0.00918531	0.0277029	2	FALSE	FALSE	FALSE	FALSE		1
6651	8	K	317	V	K317V	0.0183445	0.0264963	2	FALSE	FALSE	FALSE	FALSE		2
6652	8	K	317	I	K317I	-0.0153521	0.0322456	2	FALSE	FALSE	FALSE	FALSE		2
6653	8	K	317	L	K317L	0.0545677	0.00983508	2	FALSE	FALSE	FALSE	FALSE		2
6654	8	K	317	F	K317F	0.0642154	0.0125541	2	FALSE	FALSE	FALSE	FALSE		3
6655	8	K	317	Y	K317Y	-0.00625661	0.0102317	2	FALSE	FALSE	FALSE	FALSE		2
6656	8	K	317	W	K317W	0.0488854	0.0343477	2	FALSE	FALSE	FALSE	FALSE		2
6657	8	K	317	stop	K317stop	-0.176313	0.01388	2	FALSE	FALSE	FALSE	FALSE		1
6658	8	C	318	K	C318K	-0.0985556	0.0612265	2	FALSE	FALSE	FALSE	FALSE		3
6659	8	C	318	R	C318R	-0.0476201	0.0363268	2	FALSE	FALSE	FALSE	FALSE		1
6660	8	C	318	H	C318H	-0.0250742	0.0185845	2	FALSE	FALSE	FALSE	FALSE		2
6661	8	C	318	D	C318D	-0.0552368	0.028775	2	FALSE	FALSE	FALSE	FALSE		2
6662	8	C	318	E	C318E	-0.142082	0.0190961	2	FALSE	FALSE	FALSE	FALSE		3
6663	8	C	318	N	C318N	-0.0331828	0.0365234	2	FALSE	FALSE	FALSE	FALSE		2
6664	8	C	318	Q	C318Q	-0.023031	0.0184447	2	FALSE	FALSE	FALSE	FALSE		3
6665	8	C	318	C	WT	0	0	2	FALSE	FALSE	FALSE	FALSE		0
6666	8	C	318	S	C318S	-0.00540924	0.0299588	2	FALSE	FALSE	FALSE	FALSE		1
6667	8	C	318	T	C318T	-0.0320298	0.0226019	2	FALSE	FALSE	FALSE	FALSE		2
6668	8	C	318	G	C318G	-0.0305458	0.00430836	2	FALSE	FALSE	FALSE	FALSE		1
6669	8	C	318	P	C318P	0.00945736	0.0416725	2	FALSE	FALSE	FALSE	FALSE		2
6670	8	C	318	A	C318A	0.00387168	0.0102317	2	FALSE	FALSE	FALSE	FALSE		2
6671	8	C	318	M	C318M	-0.0564271	0.0224686	2	FALSE	FALSE	FALSE	FALSE		3
6672	8	C	318	V	C318V	-0.0463924	0.00776713	2	FALSE	FALSE	FALSE	FALSE		2
6673	8	C	318	I	C318I	0.0297138	0.0376974	2	FALSE	FALSE	FALSE	FALSE		2
6674	8	C	318	L	C318L	-0.0172144	0.0209915	2	FALSE	FALSE	FALSE	FALSE		2
6675	8	C	318	F	C318F	-0.0779174	0.00143911	2	FALSE	FALSE	FALSE	FALSE		1
6676	8	C	318	Y	C318Y	-0.0198714	0.0351884	2	FALSE	FALSE	FALSE	FALSE		1
6677	8	C	318	W	C318W	0.0454126	0.00773859	2	FALSE	FALSE	FALSE	FALSE		1
6678	8	C	318	stop	C318stop	-0.154409	0	1	FALSE	FALSE	FALSE	FALSE		1
6679	8	N	319	K	N319K	0.00626971	0.0314246	2	FALSE	FALSE	FALSE	FALSE		1
6680	8	N	319	R	N319R	0.0365229	0.00518805	2	FALSE	FALSE	FALSE	FALSE		2
6681	8	N	319	H	N319H	-0.00720616	0.00777247	2	FALSE	FALSE	FALSE	FALSE		1
6682	8	N	319	D	N319D	-0.0591958	0.0176785	2	FALSE	FALSE	FALSE	TRUE	ClinVar	1
6683	8	N	319	E	N319E	-0.0177259	0.00184659	2	FALSE	FALSE	FALSE	FALSE		2
6684	8	N	319	N	WT	0	0	2	FALSE	FALSE	FALSE	FALSE		0
6685	8	N	319	Q	N319Q	0.0382769	0.0191875	2	FALSE	FALSE	FALSE	FALSE		2
6686	8	N	319	C	N319C	-0.0524076	0.0170788	2	FALSE	FALSE	FALSE	FALSE		2
6687	8	N	319	S	N319S	-0.038127	0.0107269	2	FALSE	FALSE	FALSE	FALSE		1
6688	8	N	319	T	N319T	0.0305245	0.00601511	2	FALSE	FALSE	FALSE	FALSE		1
6689	8	N	319	G	N319G	0.0199287	0.0410109	2	FALSE	FALSE	FALSE	FALSE		2
6690	8	N	319	P	N319P	0.00732056	0.00973228	2	FALSE	FALSE	FALSE	FALSE		2
6691	8	N	319	A	N319A	-0.0403566	0.00268656	2	FALSE	FALSE	FALSE	FALSE		2
6692	8	N	319	M	N319M	0.00784389	0.0323619	2	FALSE	FALSE	FALSE	FALSE		2
6693	8	N	319	V	N319V	-0.0169047	0.0473631	2	FALSE	FALSE	FALSE	FALSE		2
6694	8	N	319	I	N319I	0.0326947	0.0131024	2	FALSE	FALSE	FALSE	FALSE		1
6695	8	N	319	L	N319L	0.000193464	0.0220545	2	FALSE	FALSE	FALSE	FALSE		2
6696	8	N	319	F	N319F	0.0878691	0.0114281	2	FALSE	FALSE	FALSE	FALSE		2
6697	8	N	319	Y	N319Y	0.123672	0.0196744	2	FALSE	FALSE	FALSE	FALSE		1
6698	8	N	319	W	N319W	0.0453952	0.0343082	2	FALSE	FALSE	FALSE	FALSE		3
6699	8	N	319	stop	N319stop	-0.157179	0.0183996	2	FALSE	FALSE	FALSE	FALSE		2
6700	8	N	320	K	N320K	-0.0276861	0.0118148	2	FALSE	FALSE	FALSE	FALSE		1
6701	8	N	320	R	N320R	-0.0318068	0.0028244	2	FALSE	FALSE	FALSE	FALSE		2
6702	8	N	320	H	N320H	0.0581021	0.00450188	2	FALSE	FALSE	FALSE	FALSE		1
6703	8	N	320	D	N320D	-0.029195	0.00378267	2	FALSE	FALSE	FALSE	FALSE		1
6704	8	N	320	E	N320E	-0.0598072	0.0362998	2	FALSE	FALSE	FALSE	FALSE		2
6705	8	N	320	N	WT	0	0	2	FALSE	FALSE	FALSE	FALSE		0
6706	8	N	320	Q	N320Q	-0.0208959	0.0371729	2	FALSE	FALSE	FALSE	FALSE		2
6707	8	N	320	C	N320C	-0.0218637	0.00173731	2	FALSE	FALSE	FALSE	FALSE		2
6708	8	N	320	S	N320S	0.101288	0.00772458	2	FALSE	FALSE	TRUE	FALSE	ClinVar	1
6709	8	N	320	T	N320T	-0.0318916	0.0115342	2	FALSE	FALSE	FALSE	FALSE		1
6710	8	N	320	G	N320G	0.0381307	0.0160136	2	FALSE	FALSE	FALSE	FALSE		2
6711	8	N	320	P	N320P	-0.0343931	0.0346488	2	FALSE	FALSE	FALSE	FALSE		2
6712	8	N	320	A	N320A	-0.0225701	0.00541012	2	FALSE	FALSE	FALSE	FALSE		2
6713	8	N	320	M	N320M	0.0339103	0.0136285	2	FALSE	FALSE	FALSE	FALSE		2
6714	8	N	320	V	N320V	0.0273725	0.00236008	2	FALSE	FALSE	FALSE	FALSE		2
6715	8	N	320	I	N320I	0.046339	0.0175933	2	FALSE	FALSE	FALSE	FALSE		1
6716	8	N	320	L	N320L	0.0540187	0.00887496	2	FALSE	FALSE	FALSE	FALSE		2
6717	8	N	320	F	N320F	0.0673876	0.00866259	2	FALSE	FALSE	FALSE	FALSE		2
6718	8	N	320	Y	N320Y	0.0318919	0.0100351	2	FALSE	FALSE	FALSE	FALSE		1
6719	8	N	320	W	N320W	0.0519265	0.0189939	2	FALSE	FALSE	FALSE	FALSE		3
6720	8	N	320	stop	N320stop	-0.219354	0.00344529	2	FALSE	FALSE	FALSE	FALSE		2
6721	8	S	321	K	S321K	0.0109009	0.00401258	2	FALSE	FALSE	FALSE	FALSE		2
6722	8	S	321	R	S321R	0.00325808	0.0256985	2	FALSE	FALSE	FALSE	FALSE		2
6723	8	S	321	H	S321H	-0.0235551	0.00609543	2	FALSE	FALSE	FALSE	FALSE		3
6724	8	S	321	D	S321D	-0.00375744	0.00645512	2	FALSE	FALSE	FALSE	FALSE		3
6725	8	S	321	E	S321E	-0.00507645	0.0110653	2	FALSE	FALSE	FALSE	FALSE		2
6726	8	S	321	N	S321N	0.0351761	0.000362956	2	FALSE	FALSE	FALSE	FALSE		3
6727	8	S	321	Q	S321Q	0.0289253	0.0537669	2	FALSE	FALSE	FALSE	FALSE		2
6728	8	S	321	C	S321C	-0.0410254	0.0566367	2	FALSE	FALSE	FALSE	FALSE		2
6729	8	S	321	S	WT	0	0	2	FALSE	FALSE	FALSE	FALSE		0
6730	8	S	321	T	S321T	-0.0376299	0.000251143	2	FALSE	FALSE	FALSE	FALSE		1
6731	8	S	321	G	S321G	0.047653	0.00105595	2	FALSE	FALSE	FALSE	FALSE		2
6732	8	S	321	P	S321P	-0.0557442	0.0163489	2	FALSE	FALSE	FALSE	FALSE		1
6733	8	S	321	A	S321A	0.027714	0.00483166	2	FALSE	FALSE	FALSE	FALSE		1
6734	8	S	321	M	S321M	0.017685	0.0216473	2	FALSE	FALSE	FALSE	FALSE		3
6735	8	S	321	V	S321V	0.0329367	0.0356085	2	FALSE	FALSE	FALSE	FALSE		2
6736	8	S	321	I	S321I	-0.0138215	0.00561137	2	FALSE	FALSE	FALSE	FALSE		2
6737	8	S	321	L	S321L	-0.0281577	0.00739842	2	FALSE	FALSE	FALSE	FALSE		1
6738	8	S	321	F	S321F	-0.0243758	0.046507	2	FALSE	FALSE	FALSE	FALSE		2
6739	8	S	321	Y	S321Y	-0.00368242	0.000402876	2	FALSE	FALSE	FALSE	FALSE		2
6740	8	S	321	W	S321W	0.0192668	0.0199482	2	FALSE	FALSE	FALSE	FALSE		2
6741	8	S	321	stop	S321stop	-0.0612596	0.00866259	2	FALSE	FALSE	FALSE	FALSE		1
6742	8	K	322	K	WT	0	0	2	FALSE	FALSE	FALSE	FALSE		0
6743	8	K	322	R	K322R	-0.0331828	0.01606	2	FALSE	FALSE	FALSE	FALSE		1
6744	8	K	322	H	K322H	-0.00315404	0.0436216	2	FALSE	FALSE	FALSE	FALSE		2
6745	8	K	322	D	K322D	-0.0782846	0.000314571	2	FALSE	FALSE	FALSE	FALSE		2
6746	8	K	322	E	K322E	-0.00428913	0.0118872	2	FALSE	FALSE	FALSE	FALSE		1
6747	8	K	322	N	K322N	-0.0352266	0.0314682	2	FALSE	FALSE	FALSE	FALSE		1
6748	8	K	322	Q	K322Q	-0.0297995	0.00586239	2	FALSE	FALSE	FALSE	FALSE		1
6749	8	K	322	C	K322C	-0.00444532	0.00118938	2	FALSE	FALSE	FALSE	FALSE		3
6750	8	K	322	S	K322S	-0.00816642	0.0516234	2	FALSE	FALSE	FALSE	FALSE		2
6751	8	K	322	T	K322T	0.0401231	0.0133675	2	FALSE	FALSE	FALSE	FALSE		1
6752	8	K	322	G	K322G	0.0034748	0.0143496	2	FALSE	FALSE	FALSE	FALSE		2
6753	8	K	322	P	K322P	-0.0180495	0.00463064	2	FALSE	FALSE	FALSE	FALSE		2
6754	8	K	322	A	K322A	0.0574892	0.00628857	2	FALSE	FALSE	FALSE	FALSE		2
6755	8	K	322	M	K322M	0.0867774	0.00119975	2	FALSE	FALSE	FALSE	FALSE		1
6756	8	K	322	V	K322V	-0.00115639	0.0298583	2	FALSE	FALSE	FALSE	FALSE		2
6757	8	K	322	I	K322I	-0.0465589	0.0186436	2	FALSE	FALSE	FALSE	FALSE		2
6758	8	K	322	L	K322L	0.0162241	0.00564244	2	FALSE	FALSE	FALSE	FALSE		2
6759	8	K	322	F	K322F	0.0793915	0.0221003	2	FALSE	FALSE	FALSE	FALSE		3
6760	8	K	322	Y	K322Y	0.0309634	0.0407631	2	FALSE	FALSE	FALSE	FALSE		2
6761	8	K	322	W	K322W	0.0620599	0.0164639	2	FALSE	FALSE	FALSE	FALSE		2
6762	8	K	322	stop	K322stop	-0.21088	0.0163911	2	FALSE	FALSE	FALSE	FALSE		1
6763	8	P	323	K	P323K	-0.0657807	0.106033	2	FALSE	FALSE	FALSE	FALSE		3
6764	8	P	323	R	P323R	0.0202784	0.0128417	2	FALSE	FALSE	FALSE	FALSE		1
6765	8	P	323	H	P323H	0.00572425	0.0171699	2	FALSE	FALSE	FALSE	FALSE		1
6766	8	P	323	D	P323D	-0.036445	0.00866259	2	FALSE	FALSE	FALSE	FALSE		2
6767	8	P	323	E	P323E	-0.0323608	0.00575427	2	FALSE	FALSE	FALSE	FALSE		3
6768	8	P	323	N	P323N	-0.0408124	0.0378756	2	FALSE	FALSE	FALSE	FALSE		2
6769	8	P	323	Q	P323Q	-0.0614461	0.0208423	2	FALSE	FALSE	FALSE	FALSE		2
6770	8	P	323	C	P323C	0.0200033	0.033944	2	FALSE	FALSE	FALSE	FALSE		2
6771	8	P	323	S	P323S	0.009678	0.0134971	2	FALSE	FALSE	FALSE	FALSE		1
6772	8	P	323	T	P323T	-0.0300083	0.0143416	2	FALSE	FALSE	FALSE	TRUE	ClinVar	1
6773	8	P	323	G	P323G	-0.00268133	0.0350853	2	FALSE	FALSE	FALSE	FALSE		2
6774	8	P	323	P	WT	0	0	2	FALSE	FALSE	FALSE	FALSE		0
6775	8	P	323	A	P323A	-0.0127629	0.0110389	2	FALSE	FALSE	FALSE	FALSE		1
6776	8	P	323	M	P323M	-0.0496869	0.00490266	2	FALSE	FALSE	FALSE	FALSE		3
6777	8	P	323	V	P323V	-0.0390682	0.113083	2	FALSE	FALSE	FALSE	FALSE		2
6778	8	P	323	I	P323I	-0.030245	0.0340228	2	FALSE	FALSE	FALSE	FALSE		2
6779	8	P	323	L	P323L	0.0473141	0.0112884	2	FALSE	TRUE	FALSE	FALSE	COSMIC	1
6780	8	P	323	F	P323F	-0.00330893	0.00150885	2	FALSE	FALSE	FALSE	FALSE		2
6781	8	P	323	Y	P323Y	-0.0296073	0.00119975	2	FALSE	FALSE	FALSE	FALSE		2
6782	8	P	323	W	P323W	-0.0126807	0.0159215	2	FALSE	FALSE	FALSE	FALSE		3
6783	8	P	323	stop	P323stop	-0.193606	0.0242461	2	FALSE	FALSE	FALSE	FALSE		3
6784	8	K	324	K	WT	0	0	2	FALSE	FALSE	FALSE	FALSE		0
6785	8	K	324	R	K324R	-0.029788	0.0382342	2	FALSE	FALSE	FALSE	TRUE	ClinVar	1
6786	8	K	324	H	K324H	0.0251441	0.00299964	2	FALSE	FALSE	FALSE	FALSE		2
6787	8	K	324	D	K324D	-0.0205033	0.0139257	2	FALSE	FALSE	FALSE	FALSE		2
6788	8	K	324	E	K324E	-0.0253379	0.0055105	2	FALSE	FALSE	FALSE	FALSE		1
6789	8	K	324	N	K324N	-0.0210315	0.00741156	2	FALSE	FALSE	FALSE	TRUE	ClinVar	1
6790	8	K	324	Q	K324Q	-0.022449	0.0599719	2	FALSE	FALSE	FALSE	FALSE		1
6791	8	K	324	C	K324C	-0.0203903	0.0021801	2	FALSE	FALSE	FALSE	FALSE		3
6792	8	K	324	S	K324S	-0.0748396	0.00267194	2	FALSE	FALSE	FALSE	FALSE		2
6793	8	K	324	T	K324T	0.0282359	0.016481	2	FALSE	FALSE	FALSE	FALSE		1
6794	8	K	324	G	K324G	-0.0551549	0.00780599	2	FALSE	FALSE	FALSE	FALSE		2
6795	8	K	324	P	K324P	0.0122487	0.0319576	2	FALSE	FALSE	FALSE	FALSE		2
6796	8	K	324	A	K324A	-0.123704	0.0626469	2	FALSE	FALSE	FALSE	FALSE		2
6797	8	K	324	M	K324M	-0.00776892	0.00105012	2	FALSE	FALSE	FALSE	FALSE		2
6798	8	K	324	V	K324V	-0.0622852	0.00610286	2	FALSE	FALSE	FALSE	FALSE		2
6799	8	K	324	I	K324I	0.0594226	0.00747663	2	FALSE	FALSE	FALSE	FALSE		1
6800	8	K	324	L	K324L	0.00976307	0.00761017	2	FALSE	FALSE	FALSE	FALSE		2
6801	8	K	324	F	K324F	0.0133314	0.00341395	2	FALSE	FALSE	FALSE	FALSE		3
6802	8	K	324	Y	K324Y	-0.00462668	0.0470036	2	FALSE	FALSE	FALSE	FALSE		2
6803	8	K	324	W	K324W	-0.0280633	0.0161099	2	FALSE	FALSE	FALSE	FALSE		3
6804	8	K	324	stop	K324stop	-0.20667	0.0148034	2	FALSE	FALSE	FALSE	FALSE		1
6805	8	K	325	K	WT	0	0	2	FALSE	FALSE	FALSE	FALSE		0
6806	8	K	325	R	K325R	0.0579615	0.020256	2	FALSE	FALSE	FALSE	FALSE		1
6807	8	K	325	H	K325H	-0.0482459	0.00758619	2	FALSE	FALSE	FALSE	FALSE		2
6808	8	K	325	D	K325D	-0.0488175	0.0167271	2	FALSE	FALSE	FALSE	FALSE		2
6809	8	K	325	E	K325E	-0.0288659	0.000989991	2	FALSE	FALSE	FALSE	FALSE		1
6810	8	K	325	N	K325N	-0.067569	0.0285931	2	FALSE	FALSE	FALSE	FALSE		1
6811	8	K	325	Q	K325Q	-0.0610998	0.00714936	2	FALSE	FALSE	FALSE	FALSE		1
6812	8	K	325	C	K325C	-0.104109	0.0232417	2	FALSE	FALSE	FALSE	FALSE		3
6813	8	K	325	S	K325S	-0.179893	0.00667765	2	FALSE	FALSE	FALSE	FALSE		2
6814	8	K	325	T	K325T	-0.118118	0.01229	2	FALSE	TRUE	FALSE	FALSE	COSMIC	1
6815	8	K	325	G	K325G	-0.0760286	0.0397206	2	FALSE	FALSE	FALSE	FALSE		2
6816	8	K	325	P	K325P	0.000586854	0.0396979	2	FALSE	FALSE	FALSE	FALSE		2
6817	8	K	325	A	K325A	-0.0184327	0.00428741	2	FALSE	FALSE	FALSE	FALSE		2
6818	8	K	325	M	K325M	-0.057892	0.0230581	2	FALSE	FALSE	FALSE	FALSE		1
6819	8	K	325	V	K325V	-0.102272	0.00925575	2	FALSE	FALSE	FALSE	FALSE		2
6820	8	K	325	I	K325I	-0.167384	0.00941993	2	FALSE	FALSE	FALSE	FALSE		2
6821	8	K	325	L	K325L	-0.121774	0.000750842	2	FALSE	FALSE	FALSE	FALSE		2
6822	8	K	325	F	K325F	-0.152538	0.0341935	2	FALSE	FALSE	FALSE	FALSE		3
6823	8	K	325	Y	K325Y	-0.106431	0.00584473	2	FALSE	FALSE	FALSE	FALSE		2
6824	8	K	325	W	K325W	-0.0892166	0.00391971	2	FALSE	FALSE	FALSE	FALSE		2
6825	8	K	325	stop	K325stop	-0.16178	0.0229718	2	FALSE	FALSE	FALSE	FALSE		1
6826	8	S	326	K	S326K	-0.00958383	0.00273617	2	FALSE	FALSE	FALSE	FALSE		2
6827	8	S	326	R	S326R	-0.0587002	0.0156217	2	FALSE	FALSE	FALSE	FALSE		1
6828	8	S	326	H	S326H	0.148149	0.0255301	2	FALSE	FALSE	FALSE	FALSE		2
6829	8	S	326	D	S326D	-0.0438865	0.0196064	2	FALSE	FALSE	FALSE	FALSE		2
6830	8	S	326	E	S326E	-0.0286831	0.0134971	2	FALSE	FALSE	FALSE	FALSE		3
6831	8	S	326	N	S326N	0.196313	0	1	FALSE	FALSE	FALSE	FALSE		1
6832	8	S	326	Q	S326Q	0.0596852	0.0345531	2	FALSE	FALSE	FALSE	FALSE		3
6833	8	S	326	C	S326C	-0.00258465	0.0302849	2	FALSE	FALSE	FALSE	FALSE		1
6834	8	S	326	S	WT	0	0	2	FALSE	FALSE	FALSE	FALSE		0
6835	8	S	326	T	S326T	0.0629642	0.0362805	2	FALSE	FALSE	FALSE	FALSE		1
6836	8	S	326	G	S326G	-0.0662112	0.0109456	2	FALSE	FALSE	FALSE	FALSE		1
6837	8	S	326	P	S326P	-0.0415558	0.00839233	2	FALSE	FALSE	FALSE	FALSE		2
6838	8	S	326	A	S326A	-0.0043159	0.0075631	2	FALSE	FALSE	FALSE	FALSE		2
6839	8	S	326	M	S326M	0.0268396	0.00240831	2	FALSE	FALSE	FALSE	FALSE		2
6840	8	S	326	V	S326V	0.0564939	0.005406	2	FALSE	FALSE	FALSE	FALSE		2
6841	8	S	326	I	S326I	0.0676327	0.0509993	2	FALSE	FALSE	FALSE	FALSE		1
6842	8	S	326	L	S326L	0.0885486	0.0589197	2	FALSE	FALSE	FALSE	FALSE		2
6843	8	S	326	F	S326F	0.190412	0.0278957	2	FALSE	FALSE	FALSE	FALSE		2
6844	8	S	326	Y	S326Y	0.259806	0.0248764	2	FALSE	FALSE	FALSE	FALSE		2
6845	8	S	326	W	S326W	0.160713	0.00317448	2	FALSE	FALSE	FALSE	FALSE		2
6846	8	S	326	stop	S326stop	-0.146819	0.0209599	2	FALSE	FALSE	FALSE	FALSE		2
6847	8	Y	327	K	Y327K	-0.0441211	0.036746	2	FALSE	FALSE	FALSE	FALSE		2
6848	8	Y	327	R	Y327R	0.0301358	0.041643	2	FALSE	FALSE	FALSE	FALSE		2
6849	8	Y	327	H	Y327H	0.0196198	0.0108299	2	FALSE	FALSE	FALSE	FALSE		1
6850	8	Y	327	D	Y327D	-0.22119	0.0308237	2	FALSE	FALSE	FALSE	FALSE		1
6851	8	Y	327	E	Y327E	-0.23479	0.00586065	2	FALSE	FALSE	FALSE	FALSE		2
6852	8	Y	327	N	Y327N	-0.1326	0.0240235	2	FALSE	TRUE	FALSE	FALSE	TCGA	1
6853	8	Y	327	Q	Y327Q	-0.118534	0.0183618	2	FALSE	FALSE	FALSE	FALSE		2
6854	8	Y	327	C	Y327C	-0.0840934	0.0112536	2	FALSE	FALSE	FALSE	FALSE		1
6855	8	Y	327	S	Y327S	-0.124723	0.0232417	2	FALSE	FALSE	FALSE	FALSE		1
6856	8	Y	327	T	Y327T	-0.0579861	0.0464905	2	FALSE	FALSE	FALSE	FALSE		2
6857	8	Y	327	G	Y327G	-0.236089	0.0111198	2	FALSE	FALSE	FALSE	FALSE		2
6858	8	Y	327	P	Y327P	-0.260925	0.00451504	2	FALSE	FALSE	FALSE	FALSE		2
6859	8	Y	327	A	Y327A	-0.12436	0.00222871	2	FALSE	FALSE	FALSE	FALSE		2
6860	8	Y	327	M	Y327M	-0.0276555	0.0120642	2	FALSE	FALSE	FALSE	FALSE		3
6861	8	Y	327	V	Y327V	0.0327999	0.0250617	2	FALSE	FALSE	FALSE	FALSE		2
6862	8	Y	327	I	Y327I	0.0263503	0.00133097	2	FALSE	FALSE	FALSE	FALSE		2
6863	8	Y	327	L	Y327L	-0.0511384	0.025336	2	FALSE	FALSE	FALSE	FALSE		2
6864	8	Y	327	F	Y327F	-0.0263999	0.0181488	2	FALSE	FALSE	FALSE	FALSE		1
6865	8	Y	327	Y	WT	0	0	2	FALSE	FALSE	FALSE	FALSE		0
6866	8	Y	327	W	Y327W	0.0390396	0.020753	2	FALSE	FALSE	FALSE	FALSE		2
6867	8	Y	327	stop	Y327stop	-0.137077	0.0377555	2	FALSE	FALSE	FALSE	FALSE		1
6868	8	I	328	K	I328K			0	FALSE	FALSE	FALSE	FALSE		2
6869	8	I	328	R	I328R	-0.0867326	0	1	FALSE	FALSE	FALSE	FALSE		2
6870	8	I	328	H	I328H	-0.177891	0.00305262	2	FALSE	FALSE	FALSE	FALSE		2
6871	8	I	328	D	I328D	-0.215311	0.0393733	2	FALSE	FALSE	FALSE	FALSE		2
6872	8	I	328	E	I328E			0	FALSE	FALSE	FALSE	FALSE		3
6873	8	I	328	N	I328N	-0.0706909	0.0145748	2	FALSE	FALSE	FALSE	FALSE		1
6874	8	I	328	Q	I328Q	-0.134529	0	1	FALSE	FALSE	FALSE	FALSE		3
6875	8	I	328	C	I328C	-0.0997003	0.00254949	2	FALSE	FALSE	FALSE	FALSE		2
6876	8	I	328	S	I328S	-0.138806	0.0196158	2	FALSE	TRUE	FALSE	FALSE	TCGA	1
6877	8	I	328	T	I328T	-0.133359	0.0154741	2	FALSE	FALSE	FALSE	TRUE	ClinVar	1
6878	8	I	328	G	I328G	-0.206009	0.0173519	2	FALSE	FALSE	FALSE	FALSE		2
6879	8	I	328	P	I328P	-0.180919	0.00968254	2	FALSE	FALSE	FALSE	FALSE		2
6880	8	I	328	A	I328A	-0.0846174	0.01049	2	FALSE	FALSE	FALSE	FALSE		2
6881	8	I	328	M	I328M			0	FALSE	FALSE	FALSE	FALSE		1
6882	8	I	328	V	I328V	-0.0274097	0.00366689	2	FALSE	FALSE	FALSE	FALSE		1
6883	8	I	328	I	WT	0	0	2	FALSE	FALSE	FALSE	FALSE		0
6884	8	I	328	L	I328L			0	FALSE	FALSE	FALSE	FALSE		1
6885	8	I	328	F	I328F	-0.0500495	0.00946574	2	FALSE	FALSE	FALSE	FALSE		1
6886	8	I	328	Y	I328Y	-0.204365	0.0345737	2	FALSE	FALSE	FALSE	FALSE		2
6887	8	I	328	W	I328W			0	FALSE	FALSE	FALSE	FALSE		3
6888	8	I	328	stop	I328stop	-0.183832	0	1	FALSE	FALSE	FALSE	FALSE		3
6889	8	A	329	K	A329K			0	FALSE	FALSE	FALSE	FALSE		3
6890	8	A	329	R	A329R	-0.241397	0.0541469	2	FALSE	FALSE	FALSE	FALSE		2
6891	8	A	329	H	A329H	-0.207326	0.0110743	2	FALSE	FALSE	FALSE	FALSE		2
6892	8	A	329	D	A329D	-0.242269	0.0382233	2	FALSE	FALSE	FALSE	FALSE		1
6893	8	A	329	E	A329E	-0.258382	0.0285253	2	FALSE	FALSE	FALSE	FALSE		2
6894	8	A	329	N	A329N	-0.205534	0	1	FALSE	FALSE	FALSE	FALSE		2
6895	8	A	329	Q	A329Q	-0.18252	0.00651968	2	FALSE	FALSE	FALSE	FALSE		3
6896	8	A	329	C	A329C	-0.101703	0.0143968	2	FALSE	FALSE	FALSE	FALSE		2
6897	8	A	329	S	A329S	-0.0308997	0.0262345	2	FALSE	FALSE	FALSE	FALSE		1
6898	8	A	329	T	A329T	-0.182144	0.0313939	2	FALSE	FALSE	FALSE	FALSE		1
6899	8	A	329	G	A329G	-0.068335	0.0166071	2	FALSE	FALSE	FALSE	FALSE		1
6900	8	A	329	P	A329P	-0.193941	0.0327709	2	FALSE	FALSE	FALSE	FALSE		1
6901	8	A	329	A	WT	0	0	2	FALSE	FALSE	FALSE	FALSE		0
6902	8	A	329	M	A329M	-0.254976	0.0153817	2	FALSE	FALSE	FALSE	FALSE		3
6903	8	A	329	V	A329V	-0.139294	0.0151147	2	FALSE	FALSE	FALSE	FALSE		1
6904	8	A	329	I	A329I	-0.251319	0	1	FALSE	FALSE	FALSE	FALSE		2
6905	8	A	329	L	A329L	-0.245169	0.0264963	2	FALSE	FALSE	FALSE	FALSE		2
6906	8	A	329	F	A329F	-0.252865	0.0273516	2	FALSE	FALSE	FALSE	FALSE		2
6907	8	A	329	Y	A329Y	-0.251125	0.0024706	2	FALSE	FALSE	FALSE	FALSE		2
6908	8	A	329	W	A329W	-0.260657	0.00574957	2	FALSE	FALSE	FALSE	FALSE		3
6909	8	A	329	stop	A329stop	-0.173207	0	1	FALSE	FALSE	FALSE	FALSE		3
6910	8	T	330	K	T330K	-0.1977	0.0328128	2	FALSE	FALSE	FALSE	FALSE		1
6911	8	T	330	R	T330R	-0.189502	0.0102188	2	FALSE	FALSE	FALSE	FALSE		1
6912	8	T	330	H	T330H	-0.240456	0.00568708	2	FALSE	FALSE	FALSE	FALSE		3
6913	8	T	330	D	T330D	-0.227719	0.00202764	2	FALSE	FALSE	FALSE	FALSE		3
6914	8	T	330	E	T330E	-0.211007	0.0386142	2	FALSE	FALSE	FALSE	FALSE		2
6915	8	T	330	N	T330N	-0.241698	0.0170939	2	FALSE	FALSE	FALSE	FALSE		2
6916	8	T	330	Q	T330Q	-0.246892	0.00177127	2	FALSE	FALSE	FALSE	FALSE		2
6917	8	T	330	C	T330C	-0.0808388	0.00481241	2	FALSE	FALSE	FALSE	FALSE		3
6918	8	T	330	S	T330S	-0.105682	0.0075467	2	FALSE	FALSE	FALSE	FALSE		1
6919	8	T	330	T	WT	0	0	2	FALSE	FALSE	FALSE	FALSE		0
6920	8	T	330	G	T330G	-0.192985	0.00186192	2	FALSE	FALSE	FALSE	FALSE		2
6921	8	T	330	P	T330P	-0.227826	0.0217166	2	FALSE	FALSE	FALSE	FALSE		1
6922	8	T	330	A	T330A	-0.129385	0.0157222	2	FALSE	FALSE	FALSE	FALSE		1
6923	8	T	330	M	T330M	-0.204375	0.00914596	2	FALSE	FALSE	FALSE	FALSE		2
6924	8	T	330	V	T330V	-0.199394	0.00193867	2	FALSE	FALSE	FALSE	FALSE		2
6925	8	T	330	I	T330I	-0.117875	0.0105285	2	FALSE	FALSE	FALSE	FALSE		1
6926	8	T	330	L	T330L	-0.22393	0.0113539	2	FALSE	FALSE	FALSE	FALSE		2
6927	8	T	330	F	T330F	-0.183755	0.0159623	2	FALSE	FALSE	FALSE	FALSE		3
6928	8	T	330	Y	T330Y	-0.229716	0.0117484	2	FALSE	FALSE	FALSE	FALSE		3
6929	8	T	330	W	T330W	-0.22083	0.0128228	2	FALSE	FALSE	FALSE	FALSE		3
6930	8	T	330	stop	T330stop	-0.186014	0.0265796	2	FALSE	FALSE	FALSE	FALSE		2
6931	9	Q	331	K	Q331K	0.0912376	0	1	FALSE	FALSE	FALSE	FALSE		1
6932	9	Q	331	R	Q331R	-0.21165	0.00377176	2	FALSE	FALSE	FALSE	FALSE		1
6933	9	Q	331	H	Q331H	-0.190877	0.0314504	2	FALSE	FALSE	FALSE	FALSE		1
6934	9	Q	331	D	Q331D	-0.230193	0.0466823	2	FALSE	FALSE	FALSE	FALSE		2
6935	9	Q	331	E	Q331E	-0.135992	0	1	FALSE	FALSE	FALSE	FALSE		1
6936	9	Q	331	N	Q331N	-0.248801	0	1	FALSE	FALSE	FALSE	FALSE		2
6937	9	Q	331	Q	WT	0	0	2	FALSE	FALSE	FALSE	FALSE		0
6938	9	Q	331	C	Q331C	-0.179129	0.00686667	2	FALSE	FALSE	FALSE	FALSE		3
6939	9	Q	331	S	Q331S	-0.227781	0.0220817	2	FALSE	FALSE	FALSE	FALSE		2
6940	9	Q	331	T	Q331T	-0.178742	0.0250387	2	FALSE	FALSE	FALSE	FALSE		2
6941	9	Q	331	G	Q331G	-0.150517	0.0365847	2	FALSE	FALSE	FALSE	FALSE		2
6942	9	Q	331	P	Q331P	-0.177877	0.00325294	2	FALSE	FALSE	FALSE	FALSE		1
6943	9	Q	331	A	Q331A	-0.208877	0.00473901	2	FALSE	FALSE	FALSE	FALSE		2
6944	9	Q	331	M	Q331M	-0.158952	0.00581704	2	FALSE	FALSE	FALSE	FALSE		3
6945	9	Q	331	V	Q331V	-0.193122	0.0397556	2	FALSE	FALSE	FALSE	FALSE		2
6946	9	Q	331	I	Q331I	-0.170419	0.0351041	2	FALSE	FALSE	FALSE	FALSE		2
6947	9	Q	331	L	Q331L	-0.202671	0.033583	2	FALSE	FALSE	FALSE	FALSE		1
6948	9	Q	331	F	Q331F	-0.276054	0.0556493	2	FALSE	FALSE	FALSE	FALSE		3
6949	9	Q	331	Y	Q331Y	-0.202623	0.0047006	2	FALSE	FALSE	FALSE	FALSE		2
6950	9	Q	331	W	Q331W	-0.109271	0.00949525	2	FALSE	FALSE	FALSE	FALSE		3
6951	9	Q	331	stop	Q331stop	-0.000204607	0.0199317	2	FALSE	FALSE	FALSE	FALSE		1
6952	9	G	332	K	G332K	-0.176582	0.017059	2	FALSE	FALSE	FALSE	FALSE		3
6953	9	G	332	R	G332R	-0.195235	0.0107728	2	FALSE	FALSE	FALSE	FALSE		1
6954	9	G	332	H	G332H	-0.180455	0.0383966	2	FALSE	FALSE	FALSE	FALSE		2
6955	9	G	332	D	G332D	-0.194449	0.00287507	2	FALSE	FALSE	FALSE	FALSE		1
6956	9	G	332	E	G332E	-0.196884	0.0320326	2	FALSE	FALSE	FALSE	FALSE		2
6957	9	G	332	N	G332N	-0.240927	0.0136656	2	FALSE	FALSE	FALSE	FALSE		2
6958	9	G	332	Q	G332Q	-0.198908	0.0203453	2	FALSE	FALSE	FALSE	FALSE		3
6959	9	G	332	C	G332C	-0.15607	0.00984986	2	FALSE	FALSE	FALSE	FALSE		1
6960	9	G	332	S	G332S	-0.228611	0.0163545	2	FALSE	FALSE	FALSE	FALSE		1
6961	9	G	332	T	G332T	-0.221894	0.0202492	2	FALSE	FALSE	FALSE	FALSE		2
6962	9	G	332	G	WT	0	0	2	FALSE	FALSE	FALSE	FALSE		0
6963	9	G	332	P	G332P	-0.182391	0.0209197	2	FALSE	FALSE	FALSE	FALSE		2
6964	9	G	332	A	G332A	-0.127201	0.0122927	2	FALSE	FALSE	FALSE	FALSE		1
6965	9	G	332	M	G332M	-0.199133	0.0125837	2	FALSE	FALSE	FALSE	FALSE		3
6966	9	G	332	V	G332V	-0.202037	0.0443431	2	FALSE	FALSE	FALSE	FALSE		1
6967	9	G	332	I	G332I	-0.241265	0.0238774	2	FALSE	FALSE	FALSE	FALSE		2
6968	9	G	332	L	G332L	-0.158598	0.0125474	2	FALSE	FALSE	FALSE	FALSE		2
6969	9	G	332	F	G332F	-0.214693	0.0101353	2	FALSE	FALSE	FALSE	FALSE		2
6970	9	G	332	Y	G332Y	-0.22142	0.0144147	2	FALSE	FALSE	FALSE	FALSE		2
6971	9	G	332	W	G332W	-0.182948	0.0148662	2	FALSE	FALSE	FALSE	FALSE		2
6972	9	G	332	stop	G332stop	-0.189147	0.0089288	2	FALSE	FALSE	FALSE	FALSE		2
6973	9	C	333	K	C333K	-0.151046	0.00328963	2	FALSE	FALSE	FALSE	FALSE		3
6974	9	C	333	R	C333R	-0.162245	0.00408148	2	FALSE	FALSE	FALSE	FALSE		1
6975	9	C	333	H	C333H	-0.117107	0.0190296	2	FALSE	FALSE	FALSE	FALSE		2
6976	9	C	333	D	C333D	-0.162561	0.00209401	2	FALSE	FALSE	FALSE	FALSE		2
6977	9	C	333	E	C333E	-0.222377	0.0387611	2	FALSE	FALSE	FALSE	FALSE		3
6978	9	C	333	N	C333N	-0.162798	0.0392573	2	FALSE	FALSE	FALSE	FALSE		2
6979	9	C	333	Q	C333Q	-0.0938095	0.010333	2	FALSE	FALSE	FALSE	FALSE		3
6980	9	C	333	C	WT	0	0	2	FALSE	FALSE	FALSE	FALSE		0
6981	9	C	333	S	C333S	-0.00556848	0.0173266	2	FALSE	FALSE	FALSE	TRUE	ClinVar	1
6982	9	C	333	T	C333T	-0.0866192	0.0161435	2	FALSE	FALSE	FALSE	FALSE		2
6983	9	C	333	G	C333G	-0.121795	0.0402359	2	FALSE	FALSE	FALSE	FALSE		1
6984	9	C	333	P	C333P	0.0907588	0.000568057	2	FALSE	FALSE	FALSE	FALSE		2
6985	9	C	333	A	C333A	0.120456	0.00366606	2	FALSE	FALSE	FALSE	FALSE		2
6986	9	C	333	M	C333M	0.0181925	0.0158139	2	FALSE	FALSE	FALSE	FALSE		3
6987	9	C	333	V	C333V	-0.143607	0.0247625	2	FALSE	FALSE	FALSE	FALSE		2
6988	9	C	333	I	C333I	-0.125383	0.0093842	2	FALSE	FALSE	FALSE	FALSE		2
6989	9	C	333	L	C333L	-0.160954	0.012874	2	FALSE	FALSE	FALSE	FALSE		2
6990	9	C	333	F	C333F	-0.140641	0.0382081	2	FALSE	FALSE	FALSE	FALSE		1
6991	9	C	333	Y	C333Y	-0.181795	0.0102578	2	FALSE	FALSE	FALSE	FALSE		1
6992	9	C	333	W	C333W	-0.252556	0.00519516	2	FALSE	FALSE	FALSE	FALSE		1
6993	9	C	333	stop	C333stop	-0.178662	0.00988272	2	FALSE	FALSE	FALSE	FALSE		1
6994	9	L	334	K	L334K			0	FALSE	FALSE	FALSE	FALSE		2
6995	9	L	334	R	L334R	-0.200138	0.065703	2	FALSE	FALSE	FALSE	FALSE		1
6996	9	L	334	H	L334H	-0.151621	0.00774051	2	FALSE	FALSE	FALSE	FALSE		2
6997	9	L	334	D	L334D	-0.142846	0.0623865	2	FALSE	FALSE	FALSE	FALSE		3
6998	9	L	334	E	L334E	-0.207272	0.0191943	2	FALSE	FALSE	FALSE	FALSE		2
6999	9	L	334	N	L334N			0	FALSE	FALSE	FALSE	FALSE		3
7000	9	L	334	Q	L334Q	-0.149808	0.0428542	2	FALSE	FALSE	FALSE	FALSE		1
7001	9	L	334	C	L334C	0.0135279	0.0113917	2	FALSE	FALSE	FALSE	FALSE		3
7002	9	L	334	S	L334S	-0.132703	0.0110566	2	FALSE	FALSE	FALSE	FALSE		2
7003	9	L	334	T	L334T	-0.0825822	0.0463373	2	FALSE	FALSE	FALSE	FALSE		2
7004	9	L	334	G	L334G	-0.201569	0.00610809	2	FALSE	FALSE	FALSE	FALSE		2
7005	9	L	334	P	L334P	-0.0999679	0.0461812	2	FALSE	FALSE	FALSE	FALSE		1
7006	9	L	334	A	L334A	-0.121022	0.0231323	2	FALSE	FALSE	FALSE	FALSE		2
7007	9	L	334	M	L334M	-0.142855	0.0130557	2	FALSE	FALSE	FALSE	FALSE		1
7008	9	L	334	V	L334V	0.0490156	0.0118963	2	FALSE	FALSE	FALSE	FALSE		1
7009	9	L	334	I	L334I	0.0650863	0.0223427	2	FALSE	FALSE	FALSE	FALSE		2
7010	9	L	334	L	WT	0	0	2	FALSE	FALSE	FALSE	FALSE		0
7011	9	L	334	F	L334F	-0.121882	0.0211528	2	FALSE	FALSE	FALSE	FALSE		2
7012	9	L	334	Y	L334Y	-0.170821	0.026011	2	FALSE	FALSE	FALSE	FALSE		3
7013	9	L	334	W	L334W	-0.208845	0.0348598	2	FALSE	FALSE	FALSE	FALSE		2
7014	9	L	334	stop	L334stop	-0.206571	0.00955434	2	FALSE	FALSE	FALSE	FALSE		2
7015	9	Q	335	K	Q335K	-0.0322968	0.033224	2	FALSE	FALSE	FALSE	FALSE		1
7016	9	Q	335	R	Q335R	0.082355	0.0120651	2	FALSE	FALSE	FALSE	FALSE		1
7017	9	Q	335	H	Q335H	0.0401924	0.0144939	2	FALSE	FALSE	FALSE	FALSE		1
7018	9	Q	335	D	Q335D	-0.0299699	0.0109814	2	FALSE	FALSE	FALSE	FALSE		2
7019	9	Q	335	E	Q335E	-0.0379772	0.00761517	2	FALSE	FALSE	FALSE	FALSE		1
7020	9	Q	335	N	Q335N	0.0548446	0.0189236	2	FALSE	FALSE	FALSE	FALSE		2
7021	9	Q	335	Q	WT	0	0	2	FALSE	FALSE	FALSE	FALSE		0
7022	9	Q	335	C	Q335C	0.0247301	0.00403011	2	FALSE	FALSE	FALSE	FALSE		3
7023	9	Q	335	S	Q335S	-0.0215537	0.0238035	2	FALSE	FALSE	FALSE	FALSE		2
7024	9	Q	335	T	Q335T	0.0454975	0.00750254	2	FALSE	FALSE	FALSE	FALSE		2
7025	9	Q	335	G	Q335G	-0.0052302	0.00985713	2	FALSE	FALSE	FALSE	FALSE		2
7026	9	Q	335	P	Q335P	0.0756826	0.00430472	2	FALSE	FALSE	FALSE	TRUE	ClinVar	1
7027	9	Q	335	A	Q335A	0.0484842	0.018512	2	FALSE	FALSE	FALSE	FALSE		2
7028	9	Q	335	M	Q335M	0.0143393	0.00376421	2	FALSE	FALSE	FALSE	FALSE		3
7029	9	Q	335	V	Q335V	0.0151594	0.00633193	2	FALSE	FALSE	FALSE	FALSE		2
7030	9	Q	335	I	Q335I	0.0550097	0.0488274	2	FALSE	FALSE	FALSE	FALSE		2
7031	9	Q	335	L	Q335L	0.0159217	0.0267679	2	FALSE	FALSE	FALSE	FALSE		1
7032	9	Q	335	F	Q335F	-0.00534104	0.0144897	2	FALSE	FALSE	FALSE	FALSE		3
7033	9	Q	335	Y	Q335Y	0.10246	0.00750254	2	FALSE	FALSE	FALSE	FALSE		2
7034	9	Q	335	W	Q335W	0.135242	0.00243595	2	FALSE	FALSE	FALSE	FALSE		3
7035	9	Q	335	stop	Q335stop	-0.126731	0.00129005	2	FALSE	FALSE	FALSE	FALSE		1
7036	9	N	336	K	N336K	0.00461886	0.000608395	2	FALSE	FALSE	FALSE	FALSE		1
7037	9	N	336	R	N336R	0.0767066	0.0137288	2	FALSE	FALSE	FALSE	FALSE		2
7038	9	N	336	H	N336H	-0.0344602	0.0250785	2	FALSE	FALSE	FALSE	FALSE		1
7039	9	N	336	D	N336D	-0.0333402	0.00882192	2	FALSE	FALSE	FALSE	FALSE		1
7040	9	N	336	E	N336E	-0.00644046	0.0184011	2	FALSE	FALSE	FALSE	FALSE		2
7041	9	N	336	N	WT	0	0	2	FALSE	FALSE	FALSE	FALSE		0
7042	9	N	336	Q	N336Q	0.00574176	0.00501799	2	FALSE	FALSE	FALSE	FALSE		2
7043	9	N	336	C	N336C	-0.00244401	0.0176346	2	FALSE	FALSE	FALSE	FALSE		2
7044	9	N	336	S	N336S	-0.0226678	0.0223714	2	FALSE	FALSE	FALSE	FALSE		1
7045	9	N	336	T	N336T	-0.106127	0.0837601	2	FALSE	FALSE	FALSE	FALSE		1
7046	9	N	336	G	N336G	0.0550296	0.00271851	2	FALSE	FALSE	FALSE	FALSE		2
7047	9	N	336	P	N336P	-0.101242	0.0303353	2	FALSE	FALSE	FALSE	FALSE		2
7048	9	N	336	A	N336A	-0.0109669	0.0150676	2	FALSE	FALSE	FALSE	FALSE		2
7049	9	N	336	M	N336M	0.0516093	0.035885	2	FALSE	FALSE	FALSE	FALSE		2
7050	9	N	336	V	N336V	0.0125712	0.000477524	2	FALSE	FALSE	FALSE	FALSE		2
7051	9	N	336	I	N336I	0.0561434	0.0128645	2	FALSE	FALSE	FALSE	FALSE		1
7052	9	N	336	L	N336L	-0.0930542	0.0250631	2	FALSE	FALSE	FALSE	FALSE		2
7053	9	N	336	F	N336F	-0.0435389	0.0386658	2	FALSE	FALSE	FALSE	FALSE		2
7054	9	N	336	Y	N336Y	0.0476399	0.0192889	2	FALSE	FALSE	FALSE	FALSE		1
7055	9	N	336	W	N336W	0.158058	0.0278919	2	FALSE	FALSE	FALSE	FALSE		3
7056	9	N	336	stop	N336stop	-0.305119	0	1	FALSE	FALSE	FALSE	FALSE		2
7057	9	T	337	K	T337K	-0.263612	0	1	FALSE	FALSE	FALSE	FALSE		1
7058	9	T	337	R	T337R	-0.21944	0.0426695	2	FALSE	FALSE	FALSE	FALSE		1
7059	9	T	337	H	T337H	-0.15377	0.0363501	2	FALSE	FALSE	FALSE	FALSE		3
7060	9	T	337	D	T337D	-0.206654	0.0247244	2	FALSE	FALSE	FALSE	FALSE		3
7061	9	T	337	E	T337E	-0.212956	0.0237252	2	FALSE	FALSE	FALSE	FALSE		2
7062	9	T	337	N	T337N	-0.173875	0.00329836	2	FALSE	FALSE	FALSE	FALSE		2
7063	9	T	337	Q	T337Q	-0.199533	0.000666243	2	FALSE	FALSE	FALSE	FALSE		2
7064	9	T	337	C	T337C	-0.121062	0	1	FALSE	FALSE	FALSE	FALSE		3
7065	9	T	337	S	T337S	-0.0360573	0.0179611	2	FALSE	FALSE	FALSE	FALSE		1
7066	9	T	337	T	WT	0	0	2	FALSE	FALSE	FALSE	FALSE		0
7067	9	T	337	G	T337G	-0.140041	0.0839628	2	FALSE	FALSE	FALSE	FALSE		2
7068	9	T	337	P	T337P	-0.211382	0.0573745	2	FALSE	FALSE	FALSE	FALSE		1
7069	9	T	337	A	T337A	-0.137058	0.00333575	2	FALSE	FALSE	FALSE	FALSE		1
7070	9	T	337	M	T337M	-0.213618	0	1	FALSE	FALSE	FALSE	FALSE		1
7071	9	T	337	V	T337V	-0.0908559	0.0265638	2	FALSE	FALSE	FALSE	FALSE		2
7072	9	T	337	I	T337I	-0.026399	0.0247715	2	FALSE	FALSE	FALSE	FALSE		2
7073	9	T	337	L	T337L	-0.229028	0.0161644	2	FALSE	FALSE	FALSE	FALSE		2
7074	9	T	337	F	T337F	-0.130235	0.0445951	2	FALSE	FALSE	FALSE	FALSE		3
7075	9	T	337	Y	T337Y	-0.113057	0	1	FALSE	FALSE	FALSE	FALSE		3
7076	9	T	337	W	T337W	-0.263005	0.0146572	2	FALSE	FALSE	FALSE	FALSE		2
7077	9	T	337	stop	T337stop	-0.16591	0.00717516	2	FALSE	FALSE	FALSE	FALSE		2
7078	9	V	338	K	V338K	-0.0168048	0.0677895	2	FALSE	FALSE	FALSE	FALSE		2
7079	9	V	338	R	V338R	-0.167479	0.0143442	2	FALSE	FALSE	FALSE	FALSE		2
7080	9	V	338	H	V338H	-0.185507	0	1	FALSE	FALSE	FALSE	FALSE		3
7081	9	V	338	D	V338D	-0.166222	0.000820556	2	FALSE	FALSE	FALSE	FALSE		2
[truncated: 4,070 more rows]

## Sheet: SHP2-PTP_cSrc-KD_column
index	Tile	WT	POS	MUT	Mutation	Enrichment (ave)	Enrichment (stdev)	# of reps	cancer-high-freq	cancer-all	pathogenic	uncertain	database	Hamming dist to Human WT
5083	7	V	243	K	V243K			0	FALSE	FALSE	FALSE	FALSE		3
5084	7	V	243	R	V243R	-0.0272802	0.0286035	2	FALSE	FALSE	FALSE	FALSE		2
5085	7	V	243	H	V243H	-0.0280523	0.0134919	2	FALSE	FALSE	FALSE	FALSE		2
5086	7	V	243	D	V243D	0.0526163	0.00798048	2	FALSE	FALSE	FALSE	FALSE		1
5087	7	V	243	E	V243E	-0.0344496	0.012137	2	FALSE	FALSE	FALSE	FALSE		2
5088	7	V	243	N	V243N			0	FALSE	FALSE	FALSE	FALSE		2
5089	7	V	243	Q	V243Q	-0.138388	0.0616082	2	FALSE	FALSE	FALSE	FALSE		3
5090	7	V	243	C	V243C	-0.0924812	0.0747969	2	FALSE	FALSE	FALSE	FALSE		2
5091	7	V	243	S	V243S	0.0474085	0.00950739	2	FALSE	FALSE	FALSE	FALSE		2
5092	7	V	243	T	V243T	0.0331339	0.00535936	2	FALSE	FALSE	FALSE	FALSE		2
5093	7	V	243	G	V243G	0.00816451	0.00608873	2	FALSE	FALSE	FALSE	FALSE		1
5094	7	V	243	P	V243P	-0.179487	0.100028	2	FALSE	FALSE	FALSE	FALSE		2
5095	7	V	243	A	V243A	-0.0540423	0.0325235	2	FALSE	FALSE	FALSE	FALSE		1
5096	7	V	243	M	V243M	-0.0915992	0	1	FALSE	FALSE	FALSE	FALSE		2
5097	7	V	243	V	WT	0	0	2	FALSE	FALSE	FALSE	FALSE		0
5098	7	V	243	I	V243I	0.0408556	0.00504381	2	FALSE	FALSE	FALSE	FALSE		1
5099	7	V	243	L	V243L	-0.0702392	0.0584006	2	FALSE	FALSE	FALSE	FALSE		1
5100	7	V	243	F	V243F	-0.0245517	0.0425865	2	FALSE	FALSE	FALSE	FALSE		1
5101	7	V	243	Y	V243Y			0	FALSE	FALSE	FALSE	FALSE		2
5102	7	V	243	W	V243W	-0.02525	0.022963	2	FALSE	FALSE	FALSE	FALSE		3
5103	7	V	243	stop	V243stop			0	FALSE	FALSE	FALSE	FALSE		3
5104	7	K	244	K	WT	0	0	2	FALSE	FALSE	FALSE	FALSE		0
5105	7	K	244	R	K244R	-0.00209834	0.0438064	2	FALSE	FALSE	FALSE	FALSE		1
5106	7	K	244	H	K244H	0.0214728	0.00151288	2	FALSE	FALSE	FALSE	FALSE		2
5107	7	K	244	D	K244D	0.0308048	0.0421921	2	FALSE	FALSE	FALSE	FALSE		2
5108	7	K	244	E	K244E	0.0901063	0.000227945	2	FALSE	FALSE	FALSE	FALSE		1
5109	7	K	244	N	K244N	0.0587251	0.0169672	2	FALSE	FALSE	FALSE	FALSE		1
5110	7	K	244	Q	K244Q	0.0684607	0.0140986	2	FALSE	FALSE	FALSE	FALSE		1
5111	7	K	244	C	K244C	-0.0198687	0.0104077	2	FALSE	FALSE	FALSE	FALSE		3
5112	7	K	244	S	K244S	-0.0115752	0.0775353	2	FALSE	FALSE	FALSE	FALSE		2
5113	7	K	244	T	K244T	0.0049932	0.00572603	2	FALSE	FALSE	FALSE	FALSE		1
5114	7	K	244	G	K244G	-0.13153	0.0374083	2	FALSE	FALSE	FALSE	FALSE		2
5115	7	K	244	P	K244P	-0.0474706	0.00811094	2	FALSE	FALSE	FALSE	FALSE		2
5116	7	K	244	A	K244A	0.0300466	0.00805671	2	FALSE	FALSE	FALSE	FALSE		2
5117	7	K	244	M	K244M	-0.0814334	0.0286035	2	FALSE	FALSE	FALSE	FALSE		2
5118	7	K	244	V	K244V	0.0220404	0.000426062	2	FALSE	FALSE	FALSE	FALSE		2
5119	7	K	244	I	K244I	-0.0463358	0.0304572	2	FALSE	FALSE	FALSE	FALSE		1
5120	7	K	244	L	K244L	0.0745157	0.0650826	2	FALSE	FALSE	FALSE	FALSE		2
5121	7	K	244	F	K244F	-0.0172195	0.0351194	2	FALSE	FALSE	FALSE	FALSE		3
5122	7	K	244	Y	K244Y	-0.026344	0	1	FALSE	FALSE	FALSE	FALSE		2
5123	7	K	244	W	K244W	0.019535	0.0453692	2	FALSE	FALSE	FALSE	FALSE		3
5124	7	K	244	stop	K244stop	-0.233727	0.00649645	2	FALSE	FALSE	FALSE	FALSE		1
5125	7	Q	245	K	Q245K	0.0373052	0.0996767	2	FALSE	FALSE	FALSE	FALSE		1
5126	7	Q	245	R	Q245R	0.0386488	0.0139301	2	FALSE	FALSE	FALSE	FALSE		1
5127	7	Q	245	H	Q245H	0.0315795	0.0366001	2	FALSE	FALSE	FALSE	FALSE		1
5128	7	Q	245	D	Q245D	-0.0739941	0.0778597	2	FALSE	FALSE	FALSE	FALSE		2
5129	7	Q	245	E	Q245E	0.0193728	0.105368	2	FALSE	FALSE	FALSE	TRUE	ClinVar	1
5130	7	Q	245	N	Q245N	-0.0470455	0.0187464	2	FALSE	FALSE	FALSE	FALSE		2
5131	7	Q	245	Q	WT	0	0	2	FALSE	FALSE	FALSE	FALSE		0
5132	7	Q	245	C	Q245C	-0.099342	0.0894538	2	FALSE	FALSE	FALSE	FALSE		3
5133	7	Q	245	S	Q245S	0.00908515	0.0168458	2	FALSE	FALSE	FALSE	FALSE		2
5134	7	Q	245	T	Q245T	0.0219269	0.0602027	2	FALSE	FALSE	FALSE	FALSE		2
5135	7	Q	245	G	Q245G	-0.116754	0.0183044	2	FALSE	FALSE	FALSE	FALSE		2
5136	7	Q	245	P	Q245P	0.0659417	0.0137514	2	FALSE	FALSE	FALSE	FALSE		1
5137	7	Q	245	A	Q245A	-0.0877704	0.00421581	2	FALSE	FALSE	FALSE	FALSE		2
5138	7	Q	245	M	Q245M	-0.0353997	0.0146102	2	FALSE	FALSE	FALSE	FALSE		3
5139	7	Q	245	V	Q245V	-0.187561	0	1	FALSE	FALSE	FALSE	FALSE		2
5140	7	Q	245	I	Q245I	0.0766383	0.0166276	2	FALSE	FALSE	FALSE	FALSE		2
5141	7	Q	245	L	Q245L	0.191333	0.0122882	2	FALSE	FALSE	FALSE	FALSE		1
5142	7	Q	245	F	Q245F	-0.0295236	0.0898414	2	FALSE	FALSE	FALSE	FALSE		3
5143	7	Q	245	Y	Q245Y	-0.0206774	0	1	FALSE	FALSE	FALSE	FALSE		2
5144	7	Q	245	W	Q245W	0.0331079	0	1	FALSE	FALSE	FALSE	FALSE		3
5145	7	Q	245	stop	Q245stop	-0.0668734	0.0485393	2	FALSE	FALSE	FALSE	FALSE		1
5146	7	G	246	K	G246K	-0.0425933	0.0164805	2	FALSE	FALSE	FALSE	FALSE		3
5147	7	G	246	R	G246R	0.0313313	0.0145407	2	FALSE	FALSE	FALSE	FALSE		1
5148	7	G	246	H	G246H	-0.0531541	0.02643	2	FALSE	FALSE	FALSE	FALSE		2
5149	7	G	246	D	G246D	0.00464154	0.0231444	2	FALSE	FALSE	FALSE	FALSE		1
5150	7	G	246	E	G246E	0.107289	0.0464613	2	FALSE	FALSE	FALSE	FALSE		2
5151	7	G	246	N	G246N	-0.0626625	0.0311582	2	FALSE	FALSE	FALSE	FALSE		2
5152	7	G	246	Q	G246Q	0.0572653	0.0189255	2	FALSE	FALSE	FALSE	FALSE		3
5153	7	G	246	C	G246C	0.102415	0.0514777	2	FALSE	FALSE	FALSE	FALSE		1
5154	7	G	246	S	G246S	-0.021175	0.0176003	2	FALSE	FALSE	FALSE	FALSE		1
5155	7	G	246	T	G246T	0.0204475	0.0238812	2	FALSE	FALSE	FALSE	FALSE		2
5156	7	G	246	G	WT	0	0	2	FALSE	FALSE	FALSE	FALSE		0
5157	7	G	246	P	G246P	0.0237463	0.0130383	2	FALSE	FALSE	FALSE	FALSE		2
5158	7	G	246	A	G246A	0.0404524	0.0548953	2	FALSE	FALSE	FALSE	FALSE		1
5159	7	G	246	M	G246M	-0.0317162	0.0458009	2	FALSE	FALSE	FALSE	FALSE		3
5160	7	G	246	V	G246V	0.0503018	8.42728e-05	2	FALSE	FALSE	FALSE	FALSE		1
5161	7	G	246	I	G246I			0	FALSE	FALSE	FALSE	FALSE		2
5162	7	G	246	L	G246L	-0.0398678	0.0699153	2	FALSE	FALSE	FALSE	FALSE		2
5163	7	G	246	F	G246F	0.0342617	0.0107261	2	FALSE	FALSE	FALSE	FALSE		2
5164	7	G	246	Y	G246Y	0.0226373	0.025492	2	FALSE	FALSE	FALSE	FALSE		2
5165	7	G	246	W	G246W	-0.0775634	0.00443979	2	FALSE	FALSE	FALSE	FALSE		2
5166	7	G	246	stop	G246stop	-0.396444	0	1	FALSE	FALSE	FALSE	FALSE		2
5167	7	F	247	K	F247K	0.0175773	0.0303246	2	FALSE	FALSE	FALSE	FALSE		3
5168	7	F	247	R	F247R	0.103641	0.0293907	2	FALSE	FALSE	FALSE	FALSE		2
5169	7	F	247	H	F247H	0.0277397	0.0280132	2	FALSE	FALSE	FALSE	FALSE		2
5170	7	F	247	D	F247D	0.0451506	0.0239849	2	FALSE	FALSE	FALSE	FALSE		2
5171	7	F	247	E	F247E	0.0392056	0.014983	2	FALSE	FALSE	FALSE	FALSE		3
5172	7	F	247	N	F247N	0.0128082	0.047572	2	FALSE	FALSE	FALSE	FALSE		2
5173	7	F	247	Q	F247Q	0.0337251	0.0274221	2	FALSE	FALSE	FALSE	FALSE		3
5174	7	F	247	C	F247C	0.0388444	0.0353748	2	FALSE	FALSE	FALSE	FALSE		1
5175	7	F	247	S	F247S	0.0425308	0.0815492	2	FALSE	FALSE	FALSE	FALSE		1
5176	7	F	247	T	F247T	0.0732016	0.0341012	2	FALSE	FALSE	FALSE	FALSE		2
5177	7	F	247	G	F247G	0.0258889	0.020754	2	FALSE	FALSE	FALSE	FALSE		2
5178	7	F	247	P	F247P	0.0456917	0.0482971	2	FALSE	FALSE	FALSE	FALSE		2
5179	7	F	247	A	F247A	0.039965	0.0357026	2	FALSE	FALSE	FALSE	FALSE		2
5180	7	F	247	M	F247M	0.0384941	0.00882051	2	FALSE	FALSE	FALSE	FALSE		2
5181	7	F	247	V	F247V	0.0486015	0.0170712	2	FALSE	FALSE	FALSE	FALSE		1
5182	7	F	247	I	F247I	0.0573573	0.00468839	2	FALSE	FALSE	FALSE	FALSE		1
5183	7	F	247	L	F247L	0.0889597	0.00950739	2	FALSE	FALSE	FALSE	FALSE		1
5184	7	F	247	F	WT	0	0	2	FALSE	FALSE	FALSE	FALSE		0
5185	7	F	247	Y	F247Y	0.00119323	0.0659203	2	FALSE	FALSE	FALSE	FALSE		1
5186	7	F	247	W	F247W	0.0161172	0.038178	2	FALSE	FALSE	FALSE	FALSE		2
5187	7	F	247	stop	F247stop	-0.382843	0.0184075	2	FALSE	FALSE	FALSE	FALSE		2
5188	7	W	248	K	W248K	-0.103991	0.0465193	2	FALSE	FALSE	FALSE	FALSE		2
5189	7	W	248	R	W248R	-0.0285151	0.00987073	2	FALSE	FALSE	FALSE	FALSE		1
5190	7	W	248	H	W248H	-0.0427509	0.022963	2	FALSE	FALSE	FALSE	FALSE		3
5191	7	W	248	D	W248D	-0.0476685	0.0145661	2	FALSE	FALSE	FALSE	FALSE		3
5192	7	W	248	E	W248E	-0.0473934	0.0331836	2	FALSE	FALSE	FALSE	FALSE		2
5193	7	W	248	N	W248N	0.0367618	0.0187156	2	FALSE	FALSE	FALSE	FALSE		3
5194	7	W	248	Q	W248Q	-0.0648185	0.0720916	2	FALSE	FALSE	FALSE	FALSE		2
5195	7	W	248	C	W248C	0.040989	0.055491	2	FALSE	TRUE	FALSE	FALSE	COSMIC	1
5196	7	W	248	S	W248S	-0.0252277	0.0439353	2	FALSE	FALSE	FALSE	FALSE		1
5197	7	W	248	T	W248T	-0.0396663	0.0113472	2	FALSE	FALSE	FALSE	FALSE		2
5198	7	W	248	G	W248G	-0.0249676	0.0061889	2	FALSE	FALSE	FALSE	FALSE		1
5199	7	W	248	P	W248P	-0.1401	0.0266126	2	FALSE	FALSE	FALSE	FALSE		2
5200	7	W	248	A	W248A	0.000295152	0.0266391	2	FALSE	FALSE	FALSE	FALSE		2
5201	7	W	248	M	W248M	0.0207393	0.0583371	2	FALSE	FALSE	FALSE	FALSE		2
5202	7	W	248	V	W248V	-0.0390252	0.0247072	2	FALSE	FALSE	FALSE	FALSE		2
5203	7	W	248	I	W248I	-0.0433156	0.0376263	2	FALSE	FALSE	FALSE	FALSE		3
5204	7	W	248	L	W248L	0.0695455	0.00894866	2	FALSE	FALSE	FALSE	FALSE		1
5205	7	W	248	F	W248F	-0.0658278	0.0114884	2	FALSE	FALSE	FALSE	FALSE		2
5206	7	W	248	Y	W248Y	-0.00160299	0.0166423	2	FALSE	FALSE	FALSE	FALSE		2
5207	7	W	248	W	WT	0	0	2	FALSE	FALSE	FALSE	FALSE		0
5208	7	W	248	stop	W248stop	-0.219719	0.0029442	2	FALSE	FALSE	FALSE	FALSE		1
5209	7	E	249	K	E249K	-0.00185225	0.00204498	2	FALSE	FALSE	FALSE	FALSE		1
5210	7	E	249	R	E249R	-0.0472757	0.0129921	2	FALSE	FALSE	FALSE	FALSE		2
5211	7	E	249	H	E249H	-0.0895421	0.0224904	2	FALSE	FALSE	FALSE	FALSE		2
5212	7	E	249	D	E249D	-0.0118009	0.0452738	2	FALSE	FALSE	FALSE	FALSE		1
5213	7	E	249	E	WT	0	0	2	FALSE	FALSE	FALSE	FALSE		0
5214	7	E	249	N	E249N	-0.0514644	0.00481239	2	FALSE	FALSE	FALSE	FALSE		2
5215	7	E	249	Q	E249Q	0.0259235	0.028325	2	FALSE	FALSE	FALSE	FALSE		1
5216	7	E	249	C	E249C	0.0271091	0.0247072	2	FALSE	FALSE	FALSE	FALSE		3
5217	7	E	249	S	E249S	0.0211407	0.0191864	2	FALSE	FALSE	FALSE	FALSE		2
5218	7	E	249	T	E249T	-0.0564147	0.00158703	2	FALSE	FALSE	FALSE	FALSE		2
5219	7	E	249	G	E249G	-0.0123271	0.00517494	2	FALSE	FALSE	FALSE	FALSE		1
5220	7	E	249	P	E249P	-0.0502703	0.0354775	2	FALSE	FALSE	FALSE	FALSE		2
5221	7	E	249	A	E249A	0.0516343	0.0150659	2	FALSE	FALSE	FALSE	FALSE		1
5222	7	E	249	M	E249M	-0.0320964	0.0125712	2	FALSE	FALSE	FALSE	FALSE		3
5223	7	E	249	V	E249V	-0.00905255	0.0274404	2	FALSE	FALSE	FALSE	FALSE		1
5224	7	E	249	I	E249I	0.0168443	0.022963	2	FALSE	FALSE	FALSE	FALSE		2
5225	7	E	249	L	E249L	-0.128281	0.045456	2	FALSE	FALSE	FALSE	FALSE		2
5226	7	E	249	F	E249F	-0.0739635	0.0124961	2	FALSE	FALSE	FALSE	FALSE		3
5227	7	E	249	Y	E249Y	0.0283562	0.0966228	2	FALSE	FALSE	FALSE	FALSE		2
5228	7	E	249	W	E249W	0.0218227	0.00421581	2	FALSE	FALSE	FALSE	FALSE		3
5229	7	E	249	stop	E249stop	-0.279959	0.0202772	2	FALSE	FALSE	FALSE	FALSE		1
5230	7	E	250	K	E250K	-0.00107158	0.00298137	2	FALSE	FALSE	FALSE	FALSE		1
5231	7	E	250	R	E250R	-0.111594	0.0515764	2	FALSE	FALSE	FALSE	FALSE		2
5232	7	E	250	H	E250H	-0.0669468	0.017813	2	FALSE	FALSE	FALSE	FALSE		2
5233	7	E	250	D	E250D	0.00766556	0.0243504	2	FALSE	FALSE	FALSE	FALSE		1
5234	7	E	250	E	WT	0	0	2	FALSE	FALSE	FALSE	FALSE		0
5235	7	E	250	N	E250N	-0.0579522	0.0184557	2	FALSE	FALSE	FALSE	FALSE		2
5236	7	E	250	Q	E250Q	-0.0381306	0.0087822	2	FALSE	FALSE	FALSE	FALSE		1
5237	7	E	250	C	E250C	-0.053585	0.0224665	2	FALSE	FALSE	FALSE	FALSE		3
5238	7	E	250	S	E250S	-0.102331	0.0123275	2	FALSE	FALSE	FALSE	FALSE		2
5239	7	E	250	T	E250T	-0.0959609	0.0318325	2	FALSE	FALSE	FALSE	FALSE		2
5240	7	E	250	G	E250G	-0.000845342	0.0887496	2	FALSE	FALSE	FALSE	FALSE		1
5241	7	E	250	P	E250P	-0.118846	0.00639822	2	FALSE	FALSE	FALSE	FALSE		2
5242	7	E	250	A	E250A	-0.0694047	0.0278429	2	FALSE	FALSE	FALSE	FALSE		1
5243	7	E	250	M	E250M	-0.0651845	0.0286035	2	FALSE	FALSE	FALSE	FALSE		3
5244	7	E	250	V	E250V	-0.0600772	0.00218954	2	FALSE	FALSE	FALSE	FALSE		1
5245	7	E	250	I	E250I	-0.178128	0.0514154	2	FALSE	FALSE	FALSE	FALSE		2
5246	7	E	250	L	E250L	-0.156666	0.0364243	2	FALSE	FALSE	FALSE	FALSE		2
5247	7	E	250	F	E250F	-0.191702	0.00421581	2	FALSE	FALSE	FALSE	FALSE		3
5248	7	E	250	Y	E250Y	-0.129416	0.0625536	2	FALSE	FALSE	FALSE	FALSE		2
5249	7	E	250	W	E250W	-0.286636	0.0358567	2	FALSE	FALSE	FALSE	FALSE		3
5250	7	E	250	stop	E250stop	-0.347351	0.0124961	2	FALSE	FALSE	FALSE	FALSE		1
5251	7	F	251	K	F251K	-0.135595	0.0309897	2	FALSE	FALSE	FALSE	FALSE		3
5252	7	F	251	R	F251R	-0.0969631	0.023414	2	FALSE	FALSE	FALSE	FALSE		2
5253	7	F	251	H	F251H	-0.0729564	0.0502976	2	FALSE	FALSE	FALSE	FALSE		2
5254	7	F	251	D	F251D	0.0663918	0.000703921	2	FALSE	FALSE	FALSE	FALSE		2
5255	7	F	251	E	F251E	-0.0261331	0.0427718	2	FALSE	FALSE	FALSE	FALSE		3
5256	7	F	251	N	F251N	-0.00847162	0.0303246	2	FALSE	FALSE	FALSE	FALSE		2
5257	7	F	251	Q	F251Q	-0.0775926	0.00798141	2	FALSE	FALSE	FALSE	FALSE		3
5258	7	F	251	C	F251C	-0.00307164	0.0158892	2	FALSE	FALSE	FALSE	FALSE		1
5259	7	F	251	S	F251S	-0.0883732	0.0416044	2	FALSE	FALSE	FALSE	FALSE		1
5260	7	F	251	T	F251T	-0.0360053	0.013563	2	FALSE	FALSE	FALSE	FALSE		2
5261	7	F	251	G	F251G	-0.113772	0.038458	2	FALSE	FALSE	FALSE	FALSE		2
5262	7	F	251	P	F251P	-0.0297591	0.0218761	2	FALSE	FALSE	FALSE	FALSE		2
5263	7	F	251	A	F251A	-0.0465878	0.0189786	2	FALSE	FALSE	FALSE	FALSE		2
5264	7	F	251	M	F251M	0.0221476	0.0164709	2	FALSE	FALSE	FALSE	FALSE		2
5265	7	F	251	V	F251V	0.013505	0.022963	2	FALSE	FALSE	FALSE	FALSE		1
5266	7	F	251	I	F251I	0.00364169	0.0150659	2	FALSE	FALSE	FALSE	FALSE		1
5267	7	F	251	L	F251L	-0.00866684	0.0178534	2	FALSE	FALSE	FALSE	FALSE		1
5268	7	F	251	F	WT	0	0	2	FALSE	FALSE	FALSE	FALSE		0
5269	7	F	251	Y	F251Y	-0.016787	0.00752473	2	FALSE	FALSE	FALSE	FALSE		1
5270	7	F	251	W	F251W	0.00347084	0.0275062	2	FALSE	FALSE	FALSE	FALSE		2
5271	7	F	251	stop	F251stop	-0.492856	0.0161766	2	FALSE	FALSE	FALSE	FALSE		2
5272	7	E	252	K	E252K	0.0212721	0.00603296	2	FALSE	FALSE	FALSE	FALSE		1
5273	7	E	252	R	E252R	-0.0734892	0.0169929	2	FALSE	FALSE	FALSE	FALSE		2
5274	7	E	252	H	E252H	-0.101035	0.0678141	2	FALSE	FALSE	FALSE	FALSE		2
5275	7	E	252	D	E252D	0.0778773	0.0429776	2	FALSE	FALSE	FALSE	FALSE		1
5276	7	E	252	E	WT	0	0	2	FALSE	FALSE	FALSE	FALSE		0
5277	7	E	252	N	E252N	-0.0350051	0.0411208	2	FALSE	FALSE	FALSE	FALSE		2
5278	7	E	252	Q	E252Q	-0.0219591	0.0174725	2	FALSE	FALSE	FALSE	FALSE		1
5279	7	E	252	C	E252C	-0.00409103	0.00338696	2	FALSE	FALSE	FALSE	FALSE		3
5280	7	E	252	S	E252S	-0.0635801	0.0144463	2	FALSE	FALSE	FALSE	FALSE		2
5281	7	E	252	T	E252T	-0.0257213	0.0118765	2	FALSE	FALSE	FALSE	FALSE		2
5282	7	E	252	G	E252G	-0.0246399	0.0156633	2	FALSE	FALSE	FALSE	FALSE		1
5283	7	E	252	P	E252P	0.0325328	0.0269897	2	FALSE	FALSE	FALSE	FALSE		2
5284	7	E	252	A	E252A	-0.0403323	0.0210408	2	FALSE	FALSE	FALSE	FALSE		1
5285	7	E	252	M	E252M	0.0997775	0.0429948	2	FALSE	FALSE	FALSE	FALSE		2
5286	7	E	252	V	E252V	-0.0783455	0.0250616	2	FALSE	FALSE	FALSE	FALSE		1
5287	7	E	252	I	E252I	-0.0421762	0.00687068	2	FALSE	FALSE	FALSE	FALSE		3
5288	7	E	252	L	E252L	0.030039	0.0248617	2	FALSE	FALSE	FALSE	FALSE		2
5289	7	E	252	F	E252F	0.0701607	0.0208236	2	FALSE	FALSE	FALSE	FALSE		3
5290	7	E	252	Y	E252Y	-0.0599124	0.0724706	2	FALSE	FALSE	FALSE	FALSE		2
5291	7	E	252	W	E252W	-0.0615627	0.00299588	2	FALSE	FALSE	FALSE	FALSE		2
5292	7	E	252	stop	E252stop	-0.387434	0.025492	2	FALSE	FALSE	FALSE	FALSE		1
5293	7	T	253	K	T253K	0.0474544	0.0207806	2	FALSE	FALSE	FALSE	FALSE		1
5294	7	T	253	R	T253R	-0.0119871	0.0294455	2	FALSE	FALSE	FALSE	FALSE		1
5295	7	T	253	H	T253H	-0.054315	0.019821	2	FALSE	FALSE	FALSE	FALSE		3
5296	7	T	253	D	T253D	0.0446428	0.0134448	2	FALSE	FALSE	FALSE	FALSE		3
5297	7	T	253	E	T253E	0.0689113	0.0124406	2	FALSE	FALSE	FALSE	FALSE		2
5298	7	T	253	N	T253N	0.0661561	0.0109349	2	FALSE	FALSE	FALSE	FALSE		2
5299	7	T	253	Q	T253Q	-0.0258271	0.0121657	2	FALSE	FALSE	FALSE	FALSE		2
5300	7	T	253	C	T253C	0.0111532	0.0392976	2	FALSE	FALSE	FALSE	FALSE		3
5301	7	T	253	S	T253S	-0.0589151	0.0246951	2	FALSE	FALSE	FALSE	FALSE		1
5302	7	T	253	T	WT	0	0	2	FALSE	FALSE	FALSE	FALSE		0
5303	7	T	253	G	T253G	0.0310544	0.0062015	2	FALSE	FALSE	FALSE	FALSE		2
5304	7	T	253	P	T253P	-0.0470985	0.0250245	2	FALSE	FALSE	FALSE	FALSE		1
5305	7	T	253	A	T253A	-0.0484993	0.0273473	2	FALSE	FALSE	FALSE	FALSE		1
5306	7	T	253	M	T253M	0.0115535	0.00894866	2	FALSE	FALSE	FALSE	FALSE		2
5307	7	T	253	V	T253V	-0.0466721	0.0286854	2	FALSE	FALSE	FALSE	FALSE		2
5308	7	T	253	I	T253I	0.0542035	0.00364832	2	FALSE	FALSE	FALSE	FALSE		1
5309	7	T	253	L	T253L	0.00930452	0.0196222	2	FALSE	FALSE	FALSE	FALSE		2
5310	7	T	253	F	T253F	0.0204945	0.0184757	2	FALSE	FALSE	FALSE	FALSE		3
5311	7	T	253	Y	T253Y	-0.0531841	0.00391855	2	FALSE	FALSE	FALSE	FALSE		3
5312	7	T	253	W	T253W	0.0312307	0.0213242	2	FALSE	FALSE	FALSE	FALSE		3
5313	7	T	253	stop	T253stop	-0.385132	0.0195433	2	FALSE	FALSE	FALSE	FALSE		2
5314	7	L	254	K	L254K	-0.0152286	0.0171515	2	FALSE	FALSE	FALSE	FALSE		2
5315	7	L	254	R	L254R	0.0866635	0.000696818	2	FALSE	FALSE	FALSE	FALSE		1
5316	7	L	254	H	L254H	-0.00105541	0.00296881	2	FALSE	FALSE	FALSE	FALSE		2
5317	7	L	254	D	L254D	-0.125405	0.0399553	2	FALSE	FALSE	FALSE	FALSE		3
5318	7	L	254	E	L254E	-0.0407703	0.0197521	2	FALSE	FALSE	FALSE	FALSE		2
5319	7	L	254	N	L254N	-0.0686305	0.0375142	2	FALSE	FALSE	FALSE	FALSE		3
5320	7	L	254	Q	L254Q	-3.36741e-05	0.006353	2	FALSE	FALSE	FALSE	FALSE		1
5321	7	L	254	C	L254C	0.00456892	0.0128613	2	FALSE	FALSE	FALSE	FALSE		3
5322	7	L	254	S	L254S	-0.00624889	0.00651193	2	FALSE	FALSE	FALSE	FALSE		2
5323	7	L	254	T	L254T	-0.0685791	0.0375931	2	FALSE	FALSE	FALSE	FALSE		2
5324	7	L	254	G	L254G	-0.0230747	0.00623849	2	FALSE	FALSE	FALSE	FALSE		2
5325	7	L	254	P	L254P	-0.0220246	0.0320818	2	FALSE	FALSE	FALSE	FALSE		1
5326	7	L	254	A	L254A	-0.0125691	0.0146285	2	FALSE	FALSE	FALSE	FALSE		2
5327	7	L	254	M	L254M	-0.0506764	0.00475486	2	FALSE	FALSE	FALSE	FALSE		2
5328	7	L	254	V	L254V	-0.00280737	0.0115915	2	FALSE	FALSE	FALSE	TRUE	ClinVar	1
5329	7	L	254	I	L254I	-0.0955933	0.045224	2	FALSE	FALSE	FALSE	FALSE		1
5330	7	L	254	L	WT	0	0	2	FALSE	FALSE	FALSE	FALSE		0
5331	7	L	254	F	L254F	0.00749365	0.00285052	2	FALSE	FALSE	FALSE	FALSE		2
5332	7	L	254	Y	L254Y	-0.0281192	0.00894866	2	FALSE	FALSE	FALSE	FALSE		3
5333	7	L	254	W	L254W	-0.0564531	0.0021137	2	FALSE	FALSE	FALSE	FALSE		3
5334	7	L	254	stop	L254stop	-0.427975	0.0969943	2	FALSE	FALSE	FALSE	FALSE		2
5335	7	Q	255	K	Q255K	-0.0503419	0.0262689	2	FALSE	FALSE	FALSE	FALSE		1
5336	7	Q	255	R	Q255R	-0.0630558	0.0105104	2	FALSE	FALSE	FALSE	FALSE		1
5337	7	Q	255	H	Q255H	0.000500742	0.00391855	2	FALSE	FALSE	FALSE	FALSE		1
5338	7	Q	255	D	Q255D	-0.014492	0.00121796	2	FALSE	FALSE	FALSE	FALSE		2
5339	7	Q	255	E	Q255E	-0.0010911	0.00195021	2	FALSE	FALSE	FALSE	FALSE		1
5340	7	Q	255	N	Q255N	0.0238134	0.00654162	2	FALSE	FALSE	FALSE	FALSE		2
5341	7	Q	255	Q	WT	0	0	2	FALSE	FALSE	FALSE	FALSE		0
5342	7	Q	255	C	Q255C	-0.0331832	0.0200869	2	FALSE	FALSE	FALSE	FALSE		3
5343	7	Q	255	S	Q255S	0.00205228	0.0210665	2	FALSE	FALSE	FALSE	FALSE		2
5344	7	Q	255	T	Q255T	-0.0729089	0.0797986	2	FALSE	FALSE	FALSE	FALSE		2
5345	7	Q	255	G	Q255G	-0.0593303	0.0126639	2	FALSE	FALSE	FALSE	FALSE		2
5346	7	Q	255	P	Q255P	0.00856336	0.0218761	2	FALSE	FALSE	FALSE	FALSE		1
5347	7	Q	255	A	Q255A	-0.0657572	0.0342736	2	FALSE	FALSE	FALSE	FALSE		2
5348	7	Q	255	M	Q255M	-0.0670044	0.0591792	2	FALSE	FALSE	FALSE	FALSE		3
5349	7	Q	255	V	Q255V	-0.00970294	0.0264409	2	FALSE	FALSE	FALSE	FALSE		2
5350	7	Q	255	I	Q255I	-0.02631	0.0210146	2	FALSE	FALSE	FALSE	FALSE		2
5351	7	Q	255	L	Q255L	-0.0130585	0.0277148	2	FALSE	FALSE	FALSE	FALSE		1
5352	7	Q	255	F	Q255F	-0.0781467	0.00768002	2	FALSE	FALSE	FALSE	FALSE		3
5353	7	Q	255	Y	Q255Y	-0.0112783	0.0111311	2	FALSE	FALSE	FALSE	FALSE		2
5354	7	Q	255	W	Q255W	-0.0441702	0.026695	2	FALSE	FALSE	FALSE	FALSE		3
5355	7	Q	255	stop	Q255stop	-0.315978	0.0254734	2	FALSE	FALSE	FALSE	FALSE		1
5356	7	Q	256	K	Q256K	-0.0136626	0.0502976	2	FALSE	FALSE	TRUE	FALSE	ClinVar	1
5357	7	Q	256	R	Q256R	-0.0733983	0.0174653	2	FALSE	FALSE	TRUE	FALSE	ClinVar	1
5358	7	Q	256	H	Q256H	0.0463756	0.010382	2	FALSE	FALSE	FALSE	FALSE		1
5359	7	Q	256	D	Q256D	-0.0410536	0.0143335	2	FALSE	FALSE	FALSE	FALSE		2
5360	7	Q	256	E	Q256E	-0.001084	0.0114208	2	FALSE	FALSE	FALSE	FALSE		1
5361	7	Q	256	N	Q256N	0.00907182	0.0114304	2	FALSE	FALSE	FALSE	FALSE		2
5362	7	Q	256	Q	WT	0	0	2	FALSE	FALSE	FALSE	FALSE		0
5363	7	Q	256	C	Q256C	-0.07934	0.00358075	2	FALSE	FALSE	FALSE	FALSE		3
5364	7	Q	256	S	Q256S	-0.0362366	0.021091	2	FALSE	FALSE	FALSE	FALSE		2
5365	7	Q	256	T	Q256T	-0.0276852	0.0155209	2	FALSE	FALSE	FALSE	FALSE		2
5366	7	Q	256	G	Q256G	-0.0536713	0.0341349	2	FALSE	FALSE	FALSE	FALSE		2
5367	7	Q	256	P	Q256P	-0.0522207	0.0273947	2	FALSE	FALSE	FALSE	FALSE		1
5368	7	Q	256	A	Q256A	-0.0178977	0.0147533	2	FALSE	FALSE	FALSE	FALSE		2
5369	7	Q	256	M	Q256M	0.0126064	0.0184546	2	FALSE	FALSE	FALSE	FALSE		3
5370	7	Q	256	V	Q256V	-0.0491556	0.0436426	2	FALSE	FALSE	FALSE	FALSE		2
5371	7	Q	256	I	Q256I	0.0970826	0.0371078	2	FALSE	FALSE	FALSE	FALSE		2
5372	7	Q	256	L	Q256L	0.013778	0.0014457	2	FALSE	FALSE	FALSE	FALSE		1
5373	7	Q	256	F	Q256F	-0.0276271	0.0206121	2	FALSE	FALSE	FALSE	FALSE		3
5374	7	Q	256	Y	Q256Y	-0.1126	0.0774944	2	FALSE	FALSE	FALSE	FALSE		2
5375	7	Q	256	W	Q256W	0.0699262	0.02196	2	FALSE	FALSE	FALSE	FALSE		3
5376	7	Q	256	stop	Q256stop	-0.287688	0.0162776	2	FALSE	FALSE	FALSE	FALSE		1
5377	7	Q	257	K	Q257K	-0.0533819	0.01562	2	FALSE	FALSE	FALSE	FALSE		1
5378	7	Q	257	R	Q257R	-0.0299404	0.0491571	2	FALSE	FALSE	FALSE	TRUE	ClinVar	1
5379	7	Q	257	H	Q257H	-0.0489047	0.0211149	2	FALSE	FALSE	FALSE	FALSE		1
5380	7	Q	257	D	Q257D	-0.0307143	0.0370246	2	FALSE	FALSE	FALSE	FALSE		2
5381	7	Q	257	E	Q257E	-0.0129093	0.0475972	2	FALSE	FALSE	FALSE	FALSE		1
5382	7	Q	257	N	Q257N	0.0180898	0.00942538	2	FALSE	FALSE	FALSE	FALSE		2
5383	7	Q	257	Q	WT	0	0	2	FALSE	FALSE	FALSE	FALSE		0
5384	7	Q	257	C	Q257C	-0.0138962	0.0267293	2	FALSE	FALSE	FALSE	FALSE		3
5385	7	Q	257	S	Q257S	-0.0396044	0.0277658	2	FALSE	FALSE	FALSE	FALSE		2
5386	7	Q	257	T	Q257T	0.0166214	0.0413764	2	FALSE	FALSE	FALSE	FALSE		2
5387	7	Q	257	G	Q257G	0.0231171	0.00973685	2	FALSE	FALSE	FALSE	FALSE		2
5388	7	Q	257	P	Q257P	0.0466033	0.00350399	2	FALSE	FALSE	FALSE	FALSE		1
5389	7	Q	257	A	Q257A	-0.0110048	0.0416888	2	FALSE	FALSE	FALSE	FALSE		2
5390	7	Q	257	M	Q257M	-0.0756224	0.00521814	2	FALSE	FALSE	FALSE	FALSE		2
5391	7	Q	257	V	Q257V	0.0133314	8.42728e-05	2	FALSE	FALSE	FALSE	FALSE		2
5392	7	Q	257	I	Q257I	-0.0615627	0.00299588	2	FALSE	FALSE	FALSE	FALSE		3
5393	7	Q	257	L	Q257L	-0.0582975	0.0257118	2	FALSE	FALSE	FALSE	FALSE		1
5394	7	Q	257	F	Q257F	-0.04817	0.0926472	2	FALSE	FALSE	FALSE	FALSE		3
5395	7	Q	257	Y	Q257Y	0.0700128	0.0244155	2	FALSE	FALSE	FALSE	FALSE		2
5396	7	Q	257	W	Q257W	-0.00492826	0.0123955	2	FALSE	FALSE	FALSE	FALSE		2
5397	7	Q	257	stop	Q257stop	-0.336547	0.0278429	2	FALSE	FALSE	FALSE	FALSE		1
5398	7	E	258	K	E258K	-0.0485631	0.0246862	2	FALSE	TRUE	TRUE	FALSE	TCGA+ClinVar	1
5399	7	E	258	R	E258R	-0.0125849	0.000723882	2	FALSE	FALSE	FALSE	FALSE		2
5400	7	E	258	H	E258H	-0.0314381	0.00114612	2	FALSE	FALSE	FALSE	FALSE		2
5401	7	E	258	D	E258D	-0.0118204	0.00710581	2	FALSE	TRUE	TRUE	FALSE	COSMIC+ClinVar	1
5402	7	E	258	E	WT	0	0	2	FALSE	FALSE	FALSE	FALSE		0
5403	7	E	258	N	E258N	-0.0425245	0.0185883	2	FALSE	FALSE	FALSE	FALSE		2
5404	7	E	258	Q	E258Q	0.0194807	0.00687068	2	FALSE	FALSE	FALSE	FALSE		1
5405	7	E	258	C	E258C	-0.0725796	0.0264996	2	FALSE	FALSE	FALSE	FALSE		3
5406	7	E	258	S	E258S	-0.0845803	0.0236748	2	FALSE	FALSE	FALSE	FALSE		2
5407	7	E	258	T	E258T	-0.153298	0.059133	2	FALSE	FALSE	FALSE	FALSE		2
5408	7	E	258	G	E258G	-0.0310042	0.0256546	2	FALSE	FALSE	FALSE	FALSE		1
5409	7	E	258	P	E258P	-0.000365367	0.0335577	2	FALSE	FALSE	FALSE	FALSE		2
5410	7	E	258	A	E258A	0.0502333	0.0142609	2	FALSE	FALSE	FALSE	FALSE		1
5411	7	E	258	M	E258M	0.022863	0.0142869	2	FALSE	FALSE	FALSE	FALSE		2
5412	7	E	258	V	E258V	-0.0442467	0.0283682	2	FALSE	FALSE	FALSE	FALSE		1
5413	7	E	258	I	E258I	-0.111702	0.0691201	2	FALSE	FALSE	FALSE	FALSE		3
5414	7	E	258	L	E258L	-0.0510512	0.0282921	2	FALSE	FALSE	FALSE	FALSE		2
5415	7	E	258	F	E258F	-0.0192396	0.0359171	2	FALSE	FALSE	FALSE	FALSE		3
5416	7	E	258	Y	E258Y	-0.0146644	0.0114484	2	FALSE	FALSE	FALSE	FALSE		2
5417	7	E	258	W	E258W	-0.0679028	0.0384179	2	FALSE	FALSE	FALSE	FALSE		2
5418	7	E	258	stop	E258stop	-0.373452	0.0335577	2	FALSE	FALSE	FALSE	FALSE		1
5419	7	C	259	K	C259K	-0.0523673	0.00887152	2	FALSE	FALSE	FALSE	FALSE		3
5420	7	C	259	R	C259R	-0.0200011	0.0732583	2	FALSE	FALSE	FALSE	FALSE		1
5421	7	C	259	H	C259H	-0.0181644	0.0915506	2	FALSE	FALSE	FALSE	FALSE		2
5422	7	C	259	D	C259D	-0.0785851	8.42728e-05	2	FALSE	FALSE	FALSE	FALSE		2
5423	7	C	259	E	C259E	-0.0722932	0.0157152	2	FALSE	FALSE	FALSE	FALSE		3
5424	7	C	259	N	C259N	-0.0867631	0.0316092	2	FALSE	FALSE	FALSE	FALSE		2
5425	7	C	259	Q	C259Q	-0.08698	0.0761223	2	FALSE	FALSE	FALSE	FALSE		3
5426	7	C	259	C	WT	0	0	2	FALSE	FALSE	FALSE	FALSE		0
5427	7	C	259	S	C259S	-0.0925062	0.0523591	2	FALSE	FALSE	FALSE	FALSE		1
5428	7	C	259	T	C259T	-0.0140151	0.0270993	2	FALSE	FALSE	FALSE	FALSE		2
5429	7	C	259	G	C259G	0.0254978	0.0413764	2	FALSE	FALSE	FALSE	FALSE		1
5430	7	C	259	P	C259P	-0.117456	0.0493892	2	FALSE	FALSE	FALSE	FALSE		2
5431	7	C	259	A	C259A	0.0436669	0.0124708	2	FALSE	FALSE	FALSE	FALSE		2
5432	7	C	259	M	C259M	0.0289393	0.01416	2	FALSE	FALSE	FALSE	FALSE		3
5433	7	C	259	V	C259V	-0.0428896	0.0187464	2	FALSE	FALSE	FALSE	FALSE		2
5434	7	C	259	I	C259I	-0.0688844	0.0345779	2	FALSE	FALSE	FALSE	FALSE		2
5435	7	C	259	L	C259L	-0.0770705	0.0199678	2	FALSE	FALSE	FALSE	FALSE		2
5436	7	C	259	F	C259F	-0.0189374	0.0645458	2	FALSE	FALSE	FALSE	FALSE		1
5437	7	C	259	Y	C259Y	-0.0737645	0.0199943	2	FALSE	FALSE	FALSE	FALSE		1
5438	7	C	259	W	C259W	-0.0664796	0.00902814	2	FALSE	FALSE	FALSE	FALSE		1
5439	7	C	259	stop	C259stop	-0.274489	0.0128836	2	FALSE	FALSE	FALSE	FALSE		1
5440	7	K	260	K	WT	0	0	2	FALSE	FALSE	FALSE	FALSE		0
5441	7	K	260	R	K260R	-0.0439213	0.00915743	2	FALSE	FALSE	FALSE	FALSE		1
5442	7	K	260	H	K260H	0.00234984	0.00915743	2	FALSE	FALSE	FALSE	FALSE		2
5443	7	K	260	D	K260D	0.0175005	0.0177735	2	FALSE	FALSE	FALSE	FALSE		2
5444	7	K	260	E	K260E	0.0349634	0.0161476	2	FALSE	FALSE	FALSE	FALSE		1
5445	7	K	260	N	K260N	0.0688342	0.0395064	2	FALSE	FALSE	FALSE	FALSE		1
5446	7	K	260	Q	K260Q	0.000693707	0.090122	2	FALSE	FALSE	FALSE	FALSE		1
5447	7	K	260	C	K260C	-0.045139	0.00506571	2	FALSE	FALSE	FALSE	FALSE		3
5448	7	K	260	S	K260S	-0.0151065	0.0153961	2	FALSE	FALSE	FALSE	FALSE		2
5449	7	K	260	T	K260T	-0.0688019	0.0327199	2	FALSE	FALSE	FALSE	FALSE		1
5450	7	K	260	G	K260G	-0.0474829	0.0147396	2	FALSE	FALSE	FALSE	FALSE		2
5451	7	K	260	P	K260P	0.0875828	0.046508	2	FALSE	FALSE	FALSE	FALSE		2
5452	7	K	260	A	K260A	-0.00116075	0.0485179	2	FALSE	FALSE	FALSE	FALSE		2
5453	7	K	260	M	K260M	-0.0130102	0.0214003	2	FALSE	FALSE	FALSE	FALSE		2
5454	7	K	260	V	K260V	-0.0320585	0.0269769	2	FALSE	FALSE	FALSE	FALSE		2
5455	7	K	260	I	K260I	-0.124846	0.0130802	2	FALSE	FALSE	FALSE	FALSE		1
5456	7	K	260	L	K260L	-0.0276278	0.0308031	2	FALSE	FALSE	FALSE	FALSE		2
5457	7	K	260	F	K260F	-0.147898	0.0478592	2	FALSE	FALSE	FALSE	FALSE		3
5458	7	K	260	Y	K260Y	-0.0519652	0.0820127	2	FALSE	FALSE	FALSE	FALSE		2
5459	7	K	260	W	K260W	-0.103275	0.0294047	2	FALSE	FALSE	FALSE	FALSE		3
5460	7	K	260	stop	K260stop	-0.462776	0.0464613	2	FALSE	FALSE	FALSE	FALSE		1
5461	7	L	261	K	L261K	-0.00150398	0.0555987	2	FALSE	FALSE	FALSE	FALSE		3
5462	7	L	261	R	L261R	-0.0756458	0.0222509	2	FALSE	FALSE	FALSE	TRUE	ClinVar	1
5463	7	L	261	H	L261H	-0.0239455	0.00823553	2	FALSE	FALSE	TRUE	FALSE	ClinVar	1
5464	7	L	261	D	L261D	0.0187911	0.0401325	2	FALSE	FALSE	FALSE	FALSE		2
5465	7	L	261	E	L261E	-0.0763444	0.090122	2	FALSE	FALSE	FALSE	FALSE		3
5466	7	L	261	N	L261N	-0.132606	0.0179709	2	FALSE	FALSE	FALSE	FALSE		2
5467	7	L	261	Q	L261Q	-0.00868401	0.0780893	2	FALSE	FALSE	FALSE	FALSE		2
5468	7	L	261	C	L261C	0.0795511	0.00833526	2	FALSE	FALSE	FALSE	FALSE		2
5469	7	L	261	S	L261S	-0.0147591	0.0304088	2	FALSE	FALSE	FALSE	FALSE		2
5470	7	L	261	T	L261T	0.0212355	0.00228248	2	FALSE	FALSE	FALSE	FALSE		2
5471	7	L	261	G	L261G	0.0110302	0.0139139	2	FALSE	FALSE	FALSE	FALSE		2
5472	7	L	261	P	L261P	-0.0413061	0.0106342	2	FALSE	FALSE	FALSE	FALSE		1
5473	7	L	261	A	L261A	0.025204	0.0300171	2	FALSE	FALSE	FALSE	FALSE		2
5474	7	L	261	M	L261M	-0.0700789	0.0114484	2	FALSE	FALSE	FALSE	FALSE		2
5475	7	L	261	V	L261V	-0.098351	0.00621721	2	FALSE	FALSE	FALSE	FALSE		1
5476	7	L	261	I	L261I	0.0124167	0.0252368	2	FALSE	FALSE	FALSE	FALSE		1
5477	7	L	261	L	WT	0	0	2	FALSE	FALSE	FALSE	FALSE		0
5478	7	L	261	F	L261F	-0.0425245	0.0159415	2	FALSE	FALSE	TRUE	FALSE	ClinVar	1
5479	7	L	261	Y	L261Y	-0.0346432	0.0471263	2	FALSE	FALSE	FALSE	TRUE	ClinVar	2
5480	7	L	261	W	L261W	0.00420786	0.0105104	2	FALSE	FALSE	FALSE	FALSE		3
5481	7	L	261	stop	L261stop	-0.434468	0.0150659	2	FALSE	FALSE	FALSE	FALSE		3
5482	7	L	262	K	L262K	-0.0372801	0.00558196	2	FALSE	FALSE	FALSE	FALSE		3
5483	7	L	262	R	L262R	-0.0658443	0.063809	2	FALSE	FALSE	TRUE	FALSE	ClinVar	1
5484	7	L	262	H	L262H	-0.00375706	0.00332534	2	FALSE	FALSE	FALSE	FALSE		1
5485	7	L	262	D	L262D	-0.166631	0.0422039	2	FALSE	FALSE	FALSE	FALSE		2
5486	7	L	262	E	L262E	0.00899436	0.000671952	2	FALSE	FALSE	FALSE	FALSE		3
5487	7	L	262	N	L262N	-0.00731519	0.00271767	2	FALSE	FALSE	FALSE	FALSE		2
5488	7	L	262	Q	L262Q	-0.0168145	0.0170228	2	FALSE	FALSE	FALSE	FALSE		2
5489	7	L	262	C	L262C	0.0307195	0.00727736	2	FALSE	FALSE	FALSE	FALSE		2
5490	7	L	262	S	L262S	-0.0203019	0.000562962	2	FALSE	FALSE	FALSE	FALSE		2
5491	7	L	262	T	L262T	0.00836492	0.0172534	2	FALSE	FALSE	FALSE	FALSE		2
5492	7	L	262	G	L262G	0.0456438	0.0479302	2	FALSE	FALSE	FALSE	FALSE		2
5493	7	L	262	P	L262P	-0.060724	0.0113043	2	FALSE	FALSE	FALSE	FALSE		1
5494	7	L	262	A	L262A	-0.0241177	0.0112657	2	FALSE	FALSE	FALSE	FALSE		2
5495	7	L	262	M	L262M	8.17637e-09	8.42728e-05	2	FALSE	FALSE	FALSE	FALSE		2
5496	7	L	262	V	L262V	-0.0396276	0.0526708	2	FALSE	FALSE	FALSE	FALSE		1
5497	7	L	262	I	L262I	-0.0566666	0.0290813	2	FALSE	FALSE	FALSE	FALSE		1
5498	7	L	262	L	WT	0	0	2	FALSE	FALSE	FALSE	FALSE		0
5499	7	L	262	F	L262F	0.0519929	0.00659771	2	FALSE	TRUE	TRUE	FALSE	COSMIC+TCGA+ClinVar	1
5500	7	L	262	Y	L262Y	-0.00223823	0.0048431	2	FALSE	FALSE	FALSE	FALSE		2
5501	7	L	262	W	L262W	0.00534043	0.00248371	2	FALSE	FALSE	FALSE	FALSE		3
5502	7	L	262	stop	L262stop	-0.278242	0	1	FALSE	FALSE	FALSE	FALSE		3
5503	7	Y	263	K	Y263K	0.0327881	0.00197401	2	FALSE	FALSE	FALSE	FALSE		2
5504	7	Y	263	R	Y263R	0.0103677	0.0249282	2	FALSE	FALSE	FALSE	FALSE		2
5505	7	Y	263	H	Y263H	-0.015827	0.00541331	2	FALSE	FALSE	FALSE	FALSE		1
5506	7	Y	263	D	Y263D	0.0413643	0.0184075	2	FALSE	FALSE	FALSE	FALSE		1
5507	7	Y	263	E	Y263E	-0.0629828	0.033272	2	FALSE	FALSE	FALSE	FALSE		2
5508	7	Y	263	N	Y263N	-0.0298717	0.043252	2	FALSE	FALSE	FALSE	FALSE		1
5509	7	Y	263	Q	Y263Q	-0.0616829	0.0263419	2	FALSE	FALSE	FALSE	FALSE		2
5510	7	Y	263	C	Y263C	-0.000598604	0.0323133	2	FALSE	FALSE	FALSE	TRUE	ClinVar	1
5511	7	Y	263	S	Y263S	-0.0518375	0.0609511	2	FALSE	FALSE	FALSE	FALSE		1
5512	7	Y	263	T	Y263T	0.0133859	0.0539195	2	FALSE	FALSE	FALSE	FALSE		2
5513	7	Y	263	G	Y263G	0.00934621	0.00603296	2	FALSE	FALSE	FALSE	FALSE		2
5514	7	Y	263	P	Y263P	-0.0592403	0.0123275	2	FALSE	FALSE	FALSE	FALSE		2
5515	7	Y	263	A	Y263A	-0.0694665	0.00406874	2	FALSE	FALSE	FALSE	FALSE		2
5516	7	Y	263	M	Y263M	-0.0650863	0.00559648	2	FALSE	FALSE	FALSE	FALSE		3
5517	7	Y	263	V	Y263V	0.0269047	0.0390554	2	FALSE	FALSE	FALSE	FALSE		2
5518	7	Y	263	I	Y263I	-0.0203272	0.0352345	2	FALSE	FALSE	FALSE	FALSE		2
5519	7	Y	263	L	Y263L	-0.0925761	0.0646316	2	FALSE	FALSE	FALSE	FALSE		2
5520	7	Y	263	F	Y263F	-0.0332283	0.0564364	2	FALSE	FALSE	FALSE	FALSE		1
5521	7	Y	263	Y	WT	0	0	2	FALSE	FALSE	FALSE	FALSE		0
5522	7	Y	263	W	Y263W	0.0269035	0.0343254	2	FALSE	FALSE	FALSE	FALSE		2
5523	7	Y	263	stop	Y263stop	-0.289079	0.0418573	2	FALSE	FALSE	FALSE	FALSE		1
5524	7	S	264	K	S264K	-0.108104	0.0937523	2	FALSE	FALSE	FALSE	FALSE		2
5525	7	S	264	R	S264R	0.0114288	0.00248371	2	FALSE	FALSE	FALSE	FALSE		1
5526	7	S	264	H	S264H	-0.0715532	0.024315	2	FALSE	FALSE	FALSE	FALSE		2
5527	7	S	264	D	S264D	0.00799964	0.0409686	2	FALSE	FALSE	FALSE	FALSE		2
5528	7	S	264	E	S264E	-0.0244264	0.00463853	2	FALSE	FALSE	FALSE	FALSE		3
5529	7	S	264	N	S264N	-0.0221936	0.0236281	2	FALSE	FALSE	FALSE	FALSE		1
5530	7	S	264	Q	S264Q	0.00148248	0.0110539	2	FALSE	FALSE	FALSE	FALSE		3
5531	7	S	264	C	S264C	-0.0546384	0.0674051	2	FALSE	FALSE	FALSE	FALSE		1
5532	7	S	264	S	WT	0	0	2	FALSE	FALSE	FALSE	FALSE		0
5533	7	S	264	T	S264T	0.000659264	0.0316092	2	FALSE	FALSE	FALSE	FALSE		1
5534	7	S	264	G	S264G	-0.0124154	0.0163321	2	FALSE	FALSE	FALSE	FALSE		1
5535	7	S	264	P	S264P	-0.00734075	0.0278429	2	FALSE	FALSE	FALSE	FALSE		2
5536	7	S	264	A	S264A	-0.00367044	0.0152345	2	FALSE	FALSE	FALSE	FALSE		2
5537	7	S	264	M	S264M	-0.0577857	0.0729797	2	FALSE	FALSE	FALSE	FALSE		2
5538	7	S	264	V	S264V	-0.0213493	0.0159802	2	FALSE	FALSE	FALSE	FALSE		2
5539	7	S	264	I	S264I	0.026885	0.00558196	2	FALSE	FALSE	FALSE	FALSE		1
5540	7	S	264	L	S264L	0.0507668	0.0304572	2	FALSE	FALSE	FALSE	FALSE		2
5541	7	S	264	F	S264F	-0.061443	0.0241933	2	FALSE	FALSE	FALSE	FALSE		2
5542	7	S	264	Y	S264Y	-0.082412	0.0280726	2	FALSE	FALSE	FALSE	FALSE		2
5543	7	S	264	W	S264W	-0.0659857	0.00656676	2	FALSE	FALSE	FALSE	FALSE		2
5544	7	S	264	stop	S264stop	-0.477027	0	1	FALSE	FALSE	FALSE	FALSE		2
5545	7	R	265	K	R265K	-0.0381705	8.42728e-05	2	FALSE	FALSE	FALSE	FALSE		2
5546	7	R	265	R	WT	0	0	2	FALSE	FALSE	FALSE	FALSE		0
5547	7	R	265	H	R265H	-0.055827	0.00606902	2	FALSE	FALSE	FALSE	FALSE		2
5548	7	R	265	D	R265D	0.0134055	0.00558196	2	FALSE	FALSE	FALSE	FALSE		3
5549	7	R	265	E	R265E	0.00866771	0.000683033	2	FALSE	FALSE	FALSE	FALSE		2
5550	7	R	265	N	R265N	0.0230892	0.0406833	2	FALSE	FALSE	FALSE	FALSE		3
5551	7	R	265	Q	R265Q	-0.0705926	0.0105104	2	FALSE	TRUE	TRUE	FALSE	COSMIC+TCGA+ClinVar	1
5552	7	R	265	C	R265C	-0.0404737	0.0220517	2	FALSE	FALSE	FALSE	FALSE		2
5553	7	R	265	S	R265S	-0.0755084	0.0349347	2	FALSE	FALSE	FALSE	FALSE		2
5554	7	R	265	T	R265T	0.0277541	0.0168664	2	FALSE	FALSE	FALSE	FALSE		2
5555	7	R	265	G	R265G	0.027732	0.028005	2	FALSE	FALSE	FALSE	FALSE	ClinVar	1
5556	7	R	265	P	R265P	-0.125476	0.0351194	2	FALSE	FALSE	FALSE	FALSE		1
5557	7	R	265	A	R265A	0.0376608	0.00175597	2	FALSE	FALSE	FALSE	FALSE		2
5558	7	R	265	M	R265M	-0.00451056	0.0418573	2	FALSE	FALSE	FALSE	FALSE		3
5559	7	R	265	V	R265V	-0.0347538	0.0526708	2	FALSE	FALSE	FALSE	FALSE		2
5560	7	R	265	I	R265I	0.0151569	0.0261205	2	FALSE	FALSE	FALSE	FALSE		2
5561	7	R	265	L	R265L	0.0225636	0.0426484	2	FALSE	FALSE	FALSE	FALSE	ClinVar	1
5562	7	R	265	F	R265F	0.0601644	0.0415112	2	FALSE	FALSE	FALSE	FALSE		3
5563	7	R	265	Y	R265Y	0.0129779	0.0201301	2	FALSE	FALSE	FALSE	FALSE		3
5564	7	R	265	W	R265W	0.0150259	0.0641681	2	FALSE	FALSE	FALSE	FALSE		2
5565	7	R	265	stop	R265stop	-0.459764	0.0168458	2	FALSE	FALSE	FALSE	FALSE		1
5566	7	K	266	K	WT	0	0	2	FALSE	FALSE	FALSE	FALSE		0
5567	7	K	266	R	K266R	-0.0449811	0.0297672	2	FALSE	FALSE	FALSE	FALSE		1
5568	7	K	266	H	K266H	0.0647645	0.0401542	2	FALSE	FALSE	FALSE	FALSE		2
5569	7	K	266	D	K266D	0.0375114	0.0156014	2	FALSE	FALSE	FALSE	FALSE		2
5570	7	K	266	E	K266E	-0.0149466	0.0284937	2	FALSE	FALSE	FALSE	FALSE		1
5571	7	K	266	N	K266N	0.055446	0.0317721	2	FALSE	FALSE	FALSE	FALSE		1
5572	7	K	266	Q	K266Q	0.0135893	0.0190055	2	FALSE	FALSE	FALSE	FALSE		1
5573	7	K	266	C	K266C	0.00694892	0.00687068	2	FALSE	FALSE	FALSE	FALSE		3
5574	7	K	266	S	K266S	0.0268841	0.0201968	2	FALSE	FALSE	FALSE	FALSE		2
5575	7	K	266	T	K266T	0.0154465	0.0139301	2	FALSE	FALSE	FALSE	FALSE		1
5576	7	K	266	G	K266G	-0.0359192	0.0188887	2	FALSE	FALSE	FALSE	FALSE		2
5577	7	K	266	P	K266P	-0.174747	0.125206	2	FALSE	FALSE	FALSE	FALSE		2
5578	7	K	266	A	K266A	0.0130393	0.020092	2	FALSE	FALSE	FALSE	FALSE		2
5579	7	K	266	M	K266M	-0.00676115	0.091874	2	FALSE	FALSE	FALSE	FALSE		2
5580	7	K	266	V	K266V	-0.0173215	0.0110183	2	FALSE	FALSE	FALSE	FALSE		2
5581	7	K	266	I	K266I	-0.036134	0.0276374	2	FALSE	FALSE	FALSE	FALSE		1
5582	7	K	266	L	K266L	-0.0765555	0.0105104	2	FALSE	FALSE	FALSE	FALSE		2
5583	7	K	266	F	K266F	-0.0325518	0.00173287	2	FALSE	FALSE	FALSE	FALSE		3
5584	7	K	266	Y	K266Y	0.0490673	0.0209047	2	FALSE	FALSE	FALSE	FALSE		2
5585	7	K	266	W	K266W	-0.0363219	0.074282	2	FALSE	FALSE	FALSE	FALSE		3
5586	7	K	266	stop	K266stop	-0.373871	0	1	FALSE	FALSE	FALSE	FALSE		1
5587	7	E	267	K	E267K	-0.0985211	0.00164599	2	FALSE	FALSE	FALSE	FALSE		1
5588	7	E	267	R	E267R	-0.0603742	0.00894866	2	FALSE	FALSE	FALSE	FALSE		2
5589	7	E	267	H	E267H	-0.0580643	0.0606736	2	FALSE	FALSE	FALSE	FALSE		2
5590	7	E	267	D	E267D	0.0110514	0.0681541	2	FALSE	FALSE	FALSE	FALSE		1
5591	7	E	267	E	WT	0	0	2	FALSE	FALSE	FALSE	FALSE		0
5592	7	E	267	N	E267N	-0.00730272	0.0524958	2	FALSE	FALSE	FALSE	FALSE		2
5593	7	E	267	Q	E267Q	-0.0085205	0.00329538	2	FALSE	FALSE	FALSE	FALSE		1
5594	7	E	267	C	E267C	0.00428688	0.0115088	2	FALSE	FALSE	FALSE	FALSE		3
5595	7	E	267	S	E267S	0.0234681	0.0378798	2	FALSE	FALSE	FALSE	FALSE		2
5596	7	E	267	T	E267T	-0.0237961	0.0685023	2	FALSE	FALSE	FALSE	FALSE		2
5597	7	E	267	G	E267G	-0.0436796	0.0187056	2	FALSE	FALSE	FALSE	FALSE		1
5598	7	E	267	P	E267P	-0.332761	0.00762861	2	FALSE	FALSE	FALSE	FALSE		2
5599	7	E	267	A	E267A	-0.044024	0.0184075	2	FALSE	FALSE	FALSE	FALSE		1
5600	7	E	267	M	E267M	-0.0606314	0.0608823	2	FALSE	FALSE	FALSE	FALSE		2
5601	7	E	267	V	E267V	0.0550834	0.0538892	2	FALSE	FALSE	FALSE	FALSE		1
5602	7	E	267	I	E267I	-0.0194661	0.0328244	2	FALSE	FALSE	FALSE	FALSE		3
5603	7	E	267	L	E267L	-0.0570455	0.0133123	2	FALSE	FALSE	FALSE	FALSE		2
5604	7	E	267	F	E267F	0.0636041	0.0450508	2	FALSE	FALSE	FALSE	FALSE		3
5605	7	E	267	Y	E267Y	-0.0460381	0.0274021	2	FALSE	FALSE	FALSE	FALSE		2
5606	7	E	267	W	E267W	0.0341246	0.0193938	2	FALSE	FALSE	FALSE	FALSE		2
5607	7	E	267	stop	E267stop	-0.374012	0.0705803	2	FALSE	FALSE	FALSE	FALSE		1
5608	7	G	268	K	G268K	-0.397116	0.0309897	2	FALSE	FALSE	FALSE	FALSE		3
5609	7	G	268	R	G268R	-0.447511	0.0522834	2	FALSE	FALSE	FALSE	FALSE		1
5610	7	G	268	H	G268H	-0.335999	0.0175536	2	FALSE	FALSE	FALSE	FALSE		2
5611	7	G	268	D	G268D	-0.222613	0.0395064	2	FALSE	FALSE	FALSE	FALSE		1
5612	7	G	268	E	G268E	-0.357699	0.022963	2	FALSE	FALSE	FALSE	FALSE		2
5613	7	G	268	N	G268N	-0.299321	0.0395064	2	FALSE	FALSE	FALSE	FALSE		2
5614	7	G	268	Q	G268Q	-0.415236	0.106856	2	FALSE	FALSE	FALSE	FALSE		3
5615	7	G	268	C	G268C	-0.118867	0.0189786	2	FALSE	FALSE	TRUE	FALSE	ClinVar	1
5616	7	G	268	S	G268S	0.0121834	0.0139988	2	FALSE	TRUE	TRUE	FALSE	COSMIC+ClinVar	1
5617	7	G	268	T	G268T	-0.26356	0.00828321	2	FALSE	FALSE	FALSE	FALSE		2
5618	7	G	268	G	WT	0	0	2	FALSE	FALSE	FALSE	FALSE		0
5619	7	G	268	P	G268P	-0.204621	0.0345142	2	FALSE	FALSE	FALSE	FALSE		2
5620	7	G	268	A	G268A	-0.015401	0.0113043	2	FALSE	FALSE	FALSE	FALSE		1
5621	7	G	268	M	G268M	-0.37692	0.017058	2	FALSE	FALSE	FALSE	FALSE		3
5622	7	G	268	V	G268V	-0.262263	0.0118549	2	FALSE	FALSE	FALSE	FALSE		1
5623	7	G	268	I	G268I	-0.261533	0.0345249	2	FALSE	FALSE	FALSE	FALSE		2
5624	7	G	268	L	G268L	-0.32981	0.0398046	2	FALSE	FALSE	FALSE	FALSE		2
5625	7	G	268	F	G268F	-0.222985	0.0223993	2	FALSE	FALSE	FALSE	FALSE		2
5626	7	G	268	Y	G268Y	-0.323582	0.0820117	2	FALSE	FALSE	FALSE	FALSE		2
5627	7	G	268	W	G268W	-0.397608	0.0530825	2	FALSE	FALSE	FALSE	FALSE		2
5628	7	G	268	stop	G268stop	-0.587914	0.0625536	2	FALSE	FALSE	FALSE	FALSE		2
5629	7	Q	269	K	Q269K	-0.0364999	0.0177735	2	FALSE	FALSE	FALSE	FALSE		1
5630	7	Q	269	R	Q269R	-0.0525746	0.0201053	2	FALSE	FALSE	FALSE	TRUE	ClinVar	1
5631	7	Q	269	H	Q269H	-0.0329	0.0132238	2	FALSE	FALSE	FALSE	FALSE		1
5632	7	Q	269	D	Q269D	0.00398779	0.00529904	2	FALSE	FALSE	FALSE	FALSE		2
5633	7	Q	269	E	Q269E	0.00969271	0.00606902	2	FALSE	FALSE	FALSE	FALSE		1
5634	7	Q	269	N	Q269N	-0.0229968	0.0344679	2	FALSE	FALSE	FALSE	FALSE		2
5635	7	Q	269	Q	WT	0	0	2	FALSE	FALSE	FALSE	FALSE		0
5636	7	Q	269	C	Q269C	-0.0116245	0.0239892	2	FALSE	FALSE	FALSE	FALSE		3
5637	7	Q	269	S	Q269S	0.0985764	0.0665548	2	FALSE	FALSE	FALSE	FALSE		2
5638	7	Q	269	T	Q269T	0.0207399	0.00114612	2	FALSE	FALSE	FALSE	FALSE		2
5639	7	Q	269	G	Q269G	-0.0260909	0.0263419	2	FALSE	FALSE	FALSE	FALSE		2
5640	7	Q	269	P	Q269P	-0.180662	0.0682935	2	FALSE	FALSE	FALSE	FALSE		1
5641	7	Q	269	A	Q269A	-0.0354396	0.0223675	2	FALSE	FALSE	FALSE	FALSE		2
5642	7	Q	269	M	Q269M	0.0115781	0.0243504	2	FALSE	FALSE	FALSE	FALSE		3
5643	7	Q	269	V	Q269V	0.0375402	0.00811094	2	FALSE	FALSE	FALSE	FALSE		2
5644	7	Q	269	I	Q269I	0.05268	0.00887152	2	FALSE	FALSE	FALSE	FALSE		2
5645	7	Q	269	L	Q269L	-0.0162668	0.000556846	2	FALSE	FALSE	FALSE	FALSE		1
5646	7	Q	269	F	Q269F	0.0157186	0.0509378	2	FALSE	FALSE	FALSE	FALSE		3
5647	7	Q	269	Y	Q269Y	0.086742	0.0290073	2	FALSE	FALSE	FALSE	FALSE		2
5648	7	Q	269	W	Q269W	-0.0455195	0.00589736	2	FALSE	FALSE	FALSE	FALSE		3
5649	7	Q	269	stop	Q269stop	-0.14379	0.0271796	2	FALSE	FALSE	FALSE	FALSE		1
5650	7	R	270	K	R270K	-0.0192631	0.0460729	2	FALSE	FALSE	FALSE	FALSE		1
5651	7	R	270	R	WT	0	0	2	FALSE	FALSE	FALSE	FALSE		0
5652	7	R	270	H	R270H	0.0205793	0.0362893	2	FALSE	FALSE	FALSE	FALSE		3
5653	7	R	270	D	R270D	-0.0349194	0.00781286	2	FALSE	FALSE	FALSE	FALSE		3
5654	7	R	270	E	R270E	-0.0663556	0.0100594	2	FALSE	FALSE	FALSE	FALSE		2
5655	7	R	270	N	R270N	-0.0106104	0.0246951	2	FALSE	FALSE	FALSE	FALSE		2
5656	7	R	270	Q	R270Q	-0.0419883	0.0151144	2	FALSE	FALSE	FALSE	FALSE		2
5657	7	R	270	C	R270C	-0.0523802	0.0313305	2	FALSE	FALSE	FALSE	FALSE		2
5658	7	R	270	S	R270S	-0.0144424	0.0302646	2	FALSE	FALSE	FALSE	FALSE		1
5659	7	R	270	T	R270T	-0.014064	0.0195433	2	FALSE	FALSE	FALSE	FALSE		1
5660	7	R	270	G	R270G	-0.0658581	0.00188087	2	FALSE	FALSE	FALSE	FALSE		1
5661	7	R	270	P	R270P	-0.323543	0.0331323	2	FALSE	FALSE	FALSE	FALSE		2
5662	7	R	270	A	R270A	-0.0334666	0.0202772	2	FALSE	FALSE	FALSE	FALSE		2
5663	7	R	270	M	R270M	-0.0395979	0.0586085	2	FALSE	FALSE	FALSE	FALSE		1
5664	7	R	270	V	R270V	-0.0311686	0.018947	2	FALSE	FALSE	FALSE	FALSE		2
5665	7	R	270	I	R270I	-0.0576644	0.0408764	2	FALSE	FALSE	FALSE	FALSE		2
5666	7	R	270	L	R270L	-0.110887	0.0015183	2	FALSE	FALSE	FALSE	FALSE		2
5667	7	R	270	F	R270F	-0.0706424	0.0528507	2	FALSE	FALSE	FALSE	FALSE		3
5668	7	R	270	Y	R270Y	-0.0538639	0.036228	2	FALSE	FALSE	FALSE	FALSE		3
5669	7	R	270	W	R270W	-0.137833	0.0295372	2	FALSE	FALSE	FALSE	FALSE		1
5670	7	R	270	stop	R270stop	-0.414032	0.0562182	2	FALSE	FALSE	FALSE	FALSE		2
5671	7	Q	271	K	Q271K	-0.0558161	0.00176109	2	FALSE	FALSE	FALSE	FALSE		1
5672	7	Q	271	R	Q271R	-0.00676009	0.0113784	2	FALSE	FALSE	FALSE	FALSE		1
5673	7	Q	271	H	Q271H	0.0446927	0.0107847	2	FALSE	FALSE	FALSE	FALSE		1
5674	7	Q	271	D	Q271D	0.005363	0.0246039	2	FALSE	FALSE	FALSE	FALSE		2
5675	7	Q	271	E	Q271E	-0.0385048	0.0467951	2	FALSE	TRUE	FALSE	FALSE	COSMIC	1
5676	7	Q	271	N	Q271N	-3.11748e-05	0.0169929	2	FALSE	FALSE	FALSE	FALSE		2
5677	7	Q	271	Q	WT	0	0	2	FALSE	FALSE	FALSE	FALSE		0
5678	7	Q	271	C	Q271C	0.0195483	0.0202934	2	FALSE	FALSE	FALSE	FALSE		3
5679	7	Q	271	S	Q271S	0.0174469	0.0690171	2	FALSE	FALSE	FALSE	FALSE		2
5680	7	Q	271	T	Q271T	0.119867	0.00126123	2	FALSE	FALSE	FALSE	FALSE		2
5681	7	Q	271	G	Q271G	-0.0175566	0.0095388	2	FALSE	FALSE	FALSE	FALSE		2
5682	7	Q	271	P	Q271P	-0.055289	0.00538081	2	FALSE	FALSE	FALSE	FALSE		1
5683	7	Q	271	A	Q271A	0.00609537	0.000265683	2	FALSE	FALSE	FALSE	FALSE		2
5684	7	Q	271	M	Q271M	-0.0309036	0.0607825	2	FALSE	FALSE	FALSE	FALSE		3
5685	7	Q	271	V	Q271V	0.00943279	0.0498486	2	FALSE	FALSE	FALSE	FALSE		2
5686	7	Q	271	I	Q271I	0.0720436	0.00448742	2	FALSE	FALSE	FALSE	FALSE		2
5687	7	Q	271	L	Q271L	0.00503583	0.00354027	2	FALSE	FALSE	FALSE	FALSE		1
5688	7	Q	271	F	Q271F	0.116465	0.0212862	2	FALSE	FALSE	FALSE	FALSE		3
5689	7	Q	271	Y	Q271Y	0.00435187	0.057942	2	FALSE	FALSE	FALSE	FALSE		2
5690	7	Q	271	W	Q271W	0.00256528	0.0171721	2	FALSE	FALSE	FALSE	FALSE		3
5691	7	Q	271	stop	Q271stop	-0.228523	0.0576263	2	FALSE	FALSE	FALSE	FALSE		1
5692	7	E	272	K	E272K	-0.0475403	0.0367044	2	FALSE	FALSE	FALSE	FALSE		1
5693	7	E	272	R	E272R	0.0526018	0.0287365	2	FALSE	FALSE	FALSE	FALSE		2
5694	7	E	272	H	E272H	-0.0365758	0.0292131	2	FALSE	FALSE	FALSE	FALSE		2
5695	7	E	272	D	E272D	-0.00808173	0.0333891	2	FALSE	FALSE	FALSE	FALSE		1
5696	7	E	272	E	WT	0	0	2	FALSE	FALSE	FALSE	FALSE		0
5697	7	E	272	N	E272N	-0.00549101	0.00642598	2	FALSE	FALSE	FALSE	FALSE		2
5698	7	E	272	Q	E272Q	-0.0373743	0.0226648	2	FALSE	FALSE	FALSE	FALSE		1
5699	7	E	272	C	E272C	0.0182489	0.010875	2	FALSE	FALSE	FALSE	FALSE		3
5700	7	E	272	S	E272S	-0.00962739	0.0395064	2	FALSE	FALSE	FALSE	FALSE		2
5701	7	E	272	T	E272T	0.0224982	0.00290441	2	FALSE	FALSE	FALSE	FALSE		2
5702	7	E	272	G	E272G	-0.063746	0.0428049	2	FALSE	FALSE	FALSE	FALSE		1
5703	7	E	272	P	E272P	-0.038391	0.0131357	2	FALSE	FALSE	FALSE	FALSE		2
5704	7	E	272	A	E272A	0.0212813	0.0199678	2	FALSE	FALSE	FALSE	FALSE		1
5705	7	E	272	M	E272M	0.0012287	0.0508131	2	FALSE	FALSE	FALSE	FALSE		3
5706	7	E	272	V	E272V	-0.0521451	0.0117477	2	FALSE	FALSE	FALSE	FALSE		1
5707	7	E	272	I	E272I	-0.0926542	0.0862172	2	FALSE	FALSE	FALSE	FALSE		2
5708	7	E	272	L	E272L	-0.0595793	0.0438693	2	FALSE	FALSE	FALSE	FALSE		2
5709	7	E	272	F	E272F	-0.109664	0.0168458	2	FALSE	FALSE	FALSE	FALSE		3
5710	7	E	272	Y	E272Y	0.0465725	0.00718493	2	FALSE	FALSE	FALSE	FALSE		2
5711	7	E	272	W	E272W	0.0163692	0.0160569	2	FALSE	FALSE	FALSE	FALSE		3
5712	7	E	272	stop	E272stop	-0.333001	0.0471263	2	FALSE	FALSE	FALSE	FALSE		1
5713	7	N	273	K	N273K	-0.280564	0.0469937	2	FALSE	FALSE	FALSE	FALSE		1
5714	7	N	273	R	N273R	-0.246995	0.0105104	2	FALSE	FALSE	FALSE	FALSE		2
5715	7	N	273	H	N273H	-0.0258725	0.00895376	2	FALSE	FALSE	FALSE	FALSE		1
5716	7	N	273	D	N273D	-0.218024	0.0160689	2	FALSE	FALSE	FALSE	FALSE		1
5717	7	N	273	E	N273E	-0.316092	0.0338658	2	FALSE	FALSE	FALSE	FALSE		2
5718	7	N	273	N	WT	0	0	2	FALSE	FALSE	FALSE	FALSE		0
5719	7	N	273	Q	N273Q	-0.13272	0.00874733	2	FALSE	FALSE	FALSE	FALSE		2
5720	7	N	273	C	N273C	0.00770678	0.0182771	2	FALSE	FALSE	FALSE	FALSE		2
5721	7	N	273	S	N273S	-0.0948934	0.0395064	2	FALSE	FALSE	FALSE	FALSE		1
5722	7	N	273	T	N273T	-0.10215	0.0140986	2	FALSE	FALSE	FALSE	FALSE		1
5723	7	N	273	G	N273G	-0.275029	0.067265	2	FALSE	FALSE	FALSE	FALSE		2
5724	7	N	273	P	N273P	-0.398976	0.0160081	2	FALSE	FALSE	FALSE	FALSE		2
5725	7	N	273	A	N273A	-0.136442	0.0522086	2	FALSE	FALSE	FALSE	FALSE		2
5726	7	N	273	M	N273M	-0.1999	0.00994562	2	FALSE	FALSE	FALSE	FALSE		2
5727	7	N	273	V	N273V	0.0131448	0.0290233	2	FALSE	FALSE	FALSE	FALSE		2
5728	7	N	273	I	N273I	-0.101603	0.0560279	2	FALSE	FALSE	FALSE	FALSE		1
5729	7	N	273	L	N273L	-0.118623	0.00289039	2	FALSE	FALSE	FALSE	FALSE		2
5730	7	N	273	F	N273F	-0.16015	0.0099563	2	FALSE	FALSE	FALSE	FALSE		2
5731	7	N	273	Y	N273Y	-0.0600975	0.0259302	2	FALSE	FALSE	FALSE	FALSE		1
5732	7	N	273	W	N273W	-0.0916427	0.0422726	2	FALSE	FALSE	FALSE	FALSE		3
5733	7	N	273	stop	N273stop	-0.307358	0.0133123	2	FALSE	FALSE	FALSE	FALSE		2
5734	7	K	274	K	WT	0	0	2	FALSE	FALSE	FALSE	FALSE		0
5735	7	K	274	R	K274R	0.0192497	0.0307191	2	FALSE	FALSE	FALSE	FALSE		1
5736	7	K	274	H	K274H	0.0386401	0.0222786	2	FALSE	FALSE	FALSE	FALSE		2
5737	7	K	274	D	K274D	0.130516	0.0188003	2	FALSE	FALSE	FALSE	FALSE		2
5738	7	K	274	E	K274E	0.0268402	0.0224503	2	FALSE	FALSE	FALSE	FALSE		1
5739	7	K	274	N	K274N	0.0696419	0.0171332	2	FALSE	FALSE	FALSE	FALSE		1
5740	7	K	274	Q	K274Q	0.103368	0.00850047	2	FALSE	FALSE	FALSE	FALSE		1
5741	7	K	274	C	K274C	0.010209	0.01967	2	FALSE	FALSE	FALSE	FALSE		3
5742	7	K	274	S	K274S	0.0239479	0.00299588	2	FALSE	FALSE	FALSE	FALSE		2
5743	7	K	274	T	K274T	0.00560898	0.0178306	2	FALSE	FALSE	FALSE	FALSE		1
5744	7	K	274	G	K274G	0.0568706	0.0167928	2	FALSE	FALSE	FALSE	FALSE		2
5745	7	K	274	P	K274P	-0.181824	0.051536	2	FALSE	FALSE	FALSE	FALSE		2
5746	7	K	274	A	K274A	0.0392975	0.0290336	2	FALSE	FALSE	FALSE	FALSE		2
5747	7	K	274	M	K274M	0.065522	0.0185493	2	FALSE	FALSE	FALSE	FALSE		2
5748	7	K	274	V	K274V	0.077918	0.00323102	2	FALSE	FALSE	FALSE	FALSE		2
5749	7	K	274	I	K274I	0.103732	0.0728145	2	FALSE	FALSE	FALSE	FALSE		1
5750	7	K	274	L	K274L	0.00277486	0.00200226	2	FALSE	FALSE	FALSE	FALSE		2
5751	7	K	274	F	K274F	0.0593351	0.0921144	2	FALSE	FALSE	FALSE	FALSE		3
5752	7	K	274	Y	K274Y	0.0908846	0.0417109	2	FALSE	FALSE	FALSE	FALSE		2
5753	7	K	274	W	K274W	0.000585915	0.00894866	2	FALSE	FALSE	FALSE	FALSE		3
5754	7	K	274	stop	K274stop	-0.464849	0.00198077	2	FALSE	FALSE	FALSE	FALSE		1
5755	7	N	275	K	N275K	-0.0713405	0.0303246	2	FALSE	FALSE	FALSE	FALSE		1
5756	7	N	275	R	N275R	0.0280503	0.0368956	2	FALSE	FALSE	FALSE	FALSE		2
5757	7	N	275	H	N275H	0.0352608	0.0238186	2	FALSE	FALSE	FALSE	FALSE		1
5758	7	N	275	D	N275D	-0.0162928	0.0096549	2	FALSE	FALSE	FALSE	FALSE		1
5759	7	N	275	E	N275E	0.0563071	0.000464772	2	FALSE	FALSE	FALSE	FALSE		2
5760	7	N	275	N	WT	0	0	2	FALSE	FALSE	FALSE	FALSE		0
5761	7	N	275	Q	N275Q	0.0234549	0.0311582	2	FALSE	FALSE	FALSE	FALSE		2
5762	7	N	275	C	N275C	0.0325703	0.0395064	2	FALSE	FALSE	FALSE	FALSE		2
5763	7	N	275	S	N275S	-0.0210298	0.0143423	2	FALSE	FALSE	FALSE	FALSE		1
5764	7	N	275	T	N275T	0.0223127	0.0167287	2	FALSE	FALSE	FALSE	FALSE	ClinVar	1
5765	7	N	275	G	N275G	0.0343114	0.0441995	2	FALSE	FALSE	FALSE	FALSE		2
5766	7	N	275	P	N275P	0.0195178	0.00644696	2	FALSE	FALSE	FALSE	FALSE		2
5767	7	N	275	A	N275A	0.0377098	0.00872809	2	FALSE	FALSE	FALSE	FALSE		2
5768	7	N	275	M	N275M	-0.0353825	0.00894866	2	FALSE	FALSE	FALSE	FALSE		2
5769	7	N	275	V	N275V	-0.0396389	0.0213642	2	FALSE	FALSE	FALSE	FALSE		2
5770	7	N	275	I	N275I	-0.00322379	0.0242146	2	FALSE	FALSE	FALSE	FALSE		1
5771	7	N	275	L	N275L	0.0108684	0.00749074	2	FALSE	FALSE	FALSE	FALSE		2
5772	7	N	275	F	N275F	0.0205063	0.0128836	2	FALSE	FALSE	FALSE	FALSE		2
5773	7	N	275	Y	N275Y	0.00102838	0.0412505	2	FALSE	FALSE	FALSE	FALSE		1
5774	7	N	275	W	N275W	-0.00744038	0.0369365	2	FALSE	FALSE	FALSE	FALSE		3
5775	7	N	275	stop	N275stop	-0.354933	0.00198077	2	FALSE	FALSE	FALSE	FALSE		2
5776	7	K	276	K	WT	0	0	2	FALSE	FALSE	FALSE	FALSE		0
5777	7	K	276	R	K276R	0.00825065	0.0303246	2	FALSE	FALSE	FALSE	TRUE	ClinVar	1
5778	7	K	276	H	K276H	-0.0996955	0.0244453	2	FALSE	FALSE	FALSE	FALSE		2
5779	7	K	276	D	K276D	-0.34938	0.0425015	2	FALSE	FALSE	FALSE	FALSE		2
5780	7	K	276	E	K276E	-0.336003	0.0385307	2	FALSE	FALSE	FALSE	FALSE		1
5781	7	K	276	N	K276N	-0.103352	0.0650826	2	FALSE	FALSE	FALSE	FALSE		1
5782	7	K	276	Q	K276Q	-0.126858	0.0384013	2	FALSE	FALSE	FALSE	FALSE		1
5783	7	K	276	C	K276C	-0.161832	0.0579981	2	FALSE	FALSE	FALSE	FALSE		3
5784	7	K	276	S	K276S	-0.0691696	0.0155025	2	FALSE	FALSE	FALSE	FALSE		2
5785	7	K	276	T	K276T	-0.280855	0.0483707	2	FALSE	FALSE	FALSE	FALSE		1
5786	7	K	276	G	K276G	-0.339014	0.00952694	2	FALSE	FALSE	FALSE	FALSE		2
5787	7	K	276	P	K276P	-0.502359	0.0438064	2	FALSE	FALSE	FALSE	FALSE		2
5788	7	K	276	A	K276A	-0.156655	0.0219692	2	FALSE	FALSE	FALSE	FALSE		2
5789	7	K	276	M	K276M	-0.108806	0.000753448	2	FALSE	FALSE	FALSE	FALSE		2
5790	7	K	276	V	K276V	-0.364114	0.0074459	2	FALSE	FALSE	FALSE	FALSE		2
5791	7	K	276	I	K276I			0	FALSE	FALSE	FALSE	FALSE		1
5792	7	K	276	L	K276L	0.0339019	0.0214908	2	FALSE	FALSE	FALSE	FALSE		2
5793	7	K	276	F	K276F	-0.120859	0.0170134	2	FALSE	FALSE	FALSE	FALSE		3
5794	7	K	276	Y	K276Y			0	FALSE	FALSE	FALSE	FALSE		2
5795	7	K	276	W	K276W	-0.356064	0.0623851	2	FALSE	FALSE	FALSE	FALSE		3
5796	7	K	276	stop	K276stop	-0.312213	0	1	FALSE	FALSE	FALSE	FALSE		1
5797	7	N	277	K	N277K	-0.317884	0.0487481	2	FALSE	FALSE	FALSE	FALSE		1
5798	7	N	277	R	N277R	-0.42616	0.0703562	2	FALSE	FALSE	FALSE	FALSE		2
5799	7	N	277	H	N277H	-0.350465	0.0335567	2	FALSE	FALSE	FALSE	FALSE		1
5800	7	N	277	D	N277D	-0.244447	0.0304572	2	FALSE	FALSE	FALSE	FALSE		1
5801	7	N	277	E	N277E	-0.376747	0	1	FALSE	FALSE	FALSE	FALSE		2
5802	7	N	277	N	WT	0	0	2	FALSE	FALSE	FALSE	FALSE		0
5803	7	N	277	Q	N277Q	-0.20691	0.0156999	2	FALSE	FALSE	FALSE	FALSE		2
5804	7	N	277	C	N277C	-0.580791	0.114584	2	FALSE	FALSE	FALSE	FALSE		2
5805	7	N	277	S	N277S	-0.197791	0.0372792	2	FALSE	FALSE	FALSE	FALSE		1
5806	7	N	277	T	N277T	-0.329183	0.0367749	2	FALSE	FALSE	FALSE	FALSE		1
5807	7	N	277	G	N277G	-0.481383	0.0114484	2	FALSE	FALSE	FALSE	FALSE		2
5808	7	N	277	P	N277P	-0.504865	0.0773667	2	FALSE	FALSE	FALSE	FALSE		2
5809	7	N	277	A	N277A	-0.393983	0.0620455	2	FALSE	FALSE	FALSE	FALSE		2
5810	7	N	277	M	N277M	-0.461615	0	1	FALSE	FALSE	FALSE	FALSE		2
5811	7	N	277	V	N277V	-0.466589	0.00158703	2	FALSE	FALSE	FALSE	FALSE		2
5812	7	N	277	I	N277I	-0.474485	0.00687068	2	FALSE	FALSE	FALSE	FALSE		1
5813	7	N	277	L	N277L	-0.476816	0.067265	2	FALSE	FALSE	FALSE	FALSE		2
5814	7	N	277	F	N277F	-0.538142	0.0942968	2	FALSE	FALSE	FALSE	FALSE		2
5815	7	N	277	Y	N277Y	-0.333953	0.0347036	2	FALSE	FALSE	FALSE	FALSE		1
5816	7	N	277	W	N277W	-0.531553	0.00720449	2	FALSE	FALSE	FALSE	FALSE		3
5817	7	N	277	stop	N277stop	-0.433443	0.022963	2	FALSE	FALSE	FALSE	FALSE		2
5818	7	R	278	K	R278K	-0.218045	0.0580773	2	FALSE	TRUE	FALSE	FALSE	COSMIC	1
5819	7	R	278	R	WT	0	0	2	FALSE	FALSE	FALSE	FALSE		0
5820	7	R	278	H	R278H	-0.135803	0.0625536	2	FALSE	FALSE	FALSE	FALSE		3
5821	7	R	278	D	R278D	-0.411399	0	1	FALSE	FALSE	FALSE	FALSE		3
5822	7	R	278	E	R278E	-0.402538	0	1	FALSE	FALSE	FALSE	FALSE		2
5823	7	R	278	N	R278N			0	FALSE	FALSE	FALSE	FALSE		2
5824	7	R	278	Q	R278Q	-0.159473	0.0395064	2	FALSE	FALSE	FALSE	FALSE		2
5825	7	R	278	C	R278C	-0.304349	0.0260703	2	FALSE	FALSE	FALSE	FALSE		2
5826	7	R	278	S	R278S	-0.118511	0.0468494	2	FALSE	FALSE	FALSE	FALSE		1
5827	7	R	278	T	R278T	-0.204935	0	1	FALSE	FALSE	FALSE	FALSE		1
5828	7	R	278	G	R278G	-0.19323	0.00406874	2	FALSE	FALSE	FALSE	FALSE		1
5829	7	R	278	P	R278P	-0.408573	0.0178534	2	FALSE	FALSE	FALSE	FALSE		2
5830	7	R	278	A	R278A	-0.234276	0.00345096	2	FALSE	FALSE	FALSE	FALSE		2
5831	7	R	278	M	R278M	-0.131806	0.0105104	2	FALSE	FALSE	FALSE	FALSE		2
5832	7	R	278	V	R278V	-0.464848	0.0345142	2	FALSE	FALSE	FALSE	FALSE		2
5833	7	R	278	I	R278I	-0.161021	0	1	FALSE	FALSE	FALSE	FALSE		1
5834	7	R	278	L	R278L	-0.187758	0.0425015	2	FALSE	FALSE	FALSE	FALSE		2
5835	7	R	278	F	R278F	0.0203336	0	1	FALSE	FALSE	FALSE	FALSE		3
5836	7	R	278	Y	R278Y			0	FALSE	FALSE	FALSE	FALSE		3
5837	7	R	278	W	R278W	-0.177373	0.0260001	2	FALSE	FALSE	FALSE	FALSE		2
5838	7	R	278	stop	R278stop			0	FALSE	FALSE	FALSE	FALSE		1
5839	7	Y	279	K	Y279K			0	FALSE	FALSE	FALSE	FALSE		2
5840	7	Y	279	R	Y279R	-0.528618	0	1	FALSE	FALSE	FALSE	FALSE		2
5841	7	Y	279	H	Y279H	-0.285258	0.0526708	2	FALSE	FALSE	FALSE	FALSE		1
5842	7	Y	279	D	Y279D	-0.366127	0	1	FALSE	FALSE	FALSE	FALSE		1
5843	7	Y	279	E	Y279E			0	FALSE	FALSE	FALSE	FALSE		2
5844	7	Y	279	N	Y279N	-0.34071	0.0287365	2	FALSE	FALSE	FALSE	FALSE		1
5845	7	Y	279	Q	Y279Q	-0.496214	0.0302646	2	FALSE	FALSE	FALSE	FALSE		2
5846	7	Y	279	C	Y279C	-0.366175	0.0395064	2	FALSE	TRUE	TRUE	FALSE	COSMIC+TCGA+ClinVar	1
5847	7	Y	279	S	Y279S	-0.272253	0.0238021	2	FALSE	FALSE	TRUE	FALSE	ClinVar	1
5848	7	Y	279	T	Y279T	-0.414646	0.00720449	2	FALSE	FALSE	FALSE	FALSE		2
5849	7	Y	279	G	Y279G	-0.46289	0.0197521	2	FALSE	FALSE	FALSE	FALSE		2
5850	7	Y	279	P	Y279P	-0.617953	0.00915743	2	FALSE	FALSE	FALSE	FALSE		2
5851	7	Y	279	A	Y279A	-0.435931	0.0264374	2	FALSE	FALSE	FALSE	FALSE		2
5852	7	Y	279	M	Y279M	-0.456865	0.00720449	2	FALSE	FALSE	FALSE	FALSE		3
5853	7	Y	279	V	Y279V	-0.422974	0.0283682	2	FALSE	FALSE	FALSE	FALSE		2
5854	7	Y	279	I	Y279I	-0.446024	0.0248617	2	FALSE	FALSE	FALSE	FALSE		2
5855	7	Y	279	L	Y279L	-0.476832	0.0283682	2	FALSE	FALSE	FALSE	FALSE		2
5856	7	Y	279	F	Y279F	-0.0184166	0.024983	2	FALSE	FALSE	FALSE	FALSE		1
5857	7	Y	279	Y	WT	0	0	2	FALSE	FALSE	FALSE	FALSE		0
5858	7	Y	279	W	Y279W	-0.0240776	0.015354	2	FALSE	FALSE	FALSE	FALSE		2
5859	7	Y	279	stop	Y279stop	-0.245254	0.022963	2	FALSE	FALSE	FALSE	FALSE		1
5860	7	K	280	K	WT	0	0	2	FALSE	FALSE	FALSE	FALSE		0
5861	7	K	280	R	K280R	0.00706102	0.00265409	2	FALSE	FALSE	FALSE	FALSE		1
5862	7	K	280	H	K280H	0.0529731	0.00786563	2	FALSE	FALSE	FALSE	FALSE		2
5863	7	K	280	D	K280D	-0.0522192	0.0266027	2	FALSE	FALSE	FALSE	FALSE		2
5864	7	K	280	E	K280E	0.0157395	0.0192396	2	FALSE	FALSE	FALSE	FALSE		1
5865	7	K	280	N	K280N	0.043081	0.00876621	2	FALSE	FALSE	FALSE	FALSE		1
5866	7	K	280	Q	K280Q	-0.0102199	0.00440883	2	FALSE	FALSE	FALSE	FALSE		1
5867	7	K	280	C	K280C	-0.0611105	0.0231444	2	FALSE	FALSE	FALSE	FALSE		3
5868	7	K	280	S	K280S	0.0318952	0.0225772	2	FALSE	FALSE	FALSE	FALSE		2
5869	7	K	280	T	K280T	0.0905658	0.0252758	2	FALSE	FALSE	FALSE	FALSE		1
5870	7	K	280	G	K280G	-0.0114841	0.00992428	2	FALSE	FALSE	FALSE	FALSE		2
5871	7	K	280	P	K280P	-0.115358	0.0353437	2	FALSE	FALSE	FALSE	FALSE		2
5872	7	K	280	A	K280A	-0.0181585	0.0112225	2	FALSE	FALSE	FALSE	FALSE		2
5873	7	K	280	M	K280M	0.000852467	0.0223556	2	FALSE	FALSE	FALSE	FALSE		2
5874	7	K	280	V	K280V	0.0204378	0.0260001	2	FALSE	FALSE	FALSE	FALSE		2
5875	7	K	280	I	K280I	0.0160677	0.0450508	2	FALSE	FALSE	FALSE	FALSE		1
5876	7	K	280	L	K280L	0.0352146	0.00463651	2	FALSE	FALSE	FALSE	FALSE		2
5877	7	K	280	F	K280F	0.0927307	0.0674821	2	FALSE	FALSE	FALSE	FALSE		3
5878	7	K	280	Y	K280Y	0.0241374	0.0245247	2	FALSE	FALSE	FALSE	FALSE		2
5879	7	K	280	W	K280W	0.0596974	0.00443741	2	FALSE	FALSE	FALSE	FALSE		3
5880	7	K	280	stop	K280stop	-0.274902	0.0181304	2	FALSE	FALSE	FALSE	FALSE		1
5881	7	N	281	K	N281K	-0.312714	0.12019	2	FALSE	FALSE	FALSE	FALSE		1
5882	7	N	281	R	N281R	-0.250588	0.0194477	2	FALSE	FALSE	FALSE	FALSE		2
5883	7	N	281	H	N281H	-0.141783	0.0264996	2	FALSE	FALSE	FALSE	FALSE		1
5884	7	N	281	D	N281D	0.121215	0.0232938	2	FALSE	FALSE	FALSE	FALSE		1
5885	7	N	281	E	N281E	0.0298388	0.0367749	2	FALSE	FALSE	FALSE	FALSE		2
5886	7	N	281	N	WT	0	0	2	FALSE	FALSE	FALSE	FALSE		0
5887	7	N	281	Q	N281Q	-0.146578	0.0358972	2	FALSE	FALSE	FALSE	FALSE		2
5888	7	N	281	C	N281C	-0.0926944	0.030761	2	FALSE	FALSE	FALSE	FALSE		2
5889	7	N	281	S	N281S	-0.163884	0.0381618	2	FALSE	FALSE	FALSE	FALSE		1
5890	7	N	281	T	N281T	-0.153436	0.0256706	2	FALSE	FALSE	FALSE	FALSE		1
5891	7	N	281	G	N281G	-0.128449	0.00783502	2	FALSE	FALSE	FALSE	FALSE		2
5892	7	N	281	P	N281P	-0.210471	0.000696818	2	FALSE	FALSE	FALSE	FALSE		2
5893	7	N	281	A	N281A	-0.120577	0.0532981	2	FALSE	FALSE	FALSE	FALSE		2
5894	7	N	281	M	N281M	-0.186926	0.0169427	2	FALSE	FALSE	FALSE	FALSE		2
5895	7	N	281	V	N281V	-0.146103	0.0538358	2	FALSE	FALSE	FALSE	FALSE		2
5896	7	N	281	I	N281I	-0.201943	0.0238775	2	FALSE	FALSE	FALSE	FALSE		1
5897	7	N	281	L	N281L	-0.0711057	0.000821616	2	FALSE	FALSE	FALSE	FALSE		2
5898	7	N	281	F	N281F	-0.122137	0.0441104	2	FALSE	FALSE	FALSE	FALSE		2
5899	7	N	281	Y	N281Y	-0.116901	0.00950739	2	FALSE	FALSE	FALSE	FALSE		1
5900	7	N	281	W	N281W	-0.192866	0.00299904	2	FALSE	FALSE	FALSE	FALSE		3
5901	7	N	281	stop	N281stop	-0.521254	0.049608	2	FALSE	FALSE	FALSE	FALSE		2
5902	7	I	282	K	I282K	-0.336604	0.0245086	2	FALSE	FALSE	FALSE	FALSE		2
5903	7	I	282	R	I282R	-0.28618	0.0542092	2	FALSE	FALSE	FALSE	FALSE		2
5904	7	I	282	H	I282H	-0.124187	0.0171002	2	FALSE	FALSE	FALSE	FALSE		2
5905	7	I	282	D	I282D	-0.307837	0.0752325	2	FALSE	FALSE	FALSE	FALSE		2
5906	7	I	282	E	I282E	-0.226755	0.0442271	2	FALSE	FALSE	FALSE	FALSE		3
5907	7	I	282	N	I282N	0.0021456	0.0218171	2	FALSE	FALSE	FALSE	FALSE		1
5908	7	I	282	Q	I282Q	-0.111721	0.0111986	2	FALSE	FALSE	FALSE	FALSE		3
5909	7	I	282	C	I282C	-0.0555692	0.0521593	2	FALSE	FALSE	FALSE	FALSE		2
5910	7	I	282	S	I282S	-0.237467	0.0657004	2	FALSE	FALSE	FALSE	FALSE		1
5911	7	I	282	T	I282T	-0.0411038	0.0289537	2	FALSE	FALSE	TRUE	FALSE	ClinVar	1
5912	7	I	282	G	I282G	-0.183611	0.0156976	2	FALSE	FALSE	FALSE	FALSE		2
5913	7	I	282	P	I282P	-0.253059	0.00894866	2	FALSE	FALSE	FALSE	FALSE		2
5914	7	I	282	A	I282A	-0.137507	0.00558196	2	FALSE	FALSE	FALSE	FALSE		2
5915	7	I	282	M	I282M	-0.123748	0.0171245	2	FALSE	TRUE	TRUE	FALSE	COSMIC+ClinVar	1
5916	7	I	282	V	I282V	0.0920766	0.0471154	2	FALSE	TRUE	TRUE	FALSE	COSMIC+ClinVar	1
5917	7	I	282	I	WT	0	0	2	FALSE	FALSE	FALSE	FALSE		0
5918	7	I	282	L	I282L	-0.15015	0.0131357	2	FALSE	FALSE	FALSE	FALSE		1
5919	7	I	282	F	I282F	-0.0970896	0.027022	2	FALSE	FALSE	FALSE	FALSE		1
5920	7	I	282	Y	I282Y	-0.113667	0.0236281	2	FALSE	FALSE	FALSE	FALSE		2
5921	7	I	282	W	I282W	-0.22677	0.00341409	2	FALSE	FALSE	FALSE	FALSE		3
5922	7	I	282	stop	I282stop	-0.547574	0.116121	2	FALSE	FALSE	FALSE	FALSE		3
5923	7	L	283	K	L283K	-0.135824	0.00158703	2	FALSE	FALSE	FALSE	FALSE		2
5924	7	L	283	R	L283R	-0.219992	0.00811094	2	FALSE	FALSE	FALSE	FALSE		1
5925	7	L	283	H	L283H	-0.0150842	0.024627	2	FALSE	FALSE	FALSE	FALSE		2
5926	7	L	283	D	L283D	-0.122609	0.0239892	2	FALSE	FALSE	FALSE	FALSE		3
5927	7	L	283	E	L283E	-0.118383	0.0934941	2	FALSE	FALSE	FALSE	FALSE		2
5928	7	L	283	N	L283N	-0.110559	0.0379446	2	FALSE	FALSE	FALSE	FALSE		3
5929	7	L	283	Q	L283Q	-0.0831914	0.0170781	2	FALSE	FALSE	FALSE	FALSE		1
5930	7	L	283	C	L283C	-0.116466	0.0171002	2	FALSE	FALSE	FALSE	FALSE		3
5931	7	L	283	S	L283S	-0.0474591	0.0235715	2	FALSE	FALSE	FALSE	FALSE		2
5932	7	L	283	T	L283T	-0.0440224	0.0100326	2	FALSE	FALSE	FALSE	FALSE		2
5933	7	L	283	G	L283G	-0.186754	0.00767181	2	FALSE	FALSE	FALSE	FALSE		2
5934	7	L	283	P	L283P	-0.242731	0.0458935	2	FALSE	FALSE	FALSE	FALSE		1
5935	7	L	283	A	L283A	-0.105294	0.0099563	2	FALSE	FALSE	FALSE	FALSE		2
5936	7	L	283	M	L283M	0.0202831	0.00440638	2	FALSE	FALSE	FALSE	FALSE		1
5937	7	L	283	V	L283V	0.00299371	0.00376482	2	FALSE	FALSE	FALSE	FALSE		1
5938	7	L	283	I	L283I	0.0971338	0.0219241	2	FALSE	FALSE	FALSE	FALSE		2
5939	7	L	283	L	WT	0	0	2	FALSE	FALSE	FALSE	FALSE		0
5940	7	L	283	F	L283F	0.0210655	0.0409193	2	FALSE	FALSE	FALSE	FALSE		2
5941	7	L	283	Y	L283Y	0.0275609	0.00971351	2	FALSE	FALSE	FALSE	FALSE		3
5942	7	L	283	W	L283W	-0.0577975	0.0166276	2	FALSE	FALSE	FALSE	FALSE		2
5943	7	L	283	stop	L283stop	-0.400178	0.0168458	2	FALSE	FALSE	FALSE	FALSE		2
5944	7	P	284	K	P284K	-0.658733	0	1	FALSE	FALSE	FALSE	FALSE		3
5945	7	P	284	R	P284R	-0.436896	0.0361911	2	FALSE	FALSE	FALSE	FALSE		1
5946	7	P	284	H	P284H	-0.608206	0.0077717	2	FALSE	FALSE	FALSE	FALSE		1
5947	7	P	284	D	P284D	-0.504048	0.0656781	2	FALSE	FALSE	FALSE	FALSE		2
5948	7	P	284	E	P284E	-0.513201	0.0395064	2	FALSE	FALSE	FALSE	FALSE		3
5949	7	P	284	N	P284N	-0.379604	0	1	FALSE	FALSE	FALSE	FALSE		2
5950	7	P	284	Q	P284Q	-0.437339	0.00979855	2	FALSE	FALSE	FALSE	FALSE		2
5951	7	P	284	C	P284C	-0.0834985	0.0160081	2	FALSE	FALSE	FALSE	FALSE		2
5952	7	P	284	S	P284S	-0.176147	0.0258778	2	FALSE	FALSE	FALSE	FALSE		1
5953	7	P	284	T	P284T	-0.217667	0.0252286	2	FALSE	FALSE	FALSE	FALSE		1
5954	7	P	284	G	P284G	-0.376146	0.0879614	2	FALSE	FALSE	FALSE	FALSE		2
5955	7	P	284	P	WT	0	0	2	FALSE	FALSE	FALSE	FALSE		0
5956	7	P	284	A	P284A	-0.0801421	0.00131218	2	FALSE	FALSE	FALSE	FALSE		1
5957	7	P	284	M	P284M	-0.350064	0.0309897	2	FALSE	FALSE	FALSE	FALSE		3
5958	7	P	284	V	P284V	-0.191269	0.0171816	2	FALSE	FALSE	FALSE	FALSE		2
5959	7	P	284	I	P284I	-0.343585	0.0210155	2	FALSE	FALSE	FALSE	FALSE		2
5960	7	P	284	L	P284L	-0.0996653	0.0215027	2	FALSE	TRUE	FALSE	FALSE	COSMIC+TCGA	1
5961	7	P	284	F	P284F	-0.436995	0	1	FALSE	FALSE	FALSE	FALSE		2
5962	7	P	284	Y	P284Y	-0.61478	0	1	FALSE	FALSE	FALSE	FALSE		2
5963	7	P	284	W	P284W	-0.519431	0.00894866	2	FALSE	FALSE	FALSE	FALSE		3
5964	7	P	284	stop	P284stop	-0.520784	0	1	FALSE	FALSE	FALSE	FALSE		3
5965	7	F	285	K	F285K	-0.145498	0.0261331	2	FALSE	FALSE	FALSE	FALSE		3
5966	7	F	285	R	F285R	-0.112108	0.0446974	2	FALSE	FALSE	FALSE	FALSE		2
5967	7	F	285	H	F285H	0.0147502	0.0156774	2	FALSE	FALSE	FALSE	FALSE		2
5968	7	F	285	D	F285D	-0.075961	0.0157641	2	FALSE	FALSE	FALSE	FALSE		2
5969	7	F	285	E	F285E	0.0294264	0.0204813	2	FALSE	FALSE	FALSE	FALSE		3
5970	7	F	285	N	F285N	-0.0485713	0.00831833	2	FALSE	FALSE	FALSE	FALSE		2
5971	7	F	285	Q	F285Q	-0.0404068	0.0345896	2	FALSE	FALSE	FALSE	FALSE		3
5972	7	F	285	C	F285C	0.0737547	8.42728e-05	2	FALSE	FALSE	TRUE	FALSE	ClinVar	1
5973	7	F	285	S	F285S	-0.0496226	0.0525273	2	TRUE	TRUE	TRUE	FALSE	COSMIC+TCGA+ClinVar	1
5974	7	F	285	T	F285T	-0.108828	0.00430086	2	FALSE	FALSE	FALSE	FALSE		2
5975	7	F	285	G	F285G	-0.108668	0.00279189	2	FALSE	FALSE	FALSE	FALSE		2
5976	7	F	285	P	F285P	0.00670897	0.0232533	2	FALSE	FALSE	FALSE	FALSE		2
5977	7	F	285	A	F285A	-0.0641597	0.0168551	2	FALSE	FALSE	FALSE	FALSE		2
5978	7	F	285	M	F285M	-0.0670314	0.00865699	2	FALSE	FALSE	FALSE	FALSE		2
5979	7	F	285	V	F285V	-0.0358893	0.00129401	2	FALSE	FALSE	FALSE	FALSE	ClinVar	1
5980	7	F	285	I	F285I	-0.0491126	0.0108299	2	FALSE	TRUE	TRUE	FALSE	TCGA+ClinVar	1
5981	7	F	285	L	F285L	0.0267366	0.039017	2	FALSE	TRUE	TRUE	FALSE	COSMIC+ClinVar	1
5982	7	F	285	F	WT	0	0	2	FALSE	FALSE	FALSE	FALSE		0
5983	7	F	285	Y	F285Y	-0.0672239	0.0156014	2	FALSE	FALSE	TRUE	FALSE	ClinVar	1
5984	7	F	285	W	F285W	0.00353059	0.045456	2	FALSE	FALSE	FALSE	FALSE		2
5985	7	F	285	stop	F285stop	-0.469459	0.0766507	2	FALSE	FALSE	FALSE	FALSE		2
5986	7	D	286	K	D286K	-0.533117	0	1	FALSE	FALSE	FALSE	FALSE		2
5987	7	D	286	R	D286R	-0.349808	0.0249282	2	FALSE	FALSE	FALSE	FALSE		2
5988	7	D	286	H	D286H	-0.406642	0.0705971	2	FALSE	FALSE	FALSE	FALSE		1
5989	7	D	286	D	WT	0	0	2	FALSE	FALSE	FALSE	FALSE		0
5990	7	D	286	E	D286E	-0.142344	0.0347337	2	FALSE	FALSE	FALSE	TRUE	ClinVar	1
5991	7	D	286	N	D286N	-0.0627742	0.00600347	2	FALSE	FALSE	FALSE	FALSE		1
5992	7	D	286	Q	D286Q	-0.260017	0.0795855	2	FALSE	FALSE	FALSE	FALSE		2
5993	7	D	286	C	D286C	-0.132562	0.0285092	2	FALSE	FALSE	FALSE	FALSE		2
5994	7	D	286	S	D286S	-0.0883783	0.0627944	2	FALSE	FALSE	FALSE	FALSE		2
5995	7	D	286	T	D286T	-0.171542	0.071418	2	FALSE	FALSE	FALSE	FALSE		2
5996	7	D	286	G	D286G	-0.224811	0.0411274	2	FALSE	FALSE	FALSE	FALSE		1
5997	7	D	286	P	D286P	-0.359674	0.0564364	2	FALSE	FALSE	FALSE	FALSE		2
5998	7	D	286	A	D286A	-0.232874	0.028392	2	FALSE	FALSE	FALSE	FALSE		1
5999	7	D	286	M	D286M	-0.249136	0.0148973	2	FALSE	FALSE	FALSE	FALSE		3
6000	7	D	286	V	D286V	-0.319031	0.067747	2	FALSE	TRUE	FALSE	FALSE	COSMIC	1
6001	7	D	286	I	D286I	-0.328209	0.0207806	2	FALSE	FALSE	FALSE	FALSE		2
6002	7	D	286	L	D286L	-0.519868	0.00496589	2	FALSE	FALSE	FALSE	FALSE		2
6003	7	D	286	F	D286F	-0.458165	0.0606736	2	FALSE	FALSE	FALSE	FALSE		2
6004	7	D	286	Y	D286Y	-0.324873	0.0564986	2	FALSE	FALSE	FALSE	FALSE		1
6005	7	D	286	W	D286W	-0.354664	0.012082	2	FALSE	FALSE	FALSE	FALSE		3
6006	7	D	286	stop	D286stop	-0.526095	0.0342736	2	FALSE	FALSE	FALSE	FALSE		2
6007	7	H	287	K	H287K	-0.0135677	0.0181304	2	FALSE	FALSE	FALSE	FALSE		2
6008	7	H	287	R	H287R	0.0529777	0.0271796	2	FALSE	FALSE	FALSE	FALSE		1
6009	7	H	287	H	WT	0	0	2	FALSE	FALSE	FALSE	FALSE		0
6010	7	H	287	D	H287D	-0.0422825	0.0151871	2	FALSE	FALSE	FALSE	FALSE		1
6011	7	H	287	E	H287E	-0.0292795	0.023414	2	FALSE	FALSE	FALSE	FALSE		2
6012	7	H	287	N	H287N	0.0361447	0.01967	2	FALSE	FALSE	FALSE	FALSE		1
6013	7	H	287	Q	H287Q	-0.0368303	0.0327022	2	FALSE	FALSE	FALSE	FALSE		1
6014	7	H	287	C	H287C	-0.0380447	0.0231941	2	FALSE	FALSE	FALSE	FALSE		2
6015	7	H	287	S	H287S	-0.100292	0.0123275	2	FALSE	FALSE	FALSE	FALSE		2
6016	7	H	287	T	H287T	0.000782912	0.0317252	2	FALSE	FALSE	FALSE	FALSE		2
6017	7	H	287	G	H287G	-0.0669435	0.0552553	2	FALSE	FALSE	FALSE	FALSE		2
6018	7	H	287	P	H287P	-0.140334	0.0847601	2	FALSE	FALSE	FALSE	TRUE	ClinVar	1
6019	7	H	287	A	H287A	-0.0251876	0.0235721	2	FALSE	FALSE	FALSE	FALSE		2
6020	7	H	287	M	H287M	-0.0979986	0.00558196	2	FALSE	FALSE	FALSE	FALSE		3
6021	7	H	287	V	H287V	-0.0251465	0.0185162	2	FALSE	FALSE	FALSE	FALSE		2
6022	7	H	287	I	H287I	0.00959544	0.00714659	2	FALSE	FALSE	FALSE	FALSE		2
6023	7	H	287	L	H287L	-0.0462712	0.0126639	2	FALSE	FALSE	FALSE	FALSE		1
6024	7	H	287	F	H287F	-0.132259	0.00231517	2	FALSE	FALSE	FALSE	FALSE		2
6025	7	H	287	Y	H287Y	0.218932	0.0450648	2	FALSE	FALSE	FALSE	FALSE		1
6026	7	H	287	W	H287W	-0.0349554	0.0148696	2	FALSE	FALSE	FALSE	FALSE		3
6027	7	H	287	stop	H287stop	-0.481956	0.0625536	2	FALSE	FALSE	FALSE	FALSE		2
6028	7	T	288	K	T288K	-0.211748	0	1	FALSE	FALSE	FALSE	FALSE		2
6029	7	T	288	R	T288R	-0.279377	0.0084324	2	FALSE	FALSE	FALSE	FALSE		2
6030	7	T	288	H	T288H	-0.352665	0.0558024	2	FALSE	FALSE	FALSE	FALSE		2
6031	7	T	288	D	T288D	-0.396137	0.0466266	2	FALSE	FALSE	FALSE	FALSE		2
6032	7	T	288	E	T288E	-0.502004	0.0281957	2	FALSE	FALSE	FALSE	FALSE		3
6033	7	T	288	N	T288N	-0.113986	0.00281572	2	FALSE	FALSE	FALSE	FALSE		1
6034	7	T	288	Q	T288Q	-0.299682	0	1	FALSE	FALSE	FALSE	FALSE		3
6035	7	T	288	C	T288C	0.00938844	0.022963	2	FALSE	FALSE	FALSE	FALSE		2
6036	7	T	288	S	T288S	0.0534163	0.00582486	2	FALSE	FALSE	FALSE	FALSE		1
6037	7	T	288	T	WT	0	0	2	FALSE	FALSE	FALSE	FALSE		0
6038	7	T	288	G	T288G	-0.144804	0.014179	2	FALSE	FALSE	FALSE	FALSE		2
6039	7	T	288	P	T288P	-0.0804809	0.0412272	2	FALSE	FALSE	FALSE	FALSE		1
6040	7	T	288	A	T288A	-0.117473	0.0162349	2	FALSE	FALSE	FALSE	TRUE	ClinVar	1
6041	7	T	288	M	T288M	-0.365138	0.0206121	2	FALSE	FALSE	FALSE	FALSE		2
6042	7	T	288	V	T288V	-0.397785	0.0650826	2	FALSE	FALSE	FALSE	FALSE		2
6043	7	T	288	I	T288I	-0.15477	0.0442392	2	FALSE	TRUE	FALSE	FALSE	COSMIC	1
6044	7	T	288	L	T288L	-0.402472	0.0805997	2	FALSE	FALSE	FALSE	FALSE		2
6045	7	T	288	F	T288F	-0.387193	0.0743243	2	FALSE	FALSE	FALSE	FALSE		2
6046	7	T	288	Y	T288Y	-0.33881	0	1	FALSE	FALSE	FALSE	FALSE		2
6047	7	T	288	W	T288W	-0.376973	0.0137213	2	FALSE	FALSE	FALSE	FALSE		3
6048	7	T	288	stop	T288stop			0	FALSE	FALSE	FALSE	FALSE		3
6049	7	R	289	K	R289K	-0.178144	0.0402184	2	FALSE	FALSE	FALSE	FALSE		1
6050	7	R	289	R	WT	0	0	2	FALSE	FALSE	FALSE	FALSE		0
6051	7	R	289	H	R289H	-0.438991	0.103059	2	FALSE	FALSE	FALSE	FALSE		3
6052	7	R	289	D	R289D	-0.663724	0.0625536	2	FALSE	FALSE	FALSE	FALSE		3
6053	7	R	289	E	R289E	-0.472559	0	1	FALSE	FALSE	FALSE	FALSE		2
6054	7	R	289	N	R289N	-0.398271	0.0194477	2	FALSE	FALSE	FALSE	FALSE		2
6055	7	R	289	Q	R289Q	-0.293454	0.00107356	2	FALSE	FALSE	FALSE	FALSE		2
6056	7	R	289	C	R289C	-0.265335	0.0391646	2	FALSE	FALSE	FALSE	FALSE		2
6057	7	R	289	S	R289S	-0.224749	0.017872	2	FALSE	FALSE	FALSE	TRUE	ClinVar	1
6058	7	R	289	T	R289T	-0.323101	0.0340202	2	FALSE	FALSE	FALSE	FALSE		1
6059	7	R	289	G	R289G	-0.219814	0.022963	2	FALSE	TRUE	FALSE	FALSE	COSMIC+ClinVar	1
6060	7	R	289	P	R289P	-0.477971	0	1	FALSE	FALSE	FALSE	FALSE		2
6061	7	R	289	A	R289A	-0.178314	0.0155025	2	FALSE	FALSE	FALSE	FALSE		2
6062	7	R	289	M	R289M	-0.0897741	0.0215729	2	FALSE	FALSE	FALSE	FALSE		1
6063	7	R	289	V	R289V	-0.205251	0.0261896	2	FALSE	FALSE	FALSE	FALSE		2
6064	7	R	289	I	R289I	-0.0716676	0.0344771	2	FALSE	FALSE	FALSE	FALSE		2
6065	7	R	289	L	R289L	-0.0743222	0.0267293	2	FALSE	FALSE	FALSE	FALSE		2
6066	7	R	289	F	R289F			0	FALSE	FALSE	FALSE	FALSE		3
6067	7	R	289	Y	R289Y	-0.781255	0	1	FALSE	FALSE	FALSE	FALSE		3
6068	7	R	289	W	R289W	-0.623085	0.0805997	2	FALSE	FALSE	FALSE	FALSE		1
6069	7	R	289	stop	R289stop	-0.388045	0.0268064	2	FALSE	FALSE	FALSE	FALSE		2
6070	8	V	290	K	V290K	-0.351641	0.018877	2	FALSE	FALSE	FALSE	FALSE		3
6071	8	V	290	R	V290R	-0.410559	0.0405582	2	FALSE	FALSE	FALSE	FALSE		2
6072	8	V	290	H	V290H	-0.408505	0.00424722	2	FALSE	FALSE	FALSE	FALSE		2
6073	8	V	290	D	V290D	-0.448924	0.0393758	2	FALSE	FALSE	FALSE	FALSE		1
6074	8	V	290	E	V290E	-0.357072	0.00459746	2	FALSE	FALSE	FALSE	FALSE		2
6075	8	V	290	N	V290N	-0.346301	0.150257	2	FALSE	FALSE	FALSE	FALSE		2
6076	8	V	290	Q	V290Q	-0.444347	0.086846	2	FALSE	FALSE	FALSE	FALSE		3
6077	8	V	290	C	V290C	-0.0403397	0.0292223	2	FALSE	FALSE	FALSE	FALSE		2
6078	8	V	290	S	V290S	-0.335715	0.0539592	2	FALSE	FALSE	FALSE	FALSE		2
6079	8	V	290	T	V290T	-0.218441	0.0283875	2	FALSE	FALSE	FALSE	FALSE		2
6080	8	V	290	G	V290G	-0.507288	0.0214995	2	FALSE	FALSE	FALSE	FALSE		1
6081	8	V	290	P	V290P	-0.201129	0.0060797	2	FALSE	FALSE	FALSE	FALSE		2
6082	8	V	290	A	V290A	-0.0986524	0.0389556	2	FALSE	FALSE	FALSE	FALSE		1
6083	8	V	290	M	V290M	-0.0596811	0.0717901	2	FALSE	FALSE	FALSE	FALSE		2
6084	8	V	290	V	WT	0	0	2	FALSE	FALSE	FALSE	FALSE		0
6085	8	V	290	I	V290I	-0.0236678	0.0292847	2	FALSE	FALSE	FALSE	TRUE	ClinVar	1
6086	8	V	290	L	V290L	0.083829	0.00936761	2	FALSE	FALSE	FALSE	TRUE	ClinVar	1
6087	8	V	290	F	V290F	-0.113656	0.0181465	2	FALSE	FALSE	FALSE	FALSE		1
6088	8	V	290	Y	V290Y	-0.19608	0.00324113	2	FALSE	FALSE	FALSE	FALSE		2
6089	8	V	290	W	V290W	-0.527617	0.024974	2	FALSE	FALSE	FALSE	FALSE		3
6090	8	V	290	stop	V290stop	-0.514753	0	1	FALSE	FALSE	FALSE	FALSE		3
6091	8	V	291	K	V291K	-0.0409127	0.0161814	2	FALSE	FALSE	FALSE	FALSE		3
6092	8	V	291	R	V291R	0.0106087	0.0151965	2	FALSE	FALSE	FALSE	FALSE		2
6093	8	V	291	H	V291H	-0.0623144	0.00729638	2	FALSE	FALSE	FALSE	FALSE		2
6094	8	V	291	D	V291D	-0.178376	0.03443	2	FALSE	FALSE	FALSE	FALSE		1
6095	8	V	291	E	V291E	-0.037365	0.0557823	2	FALSE	FALSE	FALSE	FALSE		2
6096	8	V	291	N	V291N	-0.109861	0.0504001	2	FALSE	FALSE	FALSE	FALSE		2
6097	8	V	291	Q	V291Q	0.000114602	0.0198268	2	FALSE	FALSE	FALSE	FALSE		3
6098	8	V	291	C	V291C	0.0410582	0.0639282	2	FALSE	FALSE	FALSE	FALSE		2
6099	8	V	291	S	V291S	-0.104665	0.0121969	2	FALSE	FALSE	FALSE	FALSE		2
6100	8	V	291	T	V291T	-0.0425154	0.0146166	2	FALSE	FALSE	FALSE	FALSE		2
6101	8	V	291	G	V291G	-0.12303	0.0190086	2	FALSE	FALSE	FALSE	FALSE		1
6102	8	V	291	P	V291P	-0.160651	0.00663348	2	FALSE	FALSE	FALSE	FALSE		2
6103	8	V	291	A	V291A	-0.0451346	0.0244393	2	FALSE	FALSE	FALSE	FALSE		1
6104	8	V	291	M	V291M	-0.0151352	0.0288174	2	FALSE	FALSE	FALSE	FALSE		2
6105	8	V	291	V	WT	0	0	2	FALSE	FALSE	FALSE	FALSE		0
6106	8	V	291	I	V291I	0.0364596	0.0521364	2	FALSE	FALSE	FALSE	FALSE		1
6107	8	V	291	L	V291L	0.0197804	0.011704	2	FALSE	FALSE	FALSE	FALSE		1
6108	8	V	291	F	V291F	-0.0969515	0.0566882	2	FALSE	FALSE	FALSE	FALSE		1
6109	8	V	291	Y	V291Y	-0.148129	0.0539592	2	FALSE	FALSE	FALSE	FALSE		2
6110	8	V	291	W	V291W	-0.0611451	0.0353633	2	FALSE	FALSE	FALSE	FALSE		3
6111	8	V	291	stop	V291stop	-0.447607	0	1	FALSE	FALSE	FALSE	FALSE		3
6112	8	L	292	K	L292K	-0.45869	0.0797759	2	FALSE	FALSE	FALSE	FALSE		2
6113	8	L	292	R	L292R	-0.515226	0.0883033	2	FALSE	FALSE	FALSE	FALSE		1
6114	8	L	292	H	L292H	-0.55744	0.051106	2	FALSE	FALSE	FALSE	FALSE		2
6115	8	L	292	D	L292D	-0.601672	0.026559	2	FALSE	FALSE	FALSE	FALSE		3
6116	8	L	292	E	L292E	-0.663082	0.0310167	2	FALSE	FALSE	FALSE	FALSE		2
6117	8	L	292	N	L292N	-0.500972	0.055223	2	FALSE	FALSE	FALSE	FALSE		3
6118	8	L	292	Q	L292Q	-0.55988	0.0014348	2	FALSE	FALSE	FALSE	FALSE		1
6119	8	L	292	C	L292C	-0.262655	0.0136997	2	FALSE	FALSE	FALSE	FALSE		3
6120	8	L	292	S	L292S	-0.409646	0.00343475	2	FALSE	FALSE	FALSE	FALSE		2
6121	8	L	292	T	L292T	-0.436436	0.029843	2	FALSE	FALSE	FALSE	FALSE		2
6122	8	L	292	G	L292G	-0.533879	0.0260816	2	FALSE	FALSE	FALSE	FALSE		2
6123	8	L	292	P	L292P	-0.540202	0.0411929	2	FALSE	FALSE	FALSE	FALSE		1
6124	8	L	292	A	L292A	-0.469428	0.0360232	2	FALSE	FALSE	FALSE	FALSE		2
6125	8	L	292	M	L292M	-0.00088931	0.00984399	2	FALSE	FALSE	FALSE	FALSE		2
6126	8	L	292	V	L292V	-0.00951716	0.0247293	2	FALSE	FALSE	FALSE	FALSE		1
6127	8	L	292	I	L292I	-0.00311598	0.0340953	2	FALSE	FALSE	FALSE	FALSE		1
6128	8	L	292	L	WT	0	0	2	FALSE	FALSE	FALSE	FALSE		0
6129	8	L	292	F	L292F	-0.115539	0.0355889	2	FALSE	FALSE	FALSE	FALSE		2
6130	8	L	292	Y	L292Y	-0.371362	0.0168173	2	FALSE	FALSE	FALSE	FALSE		3
6131	8	L	292	W	L292W	-0.615978	0	1	FALSE	FALSE	FALSE	FALSE		3
6132	8	L	292	stop	L292stop	-0.495788	0.030709	2	FALSE	FALSE	FALSE	FALSE		2
6133	8	H	293	K	H293K	-0.0461221	0.00967559	2	FALSE	FALSE	FALSE	FALSE		2
6134	8	H	293	R	H293R	0.0155082	0.0106322	2	FALSE	FALSE	FALSE	FALSE		1
6135	8	H	293	H	WT	0	0	2	FALSE	FALSE	FALSE	FALSE		0
6136	8	H	293	D	H293D	-0.0610818	0.0199402	2	FALSE	FALSE	FALSE	FALSE		1
6137	8	H	293	E	H293E	-0.0177526	0.00340422	2	FALSE	FALSE	FALSE	FALSE		2
6138	8	H	293	N	H293N	0.00085489	0.0461396	2	FALSE	FALSE	FALSE	FALSE		1
6139	8	H	293	Q	H293Q	-0.051226	0.00211551	2	FALSE	FALSE	FALSE	TRUE	ClinVar	1
6140	8	H	293	C	H293C	-0.0257506	0.0128425	2	FALSE	FALSE	FALSE	FALSE		2
6141	8	H	293	S	H293S	-0.0662877	0.00897117	2	FALSE	FALSE	FALSE	FALSE		2
6142	8	H	293	T	H293T	-0.0370066	0.0229414	2	FALSE	FALSE	FALSE	FALSE		2
6143	8	H	293	G	H293G	-0.00184686	0.0423753	2	FALSE	FALSE	FALSE	FALSE		2
6144	8	H	293	P	H293P	-0.10074	0.0109426	2	FALSE	FALSE	FALSE	FALSE		1
6145	8	H	293	A	H293A	0.0131877	0.016734	2	FALSE	FALSE	FALSE	FALSE		2
6146	8	H	293	M	H293M	-0.0762461	0.0108936	2	FALSE	FALSE	FALSE	FALSE		3
6147	8	H	293	V	H293V	0.014035	0.00431665	2	FALSE	FALSE	FALSE	FALSE		2
6148	8	H	293	I	H293I	0.0456693	0.000865333	2	FALSE	FALSE	FALSE	FALSE		2
6149	8	H	293	L	H293L	-0.0653466	0.00160228	2	FALSE	FALSE	FALSE	FALSE		1
6150	8	H	293	F	H293F	-0.101299	0.0355889	2	FALSE	FALSE	FALSE	FALSE		2
6151	8	H	293	Y	H293Y	0.0418874	0.016799	2	FALSE	FALSE	FALSE	TRUE	ClinVar	1
6152	8	H	293	W	H293W	-0.0805169	0.0477992	2	FALSE	FALSE	FALSE	FALSE		3
6153	8	H	293	stop	H293stop	-0.556481	0.0153746	2	FALSE	FALSE	FALSE	FALSE		2
6154	8	D	294	K	D294K	0.0532417	0.0269211	2	FALSE	FALSE	FALSE	FALSE		2
6155	8	D	294	R	D294R	-0.0914089	0.0245382	2	FALSE	FALSE	FALSE	FALSE		2
6156	8	D	294	H	D294H	-0.096803	0.00659293	2	FALSE	FALSE	FALSE	FALSE		1
6157	8	D	294	D	WT	0	0	2	FALSE	FALSE	FALSE	FALSE		0
6158	8	D	294	E	D294E	0.0139715	0.0194966	2	FALSE	FALSE	FALSE	FALSE		1
6159	8	D	294	N	D294N	0.073236	0.00964222	2	FALSE	FALSE	FALSE	TRUE	ClinVar	1
6160	8	D	294	Q	D294Q	0.0337197	0.0519172	2	FALSE	FALSE	FALSE	FALSE		2
6161	8	D	294	C	D294C	0.00368459	0.00838245	2	FALSE	FALSE	FALSE	FALSE		2
6162	8	D	294	S	D294S	-0.0237866	0.00385253	2	FALSE	FALSE	FALSE	FALSE		2
6163	8	D	294	T	D294T	0.0223241	0.00829152	2	FALSE	FALSE	FALSE	FALSE		2
6164	8	D	294	G	D294G	0.00156929	0.00451495	2	FALSE	FALSE	FALSE	FALSE		1
6165	8	D	294	P	D294P	-0.0528172	0.0460602	2	FALSE	FALSE	FALSE	FALSE		2
6166	8	D	294	A	D294A	-0.0222598	0.0191018	2	FALSE	FALSE	FALSE	FALSE		1
6167	8	D	294	M	D294M	-0.0281277	0.0124663	2	FALSE	FALSE	FALSE	FALSE		3
6168	8	D	294	V	D294V	-0.036209	0.015214	2	FALSE	FALSE	FALSE	FALSE		1
6169	8	D	294	I	D294I	-0.00410977	0.0279555	2	FALSE	FALSE	FALSE	FALSE		2
6170	8	D	294	L	D294L	0.0185338	0.00347845	2	FALSE	FALSE	FALSE	FALSE		2
6171	8	D	294	F	D294F	-0.0648154	0.018773	2	FALSE	FALSE	FALSE	FALSE		2
6172	8	D	294	Y	D294Y	0.0168005	0.0164595	2	FALSE	FALSE	FALSE	FALSE		1
6173	8	D	294	W	D294W	-0.0480609	0.0197413	2	FALSE	FALSE	FALSE	FALSE		3
6174	8	D	294	stop	D294stop	-0.516139	0.00424722	2	FALSE	FALSE	FALSE	FALSE		2
6175	8	G	295	K	G295K	-0.0306759	0.0204109	2	FALSE	FALSE	FALSE	FALSE		3
6176	8	G	295	R	G295R	-0.0296513	0.0436366	2	FALSE	FALSE	FALSE	FALSE		1
6177	8	G	295	H	G295H	0.00110338	0.004022	2	FALSE	FALSE	FALSE	FALSE		2
6178	8	G	295	D	G295D	-0.00885729	0.0193874	2	FALSE	FALSE	FALSE	FALSE		1
6179	8	G	295	E	G295E	-0.014609	0.0200613	2	FALSE	FALSE	FALSE	FALSE		2
6180	8	G	295	N	G295N	-0.0321955	0.0192442	2	FALSE	FALSE	FALSE	FALSE		2
6181	8	G	295	Q	G295Q	-0.0465333	0.0545347	2	FALSE	FALSE	FALSE	FALSE		3
6182	8	G	295	C	G295C	0.0430724	0.0167518	2	FALSE	FALSE	FALSE	FALSE		1
6183	8	G	295	S	G295S	0.0525957	0.0430507	2	FALSE	FALSE	FALSE	FALSE		1
6184	8	G	295	T	G295T	0.0275186	0.0188741	2	FALSE	FALSE	FALSE	FALSE		2
6185	8	G	295	G	WT	0	0	2	FALSE	FALSE	FALSE	FALSE		0
6186	8	G	295	P	G295P	-0.0127539	0.0176545	2	FALSE	FALSE	FALSE	FALSE		2
6187	8	G	295	A	G295A	0.0266782	0.0215806	2	FALSE	FALSE	FALSE	FALSE		1
6188	8	G	295	M	G295M	-0.00700529	0.0118766	2	FALSE	FALSE	FALSE	FALSE		3
6189	8	G	295	V	G295V	-0.0360675	0.0498773	2	FALSE	FALSE	FALSE	FALSE		1
6190	8	G	295	I	G295I	-0.04204	3.75308e-05	2	FALSE	FALSE	FALSE	FALSE		2
6191	8	G	295	L	G295L	-0.0943688	0.0176946	2	FALSE	FALSE	FALSE	FALSE		2
6192	8	G	295	F	G295F	0.00466668	0.0518593	2	FALSE	FALSE	FALSE	FALSE		2
6193	8	G	295	Y	G295Y	-0.012785	0.0444336	2	FALSE	FALSE	FALSE	FALSE		2
6194	8	G	295	W	G295W	-0.033369	0.0387891	2	FALSE	FALSE	FALSE	FALSE		2
6195	8	G	295	stop	G295stop	-0.54262	0.0521528	2	FALSE	FALSE	FALSE	FALSE		2
6196	8	D	296	K	D296K	-0.00356045	0.0167765	2	FALSE	FALSE	FALSE	FALSE		2
6197	8	D	296	R	D296R	-0.052387	0.00675302	2	FALSE	FALSE	FALSE	FALSE		2
6198	8	D	296	H	D296H	-0.0340589	0.0193171	2	FALSE	FALSE	FALSE	FALSE		1
6199	8	D	296	D	WT	0	0	2	FALSE	FALSE	FALSE	FALSE		0
6200	8	D	296	E	D296E	0.0424417	0.00523967	2	FALSE	FALSE	FALSE	FALSE		1
6201	8	D	296	N	D296N	-0.0185123	0.00288528	2	FALSE	FALSE	FALSE	FALSE		1
6202	8	D	296	Q	D296Q	-0.0474205	0.0193503	2	FALSE	FALSE	FALSE	FALSE		2
6203	8	D	296	C	D296C	0.00592509	0.0318449	2	FALSE	FALSE	FALSE	FALSE		2
6204	8	D	296	S	D296S	-0.000955177	0.0256972	2	FALSE	FALSE	FALSE	FALSE		2
6205	8	D	296	T	D296T	-0.032077	0.00352454	2	FALSE	FALSE	FALSE	FALSE		2
6206	8	D	296	G	D296G	-0.0384983	0.0394924	2	FALSE	FALSE	FALSE	FALSE		1
6207	8	D	296	P	D296P	-0.0801388	0.046975	2	FALSE	FALSE	FALSE	FALSE		2
6208	8	D	296	A	D296A	-0.0274487	0.00749643	2	FALSE	FALSE	FALSE	FALSE		1
6209	8	D	296	M	D296M	-0.0110747	0.00669735	2	FALSE	FALSE	FALSE	FALSE		3
6210	8	D	296	V	D296V	-0.0529507	0.00968537	2	FALSE	FALSE	FALSE	FALSE		1
6211	8	D	296	I	D296I	-0.0141785	0.0265128	2	FALSE	FALSE	FALSE	FALSE		2
6212	8	D	296	L	D296L	-0.0333376	0.0327025	2	FALSE	FALSE	FALSE	FALSE		2
6213	8	D	296	F	D296F	-0.0821637	0.0128095	2	FALSE	FALSE	FALSE	FALSE		2
6214	8	D	296	Y	D296Y	-0.0389126	0.0227867	2	FALSE	FALSE	FALSE	FALSE		1
6215	8	D	296	W	D296W	-0.0134749	0.0199975	2	FALSE	FALSE	FALSE	FALSE		3
6216	8	D	296	stop	D296stop	-0.544931	0.0146166	2	FALSE	FALSE	FALSE	FALSE		2
6217	8	P	297	K	P297K	-0.0258222	0.00516539	2	FALSE	FALSE	FALSE	FALSE		3
6218	8	P	297	R	P297R	-0.0703068	0.0350757	2	FALSE	FALSE	FALSE	FALSE		1
6219	8	P	297	H	P297H	-0.00110649	0.0376355	2	FALSE	FALSE	FALSE	FALSE		1
6220	8	P	297	D	P297D	-0.0117798	0.00956936	2	FALSE	FALSE	FALSE	FALSE		2
6221	8	P	297	E	P297E	0.00379843	0.00208752	2	FALSE	FALSE	FALSE	FALSE		3
6222	8	P	297	N	P297N	-0.00051085	0.0190911	2	FALSE	FALSE	FALSE	FALSE		2
6223	8	P	297	Q	P297Q	0.0603273	0.0181817	2	FALSE	FALSE	FALSE	FALSE		2
6224	8	P	297	C	P297C	-0.0746397	0.017526	2	FALSE	FALSE	FALSE	FALSE		2
6225	8	P	297	S	P297S	-0.0175057	0.0157979	2	FALSE	FALSE	FALSE	FALSE		1
6226	8	P	297	T	P297T	0.0388811	0.0241118	2	FALSE	FALSE	FALSE	FALSE		1
6227	8	P	297	G	P297G	-0.0733319	0.0344508	2	FALSE	FALSE	FALSE	FALSE		2
6228	8	P	297	P	WT	0	0	2	FALSE	FALSE	FALSE	FALSE		0
6229	8	P	297	A	P297A	0.00649737	0.00789684	2	FALSE	FALSE	FALSE	TRUE	ClinVar	1
6230	8	P	297	M	P297M	-0.00694485	0.00867339	2	FALSE	FALSE	FALSE	FALSE		3
6231	8	P	297	V	P297V	-0.0499197	0.00297014	2	FALSE	FALSE	FALSE	FALSE		2
6232	8	P	297	I	P297I	-0.035914	0.0247679	2	FALSE	FALSE	FALSE	FALSE		2
6233	8	P	297	L	P297L	-0.00406955	0.0365884	2	FALSE	FALSE	FALSE	FALSE		1
6234	8	P	297	F	P297F	0.0375633	0.000879434	2	FALSE	FALSE	FALSE	FALSE		2
6235	8	P	297	Y	P297Y	-0.0438325	0.0189281	2	FALSE	FALSE	FALSE	FALSE		2
6236	8	P	297	W	P297W	-0.0350166	0.0492344	2	FALSE	FALSE	FALSE	FALSE		3
6237	8	P	297	stop	P297stop	-0.508681	0.0758487	2	FALSE	FALSE	FALSE	FALSE		3
6238	8	N	298	K	N298K	-0.0748152	0.0125921	2	FALSE	FALSE	FALSE	FALSE		1
6239	8	N	298	R	N298R	-0.0327533	0.0139576	2	FALSE	FALSE	FALSE	FALSE		2
6240	8	N	298	H	N298H	0.0217506	0.016289	2	FALSE	FALSE	FALSE	FALSE		1
6241	8	N	298	D	N298D	-0.0259626	0.00212869	2	FALSE	FALSE	FALSE	FALSE		1
6242	8	N	298	E	N298E	-0.0338196	0.0313763	2	FALSE	FALSE	FALSE	FALSE		2
6243	8	N	298	N	WT	0	0	2	FALSE	FALSE	FALSE	FALSE		0
6244	8	N	298	Q	N298Q	0.0101904	0.026089	2	FALSE	FALSE	FALSE	FALSE		2
6245	8	N	298	C	N298C	0.00138062	0.00454869	2	FALSE	FALSE	FALSE	FALSE		2
6246	8	N	298	S	N298S	0.0224288	0.0192185	2	FALSE	TRUE	FALSE	FALSE	COSMIC+ClinVar	1
6247	8	N	298	T	N298T	-0.0154942	0.0379883	2	FALSE	FALSE	FALSE	FALSE		1
6248	8	N	298	G	N298G	0.0107366	0.0286901	2	FALSE	FALSE	FALSE	FALSE		2
6249	8	N	298	P	N298P	0.0169966	0.018877	2	FALSE	FALSE	FALSE	FALSE		2
6250	8	N	298	A	N298A	-0.0354206	0.00244776	2	FALSE	FALSE	FALSE	FALSE		2
6251	8	N	298	M	N298M	-0.0251082	0.0331846	2	FALSE	FALSE	FALSE	FALSE		2
6252	8	N	298	V	N298V	-0.0821104	0.0183051	2	FALSE	FALSE	FALSE	FALSE		2
6253	8	N	298	I	N298I	-0.0138948	0.00269781	2	FALSE	FALSE	FALSE	FALSE		1
6254	8	N	298	L	N298L	0.0287437	0.000489269	2	FALSE	FALSE	FALSE	FALSE		2
6255	8	N	298	F	N298F	0.0753488	0.00673927	2	FALSE	FALSE	FALSE	FALSE		2
6256	8	N	298	Y	N298Y	-0.0619255	0.0457505	2	FALSE	FALSE	FALSE	FALSE		1
6257	8	N	298	W	N298W	-0.0710844	0.00447476	2	FALSE	FALSE	FALSE	FALSE		3
6258	8	N	298	stop	N298stop	-0.494363	0.0443174	2	FALSE	FALSE	FALSE	FALSE		2
6259	8	E	299	K	E299K	-0.018045	0.0318705	2	FALSE	FALSE	FALSE	FALSE		1
6260	8	E	299	R	E299R	-0.00205493	0.0104667	2	FALSE	FALSE	FALSE	FALSE		2
6261	8	E	299	H	E299H	0.0628655	0.0255217	2	FALSE	FALSE	FALSE	FALSE		2
6262	8	E	299	D	E299D	-0.0187618	0.0233776	2	FALSE	FALSE	FALSE	FALSE		1
6263	8	E	299	E	WT	0	0	2	FALSE	FALSE	FALSE	FALSE		0
6264	8	E	299	N	E299N	-0.0555003	0.00662325	2	FALSE	FALSE	FALSE	FALSE		2
6265	8	E	299	Q	E299Q	-0.0120008	0.00492121	2	FALSE	FALSE	FALSE	FALSE		1
6266	8	E	299	C	E299C	-0.101935	0.0309551	2	FALSE	FALSE	FALSE	FALSE		3
6267	8	E	299	S	E299S	-0.0386673	0.0372364	2	FALSE	FALSE	FALSE	FALSE		2
6268	8	E	299	T	E299T	-0.0403562	0.0210613	2	FALSE	FALSE	FALSE	FALSE		2
6269	8	E	299	G	E299G	0.0268409	0.0087225	2	FALSE	FALSE	FALSE	FALSE		1
6270	8	E	299	P	E299P	-0.0804436	0.0127354	2	FALSE	FALSE	FALSE	FALSE		2
6271	8	E	299	A	E299A	-0.033184	0.0163811	2	FALSE	FALSE	FALSE	FALSE		1
6272	8	E	299	M	E299M	-0.00933176	0.00631063	2	FALSE	FALSE	FALSE	FALSE		2
6273	8	E	299	V	E299V	0.0219279	0.0134687	2	FALSE	FALSE	FALSE	FALSE		1
6274	8	E	299	I	E299I	0.00216638	0.0295331	2	FALSE	FALSE	FALSE	FALSE		3
6275	8	E	299	L	E299L	-0.00880194	0.0313965	2	FALSE	FALSE	FALSE	FALSE		2
6276	8	E	299	F	E299F	-0.0378646	0.00808476	2	FALSE	FALSE	FALSE	FALSE		3
6277	8	E	299	Y	E299Y	0.124613	0.0170019	2	FALSE	FALSE	FALSE	FALSE		2
6278	8	E	299	W	E299W	0.00352733	0.0225501	2	FALSE	FALSE	FALSE	FALSE		2
6279	8	E	299	stop	E299stop	-0.360817	0.0205615	2	FALSE	FALSE	FALSE	FALSE		1
6280	8	P	300	K	P300K	0.0647452	0.0376455	2	FALSE	FALSE	FALSE	FALSE		3
6281	8	P	300	R	P300R	-0.102995	0.0122024	2	FALSE	FALSE	FALSE	FALSE		1
6282	8	P	300	H	P300H	0.000397812	0.0185927	2	FALSE	FALSE	FALSE	FALSE		1
6283	8	P	300	D	P300D	-0.040293	0.0289069	2	FALSE	FALSE	FALSE	FALSE		2
6284	8	P	300	E	P300E	-0.00717562	0.029085	2	FALSE	FALSE	FALSE	FALSE		3
6285	8	P	300	N	P300N	-0.0453794	0.0347553	2	FALSE	FALSE	FALSE	FALSE		2
6286	8	P	300	Q	P300Q	-0.0397936	0.0158628	2	FALSE	FALSE	FALSE	FALSE		2
6287	8	P	300	C	P300C	0.00707296	0.0279766	2	FALSE	FALSE	FALSE	FALSE		2
6288	8	P	300	S	P300S	0.0326723	0.0350381	2	FALSE	FALSE	FALSE	FALSE		1
6289	8	P	300	T	P300T	-0.0408672	0.0124048	2	FALSE	FALSE	FALSE	TRUE	ClinVar	1
6290	8	P	300	G	P300G	0.0144626	0.0135641	2	FALSE	FALSE	FALSE	FALSE		2
6291	8	P	300	P	WT	0	0	2	FALSE	FALSE	FALSE	FALSE		0
6292	8	P	300	A	P300A	0.00929059	0.009005	2	FALSE	FALSE	FALSE	FALSE		1
6293	8	P	300	M	P300M	-0.0434693	0.0388197	2	FALSE	FALSE	FALSE	FALSE		3
6294	8	P	300	V	P300V	-0.0456817	0.0254231	2	FALSE	FALSE	FALSE	FALSE		2
6295	8	P	300	I	P300I	-0.0457795	0.0227734	2	FALSE	FALSE	FALSE	FALSE		2
6296	8	P	300	L	P300L	0.0405568	0.00163879	2	FALSE	FALSE	FALSE	FALSE		1
6297	8	P	300	F	P300F	0.0192865	0.00324113	2	FALSE	FALSE	FALSE	FALSE		2
6298	8	P	300	Y	P300Y	-0.0950264	0.0322736	2	FALSE	FALSE	FALSE	FALSE		2
6299	8	P	300	W	P300W	-0.0449311	0.0148927	2	FALSE	FALSE	FALSE	FALSE		3
6300	8	P	300	stop	P300stop	-0.404191	0.0139576	2	FALSE	FALSE	FALSE	FALSE		3
6301	8	V	301	K	V301K	-0.0517818	0.0163175	2	FALSE	FALSE	FALSE	FALSE		3
6302	8	V	301	R	V301R	0.0623139	0.0190637	2	FALSE	FALSE	FALSE	FALSE		2
6303	8	V	301	H	V301H	0.0111382	0.0318823	2	FALSE	FALSE	FALSE	FALSE		2
6304	8	V	301	D	V301D	0.00247037	0.0060797	2	FALSE	FALSE	FALSE	FALSE		1
6305	8	V	301	E	V301E	-0.00331569	0.0302623	2	FALSE	FALSE	FALSE	FALSE		2
6306	8	V	301	N	V301N	0.0308722	0.0261907	2	FALSE	FALSE	FALSE	FALSE		2
6307	8	V	301	Q	V301Q	0.00678821	0.0243026	2	FALSE	FALSE	FALSE	FALSE		3
6308	8	V	301	C	V301C	-0.001523	0.00346621	2	FALSE	FALSE	FALSE	FALSE		2
6309	8	V	301	S	V301S	-0.059034	0.0226639	2	FALSE	FALSE	FALSE	FALSE		2
6310	8	V	301	T	V301T	-0.00895231	0.0210613	2	FALSE	FALSE	FALSE	FALSE		2
6311	8	V	301	G	V301G	-0.00843175	0.0193939	2	FALSE	FALSE	FALSE	FALSE		1
6312	8	V	301	P	V301P	0.0303804	0.00012799	2	FALSE	FALSE	FALSE	FALSE		2
6313	8	V	301	A	V301A	0.00762591	0.0362854	2	FALSE	TRUE	FALSE	FALSE	COSMIC+TCGA	1
6314	8	V	301	M	V301M	-0.019369	0.0431357	2	FALSE	FALSE	FALSE	FALSE		2
6315	8	V	301	V	WT	0	0	2	FALSE	FALSE	FALSE	FALSE		0
6316	8	V	301	I	V301I	0.000960342	0.0492695	2	FALSE	FALSE	FALSE	FALSE		1
6317	8	V	301	L	V301L	-0.0494126	0.0425902	2	FALSE	FALSE	FALSE	FALSE		1
6318	8	V	301	F	V301F	0.0176694	0.0160531	2	FALSE	FALSE	FALSE	FALSE		1
6319	8	V	301	Y	V301Y	0.0592626	0.0180831	2	FALSE	FALSE	FALSE	FALSE		2
6320	8	V	301	W	V301W	-0.00591443	0.00736028	2	FALSE	FALSE	FALSE	FALSE		3
6321	8	V	301	stop	V301stop	-0.502683	0.0265438	2	FALSE	FALSE	FALSE	FALSE		3
6322	8	S	302	K	S302K	0.00417268	0.0304652	2	FALSE	FALSE	FALSE	FALSE		2
6323	8	S	302	R	S302R	0.0301842	0.00717048	2	FALSE	FALSE	FALSE	FALSE		2
6324	8	S	302	H	S302H	0.0198943	0.0283358	2	FALSE	FALSE	FALSE	FALSE		3
6325	8	S	302	D	S302D	-0.025619	0.0283004	2	FALSE	FALSE	FALSE	FALSE		3
6326	8	S	302	E	S302E	0.0395256	0.0189802	2	FALSE	FALSE	FALSE	FALSE		2
6327	8	S	302	N	S302N	0.00526957	0.0187169	2	FALSE	FALSE	FALSE	FALSE		3
6328	8	S	302	Q	S302Q	-0.0829581	0.00382119	2	FALSE	FALSE	FALSE	FALSE		2
6329	8	S	302	C	S302C	-0.0143932	0.00851013	2	FALSE	FALSE	FALSE	FALSE		2
6330	8	S	302	S	WT	0	0	2	FALSE	FALSE	FALSE	FALSE		0
6331	8	S	302	T	S302T	-0.00806981	0.0146575	2	FALSE	FALSE	FALSE	FALSE		1
6332	8	S	302	G	S302G	0.0684013	0.0151448	2	FALSE	FALSE	FALSE	FALSE		2
6333	8	S	302	P	S302P	-0.017918	0.00839764	2	FALSE	FALSE	FALSE	FALSE		1
6334	8	S	302	A	S302A	0.0377313	0.012749	2	FALSE	FALSE	FALSE	FALSE		1
6335	8	S	302	M	S302M	0.0114229	0.0175869	2	FALSE	FALSE	FALSE	FALSE		3
6336	8	S	302	V	S302V	0.0421781	0.0350137	2	FALSE	FALSE	FALSE	FALSE		2
6337	8	S	302	I	S302I	-0.0557276	0.0352908	2	FALSE	FALSE	FALSE	FALSE		2
6338	8	S	302	L	S302L	0.058691	0.00711818	2	FALSE	FALSE	FALSE	FALSE		1
6339	8	S	302	F	S302F	-0.0375427	0.0129947	2	FALSE	FALSE	FALSE	FALSE		2
6340	8	S	302	Y	S302Y	-0.015064	0.0391729	2	FALSE	FALSE	FALSE	FALSE		2
6341	8	S	302	W	S302W	-0.0358935	0.017292	2	FALSE	FALSE	FALSE	FALSE		2
6342	8	S	302	stop	S302stop	-0.507498	0.0316938	2	FALSE	FALSE	FALSE	FALSE		1
6343	8	D	303	K	D303K	-0.0337962	0.00671186	2	FALSE	FALSE	FALSE	FALSE		2
6344	8	D	303	R	D303R	0.0128575	0.0170161	2	FALSE	FALSE	FALSE	FALSE		2
6345	8	D	303	H	D303H	-0.0431778	0.0166946	2	FALSE	FALSE	FALSE	FALSE		1
6346	8	D	303	D	WT	0	0	2	FALSE	FALSE	FALSE	FALSE		0
6347	8	D	303	E	D303E	0.0124504	0.0356714	2	FALSE	FALSE	FALSE	FALSE		1
6348	8	D	303	N	D303N	0.000274435	0.0172555	2	FALSE	FALSE	FALSE	FALSE		1
6349	8	D	303	Q	D303Q	-0.0809081	0.0209112	2	FALSE	FALSE	FALSE	FALSE		2
6350	8	D	303	C	D303C	0.0425753	0.0305638	2	FALSE	FALSE	FALSE	FALSE		2
6351	8	D	303	S	D303S	-0.0425399	0.0151746	2	FALSE	FALSE	FALSE	FALSE		2
6352	8	D	303	T	D303T	-0.125132	0.0336424	2	FALSE	FALSE	FALSE	FALSE		2
6353	8	D	303	G	D303G	-0.0823956	0.0320805	2	FALSE	FALSE	FALSE	FALSE		1
6354	8	D	303	P	D303P	-0.0694626	0.0392437	2	FALSE	FALSE	FALSE	FALSE		2
6355	8	D	303	A	D303A	-0.0237159	0.0407584	2	FALSE	FALSE	FALSE	FALSE		1
6356	8	D	303	M	D303M	-0.0674384	0.00629486	2	FALSE	FALSE	FALSE	FALSE		3
6357	8	D	303	V	D303V	-0.125295	0.0629391	2	FALSE	FALSE	FALSE	FALSE		1
6358	8	D	303	I	D303I	-0.169869	0.00745794	2	FALSE	FALSE	FALSE	FALSE		2
6359	8	D	303	L	D303L	-0.125797	9.55218e-05	2	FALSE	FALSE	FALSE	FALSE		2
6360	8	D	303	F	D303F	-0.130345	0.00770628	2	FALSE	FALSE	FALSE	FALSE		2
6361	8	D	303	Y	D303Y	-0.188434	0.00760999	2	FALSE	FALSE	FALSE	FALSE		1
6362	8	D	303	W	D303W	-0.0789262	0.0132212	2	FALSE	FALSE	FALSE	FALSE		3
6363	8	D	303	stop	D303stop	-0.487868	0.0202735	2	FALSE	FALSE	FALSE	FALSE		2
6364	8	Y	304	K	Y304K	-0.55468	0.0723925	2	FALSE	FALSE	FALSE	FALSE		2
6365	8	Y	304	R	Y304R	-0.550864	0.00507671	2	FALSE	FALSE	FALSE	FALSE		2
6366	8	Y	304	H	Y304H	-0.424214	0.0158238	2	FALSE	FALSE	FALSE	FALSE		1
6367	8	Y	304	D	Y304D	-0.640601	0.0293588	2	FALSE	FALSE	FALSE	FALSE		1
6368	8	Y	304	E	Y304E	-0.570008	0.0189833	2	FALSE	FALSE	FALSE	FALSE		2
6369	8	Y	304	N	Y304N	-0.476212	0.0626842	2	FALSE	FALSE	FALSE	FALSE		1
6370	8	Y	304	Q	Y304Q	-0.622965	0.0310167	2	FALSE	FALSE	FALSE	FALSE		2
6371	8	Y	304	C	Y304C	-0.509291	0.00649805	2	FALSE	FALSE	FALSE	FALSE		1
6372	8	Y	304	S	Y304S	-0.54343	0.0915529	2	FALSE	FALSE	FALSE	FALSE		1
6373	8	Y	304	T	Y304T	-0.681338	0.0359777	2	FALSE	FALSE	FALSE	FALSE		2
6374	8	Y	304	G	Y304G	-0.569273	0.0181465	2	FALSE	FALSE	FALSE	FALSE		2
6375	8	Y	304	P	Y304P	-0.622032	0.024481	2	FALSE	FALSE	FALSE	FALSE		2
6376	8	Y	304	A	Y304A	-0.485348	0.027714	2	FALSE	FALSE	FALSE	FALSE		2
6377	8	Y	304	M	Y304M	-0.57217	0.0425214	2	FALSE	FALSE	FALSE	FALSE		3
6378	8	Y	304	V	Y304V	-0.612161	0.017292	2	FALSE	FALSE	FALSE	FALSE		2
6379	8	Y	304	I	Y304I	-0.522967	0.0121969	2	FALSE	FALSE	FALSE	FALSE		2
6380	8	Y	304	L	Y304L	-0.589634	0.0133793	2	FALSE	FALSE	FALSE	FALSE		2
6381	8	Y	304	F	Y304F	-0.059259	0.0350757	2	FALSE	FALSE	FALSE	FALSE		1
6382	8	Y	304	Y	WT	0	0	2	FALSE	FALSE	FALSE	FALSE		0
6383	8	Y	304	W	Y304W	-0.531393	0.0138561	2	FALSE	FALSE	FALSE	FALSE		2
6384	8	Y	304	stop	Y304stop	-0.335825	0.055772	2	FALSE	FALSE	FALSE	FALSE		1
6385	8	I	305	K	I305K	-0.530303	0.0297413	2	FALSE	FALSE	FALSE	FALSE		2
6386	8	I	305	R	I305R	-0.571572	0.0193714	2	FALSE	FALSE	FALSE	FALSE		2
6387	8	I	305	H	I305H	-0.499258	0.0350757	2	FALSE	FALSE	FALSE	FALSE		2
6388	8	I	305	D	I305D	-0.520261	0.0437283	2	FALSE	FALSE	FALSE	FALSE		2
6389	8	I	305	E	I305E	-0.582683	0.0307604	2	FALSE	FALSE	FALSE	FALSE		3
6390	8	I	305	N	I305N	-0.403967	0.011704	2	FALSE	FALSE	FALSE	FALSE		1
6391	8	I	305	Q	I305Q	-0.525125	0.0260816	2	FALSE	FALSE	FALSE	FALSE		3
6392	8	I	305	C	I305C	-0.225684	0.0192442	2	FALSE	FALSE	FALSE	FALSE		2
6393	8	I	305	S	I305S	-0.599229	0.0620666	2	FALSE	FALSE	FALSE	FALSE		1
6394	8	I	305	T	I305T	-0.388769	0.0206898	2	FALSE	FALSE	FALSE	FALSE		1
6395	8	I	305	G	I305G	-0.515031	0.000439192	2	FALSE	FALSE	FALSE	FALSE		2
6396	8	I	305	P	I305P	-0.59398	0.0207531	2	FALSE	FALSE	FALSE	FALSE		2
6397	8	I	305	A	I305A	-0.36886	0.00451495	2	FALSE	FALSE	FALSE	FALSE		2
6398	8	I	305	M	I305M	-0.0886552	0.00551494	2	FALSE	FALSE	FALSE	FALSE		1
6399	8	I	305	V	I305V	-0.0244752	0.0257732	2	FALSE	FALSE	FALSE	TRUE	ClinVar	1
6400	8	I	305	I	WT	0	0	2	FALSE	FALSE	FALSE	FALSE		0
6401	8	I	305	L	I305L	-0.0709488	0.00131255	2	FALSE	FALSE	FALSE	FALSE		1
6402	8	I	305	F	I305F	-0.165975	0.00243697	2	FALSE	FALSE	FALSE	FALSE		1
6403	8	I	305	Y	I305Y	-0.472809	0.022172	2	FALSE	FALSE	FALSE	FALSE		2
6404	8	I	305	W	I305W	-0.543078	0.051818	2	FALSE	FALSE	FALSE	FALSE		3
6405	8	I	305	stop	I305stop	-0.575147	0.0191362	2	FALSE	FALSE	FALSE	FALSE		3
6406	8	N	306	K	N306K	-0.477228	0.0688808	2	FALSE	FALSE	FALSE	FALSE		1
6407	8	N	306	R	N306R	-0.602418	0.0317604	2	FALSE	FALSE	FALSE	FALSE		2
6408	8	N	306	H	N306H	-0.0526298	0.0629391	2	FALSE	FALSE	FALSE	FALSE		1
6409	8	N	306	D	N306D	-0.412556	0.0331627	2	FALSE	FALSE	FALSE	FALSE		1
6410	8	N	306	E	N306E	-0.453331	0.0375293	2	FALSE	FALSE	FALSE	FALSE		2
6411	8	N	306	N	WT	0	0	2	FALSE	FALSE	FALSE	FALSE		0
6412	8	N	306	Q	N306Q	-0.396432	0.0262113	2	FALSE	FALSE	FALSE	FALSE		2
6413	8	N	306	C	N306C	-0.325348	0.0230765	2	FALSE	FALSE	FALSE	FALSE		2
6414	8	N	306	S	N306S	-0.291456	0.0264557	2	FALSE	TRUE	FALSE	FALSE	COSMIC	1
6415	8	N	306	T	N306T	-0.579375	0.0243058	2	FALSE	FALSE	FALSE	FALSE		1
6416	8	N	306	G	N306G	-0.434662	0.0264307	2	FALSE	FALSE	FALSE	FALSE		2
6417	8	N	306	P	N306P	-0.514022	0.0288176	2	FALSE	FALSE	FALSE	FALSE		2
6418	8	N	306	A	N306A	-0.335337	0.00357288	2	FALSE	FALSE	FALSE	FALSE		2
6419	8	N	306	M	N306M	-0.479045	0.0385501	2	FALSE	FALSE	FALSE	FALSE		2
6420	8	N	306	V	N306V	-0.539365	0.00318276	2	FALSE	FALSE	FALSE	FALSE		2
6421	8	N	306	I	N306I	-0.46174	0.0147758	2	FALSE	FALSE	FALSE	FALSE		1
6422	8	N	306	L	N306L	-0.580612	0.0925529	2	FALSE	FALSE	FALSE	FALSE		2
6423	8	N	306	F	N306F	-0.567438	0.0669843	2	FALSE	FALSE	FALSE	FALSE		2
6424	8	N	306	Y	N306Y	-0.426349	0.0426957	2	FALSE	FALSE	FALSE	FALSE		1
6425	8	N	306	W	N306W	-0.510014	0.0214141	2	FALSE	FALSE	FALSE	FALSE		3
6426	8	N	306	stop	N306stop	-0.487257	0	1	FALSE	FALSE	FALSE	FALSE		2
6427	8	A	307	K	A307K			0	FALSE	FALSE	FALSE	FALSE		2
6428	8	A	307	R	A307R	-0.454131	0	1	FALSE	FALSE	FALSE	FALSE		2
6429	8	A	307	H	A307H	-0.576539	0	1	FALSE	FALSE	FALSE	FALSE		3
6430	8	A	307	D	A307D	-0.57393	0.0023249	2	FALSE	FALSE	FALSE	FALSE		2
6431	8	A	307	E	A307E	-0.478075	0	1	FALSE	TRUE	FALSE	FALSE	COSMIC	1
6432	8	A	307	N	A307N	-0.501556	0	1	FALSE	FALSE	FALSE	FALSE		3
6433	8	A	307	Q	A307Q	-0.462792	0.0409698	2	FALSE	FALSE	FALSE	FALSE		2
6434	8	A	307	C	A307C	-0.361792	0.0792866	2	FALSE	FALSE	FALSE	FALSE		3
6435	8	A	307	S	A307S	-0.148714	0.0396155	2	FALSE	FALSE	FALSE	FALSE		1
6436	8	A	307	T	A307T	-0.35996	0.0165839	2	FALSE	FALSE	FALSE	FALSE		1
6437	8	A	307	G	A307G	0.00958976	0.00204589	2	FALSE	FALSE	FALSE	FALSE		1
6438	8	A	307	P	A307P	-0.514157	0.0291663	2	FALSE	FALSE	FALSE	FALSE		1
6439	8	A	307	A	WT	0	0	2	FALSE	FALSE	FALSE	FALSE		0
6440	8	A	307	M	A307M	-0.593726	0.0698936	2	FALSE	FALSE	FALSE	FALSE		3
6441	8	A	307	V	A307V	-0.395323	0.0795927	2	FALSE	FALSE	FALSE	FALSE		1
6442	8	A	307	I	A307I	-0.555265	0.0379883	2	FALSE	FALSE	FALSE	FALSE		2
6443	8	A	307	L	A307L	-0.640063	0.0891228	2	FALSE	FALSE	FALSE	FALSE		2
6444	8	A	307	F	A307F	-0.419623	0	1	FALSE	FALSE	FALSE	FALSE		3
6445	8	A	307	Y	A307Y	-0.461684	0	1	FALSE	FALSE	FALSE	FALSE		3
6446	8	A	307	W	A307W	-0.533279	0.0288176	2	FALSE	FALSE	FALSE	FALSE		3
6447	8	A	307	stop	A307stop	-0.51735	0	1	FALSE	FALSE	FALSE	FALSE		2
6448	8	N	308	K	N308K	-0.529161	0.0206073	2	FALSE	FALSE	FALSE	FALSE		1
6449	8	N	308	R	N308R	-0.678187	0.0407903	2	FALSE	FALSE	FALSE	FALSE		2
6450	8	N	308	H	N308H	-0.579651	0.0207531	2	FALSE	FALSE	FALSE	FALSE		1
6451	8	N	308	D	N308D	0.0125549	0.0312371	2	TRUE	TRUE	TRUE	FALSE	COSMIC+TCGA+ClinVar	1
6452	8	N	308	E	N308E	-0.351336	0.0610117	2	FALSE	FALSE	FALSE	FALSE		2
6453	8	N	308	N	WT	0	0	2	FALSE	FALSE	FALSE	FALSE		0
6454	8	N	308	Q	N308Q	-0.377496	0.00641145	2	FALSE	FALSE	FALSE	FALSE		2
6455	8	N	308	C	N308C	-0.0968291	0.00146195	2	FALSE	FALSE	FALSE	FALSE		2
6456	8	N	308	S	N308S	-0.0676615	0.0512258	2	FALSE	TRUE	TRUE	FALSE	COSMIC+TCGA+ClinVar	1
6457	8	N	308	T	N308T	-0.118365	0.0108734	2	FALSE	TRUE	TRUE	FALSE	COSMIC+ClinVar	1
6458	8	N	308	G	N308G	-0.252347	0.0268805	2	FALSE	FALSE	FALSE	FALSE		2
6459	8	N	308	P	N308P	-0.621477	0.0100126	2	FALSE	FALSE	FALSE	FALSE		2
6460	8	N	308	A	N308A	-0.166528	0.0055273	2	FALSE	FALSE	FALSE	FALSE		2
6461	8	N	308	M	N308M	-0.698574	0.0625	2	FALSE	FALSE	FALSE	FALSE		2
6462	8	N	308	V	N308V	-0.350548	0.00160228	2	FALSE	FALSE	FALSE	FALSE		2
6463	8	N	308	I	N308I	-0.458689	0.0477372	2	FALSE	FALSE	FALSE	FALSE		1
6464	8	N	308	L	N308L	-0.681124	0.0862282	2	FALSE	FALSE	FALSE	FALSE		2
6465	8	N	308	F	N308F	-0.636151	0.0470203	2	FALSE	FALSE	FALSE	FALSE		2
6466	8	N	308	Y	N308Y	-0.357154	0.00788164	2	FALSE	FALSE	FALSE	FALSE		1
6467	8	N	308	W	N308W	-0.601077	0.0128678	2	FALSE	FALSE	FALSE	FALSE		3
6468	8	N	308	stop	N308stop	-0.530218	0.00629486	2	FALSE	FALSE	FALSE	FALSE		2
6469	8	I	309	K	I309K	0.000608717	0.0364812	2	FALSE	FALSE	FALSE	FALSE		2
6470	8	I	309	R	I309R	-0.0164326	0.0107472	2	FALSE	FALSE	FALSE	FALSE		2
6471	8	I	309	H	I309H	0.0291752	0.0142292	2	FALSE	FALSE	FALSE	FALSE		2
6472	8	I	309	D	I309D	-0.153063	0.0380168	2	FALSE	FALSE	FALSE	FALSE		2
6473	8	I	309	E	I309E	-0.0129625	0.022621	2	FALSE	FALSE	FALSE	FALSE		3
6474	8	I	309	N	I309N	0.000611445	0.0081955	2	FALSE	FALSE	FALSE	FALSE		1
6475	8	I	309	Q	I309Q	-0.0221621	0.00946025	2	FALSE	FALSE	FALSE	FALSE		3
6476	8	I	309	C	I309C	0.000733765	0.00664298	2	FALSE	FALSE	FALSE	FALSE		2
6477	8	I	309	S	I309S	-0.00656253	0.0357705	2	FALSE	FALSE	FALSE	FALSE		1
6478	8	I	309	T	I309T	-0.00277071	0.0240703	2	FALSE	FALSE	FALSE	FALSE		1
6479	8	I	309	G	I309G	-0.0428942	0.00359678	2	FALSE	FALSE	FALSE	FALSE		2
6480	8	I	309	P	I309P	-0.412224	0.000700473	2	FALSE	FALSE	FALSE	FALSE		2
6481	8	I	309	A	I309A	-0.00459401	0.0522173	2	FALSE	FALSE	FALSE	FALSE		2
6482	8	I	309	M	I309M	-0.027274	0.0143258	2	FALSE	TRUE	FALSE	FALSE	COSMIC+TCGA	1
6483	8	I	309	V	I309V	0.013654	0.0373506	2	FALSE	TRUE	FALSE	FALSE	COSMIC+ClinVar	1
6484	8	I	309	I	WT	0	0	2	FALSE	FALSE	FALSE	FALSE		0
6485	8	I	309	L	I309L	0.012498	0.00282003	2	FALSE	FALSE	FALSE	FALSE		1
6486	8	I	309	F	I309F	-0.0582574	0.0841415	2	FALSE	FALSE	FALSE	FALSE		1
6487	8	I	309	Y	I309Y	-0.00166765	0.0113656	2	FALSE	FALSE	FALSE	FALSE		2
6488	8	I	309	W	I309W	0.0171987	0.00648219	2	FALSE	FALSE	FALSE	FALSE		3
6489	8	I	309	stop	I309stop	-0.550977	0.000512125	2	FALSE	FALSE	FALSE	FALSE		3
6490	8	I	310	K	I310K	-0.598725	0.0185293	2	FALSE	FALSE	FALSE	FALSE		2
6491	8	I	310	R	I310R	-0.639976	0.00544095	2	FALSE	FALSE	FALSE	FALSE		2
6492	8	I	310	H	I310H	-0.460138	0.0173395	2	FALSE	FALSE	FALSE	FALSE		2
6493	8	I	310	D	I310D	-0.578173	0.0434824	2	FALSE	FALSE	FALSE	FALSE		2
6494	8	I	310	E	I310E	-0.545164	0.04809	2	FALSE	FALSE	FALSE	FALSE		3
6495	8	I	310	N	I310N	-0.365242	0.00451495	2	FALSE	FALSE	FALSE	FALSE		1
6496	8	I	310	Q	I310Q	-0.559444	0.017292	2	FALSE	FALSE	FALSE	FALSE		3
6497	8	I	310	C	I310C	-0.0524298	0.00160228	2	FALSE	FALSE	FALSE	FALSE		2
6498	8	I	310	S	I310S	-0.46331	0.0254231	2	FALSE	FALSE	FALSE	FALSE		1
6499	8	I	310	T	I310T	-0.280115	0.0267759	2	FALSE	FALSE	FALSE	FALSE		1
6500	8	I	310	G	I310G	-0.573763	0.0741719	2	FALSE	FALSE	FALSE	FALSE		2
6501	8	I	310	P	I310P	-0.555714	0.0041721	2	FALSE	FALSE	FALSE	FALSE		2
6502	8	I	310	A	I310A	-0.383898	0.0196835	2	FALSE	FALSE	FALSE	FALSE		2
6503	8	I	310	M	I310M	-0.0814206	0.0587791	2	FALSE	FALSE	FALSE	FALSE		1
6504	8	I	310	V	I310V	0.00791178	0.0312101	2	FALSE	FALSE	FALSE	FALSE		1
6505	8	I	310	I	WT	0	0	2	FALSE	FALSE	FALSE	FALSE		0
6506	8	I	310	L	I310L	-0.00711019	0.00676796	2	FALSE	FALSE	FALSE	FALSE		1
6507	8	I	310	F	I310F	-0.311112	0.0294717	2	FALSE	FALSE	FALSE	FALSE		1
6508	8	I	310	Y	I310Y	-0.558102	0.00575935	2	FALSE	FALSE	FALSE	FALSE		2
6509	8	I	310	W	I310W	-0.602182	0.0124912	2	FALSE	FALSE	FALSE	FALSE		3
6510	8	I	310	stop	I310stop	-0.477624	0.00357288	2	FALSE	FALSE	FALSE	FALSE		3
6511	8	M	311	K	M311K	-0.00210454	0.0143793	2	FALSE	FALSE	FALSE	FALSE		1
6512	8	M	311	R	M311R	-0.0122337	0.0390249	2	FALSE	FALSE	FALSE	FALSE		1
6513	8	M	311	H	M311H	0.0169481	0.0423753	2	FALSE	FALSE	FALSE	FALSE		3
6514	8	M	311	D	M311D	0.00184077	0.00056805	2	FALSE	FALSE	FALSE	FALSE		3
6515	8	M	311	E	M311E	-0.0638107	0.00467784	2	FALSE	FALSE	FALSE	FALSE		2
6516	8	M	311	N	M311N	0.0276538	0.00739575	2	FALSE	FALSE	FALSE	FALSE		2
6517	8	M	311	Q	M311Q	-0.0336447	0.0374528	2	FALSE	FALSE	FALSE	FALSE		2
6518	8	M	311	C	M311C	-0.03027	0.0113014	2	FALSE	FALSE	FALSE	FALSE		3
6519	8	M	311	S	M311S	0.0293067	0.0149819	2	FALSE	FALSE	FALSE	FALSE		2
6520	8	M	311	T	M311T	-0.00464495	0.0486966	2	FALSE	FALSE	FALSE	FALSE	ClinVar	1
6521	8	M	311	G	M311G	-0.0195474	0.00297014	2	FALSE	FALSE	FALSE	FALSE		2
6522	8	M	311	P	M311P	-0.172632	0.0219993	2	FALSE	FALSE	FALSE	FALSE		2
6523	8	M	311	A	M311A	-0.0314516	0.0376095	2	FALSE	FALSE	FALSE	FALSE		2
6524	8	M	311	M	WT	0	0	2	FALSE	FALSE	FALSE	FALSE		0
6525	8	M	311	V	M311V	0.0293755	0.0210253	2	FALSE	TRUE	FALSE	TRUE	COSMIC+ClinVar	1
6526	8	M	311	I	M311I	-0.0113522	0.0111653	2	FALSE	FALSE	FALSE	FALSE		1
6527	8	M	311	L	M311L	0.0771194	0.000778187	2	FALSE	FALSE	FALSE	FALSE		1
6528	8	M	311	F	M311F	0.0447724	0.0621006	2	FALSE	FALSE	FALSE	FALSE		2
6529	8	M	311	Y	M311Y	-0.0602544	0.0273655	2	FALSE	FALSE	FALSE	FALSE		3
6530	8	M	311	W	M311W	0.0501043	0.0324556	2	FALSE	FALSE	FALSE	FALSE		2
6531	8	M	311	stop	M311stop	-0.528005	0.079164	2	FALSE	FALSE	FALSE	FALSE		2
6532	8	P	312	K	P312K	-0.0174711	0.0261593	2	FALSE	FALSE	FALSE	FALSE		3
6533	8	P	312	R	P312R	-0.0244781	0.0350757	2	FALSE	FALSE	FALSE	FALSE		1
6534	8	P	312	H	P312H	0.0501324	0.00556145	2	FALSE	FALSE	FALSE	FALSE		1
6535	8	P	312	D	P312D	-0.0537659	0.00318276	2	FALSE	FALSE	FALSE	FALSE		2
6536	8	P	312	E	P312E	-0.0680937	0.0165839	2	FALSE	FALSE	FALSE	FALSE		3
6537	8	P	312	N	P312N	0.0775996	0.0519761	2	FALSE	FALSE	FALSE	FALSE		2
6538	8	P	312	Q	P312Q	-0.0354308	0.0188833	2	FALSE	FALSE	FALSE	FALSE		2
6539	8	P	312	C	P312C	0.0477095	0.0176388	2	FALSE	FALSE	FALSE	FALSE		2
6540	8	P	312	S	P312S	0.0326701	0.00340434	2	FALSE	FALSE	FALSE	FALSE		1
6541	8	P	312	T	P312T	0.00976099	0.00379792	2	FALSE	FALSE	FALSE	TRUE	ClinVar	1
6542	8	P	312	G	P312G	-0.00119451	0.0139207	2	FALSE	FALSE	FALSE	FALSE		2
6543	8	P	312	P	WT	0	0	2	FALSE	FALSE	FALSE	FALSE		0
6544	8	P	312	A	P312A	0.0108027	0.00624917	2	FALSE	FALSE	FALSE	FALSE		1
6545	8	P	312	M	P312M	0.117694	0.00659898	2	FALSE	FALSE	FALSE	FALSE		3
6546	8	P	312	V	P312V	0.0179459	0.0374929	2	FALSE	FALSE	FALSE	FALSE		2
6547	8	P	312	I	P312I	-0.0367571	0.0256739	2	FALSE	FALSE	FALSE	FALSE		2
6548	8	P	312	L	P312L	0.0164421	0.00197519	2	FALSE	FALSE	FALSE	FALSE		1
6549	8	P	312	F	P312F	0.00891522	0.0162555	2	FALSE	FALSE	FALSE	FALSE		2
6550	8	P	312	Y	P312Y	0.0257247	0.0266782	2	FALSE	FALSE	FALSE	FALSE		2
6551	8	P	312	W	P312W	-0.1127	0.0146864	2	FALSE	FALSE	FALSE	FALSE		3
6552	8	P	312	stop	P312stop	-0.548357	0.0113633	2	FALSE	FALSE	FALSE	FALSE		3
6553	8	E	313	K	E313K	0.0555906	0.0102796	2	FALSE	FALSE	FALSE	FALSE		1
6554	8	E	313	R	E313R	0.043257	0.0204573	2	FALSE	FALSE	FALSE	FALSE		2
6555	8	E	313	H	E313H	-0.0353948	0.0256138	2	FALSE	FALSE	FALSE	FALSE		2
6556	8	E	313	D	E313D	0.0380496	0.012036	2	FALSE	FALSE	FALSE	FALSE		1
6557	8	E	313	E	WT	0	0	2	FALSE	FALSE	FALSE	FALSE		0
6558	8	E	313	N	E313N	0.038652	0.026625	2	FALSE	FALSE	FALSE	FALSE		2
6559	8	E	313	Q	E313Q	-0.0019451	0.00089416	2	FALSE	FALSE	FALSE	FALSE		1
6560	8	E	313	C	E313C	-0.0371888	0.000402791	2	FALSE	FALSE	FALSE	FALSE		3
6561	8	E	313	S	E313S	-0.03581	0.0370894	2	FALSE	FALSE	FALSE	FALSE		2
6562	8	E	313	T	E313T	0.00823417	0.00183564	2	FALSE	FALSE	FALSE	FALSE		2
6563	8	E	313	G	E313G	0.04112	0.00242057	2	FALSE	FALSE	FALSE	FALSE		1
6564	8	E	313	P	E313P	0.00291036	0.0124332	2	FALSE	FALSE	FALSE	FALSE		2
6565	8	E	313	A	E313A	0.0371961	0.0142711	2	FALSE	FALSE	FALSE	FALSE		1
6566	8	E	313	M	E313M	0.000829642	0.0292339	2	FALSE	FALSE	FALSE	FALSE		3
6567	8	E	313	V	E313V	0.0033217	0.0474233	2	FALSE	FALSE	FALSE	FALSE		1
6568	8	E	313	I	E313I	0.0137164	0.0215745	2	FALSE	FALSE	FALSE	FALSE		2
6569	8	E	313	L	E313L	0.0159764	0.0219431	2	FALSE	FALSE	FALSE	FALSE		2
6570	8	E	313	F	E313F	-0.056249	0.00370847	2	FALSE	FALSE	FALSE	FALSE		3
6571	8	E	313	Y	E313Y	-0.00164422	0.00378182	2	FALSE	FALSE	FALSE	FALSE		2
6572	8	E	313	W	E313W	0.00643399	0.0295547	2	FALSE	FALSE	FALSE	FALSE		3
6573	8	E	313	stop	E313stop	-0.442565	0.0108936	2	FALSE	FALSE	FALSE	FALSE		1
6574	8	F	314	K	F314K	0.0211545	0.0153746	2	FALSE	FALSE	FALSE	FALSE		3
6575	8	F	314	R	F314R	-0.0149579	0.01542	2	FALSE	FALSE	FALSE	FALSE		2
6576	8	F	314	H	F314H	-0.00247124	0.00774112	2	FALSE	FALSE	FALSE	FALSE		2
6577	8	F	314	D	F314D	-0.00607164	0.0251434	2	FALSE	FALSE	FALSE	FALSE		2
6578	8	F	314	E	F314E	-0.0414458	0.0168387	2	FALSE	FALSE	FALSE	FALSE		3
6579	8	F	314	N	F314N	-0.0155156	0.0170937	2	FALSE	FALSE	FALSE	FALSE		2
6580	8	F	314	Q	F314Q	0.0583016	0.0148748	2	FALSE	FALSE	FALSE	FALSE		3
6581	8	F	314	C	F314C	-0.0819981	0.000284077	2	FALSE	FALSE	FALSE	FALSE		1
6582	8	F	314	S	F314S	-0.0382641	0.0245154	2	FALSE	FALSE	FALSE	FALSE		1
6583	8	F	314	T	F314T	-0.0199775	0.0114709	2	FALSE	FALSE	FALSE	FALSE		2
6584	8	F	314	G	F314G	0.0107823	0.0242989	2	FALSE	FALSE	FALSE	FALSE		2
6585	8	F	314	P	F314P	0.0133113	0.00156052	2	FALSE	FALSE	FALSE	FALSE		2
6586	8	F	314	A	F314A	-0.0356958	0.00260527	2	FALSE	FALSE	FALSE	FALSE		2
6587	8	F	314	M	F314M	0.0306018	0.000571388	2	FALSE	FALSE	FALSE	FALSE		2
6588	8	F	314	V	F314V	-0.00329765	0.000378689	2	FALSE	FALSE	FALSE	FALSE		1
6589	8	F	314	I	F314I	-0.010405	0.0155765	2	FALSE	FALSE	FALSE	FALSE		1
6590	8	F	314	L	F314L	-0.041142	0.0115967	2	FALSE	FALSE	FALSE	TRUE	ClinVar	1
6591	8	F	314	F	WT	0	0	2	FALSE	FALSE	FALSE	FALSE		0
6592	8	F	314	Y	F314Y	0.0738057	0.0266331	2	FALSE	FALSE	FALSE	FALSE		1
6593	8	F	314	W	F314W	-0.0199734	0.0133428	2	FALSE	FALSE	FALSE	FALSE		2
6594	8	F	314	stop	F314stop	-0.492893	0.0839135	2	FALSE	FALSE	FALSE	FALSE		2
6595	8	E	315	K	E315K	-0.00733869	0.0142432	2	FALSE	FALSE	FALSE	FALSE		1
6596	8	E	315	R	E315R	-0.0097315	0.00606364	2	FALSE	FALSE	FALSE	FALSE		2
6597	8	E	315	H	E315H	0.040399	0.018663	2	FALSE	FALSE	FALSE	FALSE		2
6598	8	E	315	D	E315D	-0.0728668	0.0219112	2	FALSE	FALSE	FALSE	FALSE		1
6599	8	E	315	E	WT	0	0	2	FALSE	FALSE	FALSE	FALSE		0
6600	8	E	315	N	E315N	-0.0442622	0.000566712	2	FALSE	FALSE	FALSE	FALSE		2
6601	8	E	315	Q	E315Q	0.0158335	0.0104134	2	FALSE	FALSE	FALSE	FALSE		1
6602	8	E	315	C	E315C	0.0342429	0.00300219	2	FALSE	FALSE	FALSE	FALSE		3
6603	8	E	315	S	E315S	0.00982526	0.0159799	2	FALSE	FALSE	FALSE	FALSE		2
6604	8	E	315	T	E315T	-0.0187662	0.0252483	2	FALSE	FALSE	FALSE	FALSE		2
6605	8	E	315	G	E315G	0.00301903	0.0127706	2	FALSE	FALSE	FALSE	FALSE		1
6606	8	E	315	P	E315P	-0.0147919	0.0031949	2	FALSE	FALSE	FALSE	FALSE		2
6607	8	E	315	A	E315A	0.0424022	0.026283	2	FALSE	FALSE	FALSE	FALSE		1
6608	8	E	315	M	E315M	0.021497	0.000214866	2	FALSE	FALSE	FALSE	FALSE		3
6609	8	E	315	V	E315V	-0.00778453	0.00681283	2	FALSE	FALSE	FALSE	FALSE		1
6610	8	E	315	I	E315I	0.0396236	0.00806609	2	FALSE	FALSE	FALSE	FALSE		2
6611	8	E	315	L	E315L	0.055526	0.00500736	2	FALSE	FALSE	FALSE	FALSE		2
6612	8	E	315	F	E315F	-0.0104272	0.00403819	2	FALSE	FALSE	FALSE	FALSE		3
6613	8	E	315	Y	E315Y	0.0239991	0.00942184	2	FALSE	FALSE	FALSE	FALSE		2
6614	8	E	315	W	E315W	0.00688009	0.014342	2	FALSE	FALSE	FALSE	FALSE		3
6615	8	E	315	stop	E315stop	-0.431928	0.082359	2	FALSE	FALSE	FALSE	FALSE		1
6616	8	T	316	K	T316K	-0.074117	0.020741	2	FALSE	FALSE	FALSE	FALSE		2
6617	8	T	316	R	T316R	0.0680819	0.0236168	2	FALSE	FALSE	FALSE	FALSE		2
6618	8	T	316	H	T316H	0.000960989	0.0244161	2	FALSE	FALSE	FALSE	FALSE		2
6619	8	T	316	D	T316D	-0.0199636	0.00548613	2	FALSE	FALSE	FALSE	FALSE		2
6620	8	T	316	E	T316E	0.00176136	0.00881115	2	FALSE	FALSE	FALSE	FALSE		3
6621	8	T	316	N	T316N	-0.0412297	0.0343991	2	FALSE	FALSE	FALSE	FALSE		1
6622	8	T	316	Q	T316Q	0.0382749	0.0154752	2	FALSE	FALSE	FALSE	FALSE		3
6623	8	T	316	C	T316C	0.0322491	0.00140968	2	FALSE	FALSE	FALSE	FALSE		2
6624	8	T	316	S	T316S	0.000962293	0.0121349	2	FALSE	FALSE	FALSE	FALSE		1
6625	8	T	316	T	WT	0	0	2	FALSE	FALSE	FALSE	FALSE		0
6626	8	T	316	G	T316G	0.0100186	0.0274735	2	FALSE	FALSE	FALSE	FALSE		2
6627	8	T	316	P	T316P	0.0131311	0.00959336	2	FALSE	FALSE	FALSE	FALSE		1
6628	8	T	316	A	T316A	-0.0176679	0.0154162	2	FALSE	FALSE	FALSE	FALSE		1
6629	8	T	316	M	T316M	-0.00229953	0.0120179	2	FALSE	FALSE	FALSE	FALSE		2
6630	8	T	316	V	T316V	-0.0122419	0.0199219	2	FALSE	FALSE	FALSE	FALSE		2
6631	8	T	316	I	T316I	0.00867959	0.00977067	2	FALSE	FALSE	FALSE	TRUE	ClinVar	1
6632	8	T	316	L	T316L	0.034255	0.0166565	2	FALSE	FALSE	FALSE	FALSE		2
6633	8	T	316	F	T316F	-0.046599	0.0139311	2	FALSE	FALSE	FALSE	FALSE		2
6634	8	T	316	Y	T316Y	-0.0350712	0.00324113	2	FALSE	FALSE	FALSE	FALSE		2
6635	8	T	316	W	T316W	0.00124581	0.0110168	2	FALSE	FALSE	FALSE	FALSE		3
6636	8	T	316	stop	T316stop	-0.521815	0.0392119	2	FALSE	FALSE	FALSE	FALSE		3
6637	8	K	317	K	WT	0	0	2	FALSE	FALSE	FALSE	FALSE		0
6638	8	K	317	R	K317R	-0.00319751	0.0100134	2	FALSE	FALSE	FALSE	TRUE	ClinVar	1
6639	8	K	317	H	K317H	-0.0313785	0.0269085	2	FALSE	FALSE	FALSE	FALSE		2
6640	8	K	317	D	K317D	-0.0256573	0.02494	2	FALSE	FALSE	FALSE	FALSE		2
6641	8	K	317	E	K317E	-0.0169872	0.00319311	2	FALSE	FALSE	FALSE	FALSE		1
6642	8	K	317	N	K317N	0.0312509	0.0245175	2	FALSE	FALSE	FALSE	FALSE		1
6643	8	K	317	Q	K317Q	-0.0647524	0.0372657	2	FALSE	FALSE	FALSE	FALSE		1
6644	8	K	317	C	K317C	-0.0216188	0.0343786	2	FALSE	FALSE	FALSE	FALSE		3
6645	8	K	317	S	K317S	0.0663782	0.0209993	2	FALSE	FALSE	FALSE	FALSE		2
6646	8	K	317	T	K317T	0.0202866	0.00799665	2	FALSE	FALSE	FALSE	FALSE		1
6647	8	K	317	G	K317G	0.0359587	0.0133134	2	FALSE	FALSE	FALSE	FALSE		2
6648	8	K	317	P	K317P	-0.0196643	0.0131588	2	FALSE	FALSE	FALSE	FALSE		2
6649	8	K	317	A	K317A	0.00379284	0.00567928	2	FALSE	FALSE	FALSE	FALSE		2
6650	8	K	317	M	K317M	0.00319756	0.0190962	2	FALSE	FALSE	FALSE	FALSE		1
6651	8	K	317	V	K317V	-0.00144891	0.00350731	2	FALSE	FALSE	FALSE	FALSE		2
6652	8	K	317	I	K317I	0.0246403	0.0143127	2	FALSE	FALSE	FALSE	FALSE		2
6653	8	K	317	L	K317L	-0.0203707	0.00286697	2	FALSE	FALSE	FALSE	FALSE		2
6654	8	K	317	F	K317F	-0.00994162	0.0174117	2	FALSE	FALSE	FALSE	FALSE		3
6655	8	K	317	Y	K317Y	0.1112	0.0236604	2	FALSE	FALSE	FALSE	FALSE		2
6656	8	K	317	W	K317W	-0.000843765	0.0372802	2	FALSE	FALSE	FALSE	FALSE		2
6657	8	K	317	stop	K317stop	-0.453516	0.0125584	2	FALSE	FALSE	FALSE	FALSE		1
6658	8	C	318	K	C318K	-0.0164834	0.00273139	2	FALSE	FALSE	FALSE	FALSE		3
6659	8	C	318	R	C318R	0.032993	0.0313064	2	FALSE	FALSE	FALSE	FALSE		1
6660	8	C	318	H	C318H	-0.0231486	0.0376154	2	FALSE	FALSE	FALSE	FALSE		2
6661	8	C	318	D	C318D	0.0228913	0.0133793	2	FALSE	FALSE	FALSE	FALSE		2
6662	8	C	318	E	C318E	0.015977	0.0232574	2	FALSE	FALSE	FALSE	FALSE		3
6663	8	C	318	N	C318N	0.0517556	0.0266331	2	FALSE	FALSE	FALSE	FALSE		2
6664	8	C	318	Q	C318Q	-0.0353675	0.047778	2	FALSE	FALSE	FALSE	FALSE		3
6665	8	C	318	C	WT	0	0	2	FALSE	FALSE	FALSE	FALSE		0
6666	8	C	318	S	C318S	-0.028132	0.023974	2	FALSE	FALSE	FALSE	FALSE		1
6667	8	C	318	T	C318T	0.0281748	0.0452299	2	FALSE	FALSE	FALSE	FALSE		2
6668	8	C	318	G	C318G	0.000857815	0.00412754	2	FALSE	FALSE	FALSE	FALSE		1
6669	8	C	318	P	C318P	0.0298345	0.0114828	2	FALSE	FALSE	FALSE	FALSE		2
6670	8	C	318	A	C318A	-0.0271651	0.029792	2	FALSE	FALSE	FALSE	FALSE		2
6671	8	C	318	M	C318M	0.0699962	0.00703995	2	FALSE	FALSE	FALSE	FALSE		3
6672	8	C	318	V	C318V	-0.0130198	0.0118227	2	FALSE	FALSE	FALSE	FALSE		2
6673	8	C	318	I	C318I	0.0339002	0.0060797	2	FALSE	FALSE	FALSE	FALSE		2
6674	8	C	318	L	C318L	-0.0174625	0.00895586	2	FALSE	FALSE	FALSE	FALSE		2
6675	8	C	318	F	C318F	0.0181052	0.0476936	2	FALSE	FALSE	FALSE	FALSE		1
6676	8	C	318	Y	C318Y	-0.0359556	0.0161814	2	FALSE	FALSE	FALSE	FALSE		1
6677	8	C	318	W	C318W	0.0597002	0.0127302	2	FALSE	FALSE	FALSE	FALSE		1
6678	8	C	318	stop	C318stop	-0.41607	0.00845291	2	FALSE	FALSE	FALSE	FALSE		1
6679	8	N	319	K	N319K	0.00174093	0.0091927	2	FALSE	FALSE	FALSE	FALSE		1
6680	8	N	319	R	N319R	0.00927797	0.02978	2	FALSE	FALSE	FALSE	FALSE		2
6681	8	N	319	H	N319H	-0.0245898	0.00744485	2	FALSE	FALSE	FALSE	FALSE		1
6682	8	N	319	D	N319D	-0.0433189	0.0073761	2	FALSE	FALSE	FALSE	TRUE	ClinVar	1
6683	8	N	319	E	N319E	-0.0176315	0.0185293	2	FALSE	FALSE	FALSE	FALSE		2
6684	8	N	319	N	WT	0	0	2	FALSE	FALSE	FALSE	FALSE		0
6685	8	N	319	Q	N319Q	-0.0222934	0.0094239	2	FALSE	FALSE	FALSE	FALSE		2
6686	8	N	319	C	N319C	0.039766	0.0214284	2	FALSE	FALSE	FALSE	FALSE		2
6687	8	N	319	S	N319S	0.04092	0.0396337	2	FALSE	FALSE	FALSE	FALSE		1
6688	8	N	319	T	N319T	-0.0021868	0.0181927	2	FALSE	FALSE	FALSE	FALSE		1
6689	8	N	319	G	N319G	0.00230626	0.0119171	2	FALSE	FALSE	FALSE	FALSE		2
6690	8	N	319	P	N319P	-0.00933216	0.0425742	2	FALSE	FALSE	FALSE	FALSE		2
6691	8	N	319	A	N319A	-0.00430087	0.0277338	2	FALSE	FALSE	FALSE	FALSE		2
6692	8	N	319	M	N319M	0.0130801	0.0179686	2	FALSE	FALSE	FALSE	FALSE		2
6693	8	N	319	V	N319V	0.0229906	0.0143283	2	FALSE	FALSE	FALSE	FALSE		2
6694	8	N	319	I	N319I	0.0721534	0.000994871	2	FALSE	FALSE	FALSE	FALSE		1
6695	8	N	319	L	N319L	0.0313101	0.0350757	2	FALSE	FALSE	FALSE	FALSE		2
6696	8	N	319	F	N319F	0.0722655	0.0254462	2	FALSE	FALSE	FALSE	FALSE		2
6697	8	N	319	Y	N319Y	0.00401537	0.0273937	2	FALSE	FALSE	FALSE	FALSE		1
6698	8	N	319	W	N319W	-0.0571639	0.0163811	2	FALSE	FALSE	FALSE	FALSE		3
6699	8	N	319	stop	N319stop	-0.478379	0.0450231	2	FALSE	FALSE	FALSE	FALSE		2
6700	8	N	320	K	N320K	-0.0228563	0.069248	2	FALSE	FALSE	FALSE	FALSE		1
6701	8	N	320	R	N320R	-0.0386181	0.0229414	2	FALSE	FALSE	FALSE	FALSE		2
6702	8	N	320	H	N320H	-0.015216	0.0204996	2	FALSE	FALSE	FALSE	FALSE		1
6703	8	N	320	D	N320D	-0.00850127	0.0198516	2	FALSE	FALSE	FALSE	FALSE		1
6704	8	N	320	E	N320E	-0.0376468	0.00775602	2	FALSE	FALSE	FALSE	FALSE		2
6705	8	N	320	N	WT	0	0	2	FALSE	FALSE	FALSE	FALSE		0
6706	8	N	320	Q	N320Q	-0.00450002	0.0381923	2	FALSE	FALSE	FALSE	FALSE		2
6707	8	N	320	C	N320C	0.0113464	0.00990057	2	FALSE	FALSE	FALSE	FALSE		2
6708	8	N	320	S	N320S	0.0345265	0.00451495	2	FALSE	FALSE	TRUE	FALSE	ClinVar	1
6709	8	N	320	T	N320T	-0.00503694	0.022983	2	FALSE	FALSE	FALSE	FALSE		1
6710	8	N	320	G	N320G	-0.00129327	0.0208495	2	FALSE	FALSE	FALSE	FALSE		2
6711	8	N	320	P	N320P	0.034625	0.00881976	2	FALSE	FALSE	FALSE	FALSE		2
6712	8	N	320	A	N320A	-0.00673525	0.0225335	2	FALSE	FALSE	FALSE	FALSE		2
6713	8	N	320	M	N320M	0.0562611	0.0338095	2	FALSE	FALSE	FALSE	FALSE		2
6714	8	N	320	V	N320V	-0.011012	0.0157471	2	FALSE	FALSE	FALSE	FALSE		2
6715	8	N	320	I	N320I	-0.0268318	0.000324184	2	FALSE	FALSE	FALSE	FALSE		1
6716	8	N	320	L	N320L	0.0300208	0.0148718	2	FALSE	FALSE	FALSE	FALSE		2
6717	8	N	320	F	N320F	-0.0501745	0.0166196	2	FALSE	FALSE	FALSE	FALSE		2
6718	8	N	320	Y	N320Y	0.0223851	0.0584677	2	FALSE	FALSE	FALSE	FALSE		1
6719	8	N	320	W	N320W	-0.0503736	0.028406	2	FALSE	FALSE	FALSE	FALSE		3
6720	8	N	320	stop	N320stop	-0.390298	0.0661344	2	FALSE	FALSE	FALSE	FALSE		2
6721	8	S	321	K	S321K	0.0493884	0.0142931	2	FALSE	FALSE	FALSE	FALSE		2
6722	8	S	321	R	S321R	0.0110791	0.0466015	2	FALSE	FALSE	FALSE	FALSE		2
6723	8	S	321	H	S321H	0.0771191	0.0278673	2	FALSE	FALSE	FALSE	FALSE		3
6724	8	S	321	D	S321D	0.0225834	0.00495166	2	FALSE	FALSE	FALSE	FALSE		3
6725	8	S	321	E	S321E	0.0239562	0.0295312	2	FALSE	FALSE	FALSE	FALSE		2
6726	8	S	321	N	S321N	0.0770693	0.00456858	2	FALSE	FALSE	FALSE	FALSE		3
6727	8	S	321	Q	S321Q	-0.0937721	0.0258258	2	FALSE	FALSE	FALSE	FALSE		2
6728	8	S	321	C	S321C	-0.0178089	0.00157386	2	FALSE	FALSE	FALSE	FALSE		2
6729	8	S	321	S	WT	0	0	2	FALSE	FALSE	FALSE	FALSE		0
6730	8	S	321	T	S321T	0.0421764	0.06281	2	FALSE	FALSE	FALSE	FALSE		1
6731	8	S	321	G	S321G	0.038738	0.00860168	2	FALSE	FALSE	FALSE	FALSE		2
6732	8	S	321	P	S321P	0.0169106	0.00092566	2	FALSE	FALSE	FALSE	FALSE		1
6733	8	S	321	A	S321A	0.0831638	0.000146344	2	FALSE	FALSE	FALSE	FALSE		1
6734	8	S	321	M	S321M	-0.0179215	0.011459	2	FALSE	FALSE	FALSE	FALSE		3
6735	8	S	321	V	S321V	0.00940293	0.00282945	2	FALSE	FALSE	FALSE	FALSE		2
6736	8	S	321	I	S321I	0.043296	0.0206703	2	FALSE	FALSE	FALSE	FALSE		2
6737	8	S	321	L	S321L	0.0128495	0.00514573	2	FALSE	FALSE	FALSE	FALSE		1
6738	8	S	321	F	S321F	0.0168128	0.0299257	2	FALSE	FALSE	FALSE	FALSE		2
6739	8	S	321	Y	S321Y	-0.0839377	0.00340434	2	FALSE	FALSE	FALSE	FALSE		2
6740	8	S	321	W	S321W	0.063891	0.00451495	2	FALSE	FALSE	FALSE	FALSE		2
6741	8	S	321	stop	S321stop	-0.372701	0.0328019	2	FALSE	FALSE	FALSE	FALSE		1
6742	8	K	322	K	WT	0	0	2	FALSE	FALSE	FALSE	FALSE		0
6743	8	K	322	R	K322R	-0.0314143	0.00936761	2	FALSE	FALSE	FALSE	FALSE		1
6744	8	K	322	H	K322H	0.0185368	0.0111508	2	FALSE	FALSE	FALSE	FALSE		2
6745	8	K	322	D	K322D	0.00262291	0.0252956	2	FALSE	FALSE	FALSE	FALSE		2
6746	8	K	322	E	K322E	-0.00784471	0.00425813	2	FALSE	FALSE	FALSE	FALSE		1
6747	8	K	322	N	K322N	0.0390749	0.00451495	2	FALSE	FALSE	FALSE	FALSE		1
6748	8	K	322	Q	K322Q	0.0417119	0.00623608	2	FALSE	FALSE	FALSE	FALSE		1
6749	8	K	322	C	K322C	0.0123173	0.0122024	2	FALSE	FALSE	FALSE	FALSE		3
6750	8	K	322	S	K322S	-0.018116	0.00904465	2	FALSE	FALSE	FALSE	FALSE		2
6751	8	K	322	T	K322T	0.0178525	0.00612197	2	FALSE	FALSE	FALSE	FALSE		1
6752	8	K	322	G	K322G	0.00592097	0.0172058	2	FALSE	FALSE	FALSE	FALSE		2
6753	8	K	322	P	K322P	-0.0228743	0.00511816	2	FALSE	FALSE	FALSE	FALSE		2
6754	8	K	322	A	K322A	0.0370149	0.00160228	2	FALSE	FALSE	FALSE	FALSE		2
6755	8	K	322	M	K322M	0.0156932	0.00637661	2	FALSE	FALSE	FALSE	FALSE		1
6756	8	K	322	V	K322V	-0.0159696	0.0521612	2	FALSE	FALSE	FALSE	FALSE		2
6757	8	K	322	I	K322I	0.0716457	0.016715	2	FALSE	FALSE	FALSE	FALSE		2
6758	8	K	322	L	K322L	0.0280615	0.0264221	2	FALSE	FALSE	FALSE	FALSE		2
6759	8	K	322	F	K322F	0.00616978	0.0209702	2	FALSE	FALSE	FALSE	FALSE		3
6760	8	K	322	Y	K322Y	0.0277189	0.0118043	2	FALSE	FALSE	FALSE	FALSE		2
6761	8	K	322	W	K322W	0.0112404	0.0121969	2	FALSE	FALSE	FALSE	FALSE		2
6762	8	K	322	stop	K322stop	-0.529357	0.0351498	2	FALSE	FALSE	FALSE	FALSE		1
6763	8	P	323	K	P323K	-0.0790395	0.0200941	2	FALSE	FALSE	FALSE	FALSE		3
6764	8	P	323	R	P323R	0.0452957	0.0143014	2	FALSE	FALSE	FALSE	FALSE		1
6765	8	P	323	H	P323H	0.0165564	0.0357237	2	FALSE	FALSE	FALSE	FALSE		1
6766	8	P	323	D	P323D	-0.0596441	0.0171565	2	FALSE	FALSE	FALSE	FALSE		2
6767	8	P	323	E	P323E	0.0043861	0.00253304	2	FALSE	FALSE	FALSE	FALSE		3
6768	8	P	323	N	P323N	0.0464663	0.0330342	2	FALSE	FALSE	FALSE	FALSE		2
6769	8	P	323	Q	P323Q	-0.0231143	0.0548299	2	FALSE	FALSE	FALSE	FALSE		2
6770	8	P	323	C	P323C	0.000843546	0.0317604	2	FALSE	FALSE	FALSE	FALSE		2
6771	8	P	323	S	P323S	0.00544558	0.00975533	2	FALSE	FALSE	FALSE	FALSE		1
6772	8	P	323	T	P323T	0.0264068	0.0104414	2	FALSE	FALSE	FALSE	TRUE	ClinVar	1
6773	8	P	323	G	P323G	-0.0124229	0.0165719	2	FALSE	FALSE	FALSE	FALSE		2
6774	8	P	323	P	WT	0	0	2	FALSE	FALSE	FALSE	FALSE		0
6775	8	P	323	A	P323A	0.0546431	0.0123602	2	FALSE	FALSE	FALSE	FALSE		1
6776	8	P	323	M	P323M	0.0199612	0.0129054	2	FALSE	FALSE	FALSE	FALSE		3
6777	8	P	323	V	P323V	-0.0546959	0.0277636	2	FALSE	FALSE	FALSE	FALSE		2
6778	8	P	323	I	P323I	-0.00327878	0.0226639	2	FALSE	FALSE	FALSE	FALSE		2
6779	8	P	323	L	P323L	-0.0183177	0.0199601	2	FALSE	TRUE	FALSE	FALSE	COSMIC	1
6780	8	P	323	F	P323F	-0.0436379	0.0335411	2	FALSE	FALSE	FALSE	FALSE		2
6781	8	P	323	Y	P323Y	0.0505928	0.00239915	2	FALSE	FALSE	FALSE	FALSE		2
6782	8	P	323	W	P323W	-0.019708	0.00578959	2	FALSE	FALSE	FALSE	FALSE		3
6783	8	P	323	stop	P323stop	-0.446802	0.072936	2	FALSE	FALSE	FALSE	FALSE		3
6784	8	K	324	K	WT	0	0	2	FALSE	FALSE	FALSE	FALSE		0
6785	8	K	324	R	K324R	0.0341693	0.0107097	2	FALSE	FALSE	FALSE	TRUE	ClinVar	1
6786	8	K	324	H	K324H	0.0232158	0.00396591	2	FALSE	FALSE	FALSE	FALSE		2
6787	8	K	324	D	K324D	-0.00800562	0.00855799	2	FALSE	FALSE	FALSE	FALSE		2
6788	8	K	324	E	K324E	-0.072571	0.023809	2	FALSE	FALSE	FALSE	FALSE		1
6789	8	K	324	N	K324N	0.0212545	0.0187592	2	FALSE	FALSE	FALSE	TRUE	ClinVar	1
6790	8	K	324	Q	K324Q	0.064165	0.0423753	2	FALSE	FALSE	FALSE	FALSE		1
6791	8	K	324	C	K324C	0.0300316	0.0377786	2	FALSE	FALSE	FALSE	FALSE		3
6792	8	K	324	S	K324S	-0.0156035	0.0278935	2	FALSE	FALSE	FALSE	FALSE		2
6793	8	K	324	T	K324T	-0.015436	0.0246275	2	FALSE	FALSE	FALSE	FALSE		1
6794	8	K	324	G	K324G	-0.0052153	0.0129402	2	FALSE	FALSE	FALSE	FALSE		2
6795	8	K	324	P	K324P	0.0132716	0.00709997	2	FALSE	FALSE	FALSE	FALSE		2
6796	8	K	324	A	K324A	0.0123913	0.021955	2	FALSE	FALSE	FALSE	FALSE		2
6797	8	K	324	M	K324M	-0.0161417	0.0449916	2	FALSE	FALSE	FALSE	FALSE		2
6798	8	K	324	V	K324V	0.0155234	0.0107123	2	FALSE	FALSE	FALSE	FALSE		2
6799	8	K	324	I	K324I	0.0413777	0.0549304	2	FALSE	FALSE	FALSE	FALSE		1
6800	8	K	324	L	K324L	-0.0373103	0.0337946	2	FALSE	FALSE	FALSE	FALSE		2
6801	8	K	324	F	K324F	-0.0109509	0.00545839	2	FALSE	FALSE	FALSE	FALSE		3
6802	8	K	324	Y	K324Y	0.116869	0.0189833	2	FALSE	FALSE	FALSE	FALSE		2
6803	8	K	324	W	K324W	0.0125886	0.0199762	2	FALSE	FALSE	FALSE	FALSE		3
6804	8	K	324	stop	K324stop	-0.472192	0.0116352	2	FALSE	FALSE	FALSE	FALSE		1
6805	8	K	325	K	WT	0	0	2	FALSE	FALSE	FALSE	FALSE		0
6806	8	K	325	R	K325R	0.0659729	0.005102	2	FALSE	FALSE	FALSE	FALSE		1
6807	8	K	325	H	K325H	0.0833276	0.00898667	2	FALSE	FALSE	FALSE	FALSE		2
6808	8	K	325	D	K325D	-0.00476846	0.015761	2	FALSE	FALSE	FALSE	FALSE		2
6809	8	K	325	E	K325E	-0.00229856	0.0117354	2	FALSE	FALSE	FALSE	FALSE		1
6810	8	K	325	N	K325N	0.0518137	0.0191148	2	FALSE	FALSE	FALSE	FALSE		1
6811	8	K	325	Q	K325Q	-0.00433793	0.000422865	2	FALSE	FALSE	FALSE	FALSE		1
6812	8	K	325	C	K325C	-0.0753245	0.0259206	2	FALSE	FALSE	FALSE	FALSE		3
6813	8	K	325	S	K325S	-0.00225622	0.00806609	2	FALSE	FALSE	FALSE	FALSE		2
6814	8	K	325	T	K325T	-0.0469998	0.0176946	2	FALSE	TRUE	FALSE	FALSE	COSMIC	1
6815	8	K	325	G	K325G	-0.0540987	0.0242748	2	FALSE	FALSE	FALSE	FALSE		2
6816	8	K	325	P	K325P	0.0189277	0.0268622	2	FALSE	FALSE	FALSE	FALSE		2
6817	8	K	325	A	K325A	-0.0595255	0.00915985	2	FALSE	FALSE	FALSE	FALSE		2
6818	8	K	325	M	K325M	-0.044378	0.00352114	2	FALSE	FALSE	FALSE	FALSE		1
6819	8	K	325	V	K325V	0.0143116	0.000352258	2	FALSE	FALSE	FALSE	FALSE		2
6820	8	K	325	I	K325I	-0.0582111	0.00641145	2	FALSE	FALSE	FALSE	FALSE		2
6821	8	K	325	L	K325L	-0.0252601	0.0251222	2	FALSE	FALSE	FALSE	FALSE		2
6822	8	K	325	F	K325F	-0.106552	0.00119966	2	FALSE	FALSE	FALSE	FALSE		3
6823	8	K	325	Y	K325Y	-0.0466357	0.0235909	2	FALSE	FALSE	FALSE	FALSE		2
6824	8	K	325	W	K325W	0.0165344	0.00975247	2	FALSE	FALSE	FALSE	FALSE		2
6825	8	K	325	stop	K325stop	-0.451178	0.00731701	2	FALSE	FALSE	FALSE	FALSE		1
6826	8	S	326	K	S326K	0.0300433	0.0352338	2	FALSE	FALSE	FALSE	FALSE		2
6827	8	S	326	R	S326R	-0.0572484	0.0898087	2	FALSE	FALSE	FALSE	FALSE		1
6828	8	S	326	H	S326H	0.0713711	0.00607157	2	FALSE	FALSE	FALSE	FALSE		2
6829	8	S	326	D	S326D	-0.00996032	0.0149819	2	FALSE	FALSE	FALSE	FALSE		2
6830	8	S	326	E	S326E	0.0358462	0.0266689	2	FALSE	FALSE	FALSE	FALSE		3
6831	8	S	326	N	S326N	-0.0598238	0.047631	2	FALSE	FALSE	FALSE	FALSE		1
6832	8	S	326	Q	S326Q	-0.0102664	0.042355	2	FALSE	FALSE	FALSE	FALSE		3
6833	8	S	326	C	S326C	0.031612	0.0823913	2	FALSE	FALSE	FALSE	FALSE		1
6834	8	S	326	S	WT	0	0	2	FALSE	FALSE	FALSE	FALSE		0
6835	8	S	326	T	S326T	0.00717308	0.0228634	2	FALSE	FALSE	FALSE	FALSE		1
6836	8	S	326	G	S326G	0.00193921	0.0260475	2	FALSE	FALSE	FALSE	FALSE		1
6837	8	S	326	P	S326P	0.0840962	0.0434235	2	FALSE	FALSE	FALSE	FALSE		2
6838	8	S	326	A	S326A	0.00171775	0.00427764	2	FALSE	FALSE	FALSE	FALSE		2
6839	8	S	326	M	S326M	0.0883983	0.0233847	2	FALSE	FALSE	FALSE	FALSE		2
6840	8	S	326	V	S326V	0.00263012	0.0462139	2	FALSE	FALSE	FALSE	FALSE		2
6841	8	S	326	I	S326I	0.0122966	0.00278469	2	FALSE	FALSE	FALSE	FALSE		1
6842	8	S	326	L	S326L	0.115358	0.0150582	2	FALSE	FALSE	FALSE	FALSE		2
6843	8	S	326	F	S326F	0.0353839	0.11302	2	FALSE	FALSE	FALSE	FALSE		2
6844	8	S	326	Y	S326Y	0.0497436	0.046288	2	FALSE	FALSE	FALSE	FALSE		2
6845	8	S	326	W	S326W	0.0779617	0.0292576	2	FALSE	FALSE	FALSE	FALSE		2
6846	8	S	326	stop	S326stop	-0.373915	0.0804062	2	FALSE	FALSE	FALSE	FALSE		2
6847	8	Y	327	K	Y327K	-0.0746575	0.026559	2	FALSE	FALSE	FALSE	FALSE		2
6848	8	Y	327	R	Y327R	-0.115336	0.0246506	2	FALSE	FALSE	FALSE	FALSE		2
6849	8	Y	327	H	Y327H	0.0114159	0.0239375	2	FALSE	FALSE	FALSE	FALSE		1
6850	8	Y	327	D	Y327D	-0.560715	0.058574	2	FALSE	FALSE	FALSE	FALSE		1
6851	8	Y	327	E	Y327E	-0.503001	0.0178262	2	FALSE	FALSE	FALSE	FALSE		2
6852	8	Y	327	N	Y327N	-0.315848	0.0330342	2	FALSE	TRUE	FALSE	FALSE	TCGA	1
6853	8	Y	327	Q	Y327Q	-0.277163	0.0100887	2	FALSE	FALSE	FALSE	FALSE		2
6854	8	Y	327	C	Y327C	-0.0920619	0.0178601	2	FALSE	FALSE	FALSE	FALSE		1
6855	8	Y	327	S	Y327S	-0.204153	0.00296941	2	FALSE	FALSE	FALSE	FALSE		1
6856	8	Y	327	T	Y327T	-0.137589	0.0444891	2	FALSE	FALSE	FALSE	FALSE		2
6857	8	Y	327	G	Y327G	-0.62818	0.0404376	2	FALSE	FALSE	FALSE	FALSE		2
6858	8	Y	327	P	Y327P	-0.507269	0.0555706	2	FALSE	FALSE	FALSE	FALSE		2
6859	8	Y	327	A	Y327A	-0.187055	0.0147667	2	FALSE	FALSE	FALSE	FALSE		2
6860	8	Y	327	M	Y327M	-0.0869913	0.0333315	2	FALSE	FALSE	FALSE	FALSE		3
6861	8	Y	327	V	Y327V	-0.0525828	0.0124764	2	FALSE	FALSE	FALSE	FALSE		2
6862	8	Y	327	I	Y327I	-0.111249	0.00983017	2	FALSE	FALSE	FALSE	FALSE		2
6863	8	Y	327	L	Y327L	-0.101476	0.0321995	2	FALSE	FALSE	FALSE	FALSE		2
6864	8	Y	327	F	Y327F	0.0365172	0.0364428	2	FALSE	FALSE	FALSE	FALSE		1
6865	8	Y	327	Y	WT	0	0	2	FALSE	FALSE	FALSE	FALSE		0
6866	8	Y	327	W	Y327W	-0.00263364	0.0198658	2	FALSE	FALSE	FALSE	FALSE		2
6867	8	Y	327	stop	Y327stop	-0.4288	0.00334434	2	FALSE	FALSE	FALSE	FALSE		1
6868	8	I	328	K	I328K			0	FALSE	FALSE	FALSE	FALSE		2
6869	8	I	328	R	I328R	-0.200526	0	1	FALSE	FALSE	FALSE	FALSE		2
6870	8	I	328	H	I328H	-0.17503	0.00601771	2	FALSE	FALSE	FALSE	FALSE		2
6871	8	I	328	D	I328D	-0.442715	0.0263303	2	FALSE	FALSE	FALSE	FALSE		2
6872	8	I	328	E	I328E			0	FALSE	FALSE	FALSE	FALSE		3
6873	8	I	328	N	I328N	-0.146024	0.025834	2	FALSE	FALSE	FALSE	FALSE		1
6874	8	I	328	Q	I328Q	-0.388676	0.0447282	2	FALSE	FALSE	FALSE	FALSE		3
6875	8	I	328	C	I328C	-0.0619056	0.0136997	2	FALSE	FALSE	FALSE	FALSE		2
6876	8	I	328	S	I328S	-0.206725	0.00609998	2	FALSE	TRUE	FALSE	FALSE	TCGA	1
6877	8	I	328	T	I328T	-0.089415	0.0327025	2	FALSE	FALSE	FALSE	TRUE	ClinVar	1
6878	8	I	328	G	I328G	-0.452	0.086846	2	FALSE	FALSE	FALSE	FALSE		2
6879	8	I	328	P	I328P	-0.531858	0.0732789	2	FALSE	FALSE	FALSE	FALSE		2
6880	8	I	328	A	I328A	-0.0836099	0.00160527	2	FALSE	FALSE	FALSE	FALSE		2
6881	8	I	328	M	I328M			0	FALSE	FALSE	FALSE	FALSE		1
6882	8	I	328	V	I328V	-0.0389306	0.0151814	2	FALSE	FALSE	FALSE	FALSE		1
6883	8	I	328	I	WT	0	0	2	FALSE	FALSE	FALSE	FALSE		0
6884	8	I	328	L	I328L			0	FALSE	FALSE	FALSE	FALSE		1
6885	8	I	328	F	I328F	-0.118258	0.0290434	2	FALSE	FALSE	FALSE	FALSE		1
6886	8	I	328	Y	I328Y	-0.154474	0.0142469	2	FALSE	FALSE	FALSE	FALSE		2
6887	8	I	328	W	I328W			0	FALSE	FALSE	FALSE	FALSE		3
6888	8	I	328	stop	I328stop			0	FALSE	FALSE	FALSE	FALSE		3
6889	8	A	329	K	A329K			0	FALSE	FALSE	FALSE	FALSE		3
6890	8	A	329	R	A329R	-0.623217	0	1	FALSE	FALSE	FALSE	FALSE		2
6891	8	A	329	H	A329H	-0.537744	0.0782556	2	FALSE	FALSE	FALSE	FALSE		2
6892	8	A	329	D	A329D	-0.656911	0.0642868	2	FALSE	FALSE	FALSE	FALSE		1
6893	8	A	329	E	A329E	-0.40854	0.0364052	2	FALSE	FALSE	FALSE	FALSE		2
6894	8	A	329	N	A329N			0	FALSE	FALSE	FALSE	FALSE		2
6895	8	A	329	Q	A329Q	-0.459451	0	1	FALSE	FALSE	FALSE	FALSE		3
6896	8	A	329	C	A329C	-0.152874	0.0195215	2	FALSE	FALSE	FALSE	FALSE		2
6897	8	A	329	S	A329S	-0.0757405	0.0178472	2	FALSE	FALSE	FALSE	FALSE		1
6898	8	A	329	T	A329T	-0.166129	0.0170198	2	FALSE	FALSE	FALSE	FALSE		1
6899	8	A	329	G	A329G	-0.0568135	0.0115439	2	FALSE	FALSE	FALSE	FALSE		1
6900	8	A	329	P	A329P	-0.347571	0.0306591	2	FALSE	FALSE	FALSE	FALSE		1
6901	8	A	329	A	WT	0	0	2	FALSE	FALSE	FALSE	FALSE		0
6902	8	A	329	M	A329M	-0.497872	0.0350757	2	FALSE	FALSE	FALSE	FALSE		3
6903	8	A	329	V	A329V	-0.239857	0.00849942	2	FALSE	FALSE	FALSE	FALSE		1
6904	8	A	329	I	A329I			0	FALSE	FALSE	FALSE	FALSE		2
6905	8	A	329	L	A329L	-0.580243	0.0367271	2	FALSE	FALSE	FALSE	FALSE		2
6906	8	A	329	F	A329F	-0.559848	0.0257911	2	FALSE	FALSE	FALSE	FALSE		2
6907	8	A	329	Y	A329Y	-0.584861	0.0366354	2	FALSE	FALSE	FALSE	FALSE		2
6908	8	A	329	W	A329W	-0.614285	0.00273032	2	FALSE	FALSE	FALSE	FALSE		3
6909	8	A	329	stop	A329stop	-0.43451	0.0080174	2	FALSE	FALSE	FALSE	FALSE		3
6910	8	T	330	K	T330K	-0.433406	0.0116148	2	FALSE	FALSE	FALSE	FALSE		1
6911	8	T	330	R	T330R	-0.586207	0.0260816	2	FALSE	FALSE	FALSE	FALSE		1
6912	8	T	330	H	T330H	-0.462958	0.026836	2	FALSE	FALSE	FALSE	FALSE		3
6913	8	T	330	D	T330D	-0.574691	0.0190844	2	FALSE	FALSE	FALSE	FALSE		3
6914	8	T	330	E	T330E	-0.529161	0.000582005	2	FALSE	FALSE	FALSE	FALSE		2
6915	8	T	330	N	T330N	-0.223535	0.0110263	2	FALSE	FALSE	FALSE	FALSE		2
6916	8	T	330	Q	T330Q	-0.474135	0.000412425	2	FALSE	FALSE	FALSE	FALSE		2
6917	8	T	330	C	T330C	-0.0607078	0.000622043	2	FALSE	FALSE	FALSE	FALSE		3
6918	8	T	330	S	T330S	-0.070213	0.0152971	2	FALSE	FALSE	FALSE	FALSE		1
6919	8	T	330	T	WT	0	0	2	FALSE	FALSE	FALSE	FALSE		0
6920	8	T	330	G	T330G	-0.309926	0.00291211	2	FALSE	FALSE	FALSE	FALSE		2
6921	8	T	330	P	T330P	-0.508589	0.00556579	2	FALSE	FALSE	FALSE	FALSE		1
6922	8	T	330	A	T330A	-0.088043	0.0022571	2	FALSE	FALSE	FALSE	FALSE		1
6923	8	T	330	M	T330M	-0.208151	0.00862883	2	FALSE	FALSE	FALSE	FALSE		2
6924	8	T	330	V	T330V	-0.26116	0.0253247	2	FALSE	FALSE	FALSE	FALSE		2
6925	8	T	330	I	T330I	-0.300437	0.0600271	2	FALSE	FALSE	FALSE	FALSE		1
6926	8	T	330	L	T330L	-0.406981	0.00399234	2	FALSE	FALSE	FALSE	FALSE		2
6927	8	T	330	F	T330F	-0.633727	0.0260323	2	FALSE	FALSE	FALSE	FALSE		3
6928	8	T	330	Y	T330Y	-0.571865	0.00142304	2	FALSE	FALSE	FALSE	FALSE		3
6929	8	T	330	W	T330W	-0.652482	0.0021343	2	FALSE	FALSE	FALSE	FALSE		3
6930	8	T	330	stop	T330stop	-0.498138	0.0192599	2	FALSE	FALSE	FALSE	FALSE		2
6931	9	Q	331	K	Q331K	-0.426061	0	1	FALSE	FALSE	FALSE	FALSE		1
6932	9	Q	331	R	Q331R	-0.354037	0.0779199	2	FALSE	FALSE	FALSE	FALSE		1
6933	9	Q	331	H	Q331H	-0.118922	0.0510283	2	FALSE	FALSE	FALSE	FALSE		1
6934	9	Q	331	D	Q331D	-0.541545	0.0750847	2	FALSE	FALSE	FALSE	FALSE		2
6935	9	Q	331	E	Q331E	-0.415631	0	1	FALSE	FALSE	FALSE	FALSE		1
6936	9	Q	331	N	Q331N	-0.288405	0.0138305	2	FALSE	FALSE	FALSE	FALSE		2
6937	9	Q	331	Q	WT	0	0	2	FALSE	FALSE	FALSE	FALSE		0
6938	9	Q	331	C	Q331C	-0.37976	0.0433099	2	FALSE	FALSE	FALSE	FALSE		3
6939	9	Q	331	S	Q331S	-0.393907	0.0191595	2	FALSE	FALSE	FALSE	FALSE		2
6940	9	Q	331	T	Q331T	-0.393978	0.0355471	2	FALSE	FALSE	FALSE	FALSE		2
6941	9	Q	331	G	Q331G	-0.328532	0.0234064	2	FALSE	FALSE	FALSE	FALSE		2
6942	9	Q	331	P	Q331P	-0.511494	0.075854	2	FALSE	FALSE	FALSE	FALSE		1
6943	9	Q	331	A	Q331A	-0.341499	0.036344	2	FALSE	FALSE	FALSE	FALSE		2
6944	9	Q	331	M	Q331M	-0.128122	0.0381764	2	FALSE	FALSE	FALSE	FALSE		3
6945	9	Q	331	V	Q331V	-0.575009	0.0458988	2	FALSE	FALSE	FALSE	FALSE		2
6946	9	Q	331	I	Q331I	-0.119727	0.0353201	2	FALSE	FALSE	FALSE	FALSE		2
6947	9	Q	331	L	Q331L	-0.342982	0.0555287	2	FALSE	FALSE	FALSE	FALSE		1
6948	9	Q	331	F	Q331F	-0.65146	0.0284355	2	FALSE	FALSE	FALSE	FALSE		3
6949	9	Q	331	Y	Q331Y	-0.546064	0	1	FALSE	FALSE	FALSE	FALSE		2
6950	9	Q	331	W	Q331W	-0.53559	0.0339655	2	FALSE	FALSE	FALSE	FALSE		3
6951	9	Q	331	stop	Q331stop	-0.0299583	0.0272333	2	FALSE	FALSE	FALSE	FALSE		1
6952	9	G	332	K	G332K	-0.475337	0.0495084	2	FALSE	FALSE	FALSE	FALSE		3
6953	9	G	332	R	G332R	-0.494163	0.0294861	2	FALSE	FALSE	FALSE	FALSE		1
6954	9	G	332	H	G332H	-0.486756	0.0167667	2	FALSE	FALSE	FALSE	FALSE		2
6955	9	G	332	D	G332D	-0.507531	0.0069714	2	FALSE	FALSE	FALSE	FALSE		1
6956	9	G	332	E	G332E	-0.435797	0.0194548	2	FALSE	FALSE	FALSE	FALSE		2
6957	9	G	332	N	G332N	-0.550119	0.0162738	2	FALSE	FALSE	FALSE	FALSE		2
6958	9	G	332	Q	G332Q	-0.440318	0.0325945	2	FALSE	FALSE	FALSE	FALSE		3
6959	9	G	332	C	G332C	-0.201391	0.0403543	2	FALSE	FALSE	FALSE	FALSE		1
6960	9	G	332	S	G332S	-0.415367	0.0141452	2	FALSE	FALSE	FALSE	FALSE		1
6961	9	G	332	T	G332T	-0.493451	0.0222592	2	FALSE	FALSE	FALSE	FALSE		2
6962	9	G	332	G	WT	0	0	2	FALSE	FALSE	FALSE	FALSE		0
6963	9	G	332	P	G332P	-0.568975	0.00215683	2	FALSE	FALSE	FALSE	FALSE		2
6964	9	G	332	A	G332A	-0.102642	0.0137406	2	FALSE	FALSE	FALSE	FALSE		1
6965	9	G	332	M	G332M	-0.482282	0.0102951	2	FALSE	FALSE	FALSE	FALSE		3
6966	9	G	332	V	G332V	-0.534795	0.0288846	2	FALSE	FALSE	FALSE	FALSE		1
6967	9	G	332	I	G332I	-0.543582	0.0231302	2	FALSE	FALSE	FALSE	FALSE		2
6968	9	G	332	L	G332L	-0.464546	0.0224989	2	FALSE	FALSE	FALSE	FALSE		2
6969	9	G	332	F	G332F	-0.52501	0.0115204	2	FALSE	FALSE	FALSE	FALSE		2
6970	9	G	332	Y	G332Y	-0.3539	0.000131358	2	FALSE	FALSE	FALSE	FALSE		2
6971	9	G	332	W	G332W	-0.294535	0.00845195	2	FALSE	FALSE	FALSE	FALSE		2
6972	9	G	332	stop	G332stop	-0.549768	0.0359051	2	FALSE	FALSE	FALSE	FALSE		2
6973	9	C	333	K	C333K	-0.476368	0.0207528	2	FALSE	FALSE	FALSE	FALSE		3
6974	9	C	333	R	C333R	-0.484767	0.0288863	2	FALSE	FALSE	FALSE	FALSE		1
6975	9	C	333	H	C333H	-0.0886575	0.0114266	2	FALSE	FALSE	FALSE	FALSE		2
6976	9	C	333	D	C333D	-0.542733	0.0242595	2	FALSE	FALSE	FALSE	FALSE		2
6977	9	C	333	E	C333E	-0.5538	0.0515699	2	FALSE	FALSE	FALSE	FALSE		3
6978	9	C	333	N	C333N	-0.264039	0.0351633	2	FALSE	FALSE	FALSE	FALSE		2
6979	9	C	333	Q	C333Q	-0.0957903	0.00237829	2	FALSE	FALSE	FALSE	FALSE		3
6980	9	C	333	C	WT	0	0	2	FALSE	FALSE	FALSE	FALSE		0
6981	9	C	333	S	C333S	-0.00928848	0.00544244	2	FALSE	FALSE	FALSE	TRUE	ClinVar	1
6982	9	C	333	T	C333T	-0.0706093	0.03631	2	FALSE	FALSE	FALSE	FALSE		2
6983	9	C	333	G	C333G	-0.156581	0.0107926	2	FALSE	FALSE	FALSE	FALSE		1
6984	9	C	333	P	C333P	0.0285777	0.00361064	2	FALSE	FALSE	FALSE	FALSE		2
6985	9	C	333	A	C333A	-0.00778476	0.000175621	2	FALSE	FALSE	FALSE	FALSE		2
6986	9	C	333	M	C333M	-0.0289925	0.00274111	2	FALSE	FALSE	FALSE	FALSE		3
6987	9	C	333	V	C333V	-0.0656832	0.0193929	2	FALSE	FALSE	FALSE	FALSE		2
6988	9	C	333	I	C333I	-0.0576486	0.0106704	2	FALSE	FALSE	FALSE	FALSE		2
6989	9	C	333	L	C333L	-0.158942	0.00613613	2	FALSE	FALSE	FALSE	FALSE		2
6990	9	C	333	F	C333F	-0.215849	0.00235366	2	FALSE	FALSE	FALSE	FALSE		1
6991	9	C	333	Y	C333Y	-0.467409	0.0165203	2	FALSE	FALSE	FALSE	FALSE		1
6992	9	C	333	W	C333W	-0.496435	0.0109919	2	FALSE	FALSE	FALSE	FALSE		1
6993	9	C	333	stop	C333stop	-0.434964	0.00871609	2	FALSE	FALSE	FALSE	FALSE		1
6994	9	L	334	K	L334K			0	FALSE	FALSE	FALSE	FALSE		2
6995	9	L	334	R	L334R	-0.0595808	0.0144878	2	FALSE	FALSE	FALSE	FALSE		1
6996	9	L	334	H	L334H	-0.274762	0.0352219	2	FALSE	FALSE	FALSE	FALSE		2
6997	9	L	334	D	L334D	-0.227749	0.0718633	2	FALSE	FALSE	FALSE	FALSE		3
6998	9	L	334	E	L334E	-0.129128	0.0571668	2	FALSE	FALSE	FALSE	FALSE		2
6999	9	L	334	N	L334N			0	FALSE	FALSE	FALSE	FALSE		3
7000	9	L	334	Q	L334Q	-0.0495645	0.00888019	2	FALSE	FALSE	FALSE	FALSE		1
7001	9	L	334	C	L334C	0.065033	0.0495623	2	FALSE	FALSE	FALSE	FALSE		3
7002	9	L	334	S	L334S	-0.141236	0.0718987	2	FALSE	FALSE	FALSE	FALSE		2
7003	9	L	334	T	L334T	-0.0587205	0.0402012	2	FALSE	FALSE	FALSE	FALSE		2
7004	9	L	334	G	L334G	-0.364957	0.107689	2	FALSE	FALSE	FALSE	FALSE		2
7005	9	L	334	P	L334P	-0.171124	0.0230823	2	FALSE	FALSE	FALSE	FALSE		1
7006	9	L	334	A	L334A	-0.182909	0.0192622	2	FALSE	FALSE	FALSE	FALSE		2
7007	9	L	334	M	L334M	-0.0871256	0.0498692	2	FALSE	FALSE	FALSE	FALSE		1
7008	9	L	334	V	L334V	-0.00535331	0.0230618	2	FALSE	FALSE	FALSE	FALSE		1
7009	9	L	334	I	L334I	0.0907026	0.0271058	2	FALSE	FALSE	FALSE	FALSE		2
7010	9	L	334	L	WT	0	0	2	FALSE	FALSE	FALSE	FALSE		0
7011	9	L	334	F	L334F	-0.0628908	0.0487761	2	FALSE	FALSE	FALSE	FALSE		2
7012	9	L	334	Y	L334Y	-0.369257	0.0705959	2	FALSE	FALSE	FALSE	FALSE		3
7013	9	L	334	W	L334W	-0.286735	0.0337089	2	FALSE	FALSE	FALSE	FALSE		2
7014	9	L	334	stop	L334stop	-0.49144	0.00714178	2	FALSE	FALSE	FALSE	FALSE		2
7015	9	Q	335	K	Q335K	0.0503386	0.0218739	2	FALSE	FALSE	FALSE	FALSE		1
7016	9	Q	335	R	Q335R	-0.0259769	0.0302267	2	FALSE	FALSE	FALSE	FALSE		1
7017	9	Q	335	H	Q335H	-0.0182345	0.0273252	2	FALSE	FALSE	FALSE	FALSE		1
7018	9	Q	335	D	Q335D	-0.0274592	0.0162124	2	FALSE	FALSE	FALSE	FALSE		2
7019	9	Q	335	E	Q335E	-0.0524987	0.0448318	2	FALSE	FALSE	FALSE	FALSE		1
7020	9	Q	335	N	Q335N	-0.0719066	0.0668895	2	FALSE	FALSE	FALSE	FALSE		2
7021	9	Q	335	Q	WT	0	0	2	FALSE	FALSE	FALSE	FALSE		0
7022	9	Q	335	C	Q335C	-0.0504634	0.000524446	2	FALSE	FALSE	FALSE	FALSE		3
7023	9	Q	335	S	Q335S	-0.060169	0.0385372	2	FALSE	FALSE	FALSE	FALSE		2
7024	9	Q	335	T	Q335T	0.0731294	0.0122727	2	FALSE	FALSE	FALSE	FALSE		2
7025	9	Q	335	G	Q335G	0.00657978	0.0180199	2	FALSE	FALSE	FALSE	FALSE		2
7026	9	Q	335	P	Q335P	-0.0375764	0.0385372	2	FALSE	FALSE	FALSE	TRUE	ClinVar	1
7027	9	Q	335	A	Q335A	-0.00307007	0.0120692	2	FALSE	FALSE	FALSE	FALSE		2
7028	9	Q	335	M	Q335M	0.0111648	0.0150678	2	FALSE	FALSE	FALSE	FALSE		3
7029	9	Q	335	V	Q335V	-0.0870288	0.00552729	2	FALSE	FALSE	FALSE	FALSE		2
7030	9	Q	335	I	Q335I	0.00733193	0	1	FALSE	FALSE	FALSE	FALSE		2
7031	9	Q	335	L	Q335L	-0.00544653	0.0219308	2	FALSE	FALSE	FALSE	FALSE		1
7032	9	Q	335	F	Q335F	-0.0930487	0.028653	2	FALSE	FALSE	FALSE	FALSE		3
7033	9	Q	335	Y	Q335Y	-0.0537099	0.0484846	2	FALSE	FALSE	FALSE	FALSE		2
7034	9	Q	335	W	Q335W	-0.00200396	0.00134601	2	FALSE	FALSE	FALSE	FALSE		3
7035	9	Q	335	stop	Q335stop	-0.18075	0.0459191	2	FALSE	FALSE	FALSE	FALSE		1
7036	9	N	336	K	N336K	0.00952746	0.00655112	2	FALSE	FALSE	FALSE	FALSE		1
7037	9	N	336	R	N336R	-0.0998455	0.0102295	2	FALSE	FALSE	FALSE	FALSE		2
7038	9	N	336	H	N336H	-0.047878	0.0338042	2	FALSE	FALSE	FALSE	FALSE		1
7039	9	N	336	D	N336D	-0.10148	0.0208077	2	FALSE	FALSE	FALSE	FALSE		1
7040	9	N	336	E	N336E	-0.00494881	0.00455588	2	FALSE	FALSE	FALSE	FALSE		2
7041	9	N	336	N	WT	0	0	2	FALSE	FALSE	FALSE	FALSE		0
7042	9	N	336	Q	N336Q	-0.128529	0.0351175	2	FALSE	FALSE	FALSE	FALSE		2
7043	9	N	336	C	N336C	-0.0390966	0.000847216	2	FALSE	FALSE	FALSE	FALSE		2
7044	9	N	336	S	N336S	-0.0615812	0.0109255	2	FALSE	FALSE	FALSE	FALSE		1
7045	9	N	336	T	N336T	-0.00948321	0.0603057	2	FALSE	FALSE	FALSE	FALSE		1
7046	9	N	336	G	N336G	0.0178887	0.0039179	2	FALSE	FALSE	FALSE	FALSE		2
7047	9	N	336	P	N336P	-0.100376	0.0270783	2	FALSE	FALSE	FALSE	FALSE		2
7048	9	N	336	A	N336A	-0.0701671	0.0203429	2	FALSE	FALSE	FALSE	FALSE		2
7049	9	N	336	M	N336M	-0.105308	0.0187494	2	FALSE	FALSE	FALSE	FALSE		2
7050	9	N	336	V	N336V	-0.0705717	0.0142345	2	FALSE	FALSE	FALSE	FALSE		2
7051	9	N	336	I	N336I	-0.0968691	0.0102965	2	FALSE	FALSE	FALSE	FALSE		1
7052	9	N	336	L	N336L	-0.0739319	0.000406193	2	FALSE	FALSE	FALSE	FALSE		2
7053	9	N	336	F	N336F	-0.13689	0.00387356	2	FALSE	FALSE	FALSE	FALSE		2
7054	9	N	336	Y	N336Y	0.032811	0.0428265	2	FALSE	FALSE	FALSE	FALSE		1
7055	9	N	336	W	N336W	-0.0786066	2.96026e-05	2	FALSE	FALSE	FALSE	FALSE		3
7056	9	N	336	stop	N336stop	-0.525278	0	1	FALSE	FALSE	FALSE	FALSE		2
7057	9	T	337	K	T337K	-0.524884	0.0123432	2	FALSE	FALSE	FALSE	FALSE		1
7058	9	T	337	R	T337R	-0.519012	0.00294992	2	FALSE	FALSE	FALSE	FALSE		1
7059	9	T	337	H	T337H	-0.5464	0	1	FALSE	FALSE	FALSE	FALSE		3
7060	9	T	337	D	T337D	-0.521881	0	1	FALSE	FALSE	FALSE	FALSE		3
7061	9	T	337	E	T337E	-0.507146	0	1	FALSE	FALSE	FALSE	FALSE		2
7062	9	T	337	N	T337N	-0.325455	0	1	FALSE	FALSE	FALSE	FALSE		2
7063	9	T	337	Q	T337Q	-0.479795	0.0480845	2	FALSE	FALSE	FALSE	FALSE		2
7064	9	T	337	C	T337C	-0.270953	0.090879	2	FALSE	FALSE	FALSE	FALSE		3
7065	9	T	337	S	T337S	-0.0883749	0.0221409	2	FALSE	FALSE	FALSE	FALSE		1
7066	9	T	337	T	WT	0	0	2	FALSE	FALSE	FALSE	FALSE		0
7067	9	T	337	G	T337G	-0.141539	0.0342371	2	FALSE	FALSE	FALSE	FALSE		2
7068	9	T	337	P	T337P	-0.476722	0	1	FALSE	FALSE	FALSE	FALSE		1
7069	9	T	337	A	T337A	-0.20774	0.0162461	2	FALSE	FALSE	FALSE	FALSE		1
7070	9	T	337	M	T337M	-0.414126	0.0353636	2	FALSE	FALSE	FALSE	FALSE		1
7071	9	T	337	V	T337V	-0.310643	0	1	FALSE	FALSE	FALSE	FALSE		2
7072	9	T	337	I	T337I	-0.294918	0.0567716	2	FALSE	FALSE	FALSE	FALSE		2
7073	9	T	337	L	T337L	-0.409133	0.0345268	2	FALSE	FALSE	FALSE	FALSE		2
7074	9	T	337	F	T337F	-0.382208	0	1	FALSE	FALSE	FALSE	FALSE		3
7075	9	T	337	Y	T337Y	-0.313385	0	1	FALSE	FALSE	FALSE	FALSE		3
7076	9	T	337	W	T337W	-0.576953	0.0958855	2	FALSE	FALSE	FALSE	FALSE		2
7077	9	T	337	stop	T337stop	-0.433822	0.0239322	2	FALSE	FALSE	FALSE	FALSE		2
7078	9	V	338	K	V338K	-0.132134	0.0139282	2	FALSE	FALSE	FALSE	FALSE		2
7079	9	V	338	R	V338R	-0.0200763	0.0546295	2	FALSE	FALSE	FALSE	FALSE		2
7080	9	V	338	H	V338H	-0.0398578	0.0155793	2	FALSE	FALSE	FALSE	FALSE		3
7081	9	V	338	D	V338D	-0.0747263	0.0126838	2	FALSE	FALSE	FALSE	FALSE		2
[truncated: 10,454 more rows]

## Sheet: SHP2-PTP_vSrc-FL_matrix
	243	244	245	246	247	248	249	250	251	252	253	254	255	256	257	258	259	260	261	262	263	264	265	266	267	268	269	270	271	272	273	274	275	276	277	278	279	280	281	282	283	284	285	286	287	288	289	290	291
	V	K	Q	G	F	W	E	E	F	E	T	L	Q	Q	Q	E	C	K	L	L	Y	S	R	K	E	G	Q	R	Q	E	N	K	N	K	N	R	Y	K	N	I	L	P	F	D	H	T	R	V	V
K		0	0.0788205	-0.124106	-0.0196543	-0.149368	-0.0168456	0.0375562	0.123913	-0.0183576	0.0451209	0.0338333	-0.0233287	-0.0324596	0.00345384	-0.00194244	-0.0924807	0	-0.0362129	-0.0985074	-0.0603747	-0.0262375	0.00878283	0	-0.0576666	-0.238671	-0.0306635	-0.0239226	-0.00787619	0.0479918	-0.215718	0	0.095161	0	-0.192094	-0.0716353	-0.227569	0	-0.164944	-0.221189	-0.177415	-0.295057	-0.104941	-0.169333	-0.0851445	-0.168525	-0.15713	-0.187872	0.0848898
R	-0.0225904	0.0370801	-0.0108104	0.0201304	-0.0913998	0.0368873	-0.0246852	0.0559603	0.159828	-0.00499211	0.0595263	0.0290352	-0.0548101	0.0677267	-0.031585	0.0221812	0.166113	-0.0374676	0.109985	0.0140694	-0.0298969	-0.0274687	0	0.0220543	-0.102725	-0.224454	0.0386972	0	0.0373002	0.130904	-0.202953	0.0222862	0.107769	0.0175823	-0.191647	0	-0.210887	0.203214	-0.152737	-0.231805	-0.211321	-0.0738417	-0.159681	-0.180262	-0.0756739	-0.138868	0	-0.244709	-0.0286413
H	-0.0875527	-0.000247192	0.105262	-0.0767066	0.00398333	-0.0591158	0.009264	0.110901	0.0656051	-0.0455641	-0.0325377	0.157747	0.0815034	-0.0329886	0.00265414	-0.0297759	0.0094547	0.0129029	-0.0172404	-0.0631894	0.0042163	-0.0258617	-0.122812	0.0484649	0.0500843	-0.239353	0.0250047	-0.0809696	0.0535928	0.00993815	-0.0530247	-0.00901132	0.0713783	-0.242119	-0.199885	-0.159146	-0.0898358	-0.0317234	-0.156044	-0.223358	-0.14476	-0.207922	-0.0796733	-0.212707	0	-0.2639	-0.210248	-0.188906	0.133352
D	-0.0444468	-0.0278593	-0.00834072	0.015114	0.0145337	-0.0526987	0.0213773	0.0854841	0.18528	0.0847305	0.0166465	-0.0455876	0.00383799	0.0894447	-0.098061	-0.0676971	0.00893303	0.0118629	0.00189683	-0.0562374	-0.0848534	-0.0678021	-0.0497973	-0.0392083	-0.0014662	-0.177629	0.0515639	-0.165184	-0.0954523	0.000863327	-0.0940721	-0.0429178	-0.00899832	-0.238098	-0.197145	-0.230285	-0.100909	-0.160748	0.00861543	-0.218466	-0.155794	-0.224298	-0.153611	0	-0.0394241	-0.273815	-0.211426	-0.215656	-0.204614
E	-0.0678137	-0.022706	0.0339812	-0.121873	-0.00842111	-0.0457824	0	0	0.108904	0	0.000926177	0.213525	0.0695656	0.00366961	-0.00166525	0	0.0309365	0.0225	-0.0505026	-0.00986926	-0.108226	-0.0669095	-0.0632592	-0.0608921	0	-0.270967	-0.0650372	-0.100414	-0.0248787	0	-0.189073	-0.0961311	-0.0224203	-0.18557	-0.211293	-0.209236	-0.200648	-0.0933421	-0.0745165	-0.194768	-0.0906044	-0.302316	-0.14811	-0.165523	-0.0860782	-0.225165	-0.284889	-0.251843	-0.00961411
N	0.0133054	0.0523641	0.034133	0.0256565	0.0644388	-0.0586744	0.0771799	0.0605743	0.104816	0.0798142	-0.00873443	0.162478	0.00506369	0.0667452	-0.0139391	-0.0836663	-0.0723142	-0.00849753	-0.0908635	0.000956388	-0.131486	-0.0412725	0.0315243	0.0467391	-0.0198884	-0.173324	-0.0523233	-0.0793889	-0.0479677	0.00230712	0	-0.0134502	0	-0.164946	0		-0.175848	-0.0416296	0	-0.101306	-0.220787	-0.149703	-0.022772	-0.108056	-0.0439262	-0.116473	-0.202334	-0.233192	-0.183253
Q	-0.027489	0.0630167	0	-0.010712	0.0549401	-0.078733	0.079889	0.0752486	0.101528	0.0412483	0.00546415	0.0115231	0	0	0	-0.0536414	0.0391047	0.06806	-0.0536719	-0.012249	-0.000781742	0.103299	0.0102675	0.0264772	0.0327087	-0.203272	0	0.0067908	0	0.0978292	-0.152072	-0.0212639	-0.0127826	-0.117578	-0.248319	-0.147274	-0.198618	-0.0994139	-0.208823	-0.146567	-0.176014	-0.17686	-0.0420649	-0.100349	-0.0264423	-0.169256	-0.194789	-0.232751	0.0227984
C	0.00276737	0.0352775	0.0767294	0.117173	0.00691628	0.0191513	0.0282434	0.0493994	0.0899858	0.0494807	0.0368848	-0.0326892	0.0332214	0.0661757	-0.00872838	0.00992683	0	0.118848	-0.0337641	-0.0330991	0.036894	0.0460537	-0.0454214	-0.00230683	0.0285634	-0.0900875	0.00834121	-0.0928886	-0.0886919	0.00612183	-0.169174	-0.000944881	0.0757255	-0.0964103	-0.192004	-0.261634	-0.202125	0.0436484	-0.209962	-0.0593155	-0.113256	-0.164479	-0.112616	-0.158246	-0.0749842	-0.0100042	-0.210466	-0.045269	-0.0269768
S	-0.0305753		0.136054	-0.0843403	-0.0236134	-0.0805101	0.052531	-0.00655421	0.134778	-0.037781	-0.0262504	0.0199946	0.0787	0.0475932	-0.0762582	0.0741307	-0.0686618	0.0199382	0.0069654	-0.0281945	-0.0474526	0	-0.0701125	-0.0118813	-0.00042232	0.0614336	0.0516816	0.0566657	0.0350908	0.027953	-0.170653	-0.0870732	0.0395289	-0.181704	-0.179976	-0.146307	-0.244008	-0.0383054	-0.194605	-0.196394	-0.0857077	-0.17566	-0.0563692	-0.117945	-0.0879185	0.00718366	-0.106697	-0.0883844	-0.103604
T	-0.00478536	0.0142667	0.0395039	0.0231077	0.0246444	-0.120811	-0.0393758	0.0817846	0.107563	-0.0203456	0	0.0949584	0.0976122	0.0443123	-0.0420515	-0.0354221	-0.0925775	0.00348689	-0.0143321	-0.0230801	-0.0816079	0.0365573	-0.0707147	0.00434623	0.0606088	-0.194236	-0.0463655	-0.154783	-0.0754141	-0.0356614	-0.217846	-0.0392414	0.026433	-0.17698	-0.235096	-0.199685	-0.189406	0.0538715	-0.135694	-0.124313	-0.0853037	-0.130769	-0.0568403	-0.159953	-0.150195	0	-0.221326	-0.201464	-0.056122
G	0.0289544	0.0324447	-0.0655905	0	0.0304406	-0.0424805	-0.0322503	-0.0015412	0.137356	0.0407982	-0.00718642	0.0952871	0.0523007	0.0657904	0.0173205	-0.0147277	0.0305014	0.0203401	-0.0685689	-0.00749717	-0.128867	0.0246106	-0.0697174	0.0108662	-0.0778701	0	-0.0266574	-0.152821	-0.00745264	0.077209	-0.191427	-0.069119	0.00305191	-0.199807	-0.250008	-0.195993	-0.257494	-0.0509708	-0.213586	-0.180439	-0.185227	-0.154697	-0.169074	-0.126077	-0.0913998	-0.186761	-0.136706	-0.214444	-0.106273
P	0.0765669	0.0176193	0.0398211	0.0424793	-0.00831124	-0.177628	-0.0376268	-0.0230113	0.0361891	0.0519719	0.0331894	0.09008	0.0870707	-0.0183454	-0.0418037	-0.0138935	0.0610099	0.00781713	-0.0137687	-0.0493755	-0.0369018	0.0366465	-0.0457133	-0.0991067	-0.180985	-0.274991	-0.183016	-0.207524	-0.0429878	0.0423917	-0.206757	-0.168303	0.0370613	-0.247566	-0.231632	-0.197235	-0.182958	-0.132523	-0.198215	-0.236578	-0.246606	0	-0.104293	-0.174158	-0.134503	-0.193727	-0.309089	-0.122037	-0.0281271
A	0.0404157	-0.0466059	0.0864259	-0.0398409	0.0968123	-0.104782	0.00598137	0.0636934	0.213114	-0.0450092	-0.0291316	0.0549006	-0.00060714	-0.034568	-0.00512327	0.103821	-0.0469269	-0.00312481	0.020298	0.00280119	-0.0160257	-0.0918017	-0.0401754	0.00202154	-0.073515	0.0455991	-0.0544358	-0.0464702	-0.0409698	0.0751872	-0.121103	-0.0603795	0.0209961	-0.174363	-0.246895	-0.189151	-0.259384	-0.0458293	-0.134743	-0.149805	-0.171316	-0.154665	-0.141053	-0.249802	-0.0873164	-0.153438	-0.153306	-0.0644463	-0.0406406
M	0.0110928	0.070708	0.0143099	-0.0344698	0.0295006	-0.0123258	0.0313753	0.148066	0.0598437	-0.00648653	0.046053	0.0425242	0.0684593	0.028211	0.00255062	0.051987	0.0142526	0.0780733	-0.00335326	0.065282	-0.0537331	-0.00942753	0.0322539	-0.0450092	-0.0283253	-0.223313	-0.028917	-0.0638946	-0.0374327	0.0792658	-0.221566	0.0732978	0.0806266	-0.0243829	-0.255389	-0.116969	-0.256092	0.0248116	-0.159877	-0.209102	-0.00312411	-0.198157	0.00502634	-0.216882	-0.0598153	-0.184497	-0.155551	0.058305	0.0349487
V	0	0.0226714	0.05885	-0.0117324	0.0632497	-0.0283886	0.0307791	0.0260571	0.0921907	0.0323296	0.10895	0.0467444	0.0766813	0.0525733	-0.0423194	-0.018611	0.0271895	0.0702947	0.0253445	-0.0156042	0.0131359	-0.0745732	0.0409763	-0.019627	0.089482	-0.156037	0.029431	-0.0682292	-0.0414219	0.143748	-0.100804	-0.0151519	0.0559054	-0.219278	-0.208188	-0.271148	-0.204549	0.0269107	-0.150783	0.176544	-0.0848164	-0.178954	-0.0693744	-0.246368	-0.099867	-0.170257	-0.140202	0	0
I	-0.015498	0.0525339	-0.05275	0.0348483	-0.0806404	0.0155207	0.0105898	0.0609293	0.0913181	-0.0319519	0.0409157	-0.0140565	0.0858735	0.103525	0.000848447	-0.0817518	0.0370232	0.158036	0.0273583	-0.0484942	-0.00739282	-0.0612476	0.00413328	0.0223454	0.0167729	-0.181579	-0.0256011	-0.0591691	0.038008	0.0791535	-0.109501	0.00877904	0.0829818		-0.220027	-0.259768	-0.180395	0.00446656	-0.125507	0	0.0377723	-0.219626	-0.0988456	-0.299463	-0.0874097	-0.0491557	-0.0702358	-0.0718388	-0.0332322
L	-0.0246575	0.0017443	0.0822237	-0.0523674	-0.10221	-0.0190531	0.0450244	0.0125019	0.095311	0.0524914	0.00731467	0	0.0955976	0.0658425	-0.0223891	-0.036045	-0.0177681	0.0667572	0	0	-0.0228849	0.038645	-0.0504272	-0.0110703	-0.00396113	-0.24346	0.0122028	-0.0598623	0.0164024	0.035374	-0.141381	0.00389092	0.0386835	-0.200598	-0.205904	-0.245123	-0.264397	-0.0358072	-0.244605	-0.137023	0	-0.134177	-0.0468662	-0.214458	-0.00282053	-0.192538	-0.0262411	0.0641641	0.0140919
F	0.138205		0.0925417	0.0613021	0	-0.0711188	0.233591	0.0510515	0	0.11819	0.000638994	0.0800081	0.035058	0.164716	0.14075	-0.030909	0.155559	0.0178591	0.0175279	-0.0227092	0.0309645	0.0449099	-0.033692	0.0516759	0.0345892	-0.214032	-0.0461541	-0.0971255	0.0387077	0.0419081	-0.112545	0.0315663	0.0674269	-0.208616	-0.285431		-0.151836	0.0262679	-0.266253	-0.227873	-0.014349	-0.219592	0	-0.301526	-0.0543829	-0.292263	-0.393499	-0.171273	-0.0650574
Y	0.0384829	0.113884	-0.00516084	0.0469029	0.0512135	-0.0908527	0.0970561	0.127506	0.0593234	0.0968524	0.0214459	0.127586	0.124124	0.0964846	0.00754965	0.064196	0.0145626	0.209829	0.0658992	0.0766172	0	0.0527711	0.0707567	0.102165	0.0984926	-0.187305	-0.125687	-0.0848438	0.0364493	0.0493006	-0.0210323	0.0757285	0.189178	-0.260792	-0.202004		0	0.110472	-0.162166	-0.172986	-0.135074	-0.192394	0.0433378	-0.241098	0.117948	-0.268928	-0.346087	-0.201137	-0.045859
W	-0.0869583	0.153565	0.100927	0.136087	0.117481	0	0.194227	-0.0487378	0.144582	0.149988	0.0532999	0.0384161	0.0767929	0.196291	0.0586543	0.118901	0.0584172	0.116716	0.0869695	0.0689488	-0.0154187	0.132053	0.102055	0.197101	0.107472	-0.184879	0.0044107	-0.169617	0.0918847	0.156505	-0.217684	0.0697703	0.139234	-0.177187	-0.208341	-0.107305	-0.127588	0.0970758	-0.194788	-0.22079	-0.133245	-0.224145	0.00577079	-0.234121	0.119455	-0.289162	-0.359264	-0.244664	-0.0937469
*	-0.2297	-0.132196	-0.0170824	-0.160202	-0.221648	-0.0944205	-0.147051	-0.157667	-0.171158	-0.0751082	-0.237829	-0.121844	-0.104031	-0.108618	-0.134049	-0.0692351	-0.0667311	-0.167903	-0.212137	-0.118566	-0.162803	-0.238813	-0.134614	-0.234044	-0.181862	-0.301474	-0.111538	-0.19066	-0.0697305	-0.15734	-0.194424	-0.158248	-0.172721	-0.12074	-0.187411	-0.287963	-0.200078	-0.152288	-0.236481	-0.15896	-0.231645	-0.202216	-0.189673	-0.178555	-0.270234	-0.174662	-0.206825	-0.120511	-0.256942
[truncated: 240 more columns]

## Sheet: SHP2-PTP_cSrc-KD_matrix
	243	244	245	246	247	248	249	250	251	252	253	254	255	256	257	258	259	260	261	262	263	264	265	266	267	268	269	270	271	272	273	274	275	276	277	278	279	280	281	282	283	284	285	286	287	288	289	290	291
	V	K	Q	G	F	W	E	E	F	E	T	L	Q	Q	Q	E	C	K	L	L	Y	S	R	K	E	G	Q	R	Q	E	N	K	N	K	N	R	Y	K	N	I	L	P	F	D	H	T	R	V	V
K		0	0.0373052	-0.0425933	0.0175773	-0.103991	-0.00185225	-0.00107158	-0.135595	0.0212721	0.0474544	-0.0152286	-0.0503419	-0.0136626	-0.0533819	-0.0485631	-0.0523673	0	-0.00150398	-0.0372801	0.0327881	-0.108104	-0.0381705	0	-0.0985211	-0.397116	-0.0364999	-0.0192631	-0.0558161	-0.0475403	-0.280564	0	-0.0713405	0	-0.317884	-0.218045		0	-0.312714	-0.336604	-0.135824	-0.658733	-0.145498	-0.533117	-0.0135677	-0.211748	-0.178144	-0.351641	-0.0409127
R	-0.0272802	-0.00209834	0.0386488	0.0313313	0.103641	-0.0285151	-0.0472757	-0.111594	-0.0969631	-0.0734892	-0.0119871	0.0866635	-0.0630558	-0.0733983	-0.0299404	-0.0125849	-0.0200011	-0.0439213	-0.0756458	-0.0658443	0.0103677	0.0114288	0	-0.0449811	-0.0603742	-0.447511	-0.0525746	0	-0.00676009	0.0526018	-0.246995	0.0192497	0.0280503	0.00825065	-0.42616	0	-0.528618	0.00706102	-0.250588	-0.28618	-0.219992	-0.436896	-0.112108	-0.349808	0.0529777	-0.279377	0	-0.410559	0.0106087
H	-0.0280523	0.0214728	0.0315795	-0.0531541	0.0277397	-0.0427509	-0.0895421	-0.0669468	-0.0729564	-0.101035	-0.054315	-0.00105541	0.000500742	0.0463756	-0.0489047	-0.0314381	-0.0181644	0.00234984	-0.0239455	-0.00375706	-0.015827	-0.0715532	-0.055827	0.0647645	-0.0580643	-0.335999	-0.0329	0.0205793	0.0446927	-0.0365758	-0.0258725	0.0386401	0.0352608	-0.0996955	-0.350465	-0.135803	-0.285258	0.0529731	-0.141783	-0.124187	-0.0150842	-0.608206	0.0147502	-0.406642	0	-0.352665	-0.438991	-0.408505	-0.0623144
D	0.0526163	0.0308048	-0.0739941	0.00464154	0.0451506	-0.0476685	-0.0118009	0.00766556	0.0663918	0.0778773	0.0446428	-0.125405	-0.014492	-0.0410536	-0.0307143	-0.0118204	-0.0785851	0.0175005	0.0187911	-0.166631	0.0413643	0.00799964	0.0134055	0.0375114	0.0110514	-0.222613	0.00398779	-0.0349194	0.005363	-0.00808173	-0.218024	0.130516	-0.0162928	-0.34938	-0.244447	-0.411399	-0.366127	-0.0522192	0.121215	-0.307837	-0.122609	-0.504048	-0.075961	0	-0.0422825	-0.396137	-0.663724	-0.448924	-0.178376
E	-0.0344496	0.0901063	0.0193728	0.107289	0.0392056	-0.0473934	0	0	-0.0261331	0	0.0689113	-0.0407703	-0.0010911	-0.001084	-0.0129093	0	-0.0722932	0.0349634	-0.0763444	0.00899436	-0.0629828	-0.0244264	0.00866771	-0.0149466	0	-0.357699	0.00969271	-0.0663556	-0.0385048	0	-0.316092	0.0268402	0.0563071	-0.336003	-0.376747	-0.402538		0.0157395	0.0298388	-0.226755	-0.118383	-0.513201	0.0294264	-0.142344	-0.0292795	-0.502004	-0.472559	-0.357072	-0.037365
N		0.0587251	-0.0470455	-0.0626625	0.0128082	0.0367618	-0.0514644	-0.0579522	-0.00847162	-0.0350051	0.0661561	-0.0686305	0.0238134	0.00907182	0.0180898	-0.0425245	-0.0867631	0.0688342	-0.132606	-0.00731519	-0.0298717	-0.0221936	0.0230892	0.055446	-0.00730272	-0.299321	-0.0229968	-0.0106104	-3.11748e-05	-0.00549101	0	0.0696419	0	-0.103352	0		-0.34071	0.043081	0	0.0021456	-0.110559	-0.379604	-0.0485713	-0.0627742	0.0361447	-0.113986	-0.398271	-0.346301	-0.109861
Q	-0.138388	0.0684607	0	0.0572653	0.0337251	-0.0648185	0.0259235	-0.0381306	-0.0775926	-0.0219591	-0.0258271	-3.36741e-05	0	0	0	0.0194807	-0.08698	0.000693707	-0.00868401	-0.0168145	-0.0616829	0.00148248	-0.0705926	0.0135893	-0.0085205	-0.415236	0	-0.0419883	0	-0.0373743	-0.13272	0.103368	0.0234549	-0.126858	-0.20691	-0.159473	-0.496214	-0.0102199	-0.146578	-0.111721	-0.0831914	-0.437339	-0.0404068	-0.260017	-0.0368303	-0.299682	-0.293454	-0.444347	0.000114602
C	-0.0924812	-0.0198687	-0.099342	0.102415	0.0388444	0.040989	0.0271091	-0.053585	-0.00307164	-0.00409103	0.0111532	0.00456892	-0.0331832	-0.07934	-0.0138962	-0.0725796	0	-0.045139	0.0795511	0.0307195	-0.000598604	-0.0546384	-0.0404737	0.00694892	0.00428688	-0.118867	-0.0116245	-0.0523802	0.0195483	0.0182489	0.00770678	0.010209	0.0325703	-0.161832	-0.580791	-0.304349	-0.366175	-0.0611105	-0.0926944	-0.0555692	-0.116466	-0.0834985	0.0737547	-0.132562	-0.0380447	0.00938844	-0.265335	-0.0403397	0.0410582
S	0.0474085	-0.0115752	0.00908515	-0.021175	0.0425308	-0.0252277	0.0211407	-0.102331	-0.0883732	-0.0635801	-0.0589151	-0.00624889	0.00205228	-0.0362366	-0.0396044	-0.0845803	-0.0925062	-0.0151065	-0.0147591	-0.0203019	-0.0518375	0	-0.0755084	0.0268841	0.0234681	0.0121834	0.0985764	-0.0144424	0.0174469	-0.00962739	-0.0948934	0.0239479	-0.0210298	-0.0691696	-0.197791	-0.118511	-0.272253	0.0318952	-0.163884	-0.237467	-0.0474591	-0.176147	-0.0496226	-0.0883783	-0.100292	0.0534163	-0.224749	-0.335715	-0.104665
T	0.0331339	0.0049932	0.0219269	0.0204475	0.0732016	-0.0396663	-0.0564147	-0.0959609	-0.0360053	-0.0257213	0	-0.0685791	-0.0729089	-0.0276852	0.0166214	-0.153298	-0.0140151	-0.0688019	0.0212355	0.00836492	0.0133859	0.000659264	0.0277541	0.0154465	-0.0237961	-0.26356	0.0207399	-0.014064	0.119867	0.0224982	-0.10215	0.00560898	0.0223127	-0.280855	-0.329183	-0.204935	-0.414646	0.0905658	-0.153436	-0.0411038	-0.0440224	-0.217667	-0.108828	-0.171542	0.000782912	0	-0.323101	-0.218441	-0.0425154
G	0.00816451	-0.13153	-0.116754	0	0.0258889	-0.0249676	-0.0123271	-0.000845342	-0.113772	-0.0246399	0.0310544	-0.0230747	-0.0593303	-0.0536713	0.0231171	-0.0310042	0.0254978	-0.0474829	0.0110302	0.0456438	0.00934621	-0.0124154	0.027732	-0.0359192	-0.0436796	0	-0.0260909	-0.0658581	-0.0175566	-0.063746	-0.275029	0.0568706	0.0343114	-0.339014	-0.481383	-0.19323	-0.46289	-0.0114841	-0.128449	-0.183611	-0.186754	-0.376146	-0.108668	-0.224811	-0.0669435	-0.144804	-0.219814	-0.507288	-0.12303
P	-0.179487	-0.0474706	0.0659417	0.0237463	0.0456917	-0.1401	-0.0502703	-0.118846	-0.0297591	0.0325328	-0.0470985	-0.0220246	0.00856336	-0.0522207	0.0466033	-0.000365367	-0.117456	0.0875828	-0.0413061	-0.060724	-0.0592403	-0.00734075	-0.125476	-0.174747	-0.332761	-0.204621	-0.180662	-0.323543	-0.055289	-0.038391	-0.398976	-0.181824	0.0195178	-0.502359	-0.504865	-0.408573	-0.617953	-0.115358	-0.210471	-0.253059	-0.242731	0	0.00670897	-0.359674	-0.140334	-0.0804809	-0.477971	-0.201129	-0.160651
A	-0.0540423	0.0300466	-0.0877704	0.0404524	0.039965	0.000295152	0.0516343	-0.0694047	-0.0465878	-0.0403323	-0.0484993	-0.0125691	-0.0657572	-0.0178977	-0.0110048	0.0502333	0.0436669	-0.00116075	0.025204	-0.0241177	-0.0694665	-0.00367044	0.0376608	0.0130393	-0.044024	-0.015401	-0.0354396	-0.0334666	0.00609537	0.0212813	-0.136442	0.0392975	0.0377098	-0.156655	-0.393983	-0.234276	-0.435931	-0.0181585	-0.120577	-0.137507	-0.105294	-0.0801421	-0.0641597	-0.232874	-0.0251876	-0.117473	-0.178314	-0.0986524	-0.0451346
M	-0.0915992	-0.0814334	-0.0353997	-0.0317162	0.0384941	0.0207393	-0.0320964	-0.0651845	0.0221476	0.0997775	0.0115535	-0.0506764	-0.0670044	0.0126064	-0.0756224	0.022863	0.0289393	-0.0130102	-0.0700789	8.17637e-09	-0.0650863	-0.0577857	-0.00451056	-0.00676115	-0.0606314	-0.37692	0.0115781	-0.0395979	-0.0309036	0.0012287	-0.1999	0.065522	-0.0353825	-0.108806	-0.461615	-0.131806	-0.456865	0.000852467	-0.186926	-0.123748	0.0202831	-0.350064	-0.0670314	-0.249136	-0.0979986	-0.365138	-0.0897741	-0.0596811	-0.0151352
V	0	0.0220404	-0.187561	0.0503018	0.0486015	-0.0390252	-0.00905255	-0.0600772	0.013505	-0.0783455	-0.0466721	-0.00280737	-0.00970294	-0.0491556	0.0133314	-0.0442467	-0.0428896	-0.0320585	-0.098351	-0.0396276	0.0269047	-0.0213493	-0.0347538	-0.0173215	0.0550834	-0.262263	0.0375402	-0.0311686	0.00943279	-0.0521451	0.0131448	0.077918	-0.0396389	-0.364114	-0.466589	-0.464848	-0.422974	0.0204378	-0.146103	0.0920766	0.00299371	-0.191269	-0.0358893	-0.319031	-0.0251465	-0.397785	-0.205251	0	0
I	0.0408556	-0.0463358	0.0766383		0.0573573	-0.0433156	0.0168443	-0.178128	0.00364169	-0.0421762	0.0542035	-0.0955933	-0.02631	0.0970826	-0.0615627	-0.111702	-0.0688844	-0.124846	0.0124167	-0.0566666	-0.0203272	0.026885	0.0151569	-0.036134	-0.0194661	-0.261533	0.05268	-0.0576644	0.0720436	-0.0926542	-0.101603	0.103732	-0.00322379		-0.474485	-0.161021	-0.446024	0.0160677	-0.201943	0	0.0971338	-0.343585	-0.0491126	-0.328209	0.00959544	-0.15477	-0.0716676	-0.0236678	0.0364596
L	-0.0702392	0.0745157	0.191333	-0.0398678	0.0889597	0.0695455	-0.128281	-0.156666	-0.00866684	0.030039	0.00930452	0	-0.0130585	0.013778	-0.0582975	-0.0510512	-0.0770705	-0.0276278	0	0	-0.0925761	0.0507668	0.0225636	-0.0765555	-0.0570455	-0.32981	-0.0162668	-0.110887	0.00503583	-0.0595793	-0.118623	0.00277486	0.0108684	0.0339019	-0.476816	-0.187758	-0.476832	0.0352146	-0.0711057	-0.15015	0	-0.0996653	0.0267366	-0.519868	-0.0462712	-0.402472	-0.0743222	0.083829	0.0197804
F	-0.0245517	-0.0172195	-0.0295236	0.0342617	0	-0.0658278	-0.0739635	-0.191702	0	0.0701607	0.0204945	0.00749365	-0.0781467	-0.0276271	-0.04817	-0.0192396	-0.0189374	-0.147898	-0.0425245	0.0519929	-0.0332283	-0.061443	0.0601644	-0.0325518	0.0636041	-0.222985	0.0157186	-0.0706424	0.116465	-0.109664	-0.16015	0.0593351	0.0205063	-0.120859	-0.538142	0.0203336	-0.0184166	0.0927307	-0.122137	-0.0970896	0.0210655	-0.436995	0	-0.458165	-0.132259	-0.387193		-0.113656	-0.0969515
Y		-0.026344	-0.0206774	0.0226373	0.00119323	-0.00160299	0.0283562	-0.129416	-0.016787	-0.0599124	-0.0531841	-0.0281192	-0.0112783	-0.1126	0.0700128	-0.0146644	-0.0737645	-0.0519652	-0.0346432	-0.00223823	0	-0.082412	0.0129779	0.0490673	-0.0460381	-0.323582	0.086742	-0.0538639	0.00435187	0.0465725	-0.0600975	0.0908846	0.00102838		-0.333953		0	0.0241374	-0.116901	-0.113667	0.0275609	-0.61478	-0.0672239	-0.324873	0.218932	-0.33881	-0.781255	-0.19608	-0.148129
W	-0.02525	0.019535	0.0331079	-0.0775634	0.0161172	0	0.0218227	-0.286636	0.00347084	-0.0615627	0.0312307	-0.0564531	-0.0441702	0.0699262	-0.00492826	-0.0679028	-0.0664796	-0.103275	0.00420786	0.00534043	0.0269035	-0.0659857	0.0150259	-0.0363219	0.0341246	-0.397608	-0.0455195	-0.137833	0.00256528	0.0163692	-0.0916427	0.000585915	-0.00744038	-0.356064	-0.531553	-0.177373	-0.0240776	0.0596974	-0.192866	-0.22677	-0.0577975	-0.519431	0.00353059	-0.354664	-0.0349554	-0.376973	-0.623085	-0.527617	-0.0611451
*		-0.233727	-0.0668734	-0.396444	-0.382843	-0.219719	-0.279959	-0.347351	-0.492856	-0.387434	-0.385132	-0.427975	-0.315978	-0.287688	-0.336547	-0.373452	-0.274489	-0.462776	-0.434468	-0.278242	-0.289079	-0.477027	-0.459764	-0.373871	-0.374012	-0.587914	-0.14379	-0.414032	-0.228523	-0.333001	-0.307358	-0.464849	-0.354933	-0.312213	-0.433443		-0.245254	-0.274902	-0.521254	-0.547574	-0.400178	-0.520784	-0.469459	-0.526095	-0.481956		-0.388045	-0.514753	-0.447607
[truncated: 240 more columns]
