# Supplementary material for: Deep mutational scanning of a multi-domain signaling protein reveals mechanisms of regulation and pathogenicity
Source: bioRxiv. 2024 Nov 19:2024.05.13.593907. Preprint. [Version 3] doi: 10.1101/2024.05.13.593907 (PMC11291063; doi:10.1101/2024.05.13.593907)
Supplement: Supplement 6 — Supplementary Table 5. Annotated and functionally classified SHP2 missense mutations. [file media-6.xlsx]

## Sheet: Clinical Variants
Mutation	WT	POS	MUT	Databases	SHP2 FL score	SHP2 PTP score	Region
T2I	T	2	I	ClinVar	0.165249
R4G	R	4	G	ClinVar	0.235526
W6C	W	6	C	COSMIC+ClinVar	0.240206
N10D	N	10	D	ClinVar	0.0706145
N10H	N	10	H	ClinVar	0.058749
N10S	N	10	S	ClinVar	0.0666426
T12A	T	12	A	ClinVar	-0.0176583
G13D	G	13	D	COSMIC+TCGA	0.0515324
V14M	V	14	M	COSMIC	0.0521076
A16T	A	16	T	COSMIC	0.046231
A16V	A	16	V	COSMIC	0.0745229
N18S	N	18	S	ClinVar	-0.034759
T22A	T	22	A	ClinVar	-0.0496888
R23K	R	23	K	COSMIC+TCGA	-0.0646887
V25I	V	25	I	COSMIC	-0.0607012
G27D	G	27	D	ClinVar	0.205638
G27S	G	27	S	COSMIC	0.109013
S28R	S	28	R	TCGA	0.223152
A31G	A	31	G	ClinVar	0.0345052
A31S	A	31	S	ClinVar	0.0560346
P33L	P	33	L	COSMIC+TCGA	0.0270284
P33S	P	33	S	COSMIC	-0.0641123
K35E	K	35	E	ClinVar	0.0332065
K35Q	K	35	Q	ClinVar	0.0494109
S36C	S	36	C	TCGA	0.00318604
N37T	N	37	T	COSMIC	0.136611
P38H	P	38	H	COSMIC	-0.0023203
G39R	G	39	R	ClinVar	0.0208424
D40G	D	40	G	COSMIC+TCGA+ClinVar	0.0726552
T42A	T	42	A	COSMIC+TCGA+ClinVar	0.11011
L43F	L	43	F	ClinVar	0.0209925
L43V	L	43	V	ClinVar	0.0707842
S44F	S	44	F	COSMIC	-0.0280081
V45G	V	45	G	COSMIC	0.172106
V45I	V	45	I	COSMIC+TCGA+ClinVar	-0.050819
V45L	V	45	L	COSMIC+TCGA	0.0910586
R46G	R	46	G	COSMIC	0.0644169
G49R	G	49	R	ClinVar	-0.0331061
A50T	A	50	T	COSMIC+TCGA+ClinVar	-0.0653768
T52A	T	52	A	COSMIC+TCGA	0.0334589
T52I	T	52	I	COSMIC+TCGA+ClinVar	-0.00724621
T52S	T	52	S	COSMIC+TCGA	-0.0129242
I54M	I	54	M	COSMIC	-0.141965
I54T	I	54	T	COSMIC+TCGA	-0.118589
K55N	K	55	N	COSMIC+TCGA	-0.0638507
K55R	K	55	R	ClinVar	0.122808
I56F	I	56	F	COSMIC	-0.0404582
I56T	I	56	T	ClinVar	0.0939496
I56V	I	56	V	ClinVar	0.0993995
Q57H	Q	57	H	ClinVar	-0.0716872
N58D	N	58	D	ClinVar	0.285631
N58H	N	58	H	ClinVar	0.267898
N58K	N	58	K	COSMIC+TCGA+ClinVar	0.315313
N58S	N	58	S	COSMIC+ClinVar	-0.0359761
N58Y	N	58	Y	COSMIC+TCGA+ClinVar	0.409716
T59A	T	59	A	ClinVar	0.0955228
G60A	G	60	A	COSMIC+TCGA+ClinVar	0.198665
G60C	G	60	C	ClinVar	0.217535
G60D	G	60	D	COSMIC+TCGA+ClinVar	0.110135
G60R	G	60	R	COSMIC+TCGA+ClinVar	0.344065
G60S	G	60	S	ClinVar	0.151769
G60V	G	60	V	COSMIC+TCGA+ClinVar	0.338378
D61A	D	61	A	COSMIC+ClinVar	0.366194
D61F	D	61	F	COSMIC	0.309411
D61G	D	61	G	COSMIC+ClinVar	0.392393
D61H	D	61	H	COSMIC+TCGA+ClinVar	0.363151
D61N	D	61	N	COSMIC+TCGA+ClinVar	0.242027
D61V	D	61	V	COSMIC+TCGA+ClinVar	0.414265
D61Y	D	61	Y	COSMIC+TCGA+ClinVar	0.387739
Y62C	Y	62	C	ClinVar	0.0840754
Y62D	Y	62	D	COSMIC+ClinVar	0.385634
Y62N	Y	62	N	ClinVar	0.210573
Y63C	Y	63	C	COSMIC+TCGA+ClinVar	0.160074
D64G	D	64	G	TCGA	0.0365224
D64N	D	64	N	COSMIC	-0.0418738
L65P	L	65	P	TCGA	-0.0253895
E69A	E	69	A	ClinVar	0.147928
E69D	E	69	D	COSMIC+TCGA	-0.0483594
E69K	E	69	K	COSMIC+TCGA+ClinVar	0.291948
E69Q	E	69	Q	COSMIC+ClinVar	0.140182
E69V	E	69	V	COSMIC+ClinVar	0.190153
K70R	K	70	R	TCGA+ClinVar	0.164738
F71K	F	71	K	COSMIC	0.447568
F71L	F	71	L	COSMIC+TCGA+ClinVar	0.352863
F71V	F	71	V	ClinVar	0.384529
A72D	A	72	D	COSMIC+TCGA+ClinVar	0.446531
A72F	A	72	F	COSMIC
A72G	A	72	G	COSMIC+ClinVar	0.263059
A72P	A	72	P	COSMIC+TCGA+ClinVar	0.320303
A72S	A	72	S	COSMIC+ClinVar	0.288726
A72T	A	72	T	COSMIC+TCGA+ClinVar	0.311863
A72V	A	72	V	COSMIC+TCGA+ClinVar	0.375869
T73A	T	73	A	COSMIC+ClinVar	0.087201
T73I	T	73	I	COSMIC+ClinVar	0.253289
T73P	T	73	P	ClinVar	0.364417
T73S	T	73	S	COSMIC	0.043773
L74F	L	74	F	COSMIC	-0.0115248
L74M	L	74	M	COSMIC	-0.0509059
A75P	A	75	P	ClinVar	-0.00687723
E76A	E	76	A	COSMIC+TCGA+ClinVar	0.379004
E76D	E	76	D	ClinVar	0.165346
E76G	E	76	G	COSMIC+TCGA+ClinVar	0.388588
E76K	E	76	K	COSMIC+TCGA+ClinVar	0.394457
E76M	E	76	M	COSMIC	0.398585
E76Q	E	76	Q	COSMIC+TCGA+ClinVar	0.329122
E76V	E	76	V	COSMIC+TCGA+ClinVar	0.383778
L77M	L	77	M	COSMIC	-0.158279
L77V	L	77	V	COSMIC+TCGA	0.152657
V78I	V	78	I	COSMIC	0.0579959
Q79H	Q	79	H	COSMIC+ClinVar	0.0710477
Q79K	Q	79	K	ClinVar	0.157418
Q79R	Q	79	R	COSMIC+TCGA+ClinVar	0.245461
Y80F	Y	80	F	COSMIC	0.0291857
M82I	M	82	I	ClinVar	0.105573
M82T	M	82	T	COSMIC	0.0128008
M82V	M	82	V	COSMIC+TCGA+ClinVar	0.0351797
G85R	G	85	R	ClinVar
H85Y	H	85	Y	COSMIC	-0.00752622
N91K	N	91	K	ClinVar
K91N	K	91	N	COSMIC	-0.0397204
K91R	K	91	R	ClinVar	-0.0198028
D93G	D	93	G	ClinVar
D93V	D	93	V	ClinVar
V95D	V	95	D	COSMIC	-0.00523306
V95I	V	95	I	ClinVar	0.0432287
E97K	E	97	K	ClinVar	0.0488275
E97Q	E	97	Q	ClinVar	-0.0387361
E97V	E	97	V	ClinVar	0.0180397
L98F	L	98	F	COSMIC	-0.0168864
K99E	K	99	E	COSMIC	-0.00937901
P101L	P	101	L	COSMIC	0.0576587
P101S	P	101	S	COSMIC+ClinVar
C104S	C	104	S	TCGA	-0.0565108
A105V	A	105	V	COSMIC	-0.0556344
D106A	D	106	A	COSMIC+ClinVar	0.158112
D106G	D	106	G	ClinVar	0.145143
D106H	D	106	H	COSMIC	0.0972471
D106Y	D	106	Y	COSMIC	0.10741
P107A	P	107	A	COSMIC	0.00756463
P107F	P	107	F	COSMIC	-0.00344545
T108I	T	108	I	ClinVar
S109P	S	109	P	ClinVar	0.0991009
E110A	E	110	A	TCGA+ClinVar	0.10161
E110D	E	110	D	ClinVar	0.161364
E110G	E	110	G	COSMIC+ClinVar	0.113607
E110K	E	110	K	TCGA+ClinVar	0.0859052
R111M	R	111	M	COSMIC	-0.0177975
H114Y	H	114	Y	COSMIC+TCGA	-0.139404
G115E	G	115	E	COSMIC	-0.145335
H116N	H	116	N	ClinVar	0.0697803
H116Q	H	116	Q	COSMIC+ClinVar	0.0684281
L117F	L	117	F	COSMIC+TCGA	-0.0618071
E121K	E	121	K	COSMIC	-0.0722591
A122T	A	122	T	COSMIC	-0.00431511
E123D	E	123	D	COSMIC+TCGA+ClinVar	0.0132359
E123Q	E	123	Q	COSMIC	-0.265539
L126F	L	126	F	COSMIC	-0.0386932
T127I	T	127	I	COSMIC	-0.0485591
K129N	K	129	N	ClinVar
K131R	K	131	R	ClinVar	0.0111315
H132P	H	132	P	ClinVar	0.118511
G133C	G	133	C	COSMIC	0.0141558
G133D	G	133	D	COSMIC	0.0245733
G133S	G	133	S	COSMIC+ClinVar	0.0179834
L136H	L	136	H	COSMIC+TCGA	-0.0909025
E139D	E	139	D	COSMIC+TCGA+ClinVar	0.251307
E139G	E	139	G	ClinVar	0.00103597
E139K	E	139	K	COSMIC	-0.0684421
S140C	S	140	C	ClinVar	-0.0250384
S142N	S	142	N	COSMIC+TCGA	-0.0678749
P144H	P	144	H	COSMIC	-0.0510484
D146Y	D	146	Y	COSMIC+TCGA	-0.0440375
F147C	F	147	C	ClinVar	-0.0147715
V148A	V	148	A	ClinVar	-0.059456
L149F	L	149	F	COSMIC	-0.00483974
S150F	S	150	F	TCGA	-0.038978
S150Y	S	150	Y	COSMIC	-0.155426
R152C	R	152	C	COSMIC	0.0141335
R152H	R	152	H	COSMIC+ClinVar	0.025531
G154A	G	154	A	ClinVar	0.0241222
G154S	G	154	S	ClinVar	0.0257086
D155N	D	155	N	COSMIC+TCGA	-0.037058
D155Y	D	155	Y	COSMIC+TCGA	0.0466635
D156N	D	156	N	COSMIC+TCGA	-0.0655879
K157R	K	157	R	ClinVar	-0.00314381
G158A	G	158	A	ClinVar	0.0281188
S160N	S	160	N	ClinVar	0.0462742
G163C	G	163	C	COSMIC+ClinVar	0.00677431
G163D	G	163	D	COSMIC+TCGA	0.0413433
G163S	G	163	S	ClinVar
V167A	V	167	A	ClinVar	0.0487921
T168A	T	168	A	TCGA+ClinVar	-0.0020118
T168S	T	168	S	ClinVar	-0.0822363
M171I	M	171	I	TCGA	-0.0977167
R173C	R	173	C	ClinVar	0.00977609
R173H	R	173	H	COSMIC+ClinVar	-0.0488618
R173P	R	173	P	ClinVar	-0.0134164
C174Y	C	174	Y	ClinVar	-0.0315759
E176K	E	176	K	COSMIC	0.0357549
E176V	E	176	V	COSMIC	0.0235183
L177M	L	177	M	COSMIC	-0.0294052
D180N	D	180	N	COSMIC+TCGA+ClinVar	0.019135
V181I	V	181	I	COSMIC+TCGA	-0.0282754
V181L	V	181	L	COSMIC	0.0143043
G182D	G	182	D	COSMIC+TCGA	-0.021772
E185V	E	185	V	ClinVar	0.00749702
R186P	R	186	P	ClinVar	-0.0485979
R186Q	R	186	Q	COSMIC+ClinVar	0.0109427
R186W	R	186	W	TCGA+ClinVar	-0.016593
F187L	F	187	L	ClinVar	0.0254718
F187Y	F	187	Y	COSMIC	-0.00598448
D188G	D	188	G	ClinVar	0.0331401
D188H	D	188	H	ClinVar
D188N	D	188	N	ClinVar	0.07005
S189A	S	189	A	COSMIC+ClinVar	-0.0314332
D192A	D	192	A	ClinVar	0.0417374
D192G	D	192	G	ClinVar	0.07152
D192V	D	192	V	COSMIC	0.0763219
E195K	E	195	K	ClinVar	0.0273083
E195Q	E	195	Q	ClinVar	0.0622156
H196R	H	196	R	ClinVar	-0.0096789
H196Y	H	196	Y	COSMIC	0.00810806
K199N	K	199	N	COSMIC+TCGA	-0.0750567
N200Y	N	200	Y	ClinVar	0.0321847
P201L	P	201	L	COSMIC	0.075174
P201S	P	201	S	COSMIC	-0.0275924
M202L	M	202	L	ClinVar	-0.143872
E204D	E	204	D	ClinVar	-0.0431385
Q214H	Q	214	H	COSMIC	-0.0341471
Q214K	Q	214	K	COSMIC+TCGA	-0.0399291
Q214L	Q	214	L	ClinVar	0.0950392
T218A	T	218	A	ClinVar	0.102898
T218M	T	218	M	ClinVar	-0.0916997
T218S	T	218	S	ClinVar	0.166462
T219A	T	219	A	TCGA	-0.037435
R220C	R	220	C	COSMIC+ClinVar	-0.0496956
R220H	R	220	H	COSMIC	-0.0656605
I221L	I	221	L	ClinVar	0.180639
I221M	I	221	M	ClinVar	0.094579
I221V	I	221	V	ClinVar	0.0320528
A223V	A	223	V	COSMIC	-0.0568319
E225D	E	225	D	COSMIC+TCGA	0.0436184
I226V	I	226	V	COSMIC	-0.0622419
S228I	S	228	I	ClinVar	0.0356558
R231Q	R	231	Q	COSMIC+ClinVar	-0.0138849
S234I	S	234	I	TCGA	0.0135745
S234N	S	234	N	ClinVar	-0.0115523
A237V	A	237	V	ClinVar	0.02895
E238K	E	238	K	ClinVar	0.079486
T239S	T	239	S	COSMIC	-0.0123841
D241G	D	241	G	TCGA	-0.0117796
Q245E	Q	245	E	ClinVar	-0.0116334	0.0339812
W248C	W	248	C	COSMIC	-0.0130677	0.0191513
L254V	L	254	V	ClinVar	-0.0720961	0.0467444
Q256K	Q	256	K	ClinVar	0.0417192	-0.0324596
Q256R	Q	256	R	ClinVar	0.0786957	0.0677267
Q257R	Q	257	R	ClinVar	0.103306	-0.031585
E258D	E	258	D	COSMIC+ClinVar	0.0522869	-0.0676971
E258K	E	258	K	TCGA+ClinVar	0.205238	-0.00194244	region I
L261F	L	261	F	ClinVar	0.0018184	0.0175279
L261H	L	261	H	ClinVar	0.0436187	-0.0172404
L261R	L	261	R	ClinVar	0.18267	0.109985	region I
L261Y	L	261	Y	ClinVar	-0.0357401	0.0658992
L262F	L	262	F	COSMIC+TCGA+ClinVar	0.151768	-0.0227092	region I
L262R	L	262	R	ClinVar	0.178571	0.0140694	region I
Y263C	Y	263	C	ClinVar	0.188579	0.036894	region I
R265G	R	265	G	ClinVar	0.239608	-0.0697174	region I
R265L	R	265	L	ClinVar	0.240674	-0.0504272	region I
R265Q	R	265	Q	COSMIC+TCGA+ClinVar	0.145272	0.0102675	region I
G268C	G	268	C	ClinVar	0.349919	-0.0900875	region I
G268S	G	268	S	COSMIC+ClinVar	0.204558	0.0614336	region I
Q269R	Q	269	R	ClinVar	0.00106284	0.0386972
Q271E	Q	271	E	COSMIC	0.000145945	-0.0248787
N275T	N	275	T	ClinVar	-0.00745341	0.026433
K276R	K	276	R	ClinVar	0.0382087	0.0175823
R278K	R	278	K	COSMIC	-0.0422206	-0.0716353
Y279C	Y	279	C	COSMIC+TCGA+ClinVar	-0.132299	-0.202125	region I
Y279S	Y	279	S	ClinVar	-0.154226	-0.244008	region II
I282M	I	282	M	COSMIC+ClinVar	0.164642	-0.209102	region I
I282T	I	282	T	ClinVar	0.309688	-0.124313	region I
I282V	I	282	V	COSMIC+ClinVar	0.301029	0.176544	region IV
P284L	P	284	L	COSMIC+TCGA	0.190242	-0.134177	region I
F285C	F	285	C	ClinVar	0.239522	-0.112616	region I
F285I	F	285	I	TCGA+ClinVar	0.185527	-0.0988456	region I
F285L	F	285	L	COSMIC+ClinVar	0.155521	-0.0468662	region I
F285S	F	285	S	COSMIC+TCGA+ClinVar	0.229032	-0.0563692	region I
F285V	F	285	V	ClinVar	0.248393	-0.0693744	region I
F285Y	F	285	Y	ClinVar	0.0456146	0.0433378
D286E	D	286	E	ClinVar	0.022557	-0.165523	region I
D286V	D	286	V	COSMIC	0.104792	-0.246368	region I
H287P	H	287	P	ClinVar	0.103661	-0.134503	region I
T288A	T	288	A	ClinVar	0.00174768	-0.153438	region I
T288I	T	288	I	COSMIC	-0.0284838	-0.0491557
R289G	R	289	G	COSMIC+ClinVar	0.0152558	-0.136706
R289S	R	289	S	ClinVar	-0.055313	-0.106697
V290I	V	290	I	ClinVar	-0.0035009	-0.0718388
V290L	V	290	L	ClinVar	0.0402258	0.0641641
H293Q	H	293	Q	ClinVar	0.0242814	-0.0452096
H293Y	H	293	Y	ClinVar	-0.0065873	0.126055
D294N	D	294	N	ClinVar	0.0419096	0.046034
P297A	P	297	A	ClinVar	-0.028683	-0.0409319
N298S	N	298	S	COSMIC+ClinVar	-0.00611486	0.0232572
P300T	P	300	T	ClinVar	0.0186355	0.00118511
V301A	V	301	A	COSMIC+TCGA	0.0113495	0.015327
I305V	I	305	V	ClinVar	0.0120307	0.0203353
N306S	N	306	S	COSMIC	-0.107746	-0.17778	region I
A307E	A	307	E	COSMIC	-0.318904	-0.224853	region II
N308D	N	308	D	COSMIC+TCGA+ClinVar	0.153133	-0.0671153	region I
N308S	N	308	S	COSMIC+TCGA+ClinVar	0.102188	-0.192084	region I
N308T	N	308	T	COSMIC+ClinVar	0.0509593	-0.195974	region I
I309M	I	309	M	COSMIC+TCGA	0.00607469	0.0490853
I309V	I	309	V	COSMIC+ClinVar	-0.0114498	-0.0358782
M311T	M	311	T	ClinVar	-0.0617542	-0.0316967
M311V	M	311	V	COSMIC+ClinVar	-0.0252129	-0.0612888
P312T	P	312	T	ClinVar	0.0209629	-0.0240289
F314L	F	314	L	ClinVar	-0.000442883	0.000888937
T316I	T	316	I	ClinVar	0.0195108	0.0627069
K317R	K	317	R	ClinVar	0.0173672	0.00558964
N319D	N	319	D	ClinVar	0.0114685	-0.0591958
N320S	N	320	S	ClinVar	-0.0560181	0.101288
P323L	P	323	L	COSMIC	0.000170322	0.0473141
P323T	P	323	T	ClinVar	0.0335291	-0.0300083
K324N	K	324	N	ClinVar	-0.00013623	-0.0210315
K324R	K	324	R	ClinVar	-0.0615568	-0.029788
K325T	K	325	T	COSMIC	-0.00349189	-0.118118
Y327N	Y	327	N	TCGA	-0.0395781	-0.1326
I328S	I	328	S	TCGA	-0.0254292	-0.138806
I328T	I	328	T	ClinVar	-0.00026316	-0.133359
C333S	C	333	S	ClinVar	0.0257238	-0.00556848
Q335P	Q	335	P	ClinVar	0.0887455	0.0756826
N339S	N	339	S	COSMIC	0.00298317	-0.0144993
D340Y	D	340	Y	ClinVar	-0.00518143	-0.144917
R343Q	R	343	Q	COSMIC+ClinVar	0.0246829	-0.000284353
R343W	R	343	W	COSMIC+ClinVar	0.00441189	0.00688671
M344I	M	344	I	TCGA+ClinVar	0.0330763	-0.0540593
V345M	V	345	M	COSMIC+TCGA	-0.0731637	0.04788
Q347K	Q	347	K	COSMIC+ClinVar	0.0354648	-0.0040791
Q347R	Q	347	R	ClinVar	-0.0918215	-0.174366	region I
E348V	E	348	V	ClinVar	-0.0290183	-0.0186298
S350A	S	350	A	ClinVar	-0.0471534	0.0142679
S350Y	S	350	Y	ClinVar	-0.0685727	-0.0957526
R351Q	R	351	Q	COSMIC+ClinVar	0.0748054	0.00967761
V352G	V	352	G	COSMIC	-0.208718	-0.280858	region II
I353L	I	353	L	ClinVar	-0.0156353	-0.0847132
M355I	M	355	I	COSMIC	0.00952992	-0.113541
M355T	M	355	T	COSMIC	-0.0517725	-0.0491108
T356A	T	356	A	COSMIC	-0.0875992	-0.0427884
T357A	T	357	A	COSMIC	-0.0120113	-0.0608086
T357M	T	357	M	COSMIC+TCGA	-0.134984	-0.234795	region II
K358Q	K	358	Q	COSMIC+TCGA	0.0333466	0.073225
V360M	V	360	M	ClinVar	-0.0178937	0.0482773
R362K	R	362	K	COSMIC+TCGA+ClinVar	-0.00127628	0.0481011
K364M	K	364	M	COSMIC	0.0451239	0.0695885
K364N	K	364	N	COSMIC	-0.0156736	-0.0772819
K364R	K	364	R	ClinVar	0.0126618	0.107287
S365R	S	365	R	ClinVar	0.0142553	-0.0237726
Y375C	Y	375	C	ClinVar	-0.0127922	0.046112
A376T	A	376	T	ClinVar	-0.0249607	-0.0825431
L377V	L	377	V	ClinVar	-0.0271704	-0.00209681
V382I	V	382	I	COSMIC+ClinVar	-0.11997	-0.0517444
M383T	M	383	T	ClinVar	-0.00947752	-0.0701654
R384C	R	384	C	COSMIC+TCGA+ClinVar	0.00258143	-0.0699828
R384H	R	384	H	COSMIC	0.000185211	-0.042671
V388I	V	388	I	COSMIC+TCGA+ClinVar	-0.0531177	-0.0048517
K389R	K	389	R	ClinVar	-0.0163083	0.0266761
S391C	S	391	C	COSMIC	-0.00737834	-0.0375202
S391G	S	391	G	ClinVar	-0.0805787	-0.0818043
A392T	A	392	T	ClinVar	-0.00584111	-0.0120387
A392V	A	392	V	COSMIC	0.0203022	0.0466645
A393T	A	393	T	ClinVar	0.0194427	0.0464807
H394R	H	394	R	ClinVar	-0.0716288	0.0394087
D395Y	D	395	Y	ClinVar	0.151041	0.300339	region IV
Y396H	Y	396	H	ClinVar	-0.0239699	-0.121195
T397A	T	397	A	ClinVar	-0.0678223	-0.0885679
T397M	T	397	M	COSMIC+ClinVar	-0.0276611	-0.0550939
E400K	E	400	K	TCGA+ClinVar	-0.00750184	0.0139465
L401V	L	401	V	COSMIC	-0.122883	-0.181931	region I
K402E	K	402	E	ClinVar	-0.0120723	-0.0181668
K402T	K	402	T	ClinVar	-0.0357242	-0.0796551
V406I	V	406	I	ClinVar	-0.0263568	-0.0817001
Q408R	Q	408	R	ClinVar	-0.0169098	0.0450126
G409A	G	409	A	COSMIC+ClinVar	0.0240678	-0.0730558
G409E	G	409	E	COSMIC	0.0453848	0.0312024
G409W	G	409	W	COSMIC+TCGA	0.00368398	0.0997385
T411M	T	411	M	COSMIC+TCGA+ClinVar	-0.0419654	-0.0202746
E412G	E	412	G	COSMIC+ClinVar	-0.0148707	0.0245245
E412K	E	412	K	COSMIC	0.0476697	-0.0343933
R413I	R	413	I	TCGA	-0.030243	-0.0967222
T414M	T	414	M	COSMIC+ClinVar	-0.157032
H419Y	H	419	Y	COSMIC	-0.00705979	-0.100637
F420I	F	420	I	COSMIC	0.117785	0.231878	region IV
R421Q	R	421	Q	ClinVar	-0.0982129	-0.0486307
R421W	R	421	W	ClinVar	-0.00203722	0.136303
W423L	W	423	L	COSMIC	-0.113572	-0.30397	region I
P424L	P	424	L	ClinVar	0.23647	0.46192	region IV
P424S	P	424	S	COSMIC+TCGA	0.143304	0.234252	region IV
D425H	D	425	H	COSMIC	-0.125745	-0.145187
D425N	D	425	N	COSMIC	-0.0440409	-0.164848	region I
D425Y	D	425	Y	COSMIC	-0.133129	-0.245768	region II
H426L	H	426	L	COSMIC+TCGA	-0.124308	-0.24268	region I
H426P	H	426	P	ClinVar	-0.111242
H426R	H	426	R	COSMIC	-0.131425
H426Y	H	426	Y	COSMIC	-0.0472824	-0.160906	region I
G427S	G	427	S	COSMIC	0.0776705	-0.00472668
V428L	V	428	L	ClinVar	0.00778943	-0.0611884
V428M	V	428	M	COSMIC+TCGA+ClinVar	-0.0134031	-0.112213
P429S	P	429	S	COSMIC	-0.046691	-0.215944	region I
S430R	S	430	R	ClinVar	0.00822738	0.109422
D431N	D	431	N	TCGA	-0.0180607	0.205142	region IV
P432S	P	432	S	COSMIC+TCGA	0.0797612	0.4087	region IV
G433W	G	433	W	COSMIC	-0.0103335	0.34628	region IV
V435L	V	435	L	ClinVar	0.093596	0.575248	region IV
V435M	V	435	M	ClinVar	0.0799678	0.553861	region IV
D437N	D	437	N	COSMIC	-0.0866003	-0.0896973
D437Y	D	437	Y	COSMIC	0.000834174	0.0482455
F438V	F	438	V	COSMIC	-0.0540527	-0.136719
E440D	E	440	D	ClinVar	0.0104665	-0.0305615
E441K	E	441	K	COSMIC	0.00974232	0.0678009
H443R	H	443	R	ClinVar	-0.0346189	-0.138027
H443Y	H	443	Y	COSMIC+ClinVar	0.0136593	0.0454958
H444N	H	444	N	COSMIC	0.0105184	-0.0954576
H444Y	H	444	Y	COSMIC	0.0646049	0.000525941
I448V	I	448	V	ClinVar
I449F	I	449	F	COSMIC	0.0848024	0.082045
M450T	M	450	T	ClinVar	-0.0125246	0.0844739
M450V	M	450	V	ClinVar	-0.0252236	-0.0651353
A452S	A	452	S	COSMIC+TCGA	0.00626051
G453E	G	453	E	ClinVar	-0.0334583	-0.125949
P454L	P	454	L	COSMIC+ClinVar	-0.0417687	0.109155
P454S	P	454	S	COSMIC	0.0264889	0.141175	region IV
V456M	V	456	M	ClinVar	0.0216697	0.141742	region IV
V457M	V	457	M	TCGA	-0.218859	-0.25373	region II
H458Q	H	458	Q	ClinVar	-0.121832	-0.179033	region I
A461G	A	461	G	COSMIC+TCGA+ClinVar	-0.0557595	-0.192746	region I
A461S	A	461	S	COSMIC+TCGA+ClinVar	-0.103578	-0.337801	region I
A461T	A	461	T	COSMIC+TCGA+ClinVar	-0.130549	-0.23376	region I
A461V	A	461	V	ClinVar	-0.0495981	-0.231053	region I
G462E	G	462	E	COSMIC	-0.197165	-0.255573	region II
G462V	G	462	V	ClinVar	-0.112003	-0.223664	region I
I463L	I	463	L	COSMIC+TCGA	-0.14091	-0.156068	region II
G464A	G	464	A	COSMIC+TCGA+ClinVar	-0.0858517	-0.281627	region I
G464C	G	464	C	COSMIC	-0.116296	-0.238092	region I
G464D	G	464	D	COSMIC	-0.0572024	-0.149029	region I
G464N	G	464	N	COSMIC	-0.0980267
R465L	R	465	L	COSMIC	-0.170801	-0.259871	region II
R465Q	R	465	Q	TCGA	-0.188044	-0.323277	region II
R465W	R	465	W	COSMIC+TCGA	-0.125089	-0.279631	region I
T468A	T	468	A	ClinVar	0.0141834	-0.055457
T468E	T	468	E	ClinVar	-0.0694156	-0.301456	region I
T468M	T	468	M	COSMIC+TCGA+ClinVar	-0.108429	-0.260064	region I
T468P	T	468	P	ClinVar	-0.0764996	-0.181807	region I
T468S	T	468	S	ClinVar	0.119323	0.199218	region IV
F469S	F	469	S	COSMIC	0.0569956	0.318175	region IV
I470T	I	470	T	ClinVar	-0.0499277	-0.0889237
I470V	I	470	V	ClinVar	0.00785639	-0.0697416
D473Y	D	473	Y	COSMIC	-0.0149914	4.55501e-05
I474V	I	474	V	COSMIC	-0.0451934	-0.0224691
L475P	L	475	P	COSMIC	-0.0326603	-0.232635	region I
L475R	L	475	R	COSMIC	-0.115707	-0.253695	region I
I476V	I	476	V	ClinVar	0.0137836	0.0726803
I478V	I	478	V	ClinVar	-0.0261272	0.0235446
I479T	I	479	T	ClinVar	0.00691363	-0.0826832
I479V	I	479	V	COSMIC+TCGA	-0.0591107	-0.139638
K482Q	K	482	Q	ClinVar	0.0527354	0.14476	region IV
G483C	G	483	C	COSMIC	-0.0398798	0.0175939
G483D	G	483	D	COSMIC	-0.121333	-0.0274452
V484I	V	484	I	ClinVar	-0.0360721	-0.0952706
D485G	D	485	G	COSMIC+ClinVar	-0.0012309	-0.006494
D487G	D	487	G	ClinVar	-0.0875674	0.00342436
D487N	D	487	N	ClinVar	-0.00842029	-0.0732917
D487Y	D	487	Y	COSMIC	-0.0479733	0.0462525
I488M	I	488	M	ClinVar	-0.00444701	-0.0152923
V490A	V	490	A	COSMIC	-0.0693095	-0.0599334
V490I	V	490	I	COSMIC+ClinVar	-0.0140357	-0.123451
P491A	P	491	A	ClinVar	0.209598	-0.0190719	region I
P491F	P	491	F	COSMIC	0.288983	-0.00813357	region I
P491H	P	491	H	COSMIC+TCGA+ClinVar	0.289607	-0.0851459	region I
P491L	P	491	L	COSMIC+TCGA+ClinVar	0.190537	0.098965	region I
P491S	P	491	S	COSMIC+TCGA+ClinVar	0.167575	-0.104816	region I
P491T	P	491	T	ClinVar	0.196546	-0.108546	region I
T493I	T	493	I	COSMIC	0.0512096	0.0269969
I494V	I	494	V	ClinVar	-0.0348686	0.21518	region IV
Q495K	Q	495	K	ClinVar	0.0183718	0.0293676
Q495R	Q	495	R	ClinVar	0.099354	-0.0440769
V497L	V	497	L	COSMIC	-0.0877173
V497M	V	497	M	ClinVar	-0.0306832	0.048717
R498L	R	498	L	COSMIC+ClinVar	-0.138266
R498Q	R	498	Q	COSMIC+ClinVar	-0.106178
R498W	R	498	W	COSMIC+TCGA+ClinVar	-0.00729858
S499F	S	499	F	COSMIC+ClinVar	0.0274464	0.0113266
S499P	S	499	P	ClinVar	-0.0291891	-0.118614
S499T	S	499	T	ClinVar	0.0191774	0.0634716
Q500E	Q	500	E	COSMIC+ClinVar	0.00334971	-0.157227	region I
Q500H	Q	500	H	ClinVar	0.0297309	-0.0652248
Q500R	Q	500	R	ClinVar	-0.00753583	0.0425458
R501K	R	501	K	COSMIC+ClinVar	0.0353245	-0.279909	region I
S502A	S	502	A	COSMIC+TCGA+ClinVar	0.194908	0.0345505	region I
S502L	S	502	L	COSMIC+TCGA+ClinVar	0.350409	0.0244454	region I
S502P	S	502	P	COSMIC+TCGA	0.267418	0.0476853	region I
S502T	S	502	T	COSMIC+ClinVar	0.252554	0.0700017	region I
G503A	G	503	A	COSMIC+TCGA+ClinVar	0.408161	-0.0452673	region I
G503E	G	503	E	COSMIC+TCGA+ClinVar	0.394829	-0.0351877	region I
G503L	G	503	L	COSMIC	0.365503	0.0670247	region I
G503R	G	503	R	COSMIC+ClinVar	0.322027	-0.107093	region I
G503V	G	503	V	COSMIC+TCGA+ClinVar	0.372708	-0.20021	region I
G503W	G	503	W	COSMIC	0.389592	-0.286671	region I
M504I	M	504	I	COSMIC+TCGA	-0.0036617	-0.0541504
M504K	M	504	K	COSMIC	0.0207683	-0.262964	region I
M504L	M	504	L	COSMIC	0.0207513	-0.0288122
M504V	M	504	V	COSMIC+TCGA+ClinVar	0.0817098	-0.0939619
V505I	V	505	I	COSMIC	-0.0396691	-0.168613	region I
Q506P	Q	506	P	COSMIC+TCGA+ClinVar	0.0902098	-0.236862	region I
T507I	T	507	I	COSMIC	-0.0732363	-0.0779483
T507K	T	507	K	COSMIC+TCGA+ClinVar	0.0402317	-0.29385	region I
Q510E	Q	510	E	COSMIC+TCGA+ClinVar	-0.140584	-0.312424	region II
Q510H	Q	510	H	COSMIC+TCGA+ClinVar	-0.165514	-0.189776	region II
Q510K	Q	510	K	COSMIC	-0.0766478	-0.301939	region I
Q510L	Q	510	L	COSMIC+TCGA+ClinVar	-0.0689414	-0.155256	region I
Q510P	Q	510	P	ClinVar	-0.149693	-0.243165	region II
Q510R	Q	510	R	ClinVar	-0.130262	-0.236783	region I
R512Q	R	512	Q	COSMIC+TCGA	-0.00588063	0.0508027
I514V	I	514	V	ClinVar	-0.00197901	0.00420216
M516T	M	516	T	ClinVar	0.0472795	0.127069
M516V	M	516	V	ClinVar	0.0168356	0.0666936
V518F	V	518	F	ClinVar	0.0168531
V518G	V	518	G	ClinVar	0.0239213	-0.195696	region I
Y521F	Y	521	F	COSMIC	-0.0307205	-0.0415003
I522M	I	522	M	ClinVar	0.109004	-0.019874	region I
I522T	I	522	T	COSMIC	-0.015058	0.00531833
E523D	E	523	D	ClinVar	0.085011	0.0479531
Q526H	Q	526	H	TCGA	0.0427082	-0.00194623
R527C	R	527	C	COSMIC+TCGA+ClinVar	0.0059878	-0.0238543
R527H	R	527	H	COSMIC+ClinVar	0.00618988	-0.0459949
R528S	R	528	S	TCGA	-0.000785867	0.0616964
I529V	I	529	V	COSMIC	-0.0323052	-0.0120171
E530K	E	530	K	COSMIC	0.0721387	-0.0513056
E532K	E	532	K	ClinVar	-0.00895533
K536R	K	536	R	ClinVar	0.0328614
G539E	G	539	E	COSMIC	0.0095213
G539R	G	539	R	TCGA	0.0134685
E541D	E	541	D	COSMIC+TCGA	-0.0152275
E541K	E	541	K	COSMIC	0.0774546
Y542C	Y	542	C	COSMIC	0.0531032
T543I	T	543	I	ClinVar	0.0358319
N544T	N	544	T	COSMIC+TCGA	0.0191858
I545L	I	545	L	COSMIC	-0.016212
S548F	S	548	F	COSMIC	-0.0289303
S548P	S	548	P	ClinVar	-0.0408831
L549V	L	549	V	COSMIC	-0.0249004
A550T	A	550	T	ClinVar	0.0151542
A550V	A	550	V	ClinVar	0.104614
D551N	D	551	N	COSMIC+TCGA	-0.00889228
T553M	T	553	M	COSMIC+ClinVar	-0.0141551
S554G	S	554	G	ClinVar	0.0271745
S554N	S	554	N	COSMIC+ClinVar	-0.000749551
G555E	G	555	E	COSMIC+TCGA	0.0298163
D556N	D	556	N	COSMIC	0.0435269
D556Y	D	556	Y	COSMIC	-0.0218644
Q557H	Q	557	H	ClinVar	-0.00875665
Q557K	Q	557	K	ClinVar	0.0291293
S558I	S	558	I	COSMIC	0.0252806
P559R	P	559	R	ClinVar	-0.0339294
P559S	P	559	S	ClinVar	0.000447621
L560F	L	560	F	ClinVar	0.0160478
L560P	L	560	P	COSMIC	-0.0438945
L560V	L	560	V	ClinVar	-0.0634513
P561L	P	561	L	COSMIC+ClinVar	-0.00988631
P561Q	P	561	Q	COSMIC	-0.022411
P561S	P	561	S	COSMIC	0.0212935
P562L	P	562	L	ClinVar	0.0132765
C563F	C	563	F	COSMIC+TCGA	-0.0381813
T564A	T	564	A	ClinVar	0.0317216
P565A	P	565	A	COSMIC	-0.00857109
T566A	T	566	A	ClinVar	-0.0114744
T566M	T	566	M	ClinVar	-0.0383723
T566S	T	566	S	ClinVar	-0.0750116
C569R	C	569	R	ClinVar	-0.0310216
M572I	M	572	I	ClinVar	0.113477
M572T	M	572	T	ClinVar	-0.0360322
E574K	E	574	K	COSMIC+ClinVar	-0.0228864
D575E	D	575	E	COSMIC	0.0168058
D575G	D	575	G	ClinVar	0.058277
S576I	S	576	I	COSMIC+TCGA	0.0383656
S576N	S	576	N	ClinVar	-0.0263096
R578G	R	578	G	COSMIC	0.00619285
Y580C	Y	580	C	ClinVar	-0.00956413
E581A	E	581	A	ClinVar	0.0502274
E581K	E	581	K	ClinVar	0.0307582
V583A	V	583	A	COSMIC	-0.0678822
G584D	G	584	D	ClinVar	0.0532799
Q588H	Q	588	H	COSMIC+TCGA	-0.00883263
Q588R	Q	588	R	ClinVar	-0.0118714
Q589P	Q	589	P	ClinVar	0.00634336
K590R	K	590	R	COSMIC	0.00166176
R593K	R	593	K	COSMIC	0.0402311

## Sheet: COSMIC annotated
Mutation	WT	POS	MUT	Primary Tissue	Tissue Subtype 1	Tissue Subtype 2	Histology	Histology Subtype 1	Histology Subtype 2
W6C	W	6	C	Breast	NS	NS	Carcinoma	Ductal carcinoma	NS
G13D	G	13	D	Breast	NS	NS	Carcinoma	NS	NS
V14M	V	14	M	Breast	NS	NS	Carcinoma	Ductal carcinoma	NS
A16T	A	16	T	Endometrium	NS	NS	Carcinoma	Endometrioid carcinoma	NS
A16V	A	16	V	Ovary	NS	NS	Carcinoma	Serous carcinoma	NS
R23K	R	23	K	Urinary tract	Bladder	NS	Carcinoma	NS	NS
V25I	V	25	I	Lung	NS	NS	Carcinoma	Adenocarcinoma	NS
G27S	G	27	S	Stomach	NS	NS	Carcinoma	NS	NS
P33S	P	33	S	Skin	Head neck	NS	Carcinoma	Squamous cell carcinoma	NS
P33S	P	33	S	NS	NS	NS	Malignant melanoma	NS	NS
P33L	P	33	L	Skin	NS	NS	Malignant melanoma	NS	NS
N37T	N	37	T	Large intestine	Caecum	NS	Carcinoma	Adenocarcinoma	NS
P38H	P	38	H	Skin	Face	NS	Malignant melanoma	Desmoplastic	NS
D40G	D	40	G	Lung	NS	NS	Carcinoma	Squamous cell carcinoma	NS
T42A	T	42	A	Haematopoietic and lymphoid	NS	NS	Haematopoietic neoplasm	Acute myeloid leukaemia	M4
T42A	T	42	A	Haematopoietic and lymphoid	NS	NS	Haematopoietic neoplasm	Acute myeloid leukaemia	M4
S44F	S	44	F	Skin	Neck	NS	Malignant melanoma	Desmoplastic	NS
S44F	S	44	F	Skin	NS	NS	Carcinoma	Basal cell carcinoma	NS
S44F	S	44	F	Skin	Lip	NS	Carcinoma	Merkel cell carcinoma	NS
V45L	V	45	L	Stomach	NS	NS	Carcinoma	Adenocarcinoma	NS
V45I	V	45	I	Central nervous system	Brain	NS	Glioma	Astrocytoma Grade IV	Glioblastoma multiforme
V45I	V	45	I	Lung	Left upper lobe	NS	Other	Adenocarcinoma in situ	NS
V45L	V	45	L	Lung	NS	NS	Carcinoma	Non small cell carcinoma	NS
V45I	V	45	I	Large intestine	NS	NS	Carcinoma	Adenocarcinoma	NS
V45I	V	45	I	Large intestine	Colon	Transverse	Carcinoma	Adenocarcinoma	NS
V45G	V	45	G	Skin	NS	NS	Carcinoma	Merkel cell carcinoma	NS
R46G	R	46	G	Lung	NS	NS	Carcinoma	Adenocarcinoma	NS
A50T	A	50	T	Haematopoietic and lymphoid	NS	NS	Lymphoid neoplasm	Acute lymphoblastic T cell leukaemia	NS
T52A	T	52	A	Soft tissue	Striated muscle	Trunk	Rhabdomyosarcoma	Alveolar	NS
T52S	T	52	S	Haematopoietic and lymphoid	NS	NS	Haematopoietic neoplasm	Acute myeloid leukaemia	NS
T52I	T	52	I	Soft tissue	NS	NS	Sarcoma	NS	NS
T52S	T	52	S	Central nervous system	Brain	NS	Glioma	NS	NS
T52I	T	52	I	Haematopoietic and lymphoid	NS	NS	Haematopoietic neoplasm	Acute myeloid leukaemia	NS
T52S	T	52	S	Haematopoietic and lymphoid	NS	NS	Haematopoietic neoplasm	Juvenile myelomonocytic leukaemia	NS
I54T	I	54	T	Large intestine	Colon	NS	Carcinoma	Adenocarcinoma	NS
I54T	I	54	T	Large intestine	NS	NS	Carcinoma	Adenocarcinoma	NS
I54M	I	54	M	Upper aerodigestive tract	Mouth	Tongue	Carcinoma	Squamous cell carcinoma	NS
K55N	K	55	N	Endometrium	NS	NS	Carcinoma	Endometrioid carcinoma	NS
I56F	I	56	F	Breast	NS	NS	Carcinoma	Ductal carcinoma	Micropapillary
I56F	I	56	F	Stomach	NS	NS	Carcinoma	NS	NS
N58Y	N	58	Y	Haematopoietic and lymphoid	NS	NS	Haematopoietic neoplasm	Acute myeloid leukaemia	M6
N58Y	N	58	Y	Haematopoietic and lymphoid	NS	NS	Haematopoietic neoplasm	Acute myeloid leukaemia	NS
N58Y	N	58	Y	Haematopoietic and lymphoid	NS	NS	Haematopoietic neoplasm	Acute myeloid leukaemia	NS
N58Y	N	58	Y	Haematopoietic and lymphoid	NS	NS	Haematopoietic neoplasm	Acute myeloid leukaemia	NS
N58Y	N	58	Y	Haematopoietic and lymphoid	NS	NS	Haematopoietic neoplasm	Juvenile myelomonocytic leukaemia	NS
N58Y	N	58	Y	Haematopoietic and lymphoid	NS	NS	Haematopoietic neoplasm	Juvenile myelomonocytic leukaemia	NS
N58Y	N	58	Y	Haematopoietic and lymphoid	NS	NS	Lymphoid neoplasm	Acute lymphoblastic B cell leukaemia	NS
N58Y	N	58	Y	Haematopoietic and lymphoid	NS	NS	Lymphoid neoplasm	Acute lymphoblastic B cell leukaemia	NS
N58Y	N	58	Y	Haematopoietic and lymphoid	NS	NS	Haematopoietic neoplasm	Acute myeloid leukaemia	NS
N58Y	N	58	Y	Haematopoietic and lymphoid	NS	NS	Lymphoid neoplasm	Acute lymphoblastic B cell leukaemia	NS
N58Y	N	58	Y	Haematopoietic and lymphoid	NS	NS	Haematopoietic neoplasm	Myelodysplastic syndrome	NS
N58S	N	58	S	Lung	NS	NS	Carcinoma	Large cell carcinoma	NS
N58S	N	58	S	Genital tract	Extragonadal	Mediastinum	Germ cell tumour	Yolk sac tumour	NS
N58S	N	58	S	Prostate	NS	NS	Carcinoma	Adenocarcinoma	NS
N58S	N	58	S	Skin	NS	NS	Carcinoma	Merkel cell carcinoma	NS
N58S	N	58	S	Breast	NS	NS	Carcinoma	NS	NS
N58S	N	58	S	Skin	NS	NS	Malignant melanoma	NS	NS
N58S	N	58	S	Haematopoietic and lymphoid	NS	NS	Lymphoid neoplasm	Diffuse large B cell lymphoma	NS
N58K	N	58	K	Haematopoietic and lymphoid	NS	NS	Haematopoietic neoplasm	Acute myeloid leukaemia	NS
N58K	N	58	K	Haematopoietic and lymphoid	NS	NS	Haematopoietic neoplasm	Acute myeloid leukaemia	NS
G60R	G	60	R	Haematopoietic and lymphoid	NS	NS	Haematopoietic neoplasm	Juvenile myelomonocytic leukaemia	NS
G60R	G	60	R	Lung	NS	NS	Carcinoma	Large cell neuroendocrine carcinoma	NS
G60R	G	60	R	Haematopoietic and lymphoid	NS	NS	Haematopoietic neoplasm	Myelodysplastic syndrome	NS
G60R	G	60	R	Haematopoietic and lymphoid	NS	NS	Haematopoietic neoplasm	Juvenile myelomonocytic leukaemia	NS
G60R	G	60	R	Haematopoietic and lymphoid	NS	NS	Haematopoietic neoplasm	Juvenile myelomonocytic leukaemia	NS
G60R	G	60	R	Haematopoietic and lymphoid	NS	NS	Haematopoietic neoplasm	Acute myeloid leukaemia	NS
G60R	G	60	R	Haematopoietic and lymphoid	NS	NS	Haematopoietic neoplasm	Juvenile myelomonocytic leukaemia	NS
G60R	G	60	R	Haematopoietic and lymphoid	NS	NS	Lymphoid neoplasm	Acute lymphoblastic B cell leukaemia	NS
G60R	G	60	R	Haematopoietic and lymphoid	NS	NS	Haematopoietic neoplasm	Juvenile myelomonocytic leukaemia	NS
G60A	G	60	A	Haematopoietic and lymphoid	NS	NS	Haematopoietic neoplasm	Acute myeloid leukaemia	M5
G60V	G	60	V	Haematopoietic and lymphoid	NS	NS	Haematopoietic neoplasm	Acute lymphoblastic leukaemia	NS
G60V	G	60	V	Haematopoietic and lymphoid	NS	NS	Haematopoietic neoplasm	Acute myeloid leukaemia	NS
G60D	G	60	D	Lung	NS	NS	Carcinoma	Squamous cell carcinoma	NS
G60V	G	60	V	Central nervous system	Brainstem	NS	Glioma	Astrocytoma Grade IV	Glioblastoma multiforme
G60V	G	60	V	Lung	NS	NS	Carcinoma	Non small cell carcinoma	NS
G60V	G	60	V	Stomach	NS	NS	Carcinoma	NS	NS
G60V	G	60	V	Haematopoietic and lymphoid	NS	NS	Haematopoietic neoplasm	Acute myeloid leukaemia	NS
G60V	G	60	V	Haematopoietic and lymphoid	NS	NS	Haematopoietic neoplasm	Acute myeloid leukaemia	Core-binding factor
G60V	G	60	V	Haematopoietic and lymphoid	NS	NS	Haematopoietic neoplasm	Acute myeloid leukaemia	NS
G60V	G	60	V	Haematopoietic and lymphoid	NS	NS	Haematopoietic neoplasm	Acute myeloid leukaemia	NS
G60V	G	60	V	Haematopoietic and lymphoid	NS	NS	Haematopoietic neoplasm	Acute myeloid leukaemia	NS
G60V	G	60	V	Haematopoietic and lymphoid	NS	NS	Haematopoietic neoplasm	Acute myeloid leukaemia	NS
G60V	G	60	V	Haematopoietic and lymphoid	NS	NS	Haematopoietic neoplasm	Acute myeloid leukaemia	NS
G60A	G	60	A	Haematopoietic and lymphoid	NS	NS	Haematopoietic neoplasm	Acute myeloid leukaemia	NS
G60V	G	60	V	Haematopoietic and lymphoid	NS	NS	Haematopoietic neoplasm	Acute myeloid leukaemia	NS
G60V	G	60	V	Haematopoietic and lymphoid	NS	NS	Haematopoietic neoplasm	Acute myeloid leukaemia	NS
G60V	G	60	V	Haematopoietic and lymphoid	NS	NS	Haematopoietic neoplasm	Acute myeloid leukaemia	NS
G60V	G	60	V	Haematopoietic and lymphoid	NS	NS	Haematopoietic neoplasm	Acute myeloid leukaemia	NS
G60V	G	60	V	Haematopoietic and lymphoid	NS	NS	Haematopoietic neoplasm	Acute myeloid leukaemia	NS
G60V	G	60	V	Haematopoietic and lymphoid	NS	NS	Haematopoietic neoplasm	Acute myeloid leukaemia therapy related	NS
G60V	G	60	V	Haematopoietic and lymphoid	NS	NS	Haematopoietic neoplasm	Acute myeloid leukaemia	NS
G60A	G	60	A	Haematopoietic and lymphoid	NS	NS	Haematopoietic neoplasm	Acute myeloid leukaemia	NS
G60V	G	60	V	Haematopoietic and lymphoid	NS	NS	Haematopoietic neoplasm	Acute myeloid leukaemia	NS
G60A	G	60	A	Haematopoietic and lymphoid	NS	NS	Haematopoietic neoplasm	Acute myeloid leukaemia	NS
G60V	G	60	V	Haematopoietic and lymphoid	NS	NS	Haematopoietic neoplasm	Acute myeloid leukaemia	NS
G60V	G	60	V	Haematopoietic and lymphoid	NS	NS	Haematopoietic neoplasm	Acute myeloid leukaemia	NS
G60V	G	60	V	Haematopoietic and lymphoid	NS	NS	Haematopoietic neoplasm	Acute myeloid leukaemia	NS
G60V	G	60	V	Haematopoietic and lymphoid	NS	NS	Haematopoietic neoplasm	Acute myeloid leukaemia	NS
G60V	G	60	V	Haematopoietic and lymphoid	NS	NS	Haematopoietic neoplasm	Acute myeloid leukaemia	NS
G60V	G	60	V	Haematopoietic and lymphoid	NS	NS	Haematopoietic neoplasm	Acute myeloid leukaemia	NS
G60V	G	60	V	Haematopoietic and lymphoid	NS	NS	Haematopoietic neoplasm	Acute myeloid leukaemia	Core-binding factor
G60V	G	60	V	Haematopoietic and lymphoid	NS	NS	Haematopoietic neoplasm	Juvenile myelomonocytic leukaemia	NS
G60V	G	60	V	Haematopoietic and lymphoid	NS	NS	Haematopoietic neoplasm	Juvenile myelomonocytic leukaemia	NS
G60V	G	60	V	Haematopoietic and lymphoid	NS	NS	Lymphoid neoplasm	Acute lymphoblastic B cell leukaemia	NS
G60V	G	60	V	Haematopoietic and lymphoid	NS	NS	Haematopoietic neoplasm	Acute myeloid leukaemia	M0
G60V	G	60	V	Haematopoietic and lymphoid	NS	NS	Haematopoietic neoplasm	Juvenile myelomonocytic leukaemia	NS
G60V	G	60	V	Haematopoietic and lymphoid	NS	NS	Haematopoietic neoplasm	Juvenile myelomonocytic leukaemia	NS
G60V	G	60	V	Haematopoietic and lymphoid	NS	NS	Lymphoid neoplasm	Acute lymphoblastic B cell leukaemia	NS
G60V	G	60	V	Haematopoietic and lymphoid	NS	NS	Haematopoietic neoplasm	Juvenile myelomonocytic leukaemia	NS
G60V	G	60	V	Haematopoietic and lymphoid	NS	NS	Haematopoietic neoplasm	Acute myeloid leukaemia	M1
G60V	G	60	V	Haematopoietic and lymphoid	NS	NS	Lymphoid neoplasm	Acute lymphoblastic B cell leukaemia	NS
G60V	G	60	V	Haematopoietic and lymphoid	NS	NS	Lymphoid neoplasm	Acute lymphoblastic B cell leukaemia	NS
G60A	G	60	A	Haematopoietic and lymphoid	NS	NS	Haematopoietic neoplasm	Acute myeloid leukaemia	NS
G60V	G	60	V	Haematopoietic and lymphoid	NS	NS	Haematopoietic neoplasm	Juvenile myelomonocytic leukaemia	NS
G60V	G	60	V	Haematopoietic and lymphoid	NS	NS	Haematopoietic neoplasm	Juvenile myelomonocytic leukaemia	NS
G60V	G	60	V	Haematopoietic and lymphoid	NS	NS	Haematopoietic neoplasm	Juvenile myelomonocytic leukaemia	NS
G60V	G	60	V	Haematopoietic and lymphoid	NS	NS	Haematopoietic neoplasm	Juvenile myelomonocytic leukaemia	NS
G60V	G	60	V	Haematopoietic and lymphoid	NS	NS	Haematopoietic neoplasm	Juvenile myelomonocytic leukaemia	NS
G60V	G	60	V	Haematopoietic and lymphoid	NS	NS	Haematopoietic neoplasm	Juvenile myelomonocytic leukaemia	NS
G60V	G	60	V	Haematopoietic and lymphoid	NS	NS	Haematopoietic neoplasm	Juvenile myelomonocytic leukaemia	NS
G60V	G	60	V	Haematopoietic and lymphoid	NS	NS	Haematopoietic neoplasm	Juvenile myelomonocytic leukaemia	NS
G60V	G	60	V	Haematopoietic and lymphoid	NS	NS	Haematopoietic neoplasm	Juvenile myelomonocytic leukaemia	NS
G60V	G	60	V	Haematopoietic and lymphoid	NS	NS	Haematopoietic neoplasm	Juvenile myelomonocytic leukaemia	NS
G60V	G	60	V	Haematopoietic and lymphoid	NS	NS	Haematopoietic neoplasm	Juvenile myelomonocytic leukaemia	NS
G60A	G	60	A	Haematopoietic and lymphoid	NS	NS	Haematopoietic neoplasm	Acute myeloid leukaemia	NS
G60V	G	60	V	Haematopoietic and lymphoid	NS	NS	Haematopoietic neoplasm	Myelodysplastic syndrome	Refractory anaemia with excess blasts
G60V	G	60	V	Haematopoietic and lymphoid	NS	NS	Haematopoietic neoplasm	Acute myeloid leukaemia therapy related	NS
G60A	G	60	A	Haematopoietic and lymphoid	NS	NS	Haematopoietic neoplasm	Polycythaemia vera	NS
D61Y	D	61	Y	Haematopoietic and lymphoid	NS	NS	Haematopoietic neoplasm	Chronic myelomonocytic leukaemia	NS
D61Y	D	61	Y	Haematopoietic and lymphoid	NS	NS	Haematopoietic neoplasm	Acute myeloid leukaemia	NS
D61N	D	61	N	Haematopoietic and lymphoid	NS	NS	Haematopoietic neoplasm	Acute lymphoblastic leukaemia	NS
D61Y	D	61	Y	Central nervous system	Brain	NS	Glioma	NS	NS
D61Y	D	61	Y	Central nervous system	Brain	NS	Glioma	Astrocytoma Grade IV	Glioblastoma multiforme
D61Y	D	61	Y	Autonomic ganglia	NS	NS	Neuroblastoma	NS	NS
D61N	D	61	N	Haematopoietic and lymphoid	NS	NS	Haematopoietic neoplasm	Acute myeloid leukaemia	NS
D61N	D	61	N	Haematopoietic and lymphoid	NS	NS	Lymphoid neoplasm	Acute lymphoblastic B cell leukaemia	NS
D61H	D	61	H	Haematopoietic and lymphoid	NS	NS	Haematopoietic neoplasm	Acute myeloid leukaemia	NS
D61H	D	61	H	Haematopoietic and lymphoid	NS	NS	Haematopoietic neoplasm	Acute myeloid leukaemia	NS
D61H	D	61	H	Haematopoietic and lymphoid	NS	NS	Haematopoietic neoplasm	Acute myeloid leukaemia	NS
D61N	D	61	N	Haematopoietic and lymphoid	NS	NS	Haematopoietic neoplasm	Acute myeloid leukaemia	NS
D61Y	D	61	Y	Haematopoietic and lymphoid	NS	NS	Haematopoietic neoplasm	Acute myeloid leukaemia	NS
D61Y	D	61	Y	Haematopoietic and lymphoid	Lymph node	NS	Lymphoid neoplasm	Acute lymphoblastic leukaemia	NS
D61Y	D	61	Y	Haematopoietic and lymphoid	Lymph node	NS	Lymphoid neoplasm	Acute lymphoblastic leukaemia	NS
D61N	D	61	N	Large intestine	Colon	Left	Carcinoma	Adenocarcinoma	NS
D61H	D	61	H	Haematopoietic and lymphoid	NS	NS	Haematopoietic neoplasm	Acute myeloid leukaemia	NS
D61N	D	61	N	Haematopoietic and lymphoid	NS	NS	Haematopoietic neoplasm	Acute myeloid leukaemia	NS
D61H	D	61	H	Haematopoietic and lymphoid	NS	NS	Haematopoietic neoplasm	Acute myeloid leukaemia	NS
D61Y	D	61	Y	Haematopoietic and lymphoid	NS	NS	Haematopoietic neoplasm	Juvenile myelomonocytic leukaemia	NS
D61Y	D	61	Y	Haematopoietic and lymphoid	NS	NS	Haematopoietic neoplasm	Juvenile myelomonocytic leukaemia	NS
D61Y	D	61	Y	Haematopoietic and lymphoid	NS	NS	Haematopoietic neoplasm	Juvenile myelomonocytic leukaemia	NS
D61Y	D	61	Y	Haematopoietic and lymphoid	NS	NS	Haematopoietic neoplasm	Juvenile myelomonocytic leukaemia	NS
D61N	D	61	N	Haematopoietic and lymphoid	NS	NS	Haematopoietic neoplasm	Myelodysplastic syndrome	Refractory anaemia with excess blasts
D61Y	D	61	Y	Haematopoietic and lymphoid	NS	NS	Haematopoietic neoplasm	Acute myeloid leukaemia	NS
D61Y	D	61	Y	Haematopoietic and lymphoid	NS	NS	Haematopoietic neoplasm	Acute myeloid leukaemia	NS
D61Y	D	61	Y	Haematopoietic and lymphoid	NS	NS	Haematopoietic neoplasm	Acute myeloid leukaemia	NS
D61N	D	61	N	Haematopoietic and lymphoid	NS	NS	Haematopoietic neoplasm	Acute myeloid leukaemia	NS
D61N	D	61	N	Haematopoietic and lymphoid	NS	NS	Haematopoietic neoplasm	Acute myeloid leukaemia	NS
D61Y	D	61	Y	Haematopoietic and lymphoid	NS	NS	Haematopoietic neoplasm	Acute myeloid leukaemia	NS
D61N	D	61	N	Haematopoietic and lymphoid	NS	NS	Haematopoietic neoplasm	Acute myeloid leukaemia	NS
D61Y	D	61	Y	Skin	Head neck	NS	Carcinoma	Squamous cell carcinoma	NS
D61Y	D	61	Y	Haematopoietic and lymphoid	NS	NS	Lymphoid neoplasm	Acute lymphoblastic B cell leukaemia	NS
D61Y	D	61	Y	Haematopoietic and lymphoid	NS	NS	Lymphoid neoplasm	Acute lymphoblastic B cell leukaemia	NS
D61N	D	61	N	Haematopoietic and lymphoid	NS	NS	Haematopoietic neoplasm	Acute myeloid leukaemia	NS
D61Y	D	61	Y	Haematopoietic and lymphoid	NS	NS	Haematopoietic neoplasm	Acute myeloid leukaemia	NS
D61Y	D	61	Y	Haematopoietic and lymphoid	NS	NS	Haematopoietic neoplasm	Acute myeloid leukaemia	NS
D61Y	D	61	Y	Haematopoietic and lymphoid	NS	NS	Haematopoietic neoplasm	Acute myeloid leukaemia	Core-binding factor
D61Y	D	61	Y	Haematopoietic and lymphoid	NS	NS	Haematopoietic neoplasm	Acute myeloid leukaemia associated with MDS	NS
D61Y	D	61	Y	Haematopoietic and lymphoid	NS	NS	Haematopoietic neoplasm	Juvenile myelomonocytic leukaemia	NS
D61Y	D	61	Y	Haematopoietic and lymphoid	NS	NS	Haematopoietic neoplasm	Juvenile myelomonocytic leukaemia	NS
D61Y	D	61	Y	Haematopoietic and lymphoid	NS	NS	Haematopoietic neoplasm	Juvenile myelomonocytic leukaemia	NS
D61Y	D	61	Y	Haematopoietic and lymphoid	NS	NS	Haematopoietic neoplasm	Juvenile myelomonocytic leukaemia	NS
D61Y	D	61	Y	Haematopoietic and lymphoid	NS	NS	Haematopoietic neoplasm	Juvenile myelomonocytic leukaemia	NS
D61H	D	61	H	Haematopoietic and lymphoid	NS	NS	Lymphoid neoplasm	Acute lymphoblastic B cell leukaemia	NS
D61Y	D	61	Y	Haematopoietic and lymphoid	NS	NS	Lymphoid neoplasm	Acute lymphoblastic B cell leukaemia	NS
D61Y	D	61	Y	Haematopoietic and lymphoid	NS	NS	Lymphoid neoplasm	Acute lymphoblastic B cell leukaemia	NS
D61Y	D	61	Y	Haematopoietic and lymphoid	NS	NS	Haematopoietic neoplasm	Acute myeloid leukaemia	M0
D61H	D	61	H	Haematopoietic and lymphoid	NS	NS	Haematopoietic neoplasm	Acute leukaemic transformation of polycythaemia vera	NS
D61Y	D	61	Y	Haematopoietic and lymphoid	NS	NS	Haematopoietic neoplasm	Juvenile myelomonocytic leukaemia	NS
D61Y	D	61	Y	Haematopoietic and lymphoid	NS	NS	Haematopoietic neoplasm	Juvenile myelomonocytic leukaemia	NS
D61Y	D	61	Y	Haematopoietic and lymphoid	NS	NS	Haematopoietic neoplasm	Juvenile myelomonocytic leukaemia	NS
D61Y	D	61	Y	Haematopoietic and lymphoid	NS	NS	Haematopoietic neoplasm	Juvenile myelomonocytic leukaemia	NS
D61Y	D	61	Y	Haematopoietic and lymphoid	NS	NS	Lymphoid neoplasm	Acute lymphoblastic leukaemia	NS
D61H	D	61	H	Haematopoietic and lymphoid	NS	NS	Haematopoietic neoplasm	Acute myeloid leukaemia	M5
D61N	D	61	N	Haematopoietic and lymphoid	NS	NS	Haematopoietic neoplasm	Acute myeloid leukaemia	M4
D61Y	D	61	Y	Haematopoietic and lymphoid	NS	NS	Haematopoietic neoplasm	Acute myeloid leukaemia	NS
D61Y	D	61	Y	Haematopoietic and lymphoid	NS	NS	Haematopoietic neoplasm	Acute myeloid leukaemia	NS
D61N	D	61	N	Haematopoietic and lymphoid	NS	NS	Haematopoietic neoplasm	Acute myeloid leukaemia	NS
D61Y	D	61	Y	Haematopoietic and lymphoid	NS	NS	Haematopoietic neoplasm	Acute myeloid leukaemia therapy related	NS
D61Y	D	61	Y	Haematopoietic and lymphoid	NS	NS	Haematopoietic neoplasm	Juvenile myelomonocytic leukaemia	NS
D61Y	D	61	Y	Haematopoietic and lymphoid	NS	NS	Haematopoietic neoplasm	Juvenile myelomonocytic leukaemia	NS
D61Y	D	61	Y	Haematopoietic and lymphoid	NS	NS	Haematopoietic neoplasm	Juvenile myelomonocytic leukaemia	NS
D61Y	D	61	Y	Haematopoietic and lymphoid	NS	NS	Haematopoietic neoplasm	Juvenile myelomonocytic leukaemia	NS
D61Y	D	61	Y	Haematopoietic and lymphoid	NS	NS	Haematopoietic neoplasm	Juvenile myelomonocytic leukaemia	NS
D61Y	D	61	Y	Haematopoietic and lymphoid	NS	NS	Haematopoietic neoplasm	Juvenile myelomonocytic leukaemia	NS
D61Y	D	61	Y	Haematopoietic and lymphoid	NS	NS	Haematopoietic neoplasm	Juvenile myelomonocytic leukaemia	NS
D61Y	D	61	Y	Haematopoietic and lymphoid	NS	NS	Haematopoietic neoplasm	Juvenile myelomonocytic leukaemia	NS
D61Y	D	61	Y	Haematopoietic and lymphoid	NS	NS	Haematopoietic neoplasm	Juvenile myelomonocytic leukaemia	NS
D61Y	D	61	Y	Haematopoietic and lymphoid	NS	NS	Haematopoietic neoplasm	Juvenile myelomonocytic leukaemia	NS
D61Y	D	61	Y	Haematopoietic and lymphoid	NS	NS	Haematopoietic neoplasm	Acute myeloid leukaemia	NS
D61N	D	61	N	Haematopoietic and lymphoid	NS	NS	Haematopoietic neoplasm	Juvenile myelomonocytic leukaemia	NS
D61Y	D	61	Y	Haematopoietic and lymphoid	NS	NS	Haematopoietic neoplasm	Juvenile myelomonocytic leukaemia	NS
D61Y	D	61	Y	Haematopoietic and lymphoid	NS	NS	Lymphoid neoplasm	Acute lymphoblastic B cell leukaemia	NS
D61Y	D	61	Y	Haematopoietic and lymphoid	NS	NS	Haematopoietic neoplasm	Juvenile myelomonocytic leukaemia	NS
D61Y	D	61	Y	Haematopoietic and lymphoid	NS	NS	Haematopoietic neoplasm	Juvenile myelomonocytic leukaemia	NS
D61Y	D	61	Y	Haematopoietic and lymphoid	NS	NS	Haematopoietic neoplasm	Juvenile myelomonocytic leukaemia	NS
D61Y	D	61	Y	Haematopoietic and lymphoid	NS	NS	Haematopoietic neoplasm	Juvenile myelomonocytic leukaemia	NS
D61Y	D	61	Y	Haematopoietic and lymphoid	NS	NS	Haematopoietic neoplasm	Juvenile myelomonocytic leukaemia	NS
D61N	D	61	N	Haematopoietic and lymphoid	NS	NS	Haematopoietic neoplasm	Acute myeloid leukaemia	NS
D61F	D	61	F	Haematopoietic and lymphoid	NS	NS	Haematopoietic neoplasm	Acute myeloid leukaemia	NS
D61F	D	61	F	Haematopoietic and lymphoid	NS	NS	Haematopoietic neoplasm	Juvenile myelomonocytic leukaemia	NS
D61V	D	61	V	Oesophagus	NS	NS	Carcinoma	Squamous cell carcinoma	NS
D61V	D	61	V	Haematopoietic and lymphoid	NS	NS	Lymphoid neoplasm	Chronic lymphocytic leukaemia-small lymphocytic lymphoma	NS
D61V	D	61	V	Haematopoietic and lymphoid	NS	NS	Lymphoid neoplasm	Chronic lymphocytic leukaemia-small lymphocytic lymphoma	NS
D61V	D	61	V	Autonomic ganglia	NS	NS	Neuroblastoma	NS	NS
D61V	D	61	V	Haematopoietic and lymphoid	NS	NS	Lymphoid neoplasm	Acute lymphoblastic leukaemia	NS
D61V	D	61	V	Haematopoietic and lymphoid	NS	NS	Lymphoid neoplasm	Acute lymphoblastic B cell leukaemia	NS
D61V	D	61	V	Haematopoietic and lymphoid	NS	NS	Lymphoid neoplasm	Chronic lymphocytic leukaemia-small lymphocytic lymphoma	NS
D61V	D	61	V	Haematopoietic and lymphoid	NS	NS	Lymphoid neoplasm	Chronic lymphocytic leukaemia-small lymphocytic lymphoma	NS
D61V	D	61	V	Haematopoietic and lymphoid	NS	NS	Haematopoietic neoplasm	Acute myeloid leukaemia	NS
D61V	D	61	V	Haematopoietic and lymphoid	NS	NS	Lymphoid neoplasm	Acute lymphoblastic B cell leukaemia	NS
D61V	D	61	V	Haematopoietic and lymphoid	NS	NS	Haematopoietic neoplasm	Acute myeloid leukaemia	Core-binding factor
D61A	D	61	A	Haematopoietic and lymphoid	NS	NS	Haematopoietic neoplasm	Acute myeloid leukaemia	Core-binding factor
D61V	D	61	V	Haematopoietic and lymphoid	NS	NS	Haematopoietic neoplasm	Acute myeloid leukaemia	NS
D61V	D	61	V	Haematopoietic and lymphoid	NS	NS	Haematopoietic neoplasm	Juvenile myelomonocytic leukaemia	NS
D61V	D	61	V	Haematopoietic and lymphoid	NS	NS	Haematopoietic neoplasm	Acute myeloid leukaemia	NS
D61G	D	61	G	Haematopoietic and lymphoid	NS	NS	Haematopoietic neoplasm	Acute myeloid leukaemia	NS
D61V	D	61	V	Haematopoietic and lymphoid	NS	NS	Haematopoietic neoplasm	Acute myeloid leukaemia	NS
D61A	D	61	A	Haematopoietic and lymphoid	NS	NS	Haematopoietic neoplasm	Acute myeloid leukaemia	NS
D61V	D	61	V	Haematopoietic and lymphoid	NS	NS	Haematopoietic neoplasm	Acute myeloid leukaemia	NS
D61V	D	61	V	Haematopoietic and lymphoid	NS	NS	Haematopoietic neoplasm	Acute myeloid leukaemia	NS
D61V	D	61	V	Haematopoietic and lymphoid	NS	NS	Haematopoietic neoplasm	Juvenile myelomonocytic leukaemia	NS
D61V	D	61	V	Haematopoietic and lymphoid	NS	NS	Haematopoietic neoplasm	Juvenile myelomonocytic leukaemia	NS
D61V	D	61	V	Haematopoietic and lymphoid	NS	NS	Haematopoietic neoplasm	Juvenile myelomonocytic leukaemia	NS
D61G	D	61	G	Haematopoietic and lymphoid	NS	NS	Haematopoietic neoplasm	Acute myeloid leukaemia	NS
D61V	D	61	V	Haematopoietic and lymphoid	NS	NS	Haematopoietic neoplasm	Acute myeloid leukaemia	NS
D61G	D	61	G	Haematopoietic and lymphoid	NS	NS	Haematopoietic neoplasm	Acute myeloid leukaemia therapy related	NS
D61V	D	61	V	Haematopoietic and lymphoid	NS	NS	Haematopoietic neoplasm	Acute myeloid leukaemia	NS
D61V	D	61	V	Haematopoietic and lymphoid	NS	NS	Haematopoietic neoplasm	Acute myeloid leukaemia	NS
D61V	D	61	V	Haematopoietic and lymphoid	NS	NS	Haematopoietic neoplasm	Juvenile myelomonocytic leukaemia	NS
D61V	D	61	V	Haematopoietic and lymphoid	NS	NS	Haematopoietic neoplasm	Juvenile myelomonocytic leukaemia	NS
D61G	D	61	G	Haematopoietic and lymphoid	NS	NS	Haematopoietic neoplasm	Chronic myelomonocytic leukaemia	NS
D61V	D	61	V	Haematopoietic and lymphoid	NS	NS	Haematopoietic neoplasm	Acute myeloid leukaemia	NS
D61V	D	61	V	Haematopoietic and lymphoid	NS	NS	Lymphoid neoplasm	Acute lymphoblastic B cell leukaemia	NS
D61V	D	61	V	Haematopoietic and lymphoid	NS	NS	Haematopoietic neoplasm	Acute myeloid leukaemia	NS
D61V	D	61	V	Haematopoietic and lymphoid	NS	NS	Haematopoietic neoplasm	Acute myeloid leukaemia	Core-binding factor
D61G	D	61	G	Haematopoietic and lymphoid	NS	NS	Haematopoietic neoplasm	Acute myeloid leukaemia	Core-binding factor
D61V	D	61	V	Haematopoietic and lymphoid	NS	NS	Haematopoietic neoplasm	Juvenile myelomonocytic leukaemia	NS
D61V	D	61	V	Haematopoietic and lymphoid	NS	NS	Haematopoietic neoplasm	Juvenile myelomonocytic leukaemia	NS
D61V	D	61	V	Haematopoietic and lymphoid	NS	NS	Haematopoietic neoplasm	Juvenile myelomonocytic leukaemia	NS
D61V	D	61	V	Haematopoietic and lymphoid	NS	NS	Haematopoietic neoplasm	Juvenile myelomonocytic leukaemia	NS
D61V	D	61	V	Haematopoietic and lymphoid	NS	NS	Haematopoietic neoplasm	Juvenile myelomonocytic leukaemia	NS
D61V	D	61	V	Haematopoietic and lymphoid	NS	NS	Lymphoid neoplasm	Acute lymphoblastic B cell leukaemia	NS
D61V	D	61	V	Haematopoietic and lymphoid	NS	NS	Lymphoid neoplasm	Acute lymphoblastic B cell leukaemia	NS
D61V	D	61	V	Haematopoietic and lymphoid	NS	NS	Haematopoietic neoplasm	Juvenile myelomonocytic leukaemia	NS
D61V	D	61	V	Haematopoietic and lymphoid	NS	NS	Haematopoietic neoplasm	Juvenile myelomonocytic leukaemia	NS
D61V	D	61	V	Haematopoietic and lymphoid	NS	NS	Haematopoietic neoplasm	Juvenile myelomonocytic leukaemia	NS
D61V	D	61	V	Haematopoietic and lymphoid	NS	NS	Haematopoietic neoplasm	Juvenile myelomonocytic leukaemia	NS
D61V	D	61	V	Haematopoietic and lymphoid	NS	NS	Lymphoid neoplasm	Acute lymphoblastic leukaemia	NS
D61G	D	61	G	Haematopoietic and lymphoid	NS	NS	Lymphoid neoplasm	Acute lymphoblastic B cell leukaemia	NS
D61V	D	61	V	Haematopoietic and lymphoid	NS	NS	Haematopoietic neoplasm	Myelodysplastic syndrome	Refractory anaemia with excess blasts
D61V	D	61	V	Haematopoietic and lymphoid	NS	NS	Haematopoietic neoplasm	Juvenile myelomonocytic leukaemia	NS
D61V	D	61	V	Haematopoietic and lymphoid	NS	NS	Haematopoietic neoplasm	Juvenile myelomonocytic leukaemia	NS
D61V	D	61	V	Central nervous system	Brain	NS	Glioma	NS	NS
D61V	D	61	V	Haematopoietic and lymphoid	NS	NS	Haematopoietic neoplasm	Juvenile myelomonocytic leukaemia	NS
D61V	D	61	V	Haematopoietic and lymphoid	NS	NS	Haematopoietic neoplasm	Juvenile myelomonocytic leukaemia	NS
D61G	D	61	G	Haematopoietic and lymphoid	NS	NS	Haematopoietic neoplasm	Juvenile myelomonocytic leukaemia	NS
D61V	D	61	V	Haematopoietic and lymphoid	NS	NS	Haematopoietic neoplasm	Juvenile myelomonocytic leukaemia	NS
D61V	D	61	V	Haematopoietic and lymphoid	NS	NS	Haematopoietic neoplasm	Juvenile myelomonocytic leukaemia	NS
D61V	D	61	V	Haematopoietic and lymphoid	NS	NS	Haematopoietic neoplasm	Juvenile myelomonocytic leukaemia	NS
D61V	D	61	V	Haematopoietic and lymphoid	NS	NS	Haematopoietic neoplasm	Juvenile myelomonocytic leukaemia	NS
D61V	D	61	V	Haematopoietic and lymphoid	NS	NS	Haematopoietic neoplasm	Juvenile myelomonocytic leukaemia	NS
D61V	D	61	V	Haematopoietic and lymphoid	NS	NS	Haematopoietic neoplasm	Juvenile myelomonocytic leukaemia	NS
D61V	D	61	V	Haematopoietic and lymphoid	NS	NS	Haematopoietic neoplasm	Juvenile myelomonocytic leukaemia	NS
D61V	D	61	V	Haematopoietic and lymphoid	NS	NS	Haematopoietic neoplasm	Juvenile myelomonocytic leukaemia	NS
D61V	D	61	V	Haematopoietic and lymphoid	NS	NS	Haematopoietic neoplasm	Juvenile myelomonocytic leukaemia	NS
D61V	D	61	V	Haematopoietic and lymphoid	NS	NS	Haematopoietic neoplasm	Myelodysplastic syndrome	NS
D61V	D	61	V	Haematopoietic and lymphoid	NS	NS	Lymphoid neoplasm	Acute lymphoblastic B cell leukaemia	NS
D61V	D	61	V	Haematopoietic and lymphoid	NS	NS	Haematopoietic neoplasm	Acute myeloid leukaemia associated with MDS	NS
D61V	D	61	V	Haematopoietic and lymphoid	NS	NS	Haematopoietic neoplasm	Juvenile myelomonocytic leukaemia	NS
D61V	D	61	V	Haematopoietic and lymphoid	NS	NS	Haematopoietic neoplasm	Chronic myelomonocytic leukaemia	NS
D61V	D	61	V	Haematopoietic and lymphoid	NS	NS	Haematopoietic neoplasm	Acute myeloid leukaemia therapy related	NS
D61A	D	61	A	Haematopoietic and lymphoid	NS	NS	Haematopoietic neoplasm	Acute myeloid leukaemia therapy related	NS
D61V	D	61	V	Haematopoietic and lymphoid	NS	NS	Haematopoietic neoplasm	Acute myeloid leukaemia	NS
D61G	D	61	G	Stomach	NS	NS	Carcinoma	NS	NS
Y62D	Y	62	D	Haematopoietic and lymphoid	NS	NS	Haematopoietic neoplasm	Acute myeloid leukaemia	NS
Y63C	Y	63	C	Haematopoietic and lymphoid	NS	NS	Haematopoietic neoplasm	Myelofibrosis	NS
Y63C	Y	63	C	Haematopoietic and lymphoid	NS	NS	Haematopoietic neoplasm	Myeloproliferative neoplasm unclassifiable	NS
Y63C	Y	63	C	Haematopoietic and lymphoid	NS	NS	Haematopoietic neoplasm	Acute myeloid leukaemia	NS
Y63C	Y	63	C	Haematopoietic and lymphoid	NS	NS	Haematopoietic neoplasm	Acute myeloid leukaemia	M6
Y63C	Y	63	C	Haematopoietic and lymphoid	NS	NS	Haematopoietic neoplasm	Chronic myelomonocytic leukaemia	NS
D64N	D	64	N	Skin	Face	NS	Adnexal tumour	Other	Sebaceoma
D64N	D	64	N	Prostate	NS	NS	Carcinoma	Adenocarcinoma	NS
E69K	E	69	K	Skin	Face	NS	Adnexal tumour	Sebaceous adenoma	NS
E69K	E	69	K	Haematopoietic and lymphoid	NS	NS	Lymphoid neoplasm	Chronic lymphocytic leukaemia-small lymphocytic lymphoma	NS
E69K	E	69	K	Autonomic ganglia	NS	NS	Neuroblastoma	NS	NS
E69K	E	69	K	Haematopoietic and lymphoid	NS	NS	Haematopoietic neoplasm	Acute myeloid leukaemia	NS
E69K	E	69	K	Haematopoietic and lymphoid	NS	NS	Haematopoietic neoplasm	Acute lymphoblastic leukaemia	NS
E69Q	E	69	Q	Skin	Eye	NS	Adnexal tumour	Malignant adnexal tumour	Sebaceous carcinoma
E69K	E	69	K	Oesophagus	NS	NS	Carcinoma	Adenocarcinoma	NS
E69K	E	69	K	Central nervous system	Brain	NS	Glioma	Oligodendroglioma Grade III	Anaplastic
E69K	E	69	K	Central nervous system	Brain	NS	Glioma	Astrocytoma Grade IV	Glioblastoma multiforme
E69K	E	69	K	Central nervous system	Brain	NS	Glioma	Astrocytoma Grade IV	Glioblastoma multiforme
E69K	E	69	K	Autonomic ganglia	Retroperitoneum	NS	Neuroblastoma	NS	NS
E69K	E	69	K	Breast	NS	NS	Carcinoma	Ductolobular carcinoma	NS
E69K	E	69	K	Breast	NS	NS	Carcinoma	Ductolobular carcinoma	NS
E69K	E	69	K	Large intestine	Caecum	NS	Carcinoma	Adenocarcinoma	NS
E69K	E	69	K	Central nervous system	Brain	NS	Glioma	Astrocytoma Grade IV	Glioblastoma multiforme
E69K	E	69	K	Haematopoietic and lymphoid	NS	NS	Lymphoid neoplasm	Acute lymphoblastic B cell leukaemia	NS
E69K	E	69	K	Haematopoietic and lymphoid	NS	NS	Lymphoid neoplasm	Acute lymphoblastic B cell leukaemia	NS
E69K	E	69	K	Haematopoietic and lymphoid	NS	NS	Lymphoid neoplasm	Acute lymphoblastic B cell leukaemia	NS
E69K	E	69	K	Haematopoietic and lymphoid	NS	NS	Lymphoid neoplasm	Acute lymphoblastic B cell leukaemia	NS
E69K	E	69	K	Haematopoietic and lymphoid	NS	NS	Lymphoid neoplasm	Acute lymphoblastic B cell leukaemia	NS
E69K	E	69	K	Haematopoietic and lymphoid	NS	NS	Lymphoid neoplasm	Acute lymphoblastic B cell leukaemia	NS
E69K	E	69	K	Central nervous system	Brain	NS	Primitive neuroectodermal tumour-medulloblastoma	NS	NS
E69K	E	69	K	Haematopoietic and lymphoid	NS	NS	Lymphoid neoplasm	Acute lymphoblastic B cell leukaemia	NS
E69K	E	69	K	Soft tissue	Striated muscle	Neck	Rhabdomyosarcoma	Embryonal	NS
E69K	E	69	K	Soft tissue	Striated muscle	Pelvis	Rhabdomyosarcoma	Embryonal	NS
E69K	E	69	K	Haematopoietic and lymphoid	Lymph node	NS	Lymphoid neoplasm	Acute lymphoblastic leukaemia	NS
E69K	E	69	K	Haematopoietic and lymphoid	NS	NS	Haematopoietic neoplasm	Acute myeloid leukaemia	NS
E69K	E	69	K	Haematopoietic and lymphoid	NS	NS	Haematopoietic neoplasm	Acute myeloid leukaemia	NS
E69K	E	69	K	Haematopoietic and lymphoid	NS	NS	Haematopoietic neoplasm	Acute myeloid leukaemia	NS
E69K	E	69	K	Haematopoietic and lymphoid	NS	NS	Haematopoietic neoplasm	Chronic myelomonocytic leukaemia	NS
E69K	E	69	K	Breast	NS	NS	Carcinoma	ER-PR-positive carcinoma	NS
E69K	E	69	K	Haematopoietic and lymphoid	NS	NS	Haematopoietic neoplasm	Acute myeloid leukaemia	NS
E69K	E	69	K	Haematopoietic and lymphoid	NS	NS	Haematopoietic neoplasm	Acute myeloid leukaemia	NS
E69K	E	69	K	Haematopoietic and lymphoid	NS	NS	Haematopoietic neoplasm	Juvenile myelomonocytic leukaemia	NS
E69K	E	69	K	Haematopoietic and lymphoid	NS	NS	Lymphoid neoplasm	Acute lymphoblastic B cell leukaemia	NS
E69K	E	69	K	Large intestine	Colon	Left	Carcinoma	Adenocarcinoma	NS
E69K	E	69	K	Haematopoietic and lymphoid	NS	NS	Haematopoietic neoplasm	Acute myeloid leukaemia	NS
E69K	E	69	K	Breast	NS	NS	Carcinoma	Lobular carcinoma	NS
E69K	E	69	K	Haematopoietic and lymphoid	NS	NS	Lymphoid neoplasm	Acute lymphoblastic B cell leukaemia	NS
E69K	E	69	K	Haematopoietic and lymphoid	NS	NS	Lymphoid neoplasm	Acute lymphoblastic B cell leukaemia	NS
E69K	E	69	K	Haematopoietic and lymphoid	NS	NS	Haematopoietic neoplasm	Juvenile myelomonocytic leukaemia	NS
E69K	E	69	K	Haematopoietic and lymphoid	NS	NS	Haematopoietic neoplasm	Acute myeloid leukaemia	M0
E69K	E	69	K	Soft tissue	Striated muscle	NS	Rhabdomyosarcoma	Embryonal	NS
E69K	E	69	K	Haematopoietic and lymphoid	NS	NS	Haematopoietic neoplasm	Acute myeloid leukaemia	M4
E69K	E	69	K	Haematopoietic and lymphoid	NS	NS	Lymphoid neoplasm	Acute lymphoblastic leukaemia	NS
E69K	E	69	K	Haematopoietic and lymphoid	NS	NS	Lymphoid neoplasm	Acute lymphoblastic B cell leukaemia	NS
E69K	E	69	K	Haematopoietic and lymphoid	NS	NS	Haematopoietic neoplasm	Acute myeloid leukaemia	M2Eo
E69K	E	69	K	Haematopoietic and lymphoid	NS	NS	Haematopoietic neoplasm	Acute myeloid leukaemia	NS
E69K	E	69	K	Haematopoietic and lymphoid	NS	NS	Haematopoietic neoplasm	Acute myeloid leukaemia	NS
E69K	E	69	K	Haematopoietic and lymphoid	NS	NS	Haematopoietic neoplasm	Juvenile myelomonocytic leukaemia	NS
E69K	E	69	K	Haematopoietic and lymphoid	NS	NS	Lymphoid neoplasm	Acute lymphoblastic B cell leukaemia	NS
E69K	E	69	K	Haematopoietic and lymphoid	NS	NS	Lymphoid neoplasm	Acute lymphoblastic B cell leukaemia	NS
E69K	E	69	K	Haematopoietic and lymphoid	NS	NS	Haematopoietic neoplasm	Myelodysplastic syndrome	Refractory anaemia with excess blasts
E69K	E	69	K	Haematopoietic and lymphoid	NS	NS	Haematopoietic neoplasm	Juvenile myelomonocytic leukaemia	NS
E69K	E	69	K	Haematopoietic and lymphoid	NS	NS	Haematopoietic neoplasm	Juvenile myelomonocytic leukaemia	NS
E69K	E	69	K	Haematopoietic and lymphoid	NS	NS	Haematopoietic neoplasm	Juvenile myelomonocytic leukaemia	NS
E69K	E	69	K	Haematopoietic and lymphoid	NS	NS	Haematopoietic neoplasm	Acute myeloid leukaemia	M0
E69K	E	69	K	Haematopoietic and lymphoid	NS	NS	Haematopoietic neoplasm	Myeloproliferative neoplasm	Down syndrome transient
E69V	E	69	V	Haematopoietic and lymphoid	NS	NS	Haematopoietic neoplasm	Acute myeloid leukaemia	NS
E69V	E	69	V	Haematopoietic and lymphoid	NS	NS	Haematopoietic neoplasm	Myelodysplastic syndrome	5q-myelodysplastic syndrome
E69D	E	69	D	Large intestine	Colon	Sigmoid	Carcinoma	Adenocarcinoma	NS
E69D	E	69	D	Breast	NS	NS	Carcinoma	Ductal carcinoma	NS
E69D	E	69	D	Breast	NS	NS	Carcinoma	Ductal carcinoma	NS
F71L	F	71	L	Haematopoietic and lymphoid	NS	NS	Haematopoietic neoplasm	Acute myeloid leukaemia therapy related	NS
F71L	F	71	L	Haematopoietic and lymphoid	NS	NS	Haematopoietic neoplasm	Acute myeloid leukaemia	NS
F71L	F	71	L	Haematopoietic and lymphoid	NS	NS	Haematopoietic neoplasm	Acute myeloid leukaemia	NS
F71L	F	71	L	Large intestine	Colon	NS	Carcinoma	Adenocarcinoma	NS
F71L	F	71	L	Haematopoietic and lymphoid	NS	NS	Haematopoietic neoplasm	Acute myeloid leukaemia	NS
F71L	F	71	L	Haematopoietic and lymphoid	NS	NS	Haematopoietic neoplasm	Acute myeloid leukaemia	NS
F71L	F	71	L	Haematopoietic and lymphoid	NS	NS	Lymphoid neoplasm	Acute lymphoblastic B cell leukaemia	NS
F71L	F	71	L	Haematopoietic and lymphoid	NS	NS	Haematopoietic neoplasm	Acute myeloid leukaemia	Core-binding factor
F71L	F	71	L	Haematopoietic and lymphoid	NS	NS	Haematopoietic neoplasm	Acute myeloid leukaemia	Core-binding factor
F71L	F	71	L	Haematopoietic and lymphoid	NS	NS	Haematopoietic neoplasm	Myelofibrosis	Primary
F71L	F	71	L	Haematopoietic and lymphoid	NS	NS	Haematopoietic neoplasm	Acute myeloid leukaemia	M2
F71L	F	71	L	Haematopoietic and lymphoid	NS	NS	Lymphoid neoplasm	Acute lymphoblastic T cell leukaemia	NS
F71L	F	71	L	Haematopoietic and lymphoid	NS	NS	Haematopoietic neoplasm	Myelodysplastic syndrome therapy related	NS
F71K	F	71	K	Haematopoietic and lymphoid	NS	NS	Haematopoietic neoplasm	Acute myeloid leukaemia	M5
F71L	F	71	L	Haematopoietic and lymphoid	NS	NS	Haematopoietic neoplasm	Acute leukaemic transformation of myeloproliferative neoplasm	NS
F71L	F	71	L	Haematopoietic and lymphoid	NS	NS	Haematopoietic neoplasm	Acute myeloid leukaemia	NS
F71L	F	71	L	Central nervous system	Brain	NS	Glioma	NS	NS
F71L	F	71	L	Skin	NS	NS	Malignant melanoma	NS	NS
F71L	F	71	L	Haematopoietic and lymphoid	NS	NS	Haematopoietic neoplasm	Acute myeloid leukaemia	NS
F71L	F	71	L	Haematopoietic and lymphoid	NS	NS	Haematopoietic neoplasm	Acute myeloid leukaemia	NS
F71L	F	71	L	Haematopoietic and lymphoid	Lymph node	NS	Lymphoid neoplasm	Acute lymphoblastic leukaemia	NS
F71L	F	71	L	Haematopoietic and lymphoid	Lymph node	NS	Lymphoid neoplasm	Acute lymphoblastic leukaemia	NS
F71L	F	71	L	Haematopoietic and lymphoid	NS	NS	Haematopoietic neoplasm	Acute myeloid leukaemia	NS
F71L	F	71	L	Haematopoietic and lymphoid	NS	NS	Haematopoietic neoplasm	Acute myeloid leukaemia	NS
F71L	F	71	L	Haematopoietic and lymphoid	NS	NS	Haematopoietic neoplasm	Acute myeloid leukaemia	NS
F71L	F	71	L	Haematopoietic and lymphoid	NS	NS	Haematopoietic neoplasm	Acute myeloid leukaemia	NS
F71L	F	71	L	Small intestine	Jejunum	NS	Carcinoma	Adenocarcinoma	NS
F71L	F	71	L	Haematopoietic and lymphoid	NS	NS	Haematopoietic neoplasm	Acute myeloid leukaemia	M5
F71L	F	71	L	Haematopoietic and lymphoid	NS	NS	Haematopoietic neoplasm	Myelodysplastic syndrome	Refractory anaemia with excess blasts
F71L	F	71	L	Haematopoietic and lymphoid	NS	NS	Haematopoietic neoplasm	Acute myeloid leukaemia	M2
A72T	A	72	T	Haematopoietic and lymphoid	NS	NS	Lymphoid neoplasm	Acute lymphoblastic B cell leukaemia	NS
A72T	A	72	T	Autonomic ganglia	NS	NS	Neuroblastoma	NS	NS
A72P	A	72	P	Haematopoietic and lymphoid	NS	NS	Haematopoietic neoplasm	Acute myeloid leukaemia	NS
A72T	A	72	T	Haematopoietic and lymphoid	NS	NS	Haematopoietic neoplasm	Acute lymphoblastic leukaemia	NS
A72S	A	72	S	Central nervous system	Brain	NS	Glioma	Astrocytoma Grade III	Anaplastic
A72T	A	72	T	Central nervous system	Brain	NS	Glioma	Astrocytoma Grade IV	Glioblastoma multiforme
A72T	A	72	T	Breast	NS	NS	Carcinoma	Ductal carcinoma	NS
A72T	A	72	T	Breast	NS	NS	Carcinoma	Ductal carcinoma	NS
A72T	A	72	T	Central nervous system	Brain	NS	Glioma	Astrocytoma Grade III	Anaplastic
A72T	A	72	T	Autonomic ganglia	NS	NS	Neuroblastoma	NS	NS
A72T	A	72	T	Haematopoietic and lymphoid	NS	NS	Lymphoid neoplasm	Acute lymphoblastic B cell leukaemia	NS
A72T	A	72	T	Haematopoietic and lymphoid	NS	NS	Haematopoietic neoplasm	Acute myeloid leukaemia	NS
A72T	A	72	T	Haematopoietic and lymphoid	NS	NS	Haematopoietic neoplasm	Acute myeloid leukaemia	NS
A72T	A	72	T	Haematopoietic and lymphoid	NS	NS	Haematopoietic neoplasm	Acute myeloid leukaemia	NS
A72T	A	72	T	Haematopoietic and lymphoid	Lymph node	NS	Lymphoid neoplasm	Acute lymphoblastic leukaemia	NS
A72T	A	72	T	Haematopoietic and lymphoid	NS	NS	Haematopoietic neoplasm	Acute myeloid leukaemia	NS
A72T	A	72	T	Haematopoietic and lymphoid	NS	NS	Haematopoietic neoplasm	Acute myeloid leukaemia	NS
A72T	A	72	T	Haematopoietic and lymphoid	NS	NS	Haematopoietic neoplasm	Acute myeloid leukaemia	NS
A72T	A	72	T	Haematopoietic and lymphoid	NS	NS	Haematopoietic neoplasm	Acute myeloid leukaemia	NS
A72T	A	72	T	Haematopoietic and lymphoid	NS	NS	Haematopoietic neoplasm	Acute myeloid leukaemia	NS
A72T	A	72	T	Haematopoietic and lymphoid	NS	NS	Haematopoietic neoplasm	Myelodysplastic syndrome	Refractory anaemia with excess blasts
A72T	A	72	T	Autonomic ganglia	NS	NS	Neuroblastoma	NS	NS
A72T	A	72	T	Haematopoietic and lymphoid	NS	NS	Haematopoietic neoplasm	Juvenile myelomonocytic leukaemia	NS
A72T	A	72	T	Haematopoietic and lymphoid	NS	NS	Haematopoietic neoplasm	Acute myeloid leukaemia	NS
A72T	A	72	T	Haematopoietic and lymphoid	NS	NS	Haematopoietic neoplasm	Acute myeloid leukaemia	NS
A72T	A	72	T	Haematopoietic and lymphoid	NS	NS	Haematopoietic neoplasm	Acute myeloid leukaemia	NS
A72T	A	72	T	Haematopoietic and lymphoid	NS	NS	Haematopoietic neoplasm	Acute myeloid leukaemia	With mutated NPM1
A72T	A	72	T	Haematopoietic and lymphoid	NS	NS	Haematopoietic neoplasm	Juvenile myelomonocytic leukaemia	NS
A72T	A	72	T	Haematopoietic and lymphoid	NS	NS	Haematopoietic neoplasm	Juvenile myelomonocytic leukaemia	NS
A72T	A	72	T	Haematopoietic and lymphoid	NS	NS	Haematopoietic neoplasm	Acute myeloid leukaemia	NS
A72S	A	72	S	Haematopoietic and lymphoid	NS	NS	Haematopoietic neoplasm	Acute myeloid leukaemia	With recurrent cytogenetic abnormalities
A72S	A	72	S	Haematopoietic and lymphoid	NS	NS	Haematopoietic neoplasm	Myelodysplastic syndrome	Refractory anaemia with excess blasts
A72T	A	72	T	Haematopoietic and lymphoid	NS	NS	Haematopoietic neoplasm	Myelodysplastic syndrome	Refractory anaemia with excess blasts
A72T	A	72	T	Small intestine	Jejunum	NS	Carcinoma	Adenocarcinoma	NS
A72T	A	72	T	Haematopoietic and lymphoid	NS	NS	Haematopoietic neoplasm	Juvenile myelomonocytic leukaemia	NS
A72T	A	72	T	Haematopoietic and lymphoid	NS	NS	Haematopoietic neoplasm	Juvenile myelomonocytic leukaemia	NS
A72T	A	72	T	Haematopoietic and lymphoid	NS	NS	Lymphoid neoplasm	Acute lymphoblastic B cell leukaemia	NS
A72T	A	72	T	Haematopoietic and lymphoid	NS	NS	Haematopoietic neoplasm	Juvenile myelomonocytic leukaemia	NS
A72T	A	72	T	Haematopoietic and lymphoid	NS	NS	Haematopoietic neoplasm	Juvenile myelomonocytic leukaemia	NS
A72T	A	72	T	Haematopoietic and lymphoid	NS	NS	Haematopoietic neoplasm	Acute myeloid leukaemia	M4
A72T	A	72	T	Haematopoietic and lymphoid	NS	NS	Haematopoietic neoplasm	Acute myeloid leukaemia	M1
A72T	A	72	T	Haematopoietic and lymphoid	NS	NS	Haematopoietic neoplasm	Acute myeloid leukaemia	M1
A72T	A	72	T	Haematopoietic and lymphoid	NS	NS	Haematopoietic neoplasm	Myelodysplastic syndrome	Refractory anaemia with ringed sideroblasts
A72T	A	72	T	Haematopoietic and lymphoid	NS	NS	Haematopoietic neoplasm	Myelodysplastic syndrome therapy related	Refractory anaemia with excess blasts
A72T	A	72	T	Soft tissue	Striated muscle	NS	Rhabdomyosarcoma	Embryonal	NS
A72T	A	72	T	Haematopoietic and lymphoid	NS	NS	Haematopoietic neoplasm	Juvenile myelomonocytic leukaemia	NS
A72T	A	72	T	Haematopoietic and lymphoid	NS	NS	Lymphoid neoplasm	Chronic lymphocytic leukaemia-small lymphocytic lymphoma	NS
A72T	A	72	T	Haematopoietic and lymphoid	NS	NS	Haematopoietic neoplasm	Acute myeloid leukaemia	NS
A72T	A	72	T	Haematopoietic and lymphoid	NS	NS	Haematopoietic neoplasm	Juvenile myelomonocytic leukaemia	NS
A72T	A	72	T	Haematopoietic and lymphoid	NS	NS	Haematopoietic neoplasm	Juvenile myelomonocytic leukaemia	NS
A72T	A	72	T	Haematopoietic and lymphoid	NS	NS	Haematopoietic neoplasm	Juvenile myelomonocytic leukaemia	NS
A72T	A	72	T	Haematopoietic and lymphoid	NS	NS	Haematopoietic neoplasm	Juvenile myelomonocytic leukaemia	NS
A72T	A	72	T	Haematopoietic and lymphoid	NS	NS	Haematopoietic neoplasm	Juvenile myelomonocytic leukaemia	NS
A72T	A	72	T	Haematopoietic and lymphoid	NS	NS	Lymphoid neoplasm	Acute lymphoblastic leukaemia	NS
A72T	A	72	T	Haematopoietic and lymphoid	NS	NS	Haematopoietic neoplasm	Juvenile myelomonocytic leukaemia	NS
A72T	A	72	T	Haematopoietic and lymphoid	NS	NS	Haematopoietic neoplasm	Juvenile myelomonocytic leukaemia	NS
A72T	A	72	T	Haematopoietic and lymphoid	NS	NS	Haematopoietic neoplasm	Juvenile myelomonocytic leukaemia	NS
A72T	A	72	T	Haematopoietic and lymphoid	NS	NS	Haematopoietic neoplasm	Juvenile myelomonocytic leukaemia	NS
A72T	A	72	T	Haematopoietic and lymphoid	NS	NS	Haematopoietic neoplasm	Juvenile myelomonocytic leukaemia	NS
A72T	A	72	T	Haematopoietic and lymphoid	NS	NS	Lymphoid neoplasm	Acute lymphoblastic B cell leukaemia	NS
A72T	A	72	T	Haematopoietic and lymphoid	NS	NS	Haematopoietic neoplasm	Juvenile myelomonocytic leukaemia	NS
A72T	A	72	T	Haematopoietic and lymphoid	NS	NS	Haematopoietic neoplasm	Juvenile myelomonocytic leukaemia	NS
A72T	A	72	T	Haematopoietic and lymphoid	NS	NS	Haematopoietic neoplasm	Myelodysplastic syndrome therapy related	NS
A72S	A	72	S	Central nervous system	Brain	NS	Glioma	Astrocytoma Grade IV	Glioblastoma multiforme
A72T	A	72	T	Haematopoietic and lymphoid	NS	NS	Haematopoietic neoplasm	Acute myeloid leukaemia therapy related	NS
A72T	A	72	T	Haematopoietic and lymphoid	NS	NS	Lymphoid neoplasm	Acute lymphoblastic T cell leukaemia	NS
A72F	A	72	F	Haematopoietic and lymphoid	NS	NS	Lymphoid neoplasm	Acute lymphoblastic B cell leukaemia	NS
A72V	A	72	V	Large intestine	Colon	Left	Carcinoma	Adenocarcinoma	NS
A72D	A	72	D	Haematopoietic and lymphoid	NS	NS	Haematopoietic neoplasm	Acute myeloid leukaemia	NS
A72V	A	72	V	Haematopoietic and lymphoid	NS	NS	Haematopoietic neoplasm	Acute myeloid leukaemia	NS
A72G	A	72	G	Central nervous system	Brain	NS	Glioma	Astrocytoma Grade III	Anaplastic
A72V	A	72	V	Central nervous system	Brain	NS	Glioma	Astrocytoma Grade IV	Glioblastoma multiforme
A72V	A	72	V	Central nervous system	Brain	NS	Glioma	Astrocytoma Grade IV	Glioblastoma multiforme
A72V	A	72	V	Central nervous system	Brain	NS	Glioma	NS	NS
A72V	A	72	V	Central nervous system	Brain	NS	Glioma	Astrocytoma Grade IV	Glioblastoma multiforme
A72G	A	72	G	Central nervous system	Brain	NS	Glioma	Astrocytoma Grade III	Anaplastic
A72D	A	72	D	Autonomic ganglia	NS	NS	Neuroblastoma	NS	NS
A72D	A	72	D	Central nervous system	Brain	NS	Glioma	NS	NS
A72D	A	72	D	Central nervous system	Brain	NS	Glioma	NS	NS
A72V	A	72	V	Haematopoietic and lymphoid	NS	NS	Haematopoietic neoplasm	Acute myeloid leukaemia	NS
A72V	A	72	V	Haematopoietic and lymphoid	NS	NS	Haematopoietic neoplasm	Acute myeloid leukaemia	NS
A72V	A	72	V	Central nervous system	Brain	NS	Glioma	Astrocytoma Grade IV	Glioblastoma multiforme
A72V	A	72	V	Haematopoietic and lymphoid	NS	NS	Lymphoid neoplasm	Acute lymphoblastic B cell leukaemia	NS
A72V	A	72	V	Haematopoietic and lymphoid	NS	NS	Lymphoid neoplasm	Acute lymphoblastic B cell leukaemia	NS
A72V	A	72	V	Haematopoietic and lymphoid	NS	NS	Haematopoietic neoplasm	Acute myeloid leukaemia	NS
A72V	A	72	V	Haematopoietic and lymphoid	NS	NS	Lymphoid neoplasm	Acute lymphoblastic B cell leukaemia	Ph-like
A72D	A	72	D	Haematopoietic and lymphoid	NS	NS	Lymphoid neoplasm	Acute lymphoblastic B cell leukaemia	NS
A72V	A	72	V	Haematopoietic and lymphoid	NS	NS	Lymphoid neoplasm	Acute lymphoblastic B cell leukaemia	NS
A72V	A	72	V	Haematopoietic and lymphoid	NS	NS	Lymphoid neoplasm	Chronic lymphocytic leukaemia-small lymphocytic lymphoma	NS
A72V	A	72	V	Haematopoietic and lymphoid	NS	NS	Lymphoid neoplasm	Acute lymphoblastic T cell leukaemia	NS
A72V	A	72	V	Haematopoietic and lymphoid	NS	NS	Lymphoid neoplasm	Acute lymphoblastic T cell leukaemia	NS
A72D	A	72	D	Haematopoietic and lymphoid	NS	NS	Haematopoietic neoplasm	Acute myeloid leukaemia	NS
A72G	A	72	G	Haematopoietic and lymphoid	NS	NS	Haematopoietic neoplasm	Acute myeloid leukaemia	NS
A72V	A	72	V	Haematopoietic and lymphoid	NS	NS	Haematopoietic neoplasm	Acute myeloid leukaemia	NS
A72V	A	72	V	Haematopoietic and lymphoid	NS	NS	Haematopoietic neoplasm	Acute myeloid leukaemia	NS
A72V	A	72	V	Haematopoietic and lymphoid	Lymph node	NS	Lymphoid neoplasm	Acute lymphoblastic leukaemia	NS
A72V	A	72	V	Haematopoietic and lymphoid	Lymph node	NS	Lymphoid neoplasm	Acute lymphoblastic leukaemia	NS
A72D	A	72	D	Haematopoietic and lymphoid	NS	NS	Haematopoietic neoplasm	Acute myeloid leukaemia	NS
A72V	A	72	V	Haematopoietic and lymphoid	NS	NS	Haematopoietic neoplasm	Chronic neutrophilic leukaemia	NS
A72V	A	72	V	Haematopoietic and lymphoid	NS	NS	Haematopoietic neoplasm	Acute myeloid leukaemia	NS
A72V	A	72	V	Haematopoietic and lymphoid	NS	NS	Haematopoietic neoplasm	Acute myeloid leukaemia	NS
A72V	A	72	V	Haematopoietic and lymphoid	NS	NS	Haematopoietic neoplasm	Acute myeloid leukaemia	NS
A72V	A	72	V	Haematopoietic and lymphoid	NS	NS	Haematopoietic neoplasm	Acute myeloid leukaemia	NS
A72V	A	72	V	Haematopoietic and lymphoid	NS	NS	Haematopoietic neoplasm	Acute myeloid leukaemia	NS
A72D	A	72	D	Haematopoietic and lymphoid	NS	NS	Haematopoietic neoplasm	Acute myeloid leukaemia	NS
A72G	A	72	G	Haematopoietic and lymphoid	NS	NS	Haematopoietic neoplasm	Acute myeloid leukaemia	NS
A72V	A	72	V	Haematopoietic and lymphoid	NS	NS	Haematopoietic neoplasm	Acute myeloid leukaemia	NS
A72V	A	72	V	Haematopoietic and lymphoid	NS	NS	Haematopoietic neoplasm	Acute myeloid leukaemia	NS
A72V	A	72	V	Haematopoietic and lymphoid	NS	NS	Haematopoietic neoplasm	Acute myeloid leukaemia	NS
A72V	A	72	V	Haematopoietic and lymphoid	NS	NS	Haematopoietic neoplasm	Myelodysplastic syndrome	Refractory anaemia with excess blasts
A72V	A	72	V	Haematopoietic and lymphoid	NS	NS	Haematopoietic neoplasm	Juvenile myelomonocytic leukaemia	NS
A72V	A	72	V	Haematopoietic and lymphoid	NS	NS	Haematopoietic neoplasm	Juvenile myelomonocytic leukaemia	NS
A72V	A	72	V	Haematopoietic and lymphoid	NS	NS	Haematopoietic neoplasm	Juvenile myelomonocytic leukaemia	NS
A72V	A	72	V	Haematopoietic and lymphoid	NS	NS	Haematopoietic neoplasm	Juvenile myelomonocytic leukaemia	NS
A72V	A	72	V	Central nervous system	Brain	NS	Glioma	Astrocytoma Grade IV	Glioblastoma multiforme
A72V	A	72	V	Haematopoietic and lymphoid	NS	NS	Haematopoietic neoplasm	Acute myeloid leukaemia	NS
A72V	A	72	V	Haematopoietic and lymphoid	NS	NS	Haematopoietic neoplasm	Acute myeloid leukaemia	NS
A72V	A	72	V	Haematopoietic and lymphoid	NS	NS	Haematopoietic neoplasm	Juvenile myelomonocytic leukaemia	NS
A72V	A	72	V	Haematopoietic and lymphoid	NS	NS	Haematopoietic neoplasm	Juvenile myelomonocytic leukaemia	NS
A72V	A	72	V	Haematopoietic and lymphoid	NS	NS	Haematopoietic neoplasm	Acute myeloid leukaemia	NS
A72V	A	72	V	Haematopoietic and lymphoid	NS	NS	Lymphoid neoplasm	Acute lymphoblastic B cell leukaemia	NS
A72V	A	72	V	Haematopoietic and lymphoid	NS	NS	Lymphoid neoplasm	Acute lymphoblastic B cell leukaemia	NS
A72V	A	72	V	Haematopoietic and lymphoid	NS	NS	Lymphoid neoplasm	Acute lymphoblastic B cell leukaemia	NS
A72V	A	72	V	Haematopoietic and lymphoid	NS	NS	Haematopoietic neoplasm	Acute myeloid leukaemia	NS
A72V	A	72	V	Haematopoietic and lymphoid	NS	NS	Haematopoietic neoplasm	Acute myeloid leukaemia	Core-binding factor
A72V	A	72	V	Haematopoietic and lymphoid	NS	NS	Haematopoietic neoplasm	Acute myeloid leukaemia	M4
A72V	A	72	V	Haematopoietic and lymphoid	NS	NS	Haematopoietic neoplasm	Acute myeloid leukaemia	M6
A72V	A	72	V	Thyroid	NS	NS	Carcinoma	Papillary carcinoma	Follicular variant
A72V	A	72	V	Haematopoietic and lymphoid	NS	NS	Haematopoietic neoplasm	Juvenile myelomonocytic leukaemia	NS
A72V	A	72	V	Haematopoietic and lymphoid	NS	NS	Haematopoietic neoplasm	Juvenile myelomonocytic leukaemia	NS
A72V	A	72	V	Haematopoietic and lymphoid	NS	NS	Haematopoietic neoplasm	Juvenile myelomonocytic leukaemia	NS
A72V	A	72	V	Haematopoietic and lymphoid	NS	NS	Haematopoietic neoplasm	Juvenile myelomonocytic leukaemia	NS
A72V	A	72	V	Haematopoietic and lymphoid	NS	NS	Haematopoietic neoplasm	Juvenile myelomonocytic leukaemia	NS
A72V	A	72	V	Haematopoietic and lymphoid	NS	NS	Haematopoietic neoplasm	Juvenile myelomonocytic leukaemia	NS
A72V	A	72	V	Haematopoietic and lymphoid	NS	NS	Haematopoietic neoplasm	Juvenile myelomonocytic leukaemia	NS
A72V	A	72	V	Haematopoietic and lymphoid	NS	NS	Haematopoietic neoplasm	Juvenile myelomonocytic leukaemia	NS
A72V	A	72	V	Haematopoietic and lymphoid	NS	NS	Haematopoietic neoplasm	Juvenile myelomonocytic leukaemia	NS
A72V	A	72	V	Haematopoietic and lymphoid	NS	NS	Haematopoietic neoplasm	Juvenile myelomonocytic leukaemia	NS
A72V	A	72	V	Haematopoietic and lymphoid	NS	NS	Haematopoietic neoplasm	Juvenile myelomonocytic leukaemia	NS
A72V	A	72	V	Haematopoietic and lymphoid	NS	NS	Haematopoietic neoplasm	Acute myeloid leukaemia	M5b
A72V	A	72	V	Haematopoietic and lymphoid	NS	NS	Haematopoietic neoplasm	Acute myeloid leukaemia	M2
A72V	A	72	V	Haematopoietic and lymphoid	NS	NS	Lymphoid neoplasm	Acute lymphoblastic leukaemia	NS
A72D	A	72	D	Haematopoietic and lymphoid	NS	NS	Haematopoietic neoplasm	Acute myeloid leukaemia	M5
A72V	A	72	V	Haematopoietic and lymphoid	NS	NS	Haematopoietic neoplasm	Acute myeloid leukaemia	M0
A72D	A	72	D	Haematopoietic and lymphoid	NS	NS	Haematopoietic neoplasm	Juvenile myelomonocytic leukaemia	NS
A72V	A	72	V	Breast	NS	NS	Carcinoma	Adenoid cystic carcinoma	NS
A72V	A	72	V	Haematopoietic and lymphoid	NS	NS	Haematopoietic neoplasm	Acute myeloid leukaemia	NS
A72V	A	72	V	Haematopoietic and lymphoid	NS	NS	Haematopoietic neoplasm	Juvenile myelomonocytic leukaemia	NS
A72V	A	72	V	Haematopoietic and lymphoid	NS	NS	Haematopoietic neoplasm	Juvenile myelomonocytic leukaemia	NS
A72V	A	72	V	Haematopoietic and lymphoid	NS	NS	Haematopoietic neoplasm	Juvenile myelomonocytic leukaemia	NS
A72V	A	72	V	Haematopoietic and lymphoid	NS	NS	Haematopoietic neoplasm	Juvenile myelomonocytic leukaemia	NS
A72V	A	72	V	Haematopoietic and lymphoid	NS	NS	Haematopoietic neoplasm	Juvenile myelomonocytic leukaemia	NS
A72V	A	72	V	Haematopoietic and lymphoid	NS	NS	Haematopoietic neoplasm	Juvenile myelomonocytic leukaemia	NS
A72V	A	72	V	Haematopoietic and lymphoid	NS	NS	Haematopoietic neoplasm	Juvenile myelomonocytic leukaemia	NS
A72V	A	72	V	Haematopoietic and lymphoid	NS	NS	Haematopoietic neoplasm	Myelodysplastic syndrome	NS
A72V	A	72	V	Haematopoietic and lymphoid	NS	NS	Haematopoietic neoplasm	Acute myeloid leukaemia	NS
A72V	A	72	V	Haematopoietic and lymphoid	NS	NS	Haematopoietic neoplasm	Juvenile myelomonocytic leukaemia	NS
A72V	A	72	V	Haematopoietic and lymphoid	NS	NS	Haematopoietic neoplasm	Juvenile myelomonocytic leukaemia	NS
A72V	A	72	V	Haematopoietic and lymphoid	NS	NS	Haematopoietic neoplasm	Acute myeloid leukaemia	M5
A72V	A	72	V	Haematopoietic and lymphoid	NS	NS	Haematopoietic neoplasm	Acute myeloid leukaemia	M5
A72D	A	72	D	Haematopoietic and lymphoid	NS	NS	Lymphoid neoplasm	Acute lymphoblastic B cell leukaemia	NS
A72V	A	72	V	Haematopoietic and lymphoid	NS	NS	Lymphoid neoplasm	Acute lymphoblastic B cell leukaemia	NS
A72V	A	72	V	Haematopoietic and lymphoid	NS	NS	Lymphoid neoplasm	Acute lymphoblastic B cell leukaemia	NS
A72V	A	72	V	Haematopoietic and lymphoid	NS	NS	Lymphoid neoplasm	Acute lymphoblastic B cell leukaemia	NS
A72V	A	72	V	Haematopoietic and lymphoid	NS	NS	Haematopoietic neoplasm	Juvenile myelomonocytic leukaemia	NS
A72V	A	72	V	Haematopoietic and lymphoid	NS	NS	Haematopoietic neoplasm	Acute myeloid leukaemia	M2
A72V	A	72	V	Haematopoietic and lymphoid	NS	NS	Haematopoietic neoplasm	Acute myeloid leukaemia	M5
A72V	A	72	V	Large intestine	Caecum	NS	Carcinoma	Adenocarcinoma	NS
A72V	A	72	V	Haematopoietic and lymphoid	NS	NS	Haematopoietic neoplasm	Blast phase chronic myeloid leukaemia	NS
A72V	A	72	V	Haematopoietic and lymphoid	NS	NS	Haematopoietic neoplasm	Acute myeloid leukaemia	NS
A72V	A	72	V	Stomach	NS	NS	Carcinoma	Mixed intestinal and diffuse adenocarcinoma-unclassifiable	NS
A72V	A	72	V	Haematopoietic and lymphoid	NS	NS	Lymphoid neoplasm	Chronic lymphocytic leukaemia-small lymphocytic lymphoma	NS
A72D	A	72	D	Haematopoietic and lymphoid	NS	NS	Haematopoietic neoplasm	Acute myeloid leukaemia	M7
A72V	A	72	V	Large intestine	Colon	Left	Carcinoma	Adenocarcinoma	NS
A72V	A	72	V	Haematopoietic and lymphoid	NS	NS	Lymphoid neoplasm	Acute lymphoblastic B cell leukaemia	NS
A72V	A	72	V	Haematopoietic and lymphoid	NS	NS	Lymphoid neoplasm	Acute lymphoblastic B cell leukaemia	NS
A72V	A	72	V	Skin	Scalp	NS	Malignant melanoma	Desmoplastic	NS
T73S	T	73	S	Breast	NS	NS	Carcinoma	Basal (triple-negative) carcinoma	NS
T73A	T	73	A	Central nervous system	Brain	NS	Glioma	Astrocytoma Grade IV	Glioblastoma multiforme
T73I	T	73	I	Haematopoietic and lymphoid	NS	NS	Lymphoid neoplasm	Acute lymphoblastic B cell leukaemia	NS
T73I	T	73	I	Haematopoietic and lymphoid	NS	NS	Lymphoid neoplasm	Acute lymphoblastic T cell leukaemia	NS
T73I	T	73	I	Haematopoietic and lymphoid	NS	NS	Haematopoietic neoplasm	Acute myeloid leukaemia	NS
T73I	T	73	I	Haematopoietic and lymphoid	NS	NS	Haematopoietic neoplasm	Acute myeloid leukaemia	NS
T73I	T	73	I	Haematopoietic and lymphoid	NS	NS	Haematopoietic neoplasm	Acute myeloid leukaemia	NS
T73I	T	73	I	Haematopoietic and lymphoid	NS	NS	Haematopoietic neoplasm	Acute myeloid leukaemia	NS
T73I	T	73	I	Haematopoietic and lymphoid	NS	NS	Haematopoietic neoplasm	Acute myeloid leukaemia	NS
T73I	T	73	I	Haematopoietic and lymphoid	NS	NS	Haematopoietic neoplasm	Acute myeloid leukaemia	NS
T73I	T	73	I	Haematopoietic and lymphoid	NS	NS	Haematopoietic neoplasm	Juvenile myelomonocytic leukaemia	NS
T73I	T	73	I	Haematopoietic and lymphoid	NS	NS	Haematopoietic neoplasm	Juvenile myelomonocytic leukaemia	NS
T73I	T	73	I	Haematopoietic and lymphoid	NS	NS	Haematopoietic neoplasm	Chronic myelomonocytic leukaemia	NS
T73I	T	73	I	Haematopoietic and lymphoid	NS	NS	Haematopoietic neoplasm	Acute myeloid leukaemia	NS
T73I	T	73	I	Skin	Head neck	NS	Carcinoma	Squamous cell carcinoma	NS
T73I	T	73	I	Haematopoietic and lymphoid	NS	NS	Haematopoietic neoplasm	Juvenile myelomonocytic leukaemia	NS
T73I	T	73	I	Haematopoietic and lymphoid	NS	NS	Haematopoietic neoplasm	Juvenile myelomonocytic leukaemia	NS
T73I	T	73	I	Haematopoietic and lymphoid	NS	NS	Haematopoietic neoplasm	Acute myeloid leukaemia	M2
T73I	T	73	I	Haematopoietic and lymphoid	NS	NS	Haematopoietic neoplasm	Acute myeloid leukaemia	M1
T73I	T	73	I	Haematopoietic and lymphoid	NS	NS	Lymphoid neoplasm	Acute lymphoblastic leukaemia	NS
T73I	T	73	I	Haematopoietic and lymphoid	NS	NS	Lymphoid neoplasm	Acute lymphoblastic leukaemia	NS
T73I	T	73	I	Haematopoietic and lymphoid	NS	NS	Haematopoietic neoplasm	Acute myeloid leukaemia	NS
T73I	T	73	I	Haematopoietic and lymphoid	NS	NS	Haematopoietic neoplasm	Juvenile myelomonocytic leukaemia	NS
T73I	T	73	I	Haematopoietic and lymphoid	NS	NS	Haematopoietic neoplasm	Acute myeloid leukaemia	M2
T73I	T	73	I	Haematopoietic and lymphoid	NS	NS	Haematopoietic neoplasm	Acute myeloid leukaemia	M4
T73I	T	73	I	Haematopoietic and lymphoid	NS	NS	Haematopoietic neoplasm	Myelodysplastic syndrome	Refractory cytopenia with unilineage dysplasia
T73I	T	73	I	Haematopoietic and lymphoid	NS	NS	Haematopoietic neoplasm	Acute myeloid leukaemia	M4
L74M	L	74	M	Haematopoietic and lymphoid	NS	NS	Haematopoietic neoplasm	Acute myeloid leukaemia	M4
L74F	L	74	F	Stomach	NS	NS	Carcinoma	Adenocarcinoma	NS
E76K	E	76	K	Stomach	NS	NS	Carcinoma	NS	NS
E76K	E	76	K	Autonomic ganglia	NS	NS	Neuroblastoma	NS	NS
E76K	E	76	K	Haematopoietic and lymphoid	NS	NS	Haematopoietic neoplasm	Acute myeloid leukaemia	NS
E76K	E	76	K	Haematopoietic and lymphoid	NS	NS	Haematopoietic neoplasm	Acute myeloid leukaemia	NS
E76K	E	76	K	Haematopoietic and lymphoid	NS	NS	Haematopoietic neoplasm	Acute myeloid leukaemia	NS
E76K	E	76	K	Haematopoietic and lymphoid	NS	NS	Haematopoietic neoplasm	Acute myeloid leukaemia	NS
E76K	E	76	K	Haematopoietic and lymphoid	NS	NS	Lymphoid neoplasm	Plasma cell myeloma	NS
E76K	E	76	K	Central nervous system	Brain	NS	Glioma	NS	NS
E76K	E	76	K	Central nervous system	Brain	NS	Glioma	Astrocytoma Grade IV	Glioblastoma multiforme
E76K	E	76	K	Central nervous system	Brain	NS	Glioma	Astrocytoma Grade IV	Glioblastoma multiforme
E76Q	E	76	Q	Lung	NS	NS	Carcinoma	Adenocarcinoma	NS
E76K	E	76	K	Large intestine	Colon	Ascending	Carcinoma	Adenocarcinoma	NS
E76K	E	76	K	Lung	NS	NS	Carcinoma	Squamous cell carcinoma	NS
E76K	E	76	K	Haematopoietic and lymphoid	NS	NS	Lymphoid neoplasm	Acute lymphoblastic leukaemia	NS
E76K	E	76	K	Haematopoietic and lymphoid	NS	NS	Lymphoid neoplasm	Acute lymphoblastic B cell leukaemia	NS
E76Q	E	76	Q	Haematopoietic and lymphoid	NS	NS	Lymphoid neoplasm	Acute lymphoblastic B cell leukaemia	NS
E76Q	E	76	Q	Haematopoietic and lymphoid	NS	NS	Lymphoid neoplasm	Acute lymphoblastic B cell leukaemia	NS
E76K	E	76	K	Haematopoietic and lymphoid	NS	NS	Lymphoid neoplasm	Acute lymphoblastic B cell leukaemia	NS
E76K	E	76	K	Haematopoietic and lymphoid	NS	NS	Lymphoid neoplasm	Acute lymphoblastic B cell leukaemia	NS
E76K	E	76	K	Pancreas	Ampulla of Vater	NS	Carcinoma	Ductal carcinoma	NS
E76K	E	76	K	Haematopoietic and lymphoid	NS	NS	Lymphoid neoplasm	Acute lymphoblastic B cell leukaemia	NS
E76Q	E	76	Q	Haematopoietic and lymphoid	NS	NS	Lymphoid neoplasm	Acute lymphoblastic B cell leukaemia	NS
E76K	E	76	K	Haematopoietic and lymphoid	NS	NS	Lymphoid neoplasm	Acute lymphoblastic B cell leukaemia	NS
E76K	E	76	K	Haematopoietic and lymphoid	NS	NS	Lymphoid neoplasm	Chronic lymphocytic leukaemia-small lymphocytic lymphoma	NS
E76K	E	76	K	Haematopoietic and lymphoid	NS	NS	Haematopoietic neoplasm	Acute myeloid leukaemia	NS
E76K	E	76	K	Haematopoietic and lymphoid	NS	NS	Lymphoid neoplasm	Acute lymphoblastic B cell leukaemia	NS
E76K	E	76	K	Haematopoietic and lymphoid	NS	NS	Lymphoid neoplasm	Acute lymphoblastic B cell leukaemia	NS
E76K	E	76	K	Haematopoietic and lymphoid	NS	NS	Haematopoietic neoplasm	Acute myeloid leukaemia	NS
E76Q	E	76	Q	Haematopoietic and lymphoid	NS	NS	Haematopoietic neoplasm	Acute myeloid leukaemia	NS
E76K	E	76	K	Haematopoietic and lymphoid	NS	NS	Haematopoietic neoplasm	Acute myeloid leukaemia	NS
E76K	E	76	K	Haematopoietic and lymphoid	NS	NS	Haematopoietic neoplasm	Juvenile myelomonocytic leukaemia	NS
E76K	E	76	K	Haematopoietic and lymphoid	NS	NS	Haematopoietic neoplasm	Juvenile myelomonocytic leukaemia	NS
E76K	E	76	K	Haematopoietic and lymphoid	NS	NS	Haematopoietic neoplasm	Juvenile myelomonocytic leukaemia	NS
E76K	E	76	K	Haematopoietic and lymphoid	NS	NS	Haematopoietic neoplasm	Juvenile myelomonocytic leukaemia	NS
E76K	E	76	K	Haematopoietic and lymphoid	NS	NS	Haematopoietic neoplasm	Acute myeloid leukaemia	NS
E76K	E	76	K	Haematopoietic and lymphoid	NS	NS	Haematopoietic neoplasm	Acute myeloid leukaemia	NS
E76K	E	76	K	Haematopoietic and lymphoid	NS	NS	Haematopoietic neoplasm	Acute myeloid leukaemia	NS
E76K	E	76	K	Haematopoietic and lymphoid	NS	NS	Haematopoietic neoplasm	Acute myeloid leukaemia	NS
E76K	E	76	K	Haematopoietic and lymphoid	NS	NS	Haematopoietic neoplasm	Acute myeloid leukaemia	NS
E76K	E	76	K	Haematopoietic and lymphoid	NS	NS	Haematopoietic neoplasm	Acute myeloid leukaemia	NS
E76K	E	76	K	Haematopoietic and lymphoid	NS	NS	Haematopoietic neoplasm	Acute myeloid leukaemia	NS
E76K	E	76	K	Haematopoietic and lymphoid	NS	NS	Haematopoietic neoplasm	Juvenile myelomonocytic leukaemia	NS
E76Q	E	76	Q	Haematopoietic and lymphoid	NS	NS	Haematopoietic neoplasm	Juvenile myelomonocytic leukaemia	NS
E76K	E	76	K	Haematopoietic and lymphoid	NS	NS	Haematopoietic neoplasm	Juvenile myelomonocytic leukaemia	NS
E76K	E	76	K	Haematopoietic and lymphoid	NS	NS	Haematopoietic neoplasm	Acute myeloid leukaemia	NS
E76K	E	76	K	Haematopoietic and lymphoid	NS	NS	Haematopoietic neoplasm	Acute myeloid leukaemia	NS
E76K	E	76	K	Haematopoietic and lymphoid	NS	NS	Haematopoietic neoplasm	Acute myeloid leukaemia	NS
E76K	E	76	K	Haematopoietic and lymphoid	NS	NS	Haematopoietic neoplasm	Acute myeloid leukaemia	NS
E76K	E	76	K	Haematopoietic and lymphoid	NS	NS	Haematopoietic neoplasm	Acute myeloid leukaemia	NS
E76K	E	76	K	Haematopoietic and lymphoid	NS	NS	Haematopoietic neoplasm	Acute myeloid leukaemia associated with MDS	NS
E76K	E	76	K	Haematopoietic and lymphoid	NS	NS	Haematopoietic neoplasm	Juvenile myelomonocytic leukaemia	NS
E76K	E	76	K	Haematopoietic and lymphoid	NS	NS	Haematopoietic neoplasm	Juvenile myelomonocytic leukaemia	NS
E76K	E	76	K	Haematopoietic and lymphoid	NS	NS	Haematopoietic neoplasm	Juvenile myelomonocytic leukaemia	NS
E76K	E	76	K	Haematopoietic and lymphoid	NS	NS	Haematopoietic neoplasm	Juvenile myelomonocytic leukaemia	NS
E76K	E	76	K	Haematopoietic and lymphoid	NS	NS	Haematopoietic neoplasm	Juvenile myelomonocytic leukaemia	NS
E76K	E	76	K	Haematopoietic and lymphoid	NS	NS	Haematopoietic neoplasm	Acute myeloid leukaemia	With mutated NPM1
E76K	E	76	K	Haematopoietic and lymphoid	NS	NS	Haematopoietic neoplasm	Juvenile myelomonocytic leukaemia	NS
E76K	E	76	K	Haematopoietic and lymphoid	NS	NS	Lymphoid neoplasm	Acute lymphoblastic B cell leukaemia	NS
E76K	E	76	K	Haematopoietic and lymphoid	NS	NS	Haematopoietic neoplasm	Acute myeloid leukaemia	NS
E76Q	E	76	Q	Haematopoietic and lymphoid	NS	NS	Haematopoietic neoplasm	Juvenile myelomonocytic leukaemia	NS
E76K	E	76	K	Haematopoietic and lymphoid	NS	NS	Haematopoietic neoplasm	Juvenile myelomonocytic leukaemia	NS
E76K	E	76	K	Haematopoietic and lymphoid	NS	NS	Haematopoietic neoplasm	Juvenile myelomonocytic leukaemia	NS
E76K	E	76	K	Haematopoietic and lymphoid	NS	NS	Haematopoietic neoplasm	Juvenile myelomonocytic leukaemia	NS
E76K	E	76	K	Haematopoietic and lymphoid	NS	NS	Haematopoietic neoplasm	Juvenile myelomonocytic leukaemia	NS
E76K	E	76	K	Haematopoietic and lymphoid	NS	NS	Haematopoietic neoplasm	Juvenile myelomonocytic leukaemia	NS
E76K	E	76	K	Haematopoietic and lymphoid	NS	NS	Haematopoietic neoplasm	Juvenile myelomonocytic leukaemia	NS
E76K	E	76	K	Haematopoietic and lymphoid	NS	NS	Haematopoietic neoplasm	Juvenile myelomonocytic leukaemia	NS
E76K	E	76	K	Haematopoietic and lymphoid	NS	NS	Haematopoietic neoplasm	Juvenile myelomonocytic leukaemia	NS
E76K	E	76	K	Haematopoietic and lymphoid	NS	NS	Haematopoietic neoplasm	Juvenile myelomonocytic leukaemia	NS
E76K	E	76	K	Haematopoietic and lymphoid	NS	NS	Haematopoietic neoplasm	Juvenile myelomonocytic leukaemia	NS
E76K	E	76	K	Haematopoietic and lymphoid	NS	NS	Haematopoietic neoplasm	Juvenile myelomonocytic leukaemia	NS
E76K	E	76	K	Haematopoietic and lymphoid	NS	NS	Haematopoietic neoplasm	Juvenile myelomonocytic leukaemia	NS
E76Q	E	76	Q	Haematopoietic and lymphoid	NS	NS	Haematopoietic neoplasm	Juvenile myelomonocytic leukaemia	NS
E76K	E	76	K	Haematopoietic and lymphoid	NS	NS	Haematopoietic neoplasm	Juvenile myelomonocytic leukaemia	NS
E76K	E	76	K	Haematopoietic and lymphoid	NS	NS	Haematopoietic neoplasm	Juvenile myelomonocytic leukaemia	NS
E76K	E	76	K	Haematopoietic and lymphoid	NS	NS	Haematopoietic neoplasm	Juvenile myelomonocytic leukaemia	NS
E76K	E	76	K	Haematopoietic and lymphoid	NS	NS	Haematopoietic neoplasm	Juvenile myelomonocytic leukaemia	NS
E76K	E	76	K	Haematopoietic and lymphoid	NS	NS	Haematopoietic neoplasm	Juvenile myelomonocytic leukaemia	NS
E76K	E	76	K	Haematopoietic and lymphoid	NS	NS	Haematopoietic neoplasm	Juvenile myelomonocytic leukaemia	NS
E76K	E	76	K	Haematopoietic and lymphoid	NS	NS	Haematopoietic neoplasm	Juvenile myelomonocytic leukaemia	NS
E76K	E	76	K	Haematopoietic and lymphoid	NS	NS	Haematopoietic neoplasm	Juvenile myelomonocytic leukaemia	NS
E76K	E	76	K	Haematopoietic and lymphoid	NS	NS	Haematopoietic neoplasm	Juvenile myelomonocytic leukaemia	NS
E76Q	E	76	Q	Haematopoietic and lymphoid	NS	NS	Lymphoid neoplasm	Acute lymphoblastic B cell leukaemia	NS
E76Q	E	76	Q	Haematopoietic and lymphoid	NS	NS	Haematopoietic neoplasm	Acute myeloid leukaemia	M0
E76K	E	76	K	Haematopoietic and lymphoid	NS	NS	Haematopoietic neoplasm	Acute myeloid leukaemia	M0
E76Q	E	76	Q	Haematopoietic and lymphoid	NS	NS	Haematopoietic neoplasm	Juvenile myelomonocytic leukaemia	NS
E76K	E	76	K	Haematopoietic and lymphoid	NS	NS	Haematopoietic neoplasm	Juvenile myelomonocytic leukaemia	NS
E76K	E	76	K	Haematopoietic and lymphoid	NS	NS	Haematopoietic neoplasm	Juvenile myelomonocytic leukaemia	NS
E76K	E	76	K	Haematopoietic and lymphoid	NS	NS	Haematopoietic neoplasm	Juvenile myelomonocytic leukaemia	NS
E76K	E	76	K	Haematopoietic and lymphoid	NS	NS	Haematopoietic neoplasm	Juvenile myelomonocytic leukaemia	NS
E76K	E	76	K	Haematopoietic and lymphoid	NS	NS	Haematopoietic neoplasm	Juvenile myelomonocytic leukaemia	NS
E76K	E	76	K	Haematopoietic and lymphoid	NS	NS	Haematopoietic neoplasm	Juvenile myelomonocytic leukaemia	NS
E76K	E	76	K	Haematopoietic and lymphoid	NS	NS	Haematopoietic neoplasm	Juvenile myelomonocytic leukaemia	NS
E76K	E	76	K	Haematopoietic and lymphoid	NS	NS	Haematopoietic neoplasm	Juvenile myelomonocytic leukaemia	NS
E76K	E	76	K	Haematopoietic and lymphoid	NS	NS	Haematopoietic neoplasm	Juvenile myelomonocytic leukaemia	NS
E76K	E	76	K	Haematopoietic and lymphoid	NS	NS	Haematopoietic neoplasm	Juvenile myelomonocytic leukaemia	NS
E76K	E	76	K	Haematopoietic and lymphoid	NS	NS	Haematopoietic neoplasm	Juvenile myelomonocytic leukaemia	NS
E76Q	E	76	Q	Haematopoietic and lymphoid	NS	NS	Haematopoietic neoplasm	Acute myeloid leukaemia	M4
E76K	E	76	K	Haematopoietic and lymphoid	NS	NS	Haematopoietic neoplasm	Acute myeloid leukaemia	M4
E76K	E	76	K	Haematopoietic and lymphoid	NS	NS	Haematopoietic neoplasm	Acute myeloid leukaemia	M4
E76K	E	76	K	Haematopoietic and lymphoid	NS	NS	Lymphoid neoplasm	Acute lymphoblastic B cell leukaemia	NS
E76Q	E	76	Q	Haematopoietic and lymphoid	NS	NS	Haematopoietic neoplasm	Juvenile myelomonocytic leukaemia	NS
E76K	E	76	K	Haematopoietic and lymphoid	NS	NS	Haematopoietic neoplasm	Juvenile myelomonocytic leukaemia	NS
E76K	E	76	K	Haematopoietic and lymphoid	NS	NS	Haematopoietic neoplasm	Juvenile myelomonocytic leukaemia	NS
E76K	E	76	K	Haematopoietic and lymphoid	NS	NS	Haematopoietic neoplasm	Acute myeloid leukaemia	M5
E76K	E	76	K	Haematopoietic and lymphoid	NS	NS	Haematopoietic neoplasm	Acute myeloid leukaemia	NS
E76K	E	76	K	Haematopoietic and lymphoid	NS	NS	Haematopoietic neoplasm	Acute myeloid leukaemia therapy related	NS
E76Q	E	76	Q	Haematopoietic and lymphoid	NS	NS	Haematopoietic neoplasm	Acute myeloid leukaemia	NS
E76K	E	76	K	Haematopoietic and lymphoid	NS	NS	Haematopoietic neoplasm	Juvenile myelomonocytic leukaemia	NS
E76K	E	76	K	Haematopoietic and lymphoid	NS	NS	Haematopoietic neoplasm	Juvenile myelomonocytic leukaemia	NS
E76K	E	76	K	Haematopoietic and lymphoid	NS	NS	Haematopoietic neoplasm	Juvenile myelomonocytic leukaemia	NS
E76K	E	76	K	Haematopoietic and lymphoid	NS	NS	Haematopoietic neoplasm	Juvenile myelomonocytic leukaemia	NS
E76K	E	76	K	Haematopoietic and lymphoid	NS	NS	Haematopoietic neoplasm	Juvenile myelomonocytic leukaemia	NS
E76K	E	76	K	Haematopoietic and lymphoid	NS	NS	Haematopoietic neoplasm	Juvenile myelomonocytic leukaemia	NS
E76K	E	76	K	Haematopoietic and lymphoid	NS	NS	Haematopoietic neoplasm	Juvenile myelomonocytic leukaemia	NS
E76K	E	76	K	Haematopoietic and lymphoid	NS	NS	Haematopoietic neoplasm	Juvenile myelomonocytic leukaemia	NS
E76K	E	76	K	Haematopoietic and lymphoid	NS	NS	Haematopoietic neoplasm	Juvenile myelomonocytic leukaemia	NS
E76K	E	76	K	Haematopoietic and lymphoid	NS	NS	Haematopoietic neoplasm	Juvenile myelomonocytic leukaemia	NS
E76K	E	76	K	Haematopoietic and lymphoid	NS	NS	Haematopoietic neoplasm	Juvenile myelomonocytic leukaemia	NS
E76K	E	76	K	Haematopoietic and lymphoid	NS	NS	Haematopoietic neoplasm	Juvenile myelomonocytic leukaemia	NS
E76K	E	76	K	Haematopoietic and lymphoid	NS	NS	Haematopoietic neoplasm	Juvenile myelomonocytic leukaemia	NS
E76K	E	76	K	Haematopoietic and lymphoid	NS	NS	Haematopoietic neoplasm	Juvenile myelomonocytic leukaemia	NS
E76K	E	76	K	Haematopoietic and lymphoid	NS	NS	Haematopoietic neoplasm	Juvenile myelomonocytic leukaemia	NS
E76K	E	76	K	Haematopoietic and lymphoid	NS	NS	Haematopoietic neoplasm	Juvenile myelomonocytic leukaemia	NS
E76K	E	76	K	Haematopoietic and lymphoid	NS	NS	Haematopoietic neoplasm	Juvenile myelomonocytic leukaemia	NS
E76K	E	76	K	Haematopoietic and lymphoid	NS	NS	Haematopoietic neoplasm	Juvenile myelomonocytic leukaemia	NS
E76K	E	76	K	Haematopoietic and lymphoid	NS	NS	Haematopoietic neoplasm	Juvenile myelomonocytic leukaemia	NS
E76K	E	76	K	Haematopoietic and lymphoid	NS	NS	Haematopoietic neoplasm	Juvenile myelomonocytic leukaemia	NS
E76Q	E	76	Q	Haematopoietic and lymphoid	NS	NS	Haematopoietic neoplasm	Acute myeloid leukaemia	NS
E76Q	E	76	Q	Haematopoietic and lymphoid	NS	NS	Haematopoietic neoplasm	Juvenile myelomonocytic leukaemia	NS
E76K	E	76	K	Haematopoietic and lymphoid	NS	NS	Lymphoid neoplasm	Acute lymphoblastic leukaemia	NS
E76K	E	76	K	Haematopoietic and lymphoid	NS	NS	Haematopoietic neoplasm	Juvenile myelomonocytic leukaemia	NS
E76K	E	76	K	Haematopoietic and lymphoid	NS	NS	Haematopoietic neoplasm	Juvenile myelomonocytic leukaemia	NS
E76K	E	76	K	Haematopoietic and lymphoid	NS	NS	Haematopoietic neoplasm	Juvenile myelomonocytic leukaemia	NS
E76K	E	76	K	Haematopoietic and lymphoid	NS	NS	Haematopoietic neoplasm	Juvenile myelomonocytic leukaemia	NS
E76K	E	76	K	Haematopoietic and lymphoid	NS	NS	Haematopoietic neoplasm	Juvenile myelomonocytic leukaemia	NS
E76K	E	76	K	Haematopoietic and lymphoid	NS	NS	Haematopoietic neoplasm	Acute myeloid leukaemia	NS
E76K	E	76	K	Haematopoietic and lymphoid	NS	NS	Haematopoietic neoplasm	Juvenile myelomonocytic leukaemia	NS
E76K	E	76	K	Haematopoietic and lymphoid	NS	NS	Haematopoietic neoplasm	Juvenile myelomonocytic leukaemia	NS
E76K	E	76	K	Haematopoietic and lymphoid	NS	NS	Haematopoietic neoplasm	Juvenile myelomonocytic leukaemia	NS
E76K	E	76	K	Haematopoietic and lymphoid	NS	NS	Haematopoietic neoplasm	Acute myeloid leukaemia	NS
E76Q	E	76	Q	Haematopoietic and lymphoid	NS	NS	Haematopoietic neoplasm	Juvenile myelomonocytic leukaemia	NS
E76K	E	76	K	Haematopoietic and lymphoid	NS	NS	Haematopoietic neoplasm	Juvenile myelomonocytic leukaemia	NS
E76K	E	76	K	Haematopoietic and lymphoid	NS	NS	Haematopoietic neoplasm	Juvenile myelomonocytic leukaemia	NS
E76K	E	76	K	Haematopoietic and lymphoid	NS	NS	Haematopoietic neoplasm	Juvenile myelomonocytic leukaemia	NS
E76K	E	76	K	Haematopoietic and lymphoid	NS	NS	Haematopoietic neoplasm	Acute myeloid leukaemia	M5
E76K	E	76	K	Haematopoietic and lymphoid	NS	NS	Lymphoid neoplasm	Acute lymphoblastic B cell leukaemia	NS
E76Q	E	76	Q	Haematopoietic and lymphoid	NS	NS	Lymphoid neoplasm	Acute lymphoblastic B cell leukaemia	NS
E76Q	E	76	Q	Haematopoietic and lymphoid	NS	NS	Lymphoid neoplasm	Acute lymphoblastic B cell leukaemia	NS
E76K	E	76	K	Haematopoietic and lymphoid	NS	NS	Lymphoid neoplasm	Acute lymphoblastic B cell leukaemia	NS
E76K	E	76	K	Haematopoietic and lymphoid	NS	NS	Lymphoid neoplasm	Acute lymphoblastic B cell leukaemia	NS
E76K	E	76	K	Haematopoietic and lymphoid	NS	NS	Lymphoid neoplasm	Acute lymphoblastic B cell leukaemia	NS
E76K	E	76	K	Haematopoietic and lymphoid	NS	NS	Haematopoietic neoplasm	Juvenile myelomonocytic leukaemia	NS
E76K	E	76	K	Haematopoietic and lymphoid	NS	NS	Haematopoietic neoplasm	Juvenile myelomonocytic leukaemia	NS
E76K	E	76	K	Haematopoietic and lymphoid	NS	NS	Haematopoietic neoplasm	Juvenile myelomonocytic leukaemia	NS
E76K	E	76	K	Haematopoietic and lymphoid	NS	NS	Haematopoietic neoplasm	Juvenile myelomonocytic leukaemia	NS
E76K	E	76	K	Haematopoietic and lymphoid	NS	NS	Haematopoietic neoplasm	Juvenile myelomonocytic leukaemia	NS
E76K	E	76	K	Haematopoietic and lymphoid	NS	NS	Haematopoietic neoplasm	Acute myeloid leukaemia	M4
E76Q	E	76	Q	Haematopoietic and lymphoid	NS	NS	Haematopoietic neoplasm	Acute myeloid leukaemia	M5
E76K	E	76	K	Haematopoietic and lymphoid	NS	NS	Haematopoietic neoplasm	Acute myeloid leukaemia	M5
E76K	E	76	K	Breast	NS	NS	Carcinoma	Luminal NS carcinoma	NS
E76K	E	76	K	Skin	Face	NS	Malignant melanoma	Desmoplastic	NS
E76K	E	76	K	Haematopoietic and lymphoid	NS	NS	Haematopoietic neoplasm	Acute myeloid leukaemia	NS
E76Q	E	76	Q	Haematopoietic and lymphoid	NS	NS	Haematopoietic neoplasm	Myelofibrosis	NS
E76Q	E	76	Q	Soft tissue	Striated muscle	Bladder	Rhabdomyosarcoma	Embryonal	NS
E76M	E	76	M	Haematopoietic and lymphoid	NS	NS	Haematopoietic neoplasm	Juvenile myelomonocytic leukaemia	NS
E76A	E	76	A	Skin	Scalp	NS	Malignant melanoma	Desmoplastic	NS
E76A	E	76	A	Autonomic ganglia	NS	NS	Neuroblastoma	NS	NS
E76V	E	76	V	Haematopoietic and lymphoid	NS	NS	Haematopoietic neoplasm	Acute myeloid leukaemia	NS
E76A	E	76	A	Haematopoietic and lymphoid	NS	NS	Haematopoietic neoplasm	Acute lymphoblastic leukaemia	NS
E76G	E	76	G	Central nervous system	Brain	NS	Glioma	Astrocytoma Grade IV	Glioblastoma multiforme
E76G	E	76	G	Central nervous system	Brain	NS	Glioma	NS	NS
E76A	E	76	A	Central nervous system	Brain	NS	Glioma	Astrocytoma Grade IV	Glioblastoma multiforme
E76V	E	76	V	Haematopoietic and lymphoid	NS	NS	Lymphoid neoplasm	Acute lymphoblastic leukaemia	NS
E76A	E	76	A	Haematopoietic and lymphoid	NS	NS	Lymphoid neoplasm	Acute lymphoblastic B cell leukaemia	NS
E76G	E	76	G	Haematopoietic and lymphoid	NS	NS	Lymphoid neoplasm	Acute lymphoblastic B cell leukaemia	NS
E76G	E	76	G	Haematopoietic and lymphoid	NS	NS	Lymphoid neoplasm	Acute lymphoblastic B cell leukaemia	NS
E76A	E	76	A	Central nervous system	Brain	NS	Primitive neuroectodermal tumour-medulloblastoma	NS	NS
E76A	E	76	A	Haematopoietic and lymphoid	NS	NS	Haematopoietic neoplasm	Acute myeloid leukaemia	NS
E76A	E	76	A	Haematopoietic and lymphoid	NS	NS	Haematopoietic neoplasm	Acute myeloid leukaemia	NS
E76G	E	76	G	Haematopoietic and lymphoid	NS	NS	Haematopoietic neoplasm	Acute myeloid leukaemia	NS
E76G	E	76	G	Haematopoietic and lymphoid	NS	NS	Haematopoietic neoplasm	Acute myeloid leukaemia	NS
E76G	E	76	G	Haematopoietic and lymphoid	NS	NS	Haematopoietic neoplasm	Acute myeloid leukaemia	NS
E76G	E	76	G	Haematopoietic and lymphoid	NS	NS	Haematopoietic neoplasm	Juvenile myelomonocytic leukaemia	NS
E76G	E	76	G	Haematopoietic and lymphoid	NS	NS	Haematopoietic neoplasm	Juvenile myelomonocytic leukaemia	NS
E76A	E	76	A	Haematopoietic and lymphoid	NS	NS	Haematopoietic neoplasm	Acute myeloid leukaemia	NS
E76G	E	76	G	Haematopoietic and lymphoid	NS	NS	Haematopoietic neoplasm	Acute myeloid leukaemia	NS
E76G	E	76	G	Haematopoietic and lymphoid	NS	NS	Haematopoietic neoplasm	Acute myeloid leukaemia	NS
E76G	E	76	G	Haematopoietic and lymphoid	NS	NS	Haematopoietic neoplasm	Acute myeloid leukaemia	NS
E76V	E	76	V	Haematopoietic and lymphoid	NS	NS	Haematopoietic neoplasm	Acute myeloid leukaemia	NS
E76A	E	76	A	Autonomic ganglia	NS	NS	Neuroblastoma	NS	NS
E76G	E	76	G	Haematopoietic and lymphoid	NS	NS	Haematopoietic neoplasm	Juvenile myelomonocytic leukaemia	NS
E76V	E	76	V	Haematopoietic and lymphoid	NS	NS	Haematopoietic neoplasm	Juvenile myelomonocytic leukaemia	NS
E76G	E	76	G	Haematopoietic and lymphoid	NS	NS	Haematopoietic neoplasm	Juvenile myelomonocytic leukaemia	NS
E76G	E	76	G	Haematopoietic and lymphoid	NS	NS	Haematopoietic neoplasm	Juvenile myelomonocytic leukaemia	NS
E76A	E	76	A	Haematopoietic and lymphoid	NS	NS	Haematopoietic neoplasm	Juvenile myelomonocytic leukaemia	NS
E76G	E	76	G	Haematopoietic and lymphoid	NS	NS	Haematopoietic neoplasm	Juvenile myelomonocytic leukaemia	NS
E76A	E	76	A	Haematopoietic and lymphoid	NS	NS	Haematopoietic neoplasm	Acute myeloid leukaemia	NS
E76G	E	76	G	Haematopoietic and lymphoid	NS	NS	Haematopoietic neoplasm	Acute myeloid leukaemia	NS
E76G	E	76	G	Haematopoietic and lymphoid	NS	NS	Haematopoietic neoplasm	Acute myeloid leukaemia	NS
E76A	E	76	A	Haematopoietic and lymphoid	NS	NS	Haematopoietic neoplasm	Acute myeloid leukaemia	NS
E76A	E	76	A	Haematopoietic and lymphoid	NS	NS	Haematopoietic neoplasm	Juvenile myelomonocytic leukaemia	NS
E76A	E	76	A	Haematopoietic and lymphoid	NS	NS	Haematopoietic neoplasm	Juvenile myelomonocytic leukaemia	NS
E76V	E	76	V	Haematopoietic and lymphoid	NS	NS	Lymphoid neoplasm	Chronic lymphocytic leukaemia-small lymphocytic lymphoma	NS
E76V	E	76	V	Haematopoietic and lymphoid	NS	NS	Haematopoietic neoplasm	Myelodysplastic syndrome	NS
E76A	E	76	A	Haematopoietic and lymphoid	NS	NS	Haematopoietic neoplasm	Myelodysplastic-myeloproliferative neoplasm	NS
E76V	E	76	V	Haematopoietic and lymphoid	NS	NS	Haematopoietic neoplasm	Acute myeloid leukaemia	NS
E76G	E	76	G	Haematopoietic and lymphoid	NS	NS	Haematopoietic neoplasm	Juvenile myelomonocytic leukaemia	NS
E76G	E	76	G	Haematopoietic and lymphoid	NS	NS	Haematopoietic neoplasm	Juvenile myelomonocytic leukaemia	NS
E76A	E	76	A	Haematopoietic and lymphoid	NS	NS	Haematopoietic neoplasm	Juvenile myelomonocytic leukaemia	NS
E76A	E	76	A	Haematopoietic and lymphoid	NS	NS	Haematopoietic neoplasm	Juvenile myelomonocytic leukaemia	NS
E76G	E	76	G	Haematopoietic and lymphoid	NS	NS	Haematopoietic neoplasm	Juvenile myelomonocytic leukaemia	NS
E76G	E	76	G	Haematopoietic and lymphoid	NS	NS	Haematopoietic neoplasm	Juvenile myelomonocytic leukaemia	NS
E76A	E	76	A	Haematopoietic and lymphoid	NS	NS	Haematopoietic neoplasm	Juvenile myelomonocytic leukaemia	NS
E76G	E	76	G	Haematopoietic and lymphoid	NS	NS	Haematopoietic neoplasm	Juvenile myelomonocytic leukaemia	NS
E76G	E	76	G	Haematopoietic and lymphoid	NS	NS	Haematopoietic neoplasm	Juvenile myelomonocytic leukaemia	NS
E76A	E	76	A	Haematopoietic and lymphoid	NS	NS	Haematopoietic neoplasm	Juvenile myelomonocytic leukaemia	NS
E76V	E	76	V	Haematopoietic and lymphoid	NS	NS	Lymphoid neoplasm	Acute lymphoblastic B cell leukaemia	NS
E76V	E	76	V	Haematopoietic and lymphoid	NS	NS	Lymphoid neoplasm	Acute lymphoblastic leukaemia	NS
E76V	E	76	V	Haematopoietic and lymphoid	NS	NS	Haematopoietic neoplasm	Acute myeloid leukaemia	M0
E76G	E	76	G	Haematopoietic and lymphoid	NS	NS	Haematopoietic neoplasm	Juvenile myelomonocytic leukaemia	NS
E76G	E	76	G	Haematopoietic and lymphoid	NS	NS	Haematopoietic neoplasm	Juvenile myelomonocytic leukaemia	NS
E76G	E	76	G	Haematopoietic and lymphoid	NS	NS	Haematopoietic neoplasm	Juvenile myelomonocytic leukaemia	NS
E76G	E	76	G	Haematopoietic and lymphoid	NS	NS	Haematopoietic neoplasm	Acute myeloid leukaemia	M5b
E76A	E	76	A	Haematopoietic and lymphoid	NS	NS	Haematopoietic neoplasm	Acute myeloid leukaemia therapy related	M1
E76V	E	76	V	Haematopoietic and lymphoid	NS	NS	Haematopoietic neoplasm	Juvenile myelomonocytic leukaemia	NS
E76G	E	76	G	Haematopoietic and lymphoid	NS	NS	Haematopoietic neoplasm	Juvenile myelomonocytic leukaemia	NS
E76G	E	76	G	Haematopoietic and lymphoid	NS	NS	Haematopoietic neoplasm	Juvenile myelomonocytic leukaemia	NS
E76G	E	76	G	Haematopoietic and lymphoid	NS	NS	Haematopoietic neoplasm	Juvenile myelomonocytic leukaemia	NS
E76A	E	76	A	Haematopoietic and lymphoid	NS	NS	Lymphoid neoplasm	Acute lymphoblastic B cell leukaemia	NS
E76G	E	76	G	Haematopoietic and lymphoid	NS	NS	Haematopoietic neoplasm	Juvenile myelomonocytic leukaemia	NS
E76G	E	76	G	Haematopoietic and lymphoid	NS	NS	Haematopoietic neoplasm	Juvenile myelomonocytic leukaemia	NS
E76G	E	76	G	Haematopoietic and lymphoid	NS	NS	Haematopoietic neoplasm	Juvenile myelomonocytic leukaemia	NS
E76G	E	76	G	Haematopoietic and lymphoid	NS	NS	Haematopoietic neoplasm	Juvenile myelomonocytic leukaemia	NS
E76G	E	76	G	Haematopoietic and lymphoid	NS	NS	Haematopoietic neoplasm	Juvenile myelomonocytic leukaemia	NS
E76G	E	76	G	Haematopoietic and lymphoid	NS	NS	Haematopoietic neoplasm	Juvenile myelomonocytic leukaemia	NS
E76V	E	76	V	Haematopoietic and lymphoid	NS	NS	Haematopoietic neoplasm	Juvenile myelomonocytic leukaemia	NS
E76A	E	76	A	Haematopoietic and lymphoid	NS	NS	Haematopoietic neoplasm	Acute myeloid leukaemia	NS
E76G	E	76	G	Haematopoietic and lymphoid	NS	NS	Lymphoid neoplasm	Acute lymphoblastic leukaemia	NS
E76G	E	76	G	Haematopoietic and lymphoid	NS	NS	Haematopoietic neoplasm	Juvenile myelomonocytic leukaemia	NS
E76G	E	76	G	Haematopoietic and lymphoid	NS	NS	Haematopoietic neoplasm	Juvenile myelomonocytic leukaemia	NS
E76G	E	76	G	Haematopoietic and lymphoid	NS	NS	Haematopoietic neoplasm	Juvenile myelomonocytic leukaemia	NS
E76G	E	76	G	Haematopoietic and lymphoid	NS	NS	Haematopoietic neoplasm	Juvenile myelomonocytic leukaemia	NS
E76A	E	76	A	Haematopoietic and lymphoid	NS	NS	Haematopoietic neoplasm	Acute myeloid leukaemia	NS
E76V	E	76	V	Haematopoietic and lymphoid	NS	NS	Haematopoietic neoplasm	Juvenile myelomonocytic leukaemia	NS
E76A	E	76	A	Haematopoietic and lymphoid	NS	NS	Haematopoietic neoplasm	Juvenile myelomonocytic leukaemia	NS
E76G	E	76	G	Haematopoietic and lymphoid	NS	NS	Haematopoietic neoplasm	Acute myeloid leukaemia	NS
E76G	E	76	G	Haematopoietic and lymphoid	NS	NS	Haematopoietic neoplasm	Juvenile myelomonocytic leukaemia	NS
E76G	E	76	G	Haematopoietic and lymphoid	NS	NS	Haematopoietic neoplasm	Juvenile myelomonocytic leukaemia	NS
E76G	E	76	G	Haematopoietic and lymphoid	NS	NS	Haematopoietic neoplasm	Juvenile myelomonocytic leukaemia	NS
E76G	E	76	G	Haematopoietic and lymphoid	NS	NS	Lymphoid neoplasm	Acute lymphoblastic B cell leukaemia	NS
E76G	E	76	G	Haematopoietic and lymphoid	NS	NS	Lymphoid neoplasm	Acute lymphoblastic B cell leukaemia	NS
E76A	E	76	A	Haematopoietic and lymphoid	NS	NS	Haematopoietic neoplasm	Myelodysplastic syndrome	Refractory anaemia with excess blasts
E76A	E	76	A	Haematopoietic and lymphoid	NS	NS	Haematopoietic neoplasm	Juvenile myelomonocytic leukaemia	NS
E76G	E	76	G	Haematopoietic and lymphoid	NS	NS	Haematopoietic neoplasm	Juvenile myelomonocytic leukaemia	NS
E76V	E	76	V	Haematopoietic and lymphoid	NS	NS	Haematopoietic neoplasm	Juvenile myelomonocytic leukaemia	NS
E76G	E	76	G	Haematopoietic and lymphoid	NS	NS	Haematopoietic neoplasm	Acute myeloid leukaemia	M4
E76G	E	76	G	Haematopoietic and lymphoid	NS	NS	Haematopoietic neoplasm	Acute myeloid leukaemia	M5
E76G	E	76	G	Large intestine	Colon	NS	Carcinoma	Adenocarcinoma	NS
E76G	E	76	G	Haematopoietic and lymphoid	NS	NS	Haematopoietic neoplasm	Acute myeloid leukaemia	NS
L77V	L	77	V	Haematopoietic and lymphoid	NS	NS	Haematopoietic neoplasm	Acute myeloid leukaemia	NS
L77M	L	77	M	Central nervous system	Brain	NS	Glioma	Astrocytoma Grade IV	Glioblastoma multiforme
V78I	V	78	I	Skin	Face	NS	Adnexal tumour	Other	Sebaceoma
V78I	V	78	I	Central nervous system	Brain	NS	Glioma	Astrocytoma Grade II	Pleomorphic xanthoastrocytoma
Q79R	Q	79	R	Haematopoietic and lymphoid	NS	NS	Lymphoid neoplasm	Plasma cell myeloma	NS
Q79R	Q	79	R	Haematopoietic and lymphoid	NS	NS	Haematopoietic neoplasm	Acute myeloid leukaemia	NS
Q79R	Q	79	R	Haematopoietic and lymphoid	NS	NS	Haematopoietic neoplasm	Myeloid neoplasm	NS
Q79R	Q	79	R	Haematopoietic and lymphoid	NS	NS	Haematopoietic neoplasm	Acute myeloid leukaemia	NS
Q79R	Q	79	R	Haematopoietic and lymphoid	NS	NS	Haematopoietic neoplasm	Acute myeloid leukaemia therapy related	NS
Q79H	Q	79	H	Large intestine	Colon	Left	Carcinoma	Adenocarcinoma	NS
Y80F	Y	80	F	Stomach	NS	NS	Carcinoma	Adenocarcinoma	NS
M82V	M	82	V	Lung	Right upper lobe	NS	Carcinoma	Adenocarcinoma	NS
M82T	M	82	T	Haematopoietic and lymphoid	NS	NS	Lymphoid neoplasm	Acute lymphoblastic T cell leukaemia	NS
H85Y	H	85	Y	Large intestine	Colon	Left	Carcinoma	Adenocarcinoma	NS
K91N	K	91	N	Haematopoietic and lymphoid	Breast	NS	Lymphoid neoplasm	Breast implant associated anaplastic large cell lymphoma invasive	ALK negative
K91N	K	91	N	Large intestine	Caecum	NS	Carcinoma	Adenocarcinoma	NS
V95D	V	95	D	Stomach	NS	NS	Carcinoma	Adenocarcinoma	NS
L98F	L	98	F	Large intestine	Colon	Left	Carcinoma	Adenocarcinoma	NS
K99E	K	99	E	Stomach	NS	NS	Carcinoma	Adenocarcinoma	NS
P101S	P	101	S	NS	NS	NS	Carcinoma	Squamous cell carcinoma	Of unknown primary
P101L	P	101	L	NS	NS	NS	Malignant melanoma	NS	NS
A105V	A	105	V	Liver	NS	NS	Other	Neoplasm	NS
D106Y	D	106	Y	Kidney	NS	NS	Carcinoma	Renal cell carcinoma	NS
D106H	D	106	H	Haematopoietic and lymphoid	NS	NS	Haematopoietic neoplasm	Myelofibrosis	NS
D106A	D	106	A	Haematopoietic and lymphoid	NS	NS	Haematopoietic neoplasm	Myelofibrosis	NS
P107A	P	107	A	Lung	NS	NS	Carcinoma	Non small cell carcinoma	NS
P107F	P	107	F	Skin	Scalp	NS	Malignant melanoma	NS	NS
E110G	E	110	G	Large intestine	Caecum	NS	Carcinoma	Adenocarcinoma	NS
R111M	R	111	M	Skin	NS	NS	Malignant melanoma	NS	NS
H114Y	H	114	Y	Skin	NS	NS	Malignant melanoma	NS	NS
H114Y	H	114	Y	Skin	Lower leg	NS	Malignant melanoma	NS	NS
H114Y	H	114	Y	Skin	NS	NS	Malignant melanoma	NS	NS
G115E	G	115	E	Central nervous system	Brain	NS	Glioma	Oligodendroglioma Grade III	Anaplastic
H116Q	H	116	Q	NS	NS	NS	Malignant melanoma	NS	NS
L117F	L	117	F	Kidney	NS	NS	Carcinoma	Clear cell renal cell carcinoma	NS
E121K	E	121	K	Stomach	NS	NS	Carcinoma	Adenocarcinoma	NS
E121K	E	121	K	Stomach	NS	NS	Carcinoma	Adenocarcinoma	NS
A122T	A	122	T	Skin	NS	NS	Malignant melanoma	NS	NS
E123Q	E	123	Q	Lung	NS	NS	Carcinoma	Adenocarcinoma	NS
E123D	E	123	D	Large intestine	NS	NS	Carcinoma	Adenocarcinoma	NS
E123D	E	123	D	Endometrium	NS	NS	Carcinoma	Endometrioid carcinoma	NS
E123D	E	123	D	Penis	NS	NS	Carcinoma	Squamous cell carcinoma	NS
E123D	E	123	D	Large intestine	Colon	Sigmoid	Carcinoma	Adenocarcinoma	NS
E123D	E	123	D	Large intestine	Rectum	NS	Carcinoma	Adenocarcinoma	NS
L126F	L	126	F	Lung	NS	NS	Carcinoma	Adenocarcinoma	NS
T127I	T	127	I	Skin	NS	NS	Malignant melanoma	NS	NS
G133S	G	133	S	NS	NS	NS	Malignant melanoma	NS	NS
G133C	G	133	C	NS	NS	NS	Carcinoma	Of unknown primary	NS
G133D	G	133	D	Endometrium	NS	NS	Carcinoma	Endometrioid carcinoma	NS
L136H	L	136	H	Stomach	NS	NS	Carcinoma	Adenocarcinoma	NS
E139K	E	139	K	Haematopoietic and lymphoid	NS	NS	Haematopoietic neoplasm	Acute myeloid leukaemia	NS
E139D	E	139	D	Haematopoietic and lymphoid	NS	NS	Haematopoietic neoplasm	Juvenile myelomonocytic leukaemia	NS
E139D	E	139	D	Central nervous system	Brain	NS	Glioma	Astrocytoma Grade IV	Glioblastoma multiforme
E139D	E	139	D	Central nervous system	Brain	NS	Glioma	Astrocytoma Grade III	Anaplastic
E139D	E	139	D	Haematopoietic and lymphoid	NS	NS	Haematopoietic neoplasm	Acute myeloid leukaemia	NS
E139D	E	139	D	Haematopoietic and lymphoid	NS	NS	Haematopoietic neoplasm	Acute myeloid leukaemia	NS
E139D	E	139	D	Haematopoietic and lymphoid	NS	NS	Haematopoietic neoplasm	Juvenile myelomonocytic leukaemia	NS
E139D	E	139	D	Haematopoietic and lymphoid	NS	NS	Haematopoietic neoplasm	Juvenile myelomonocytic leukaemia	NS
S142N	S	142	N	Endometrium	NS	NS	Carcinoma	Endometrioid carcinoma	NS
P144H	P	144	H	Kidney	NS	NS	Carcinoma	Clear cell renal cell carcinoma	NS
P144H	P	144	H	Skin	NS	NS	Malignant melanoma	NS	NS
D146Y	D	146	Y	Breast	NS	NS	Carcinoma	NS	NS
D146Y	D	146	Y	Endometrium	NS	NS	Carcinoma	Endometrioid carcinoma	NS
D146Y	D	146	Y	Endometrium	NS	NS	Carcinoma	Endometrioid carcinoma	NS
L149F	L	149	F	Skin	NS	NS	Carcinoma	Basal cell carcinoma	NS
S150Y	S	150	Y	Haematopoietic and lymphoid	Breast	NS	Lymphoid neoplasm	Breast implant associated anaplastic large cell lymphoma invasive	ALK negative
R152C	R	152	C	Ovary	NS	NS	Carcinoma	Mucinous carcinoma	NS
R152H	R	152	H	Haematopoietic and lymphoid	NS	NS	Lymphoid neoplasm	Acute lymphoblastic B cell leukaemia	NS
R152H	R	152	H	Endometrium	NS	NS	Carcinoma	Endometrioid carcinoma	NS
D155N	D	155	N	Large intestine	Caecum	NS	Carcinoma	Adenocarcinoma	NS
D155Y	D	155	Y	Large intestine	Rectum	NS	Carcinoma	Adenocarcinoma	NS
D156N	D	156	N	Lung	NS	NS	Carcinoma	Squamous cell carcinoma	NS
G163C	G	163	C	Lung	NS	NS	Carcinoma	Adenocarcinoma	NS
G163D	G	163	D	Large intestine	Colon	Sigmoid	Carcinoma	Adenocarcinoma	NS
R173H	R	173	H	Stomach	NS	NS	Carcinoma	Adenocarcinoma	NS
E176K	E	176	K	Central nervous system	Brain	NS	Glioma	Astrocytoma Grade IV	Glioblastoma multiforme
E176V	E	176	V	Lung	NS	NS	Carcinoma	Adenocarcinoma	NS
L177M	L	177	M	Skin	NS	NS	Carcinoma	Basal cell carcinoma	NS
D180N	D	180	N	Large intestine	Colon	Right	Carcinoma	Adenocarcinoma	NS
D180N	D	180	N	Pancreas	NS	NS	Carcinoma	Ductal carcinoma	NS
D180N	D	180	N	Endometrium	NS	NS	Carcinoma	Endometrioid carcinoma	NS
V181I	V	181	I	Large intestine	Colon	NS	Carcinoma	Adenocarcinoma	NS
V181I	V	181	I	Endometrium	NS	NS	Carcinoma	Endometrioid carcinoma	NS
V181L	V	181	L	Lung	NS	NS	Carcinoma	Small cell carcinoma	NS
V181I	V	181	I	Large intestine	NS	NS	Carcinoma	Adenocarcinoma	NS
V181L	V	181	L	Lung	NS	NS	Carcinoma	Small cell carcinoma	NS
G182D	G	182	D	Lung	NS	NS	Carcinoma	Adenocarcinoma	NS
R186Q	R	186	Q	Skin	Face	NS	Malignant melanoma	Desmoplastic	NS
F187Y	F	187	Y	Liver	NS	NS	Other	Neoplasm	NS
S189A	S	189	A	Kidney	NS	NS	Carcinoma	Renal cell carcinoma unclassified	NS
S189A	S	189	A	Urinary tract	Bladder	NS	Carcinoma	NS	NS
S189A	S	189	A	Urinary tract	Bladder	NS	Carcinoma	NS	NS
S189A	S	189	A	Urinary tract	Bladder	NS	Carcinoma	NS	NS
S189A	S	189	A	Urinary tract	Bladder	NS	Carcinoma	NS	NS
S189A	S	189	A	Urinary tract	Bladder	NS	Carcinoma	NS	NS
S189A	S	189	A	Biliary tract	Gallbladder	NS	Carcinoma	Adenocarcinoma	NS
S189A	S	189	A	Soft tissue	Smooth muscle	Abdomen	Leiomyosarcoma	NS	NS
S189A	S	189	A	Stomach	NS	NS	Carcinoma	Adenocarcinoma	NS
S189A	S	189	A	Upper aerodigestive tract	Mouth	Tongue	Carcinoma	Squamous cell carcinoma	NS
D192V	D	192	V	Prostate	NS	NS	Carcinoma	NS	NS
H196Y	H	196	Y	Central nervous system	Brain	NS	Glioma	Astrocytoma Grade IV	Glioblastoma multiforme
K199N	K	199	N	Large intestine	Rectum	NS	Carcinoma	Adenocarcinoma	NS
P201S	P	201	S	Salivary gland	Major	NS	Carcinoma	Squamous cell carcinoma	NS
P201L	P	201	L	Skin	NS	NS	Carcinoma	Basal cell carcinoma	NS
P201L	P	201	L	Skin	NS	NS	Carcinoma	Basal cell carcinoma	NS
Q214K	Q	214	K	Kidney	NS	NS	Carcinoma	Papillary renal cell carcinoma	NS
Q214H	Q	214	H	Skin	NS	NS	Carcinoma	Basal cell carcinoma	NS
R220C	R	220	C	Large intestine	NS	NS	Carcinoma	Adenocarcinoma	NS
R220H	R	220	H	Thyroid	NS	NS	Carcinoma	NS	NS
R220H	R	220	H	Thyroid	NS	NS	Carcinoma	NS	NS
R220H	R	220	H	Breast	NS	NS	Carcinoma	Ductal carcinoma	NS
A223V	A	223	V	Prostate	NS	NS	Carcinoma	NS	NS
E225D	E	225	D	Large intestine	Colon	NS	Carcinoma	Adenocarcinoma	NS
I226V	I	226	V	Prostate	NS	NS	Carcinoma	NS	NS
R231Q	R	231	Q	Large intestine	NS	NS	Carcinoma	Adenocarcinoma	NS
T239S	T	239	S	Lung	NS	NS	Carcinoma	Squamous cell carcinoma	NS
T239S	T	239	S	Lung	NS	NS	Carcinoma	NS	NS
W248C	W	248	C	Haematopoietic and lymphoid	NS	NS	Lymphoid neoplasm	Chronic lymphocytic leukaemia-small lymphocytic lymphoma	NS
E258D	E	258	D	Pancreas	Ampulla of Vater	NS	Carcinoma	Ductal carcinoma	NS
L262F	L	262	F	Skin	NS	NS	Malignant melanoma	NS	NS
R265Q	R	265	Q	Large intestine	Colon	NS	Carcinoma	Adenocarcinoma	NS
R265Q	R	265	Q	Haematopoietic and lymphoid	NS	NS	Haematopoietic neoplasm	Acute myeloid leukaemia	NS
R265Q	R	265	Q	Haematopoietic and lymphoid	NS	NS	Haematopoietic neoplasm	Acute myeloid leukaemia	NS
R265Q	R	265	Q	Haematopoietic and lymphoid	NS	NS	Haematopoietic neoplasm	Acute myeloid leukaemia	NS
R265Q	R	265	Q	Haematopoietic and lymphoid	NS	NS	Haematopoietic neoplasm	Acute myeloid leukaemia	NS
R265Q	R	265	Q	Prostate	NS	NS	Carcinoma	NS	NS
G268S	G	268	S	Haematopoietic and lymphoid	NS	NS	Haematopoietic neoplasm	Myelodysplastic syndrome	NS
Q271E	Q	271	E	Oesophagus	NS	NS	Carcinoma	Squamous cell carcinoma	NS
R278K	R	278	K	Skin	Head neck	NS	Malignant melanoma	Nodular	NS
R278K	R	278	K	Skin	Shoulder	NS	Malignant melanoma	NS	NS
R278K	R	278	K	NS	NS	NS	Malignant melanoma	NS	NS
R278K	R	278	K	NS	NS	NS	Malignant melanoma	NS	NS
Y279C	Y	279	C	Liver	NS	NS	Other	Neoplasm	NS
Y279C	Y	279	C	Liver	NS	NS	Carcinoma	Hepatocellular carcinoma	NS
Y279C	Y	279	C	Liver	NS	NS	Carcinoma	Hepatocellular carcinoma	NS
I282V	I	282	V	Central nervous system	Brain	NS	Glioma	Astrocytoma Grade IV	Glioblastoma multiforme
I282M	I	282	M	Central nervous system	Brain	NS	Glioma	Astrocytoma Grade IV	Glioblastoma multiforme
I282M	I	282	M	Central nervous system	Brain	NS	Glioma	Astrocytoma Grade IV	Glioblastoma multiforme
I282M	I	282	M	Central nervous system	Brain	NS	Glioma	Astrocytoma Grade IV	Glioblastoma multiforme
P284L	P	284	L	Skin	NS	NS	Malignant melanoma	NS	NS
F285L	F	285	L	Haematopoietic and lymphoid	NS	NS	Haematopoietic neoplasm	Acute myeloid leukaemia	NS
F285S	F	285	S	Breast	NS	NS	Carcinoma	Ductal carcinoma	NS
F285S	F	285	S	Central nervous system	Brain	NS	Glioma	Astrocytoma Grade IV	Glioblastoma multiforme
F285S	F	285	S	Central nervous system	Brain	NS	Glioma	Astrocytoma Grade IV	Glioblastoma multiforme
F285S	F	285	S	Central nervous system	Brain	NS	Glioma	Astrocytoma Grade IV	Glioblastoma multiforme
F285S	F	285	S	Haematopoietic and lymphoid	NS	NS	Haematopoietic neoplasm	Acute myeloid leukaemia	NS
F285S	F	285	S	Haematopoietic and lymphoid	NS	NS	Haematopoietic neoplasm	Acute myeloid leukaemia	NS
F285S	F	285	S	Haematopoietic and lymphoid	NS	NS	Haematopoietic neoplasm	Acute myeloid leukaemia	NS
F285S	F	285	S	Haematopoietic and lymphoid	NS	NS	Lymphoid neoplasm	Acute lymphoblastic B cell leukaemia	Ph-like
F285S	F	285	S	Haematopoietic and lymphoid	NS	NS	Haematopoietic neoplasm	Acute myeloid leukaemia	NS
F285S	F	285	S	Haematopoietic and lymphoid	NS	NS	Haematopoietic neoplasm	Acute myeloid leukaemia	NS
F285S	F	285	S	Haematopoietic and lymphoid	NS	NS	Haematopoietic neoplasm	Acute myeloid leukaemia	NS
F285S	F	285	S	Haematopoietic and lymphoid	NS	NS	Haematopoietic neoplasm	Myeloid neoplasm	NS
F285S	F	285	S	Haematopoietic and lymphoid	NS	NS	Haematopoietic neoplasm	Acute myeloid leukaemia	NS
D286V	D	286	V	Endometrium	NS	NS	Carcinoma	Endometrioid carcinoma	NS
T288I	T	288	I	Skin	Scalp	NS	Malignant melanoma	Desmoplastic	NS
R289G	R	289	G	Central nervous system	Brain	NS	Glioma	Astrocytoma Grade IV	Glioblastoma multiforme
N298S	N	298	S	Haematopoietic and lymphoid	NS	NS	Lymphoid neoplasm	Plasma cell myeloma	NS
V301A	V	301	A	Urinary tract	Bladder	NS	Carcinoma	NS	NS
N306S	N	306	S	Liver	NS	NS	Other	Neoplasm	NS
N306S	N	306	S	Kidney	NS	NS	Carcinoma	Clear cell renal cell carcinoma	NS
A307E	A	307	E	Liver	NS	NS	Carcinoma	Hepatocellular carcinoma	NS
N308D	N	308	D	Thyroid	NS	NS	Carcinoma	Papillary carcinoma	NS
N308D	N	308	D	Central nervous system	Brain	NS	Glioma	Gliosarcoma	NS
N308D	N	308	D	Central nervous system	Brain	NS	Glioma	NS	NS
N308D	N	308	D	Haematopoietic and lymphoid	NS	NS	Lymphoid neoplasm	Acute lymphoblastic B cell leukaemia	NS
N308D	N	308	D	Haematopoietic and lymphoid	NS	NS	Haematopoietic neoplasm	Chronic myelomonocytic leukaemia	NS
N308D	N	308	D	Haematopoietic and lymphoid	NS	NS	Haematopoietic neoplasm	Chronic myelomonocytic leukaemia	NS
N308D	N	308	D	Prostate	NS	NS	Carcinoma	NS	NS
N308D	N	308	D	Haematopoietic and lymphoid	NS	NS	Lymphoid neoplasm	Acute lymphoblastic B cell leukaemia	NS
N308T	N	308	T	Haematopoietic and lymphoid	NS	NS	Haematopoietic neoplasm	Acute leukaemic transformation of myeloproliferative neoplasm	NS
N308S	N	308	S	Central nervous system	Brain	NS	Glioma	Astrocytoma Grade IV	Glioblastoma multiforme
N308S	N	308	S	Haematopoietic and lymphoid	NS	NS	Lymphoid neoplasm	Acute lymphoblastic B cell leukaemia	Ph-like
N308T	N	308	T	Liver	NS	NS	Carcinoma	NS	NS
N308S	N	308	S	Haematopoietic and lymphoid	Lymph node	NS	Lymphoid neoplasm	Acute lymphoblastic leukaemia	NS
N308S	N	308	S	Breast	NS	NS	Carcinoma	ER-PR-HER-positive carcinoma	NS
I309V	I	309	V	Testis	NS	NS	Sex cord-stromal tumour	Leydig cell tumour	NS
I309V	I	309	V	Haematopoietic and lymphoid	Lymph node	NS	Lymphoid neoplasm	Diffuse large B cell lymphoma	NS
I309V	I	309	V	Endometrium	NS	NS	Other	Adenosarcoma	NS
I309V	I	309	V	Endometrium	NS	NS	Other	Adenosarcoma	NS
I309M	I	309	M	Urinary tract	Bladder	NS	Carcinoma	NS	NS
I309M	I	309	M	Lung	NS	NS	Carcinoma	Adenocarcinoma	NS
M311V	M	311	V	Haematopoietic and lymphoid	NS	NS	Haematopoietic neoplasm	Myelofibrosis	NS
M311V	M	311	V	Haematopoietic and lymphoid	NS	NS	Haematopoietic neoplasm	Acute myeloid leukaemia	NS
P323L	P	323	L	Skin	NS	NS	Carcinoma	Basal cell carcinoma	NS
K325T	K	325	T	Large intestine	Colon	NS	Carcinoma	Adenocarcinoma	NS
N339S	N	339	S	Ovary	NS	NS	Carcinoma	Serous carcinoma	NS
R343W	R	343	W	Large intestine	NS	NS	Carcinoma	Adenocarcinoma	NS
R343Q	R	343	Q	Liver	NS	NS	Other	Neoplasm	NS
V345M	V	345	M	Endometrium	NS	NS	Carcinoma	Endometrioid carcinoma	NS
Q347K	Q	347	K	Skin	NS	NS	Malignant melanoma	NS	NS
Q347K	Q	347	K	Urinary tract	Bladder	NS	Carcinoma	NS	NS
R351Q	R	351	Q	Lung	Left	NS	Carcinoma	Squamous cell carcinoma	NS
R351Q	R	351	Q	Prostate	NS	NS	Carcinoma	Adenocarcinoma	NS
R351Q	R	351	Q	Prostate	NS	NS	Carcinoma	Adenocarcinoma	NS
R351Q	R	351	Q	Skin	Trunk	NS	Malignant melanoma	Superficial spreading	NS
R351Q	R	351	Q	Haematopoietic and lymphoid	NS	NS	Haematopoietic neoplasm	Myelodysplastic syndrome	NS
R351Q	R	351	Q	Lung	NS	NS	Carcinoma	Squamous cell carcinoma	NS
V352G	V	352	G	Skin	Neck	NS	Malignant melanoma	NS	NS
M355T	M	355	T	Oesophagus	NS	NS	Carcinoma	Adenocarcinoma	NS
M355I	M	355	I	Lung	NS	NS	Carcinoma	Adenocarcinoma	NS
T356A	T	356	A	Large intestine	Colon	Transverse	Carcinoma	Adenocarcinoma	NS
T357A	T	357	A	Lung	NS	NS	Carcinoma	Bronchioloalveolar adenocarcinoma	NS
T357M	T	357	M	Large intestine	NS	NS	Carcinoma	Adenocarcinoma	NS
T357M	T	357	M	Endometrium	NS	NS	Carcinoma	Endometrioid carcinoma	NS
T357M	T	357	M	Lung	NS	NS	Carcinoma	Non small cell carcinoma	NS
T357M	T	357	M	Central nervous system	Brain	NS	Glioma	Astrocytoma Grade IV	Glioblastoma multiforme
T357M	T	357	M	Soft tissue	Smooth muscle	Genitourinary system	Leiomyosarcoma	NS	NS
K358Q	K	358	Q	Endometrium	NS	NS	Carcinoma	Endometrioid carcinoma	NS
R362K	R	362	K	Urinary tract	Bladder	NS	Carcinoma	NS	NS
K364M	K	364	M	Kidney	NS	NS	Carcinoma	Chromophobe renal cell carcinoma	NS
K364N	K	364	N	Skin	NS	NS	Malignant melanoma	NS	NS
V382I	V	382	I	Large intestine	NS	NS	Carcinoma	Adenocarcinoma	NS
V382I	V	382	I	Lung	NS	NS	Carcinoma	Adenocarcinoma	NS
R384C	R	384	C	Endometrium	NS	NS	Carcinoma	Endometrioid carcinoma	NS
R384C	R	384	C	Endometrium	NS	NS	Carcinoma	Undifferentiated carcinoma	NS
R384H	R	384	H	Haematopoietic and lymphoid	NS	NS	Haematopoietic neoplasm	Chronic myelomonocytic leukaemia	NS
V388I	V	388	I	Large intestine	Colon	NS	Carcinoma	Adenocarcinoma	NS
S391C	S	391	C	Urinary tract	Bladder	NS	Carcinoma	Transitional cell carcinoma	Non papillary transitional cell carcinoma non invasive
S391C	S	391	C	Urinary tract	Bladder	NS	Carcinoma	Transitional cell carcinoma	Non papillary transitional cell carcinoma non invasive
S391C	S	391	C	Urinary tract	Bladder	NS	Carcinoma	Transitional cell carcinoma	Non papillary transitional cell carcinoma non invasive
S391C	S	391	C	Urinary tract	Bladder	NS	Carcinoma	Transitional cell carcinoma	Non papillary transitional cell carcinoma non invasive
S391C	S	391	C	Urinary tract	Bladder	NS	Carcinoma	Transitional cell carcinoma	Non papillary transitional cell carcinoma non invasive
S391C	S	391	C	Urinary tract	Bladder	NS	Carcinoma	Transitional cell carcinoma	Non papillary transitional cell carcinoma non invasive
S391C	S	391	C	Urinary tract	Bladder	NS	Carcinoma	Transitional cell carcinoma	Non papillary transitional cell carcinoma non invasive
A392V	A	392	V	Prostate	NS	NS	Carcinoma	Adenocarcinoma	NS
T397M	T	397	M	Urinary tract	Upper urinary tract	NS	Carcinoma	Transitional cell carcinoma	NS
L401V	L	401	V	Prostate	NS	NS	Carcinoma	NS	NS
G409W	G	409	W	Lung	NS	NS	Carcinoma	Adenocarcinoma	NS
G409A	G	409	A	Lung	NS	NS	Carcinoma	Non small cell carcinoma	NS
G409E	G	409	E	Skin	NS	NS	Carcinoma	Basal cell carcinoma	NS
T411M	T	411	M	Stomach	NS	NS	Carcinoma	Adenocarcinoma	NS
E412K	E	412	K	Skin	NS	NS	Carcinoma	Merkel cell carcinoma	NS
E412G	E	412	G	Lung	NS	NS	Carcinoma	Adenocarcinoma	NS
T414M	T	414	M	Lung	NS	NS	Carcinoma	Squamous cell carcinoma	NS
T414M	T	414	M	Large intestine	NS	NS	Carcinoma	Adenocarcinoma	NS
H419Y	H	419	Y	Lung	NS	NS	Carcinoma	Adenocarcinoma	NS
F420I	F	420	I	Skin	NS	NS	Carcinoma	Basal cell carcinoma	NS
W423L	W	423	L	Skin	NS	NS	Adnexal tumour	Malignant adnexal tumour	Eccrine porocarcinoma
P424S	P	424	S	Central nervous system	Brain	NS	Glioma	NS	NS
D425N	D	425	N	Skin	NS	NS	Malignant melanoma	NS	NS
D425N	D	425	N	Skin	NS	NS	Malignant melanoma	NS	NS
D425Y	D	425	Y	Lung	NS	NS	Carcinoma	Adenocarcinoma	NS
D425Y	D	425	Y	Lung	NS	NS	Carcinoma	Adenocarcinoma	NS
D425H	D	425	H	Breast	NS	NS	Carcinoma	ER-positive carcinoma	NS
H426Y	H	426	Y	NS	NS	NS	Malignant melanoma	NS	NS
H426Y	H	426	Y	Skin	Lower leg	NS	Malignant melanoma	NS	NS
H426R	H	426	R	Lung	NS	NS	Carcinoma	Adenocarcinoma	NS
H426L	H	426	L	Skin	NS	NS	Malignant melanoma	NS	NS
G427S	G	427	S	NS	NS	NS	Malignant melanoma	NS	NS
V428M	V	428	M	Haematopoietic and lymphoid	NS	NS	Haematopoietic neoplasm	Essential thrombocythaemia	NS
V428M	V	428	M	Pancreas	NS	NS	Carcinoma	Ductal carcinoma	NS
V428M	V	428	M	Urinary tract	Upper urinary tract	NS	Carcinoma	Transitional cell carcinoma	NS
V428M	V	428	M	Large intestine	Rectum	NS	Carcinoma	Adenocarcinoma	NS
V428M	V	428	M	Prostate	NS	NS	Carcinoma	Adenocarcinoma	NS
V428M	V	428	M	Large intestine	NS	NS	Carcinoma	Adenocarcinoma	NS
V428M	V	428	M	Skin	Mucosal	Oral cavity	Malignant melanoma	NS	NS
V428M	V	428	M	Stomach	NS	NS	Carcinoma	Intestinal adenocarcinoma	NS
V428M	V	428	M	Biliary tract	Bile duct	NS	Carcinoma	Adenocarcinoma	NS
V428M	V	428	M	Haematopoietic and lymphoid	NS	NS	Haematopoietic neoplasm	Polycythaemia vera	NS
V428M	V	428	M	Haematopoietic and lymphoid	NS	NS	Haematopoietic neoplasm	Polycythaemia vera	NS
V428M	V	428	M	Haematopoietic and lymphoid	NS	NS	Haematopoietic neoplasm	Essential thrombocythaemia	NS
P429S	P	429	S	Liver	NS	NS	Carcinoma	Hepatocellular carcinoma	NS
P432S	P	432	S	Skin	NS	NS	Malignant melanoma	NS	NS
G433W	G	433	W	Soft tissue	Striated muscle	Paratestis	Rhabdomyosarcoma	Embryonal	NS
G433W	G	433	W	Lung	NS	NS	Carcinoma	Large cell neuroendocrine carcinoma	NS
D437N	D	437	N	Haematopoietic and lymphoid	NS	NS	Haematopoietic neoplasm	Acute myeloid leukaemia	NS
D437N	D	437	N	Biliary tract	Bile duct	NS	Carcinoma	NS	NS
D437Y	D	437	Y	Lung	NS	NS	Carcinoma	Small cell carcinoma	NS
F438V	F	438	V	Pancreas	NS	NS	Other	Dysplasia-in situ neoplasm	NS
E441K	E	441	K	Upper aerodigestive tract	Mouth	Lip	Carcinoma	Basal cell carcinoma	NS
H443Y	H	443	Y	NS	NS	NS	Malignant melanoma	NS	NS
H444Y	H	444	Y	Haematopoietic and lymphoid	NS	NS	Haematopoietic neoplasm	Myelodysplastic syndrome	Refractory cytopenia with multilinear dysplasia
H444N	H	444	N	Skin	NS	NS	Malignant melanoma	NS	NS
H444N	H	444	N	Lung	NS	NS	Carcinoma	Non small cell carcinoma	NS
I449F	I	449	F	NS	NS	NS	Carcinoma	Of unknown primary	NS
A452S	A	452	S	Lung	NS	NS	Carcinoma	Adenocarcinoma	NS
P454S	P	454	S	Large intestine	Appendix	NS	Carcinoma	Adenocarcinoma	NS
P454L	P	454	L	Oesophagus	NS	NS	Carcinoma	NS	NS
A461T	A	461	T	Skin	Neck	NS	Malignant melanoma	Desmoplastic	NS
A461T	A	461	T	Central nervous system	Brain	NS	Glioma	Astrocytoma Grade IV	Glioblastoma multiforme
A461T	A	461	T	Central nervous system	Brain	NS	Glioma	Astrocytoma Grade IV	Glioblastoma multiforme
A461T	A	461	T	Autonomic ganglia	NS	NS	Neuroblastoma	NS	NS
A461T	A	461	T	Skin	NS	NS	Malignant melanoma	NS	NS
A461T	A	461	T	Endometrium	NS	NS	Carcinoma	Endometrioid carcinoma	NS
A461S	A	461	S	Liver	NS	NS	Carcinoma	Hepatocellular carcinoma	NS
A461T	A	461	T	Endometrium	NS	NS	Carcinoma	Endometrioid carcinoma	NS
A461T	A	461	T	Pancreas	Ampulla of Vater	NS	Carcinoma	Ductal carcinoma	NS
A461T	A	461	T	Skin	Mucosal	Female genitourinary system	Malignant melanoma	NS	NS
A461T	A	461	T	Stomach	NS	NS	Carcinoma	Intestinal adenocarcinoma	NS
A461T	A	461	T	Skin	NS	NS	Malignant melanoma	NS	NS
A461G	A	461	G	Haematopoietic and lymphoid	NS	NS	Haematopoietic neoplasm	Acute myeloid leukaemia	NS
A461G	A	461	G	Endometrium	NS	NS	Carcinoma	Endometrioid carcinoma	NS
A461G	A	461	G	Haematopoietic and lymphoid	NS	NS	Haematopoietic neoplasm	Acute myeloid leukaemia	NS
A461G	A	461	G	Haematopoietic and lymphoid	NS	NS	Haematopoietic neoplasm	Acute myeloid leukaemia	NS
A461G	A	461	G	Skin	Mucosal	Oral cavity	Malignant melanoma	NS	NS
A461G	A	461	G	Haematopoietic and lymphoid	NS	NS	Haematopoietic neoplasm	Acute myeloid leukaemia	NS
G462E	G	462	E	Skin	NS	NS	Carcinoma	Basal cell carcinoma	NS
I463L	I	463	L	Endometrium	NS	NS	Carcinoma	Endometrioid carcinoma	NS
G464C	G	464	C	Lung	NS	NS	Carcinoma	Mixed adenosquamous carcinoma	NS
G464N	G	464	N	Skin	Upper leg	NS	Malignant melanoma	Desmoplastic	NS
G464D	G	464	D	Haematopoietic and lymphoid	NS	NS	Haematopoietic neoplasm	Acute myeloid leukaemia	NS
G464A	G	464	A	Central nervous system	Brain	NS	Glioma	Astrocytoma Grade IV	Glioblastoma multiforme
R465W	R	465	W	Large intestine	Colon	Ascending	Carcinoma	Adenocarcinoma	NS
R465L	R	465	L	Skin	Lower back	NS	Malignant melanoma	NS	NS
T468M	T	468	M	Haematopoietic and lymphoid	NS	NS	Haematopoietic neoplasm	Essential thrombocythaemia	NS
T468M	T	468	M	Large intestine	Colon	Sigmoid	Carcinoma	Adenocarcinoma	NS
T468M	T	468	M	Skin	NS	NS	Malignant melanoma	NS	NS
T468M	T	468	M	Skin	NS	NS	Malignant melanoma	NS	NS
T468M	T	468	M	Stomach	NS	NS	Carcinoma	Adenocarcinoma	NS
T468M	T	468	M	Stomach	NS	NS	Carcinoma	Adenocarcinoma	NS
T468M	T	468	M	Large intestine	Rectum	NS	Carcinoma	Adenocarcinoma	NS
T468M	T	468	M	Liver	NS	NS	Carcinoma	Hepatocellular carcinoma	NS
T468M	T	468	M	NS	NS	NS	Malignant melanoma	NS	NS
T468M	T	468	M	Adrenal gland	Adrenal gland	NS	Adrenal cortical carcinoma	NS	NS
T468M	T	468	M	Large intestine	Colon	NS	Carcinoma	Adenocarcinoma	NS
T468M	T	468	M	Haematopoietic and lymphoid	NS	NS	Haematopoietic neoplasm	Juvenile myelomonocytic leukaemia	NS
T468M	T	468	M	Large intestine	NS	NS	Carcinoma	Adenocarcinoma	NS
T468M	T	468	M	Haematopoietic and lymphoid	NS	NS	Haematopoietic neoplasm	Blast phase chronic myeloid leukaemia	NS
F469S	F	469	S	Large intestine	Colon	Ascending	Carcinoma	Adenocarcinoma	NS
D473Y	D	473	Y	Urinary tract	Bladder	NS	Carcinoma	NS	NS
I474V	I	474	V	Oesophagus	NS	NS	Carcinoma	NS	NS
L475P	L	475	P	Haematopoietic and lymphoid	NS	NS	Lymphoid neoplasm	Diffuse large B cell lymphoma	NS
L475R	L	475	R	Central nervous system	Brain	NS	Glioma	NS	NS
I479V	I	479	V	Endometrium	NS	NS	Carcinoma	Endometrioid carcinoma	NS
G483C	G	483	C	Upper aerodigestive tract	Pharynx	Hypopharynx	Carcinoma	Squamous cell carcinoma	NS
G483D	G	483	D	Lung	NS	NS	Carcinoma	Adenocarcinoma	NS
D485G	D	485	G	Lung	NS	NS	Carcinoma	Adenocarcinoma	NS
D487Y	D	487	Y	Stomach	Gastroesophageal junction	NS	Carcinoma	Adenocarcinoma	NS
V490I	V	490	I	Salivary gland	Parotid	NS	Carcinoma	Salivary duct carcinoma	NS
V490A	V	490	A	Soft tissue	Fibrous tissue and uncertain origin	Head neck	Malignant fibrous histiocytoma-pleomorphic sarcoma	NS	NS
P491S	P	491	S	Haematopoietic and lymphoid	NS	NS	Lymphoid neoplasm	Acute lymphoblastic B cell leukaemia	NS
P491S	P	491	S	Central nervous system	Brain	NS	Glioma	Astrocytoma Grade III	Anaplastic
P491S	P	491	S	Oesophagus	NS	NS	Carcinoma	Squamous cell carcinoma	NS
P491S	P	491	S	Haematopoietic and lymphoid	NS	NS	Haematopoietic neoplasm	Chronic neutrophilic leukaemia	NS
P491S	P	491	S	Haematopoietic and lymphoid	NS	NS	Haematopoietic neoplasm	Acute myeloid leukaemia	NS
P491S	P	491	S	Haematopoietic and lymphoid	NS	NS	Haematopoietic neoplasm	Myelofibrosis	Primary
P491F	P	491	F	Skin	Head neck	NS	Carcinoma	Squamous cell carcinoma	NS
P491L	P	491	L	Haematopoietic and lymphoid	NS	NS	Lymphoid neoplasm	Acute lymphoblastic B cell leukaemia	NS
P491L	P	491	L	Central nervous system	Brain	NS	Glioma	Oligodendroglioma Grade III	Anaplastic
P491L	P	491	L	Haematopoietic and lymphoid	NS	NS	Haematopoietic neoplasm	Acute myeloid leukaemia	NS
P491H	P	491	H	Haematopoietic and lymphoid	NS	NS	Lymphoid neoplasm	Acute lymphoblastic B cell leukaemia	NS
P491L	P	491	L	Haematopoietic and lymphoid	NS	NS	Haematopoietic neoplasm	Acute myeloid leukaemia	NS
P491L	P	491	L	Haematopoietic and lymphoid	NS	NS	Haematopoietic neoplasm	Chronic neutrophilic leukaemia	NS
P491L	P	491	L	Haematopoietic and lymphoid	NS	NS	Haematopoietic neoplasm	Acute myeloid leukaemia	NS
P491L	P	491	L	Haematopoietic and lymphoid	NS	NS	Haematopoietic neoplasm	Acute myeloid leukaemia	NS
P491L	P	491	L	Haematopoietic and lymphoid	NS	NS	Haematopoietic neoplasm	Acute myeloid leukaemia	NS
P491L	P	491	L	Skin	Scalp	NS	Malignant melanoma	Desmoplastic	NS
P491L	P	491	L	Skin	Scalp	NS	Malignant melanoma	Desmoplastic	NS
P491L	P	491	L	Haematopoietic and lymphoid	NS	NS	Haematopoietic neoplasm	Myelofibrosis	Primary
P491L	P	491	L	Skin	NS	NS	Malignant melanoma	NS	NS
P491L	P	491	L	Haematopoietic and lymphoid	NS	NS	Lymphoid neoplasm	Acute lymphoblastic B cell leukaemia	NS
T493I	T	493	I	Skin	Head neck	NS	Carcinoma	Squamous cell carcinoma	NS
V497L	V	497	L	Lung	NS	NS	Carcinoma	Non small cell carcinoma	NS
R498W	R	498	W	Large intestine	NS	NS	Carcinoma	Adenocarcinoma	NS
R498W	R	498	W	Autonomic ganglia	NS	NS	Neuroblastoma	NS	NS
R498W	R	498	W	Central nervous system	Brain	NS	Glioma	NS	NS
R498W	R	498	W	Large intestine	Caecum	NS	Carcinoma	Adenocarcinoma	NS
R498W	R	498	W	Central nervous system	Brain	NS	Glioma	Astrocytoma Grade IV	Glioblastoma multiforme
R498W	R	498	W	Breast	NS	NS	Carcinoma	Ductal carcinoma	NS
R498W	R	498	W	Large intestine	NS	NS	Carcinoma	Adenocarcinoma	NS
R498W	R	498	W	Central nervous system	Brain	NS	Glioma	Astrocytoma Grade IV	Glioblastoma multiforme
R498W	R	498	W	Central nervous system	Brain	NS	Glioma	Astrocytoma Grade IV	Glioblastoma multiforme
R498W	R	498	W	Biliary tract	Bile duct	NS	Carcinoma	Adenocarcinoma	NS
R498Q	R	498	Q	NS	NS	NS	Malignant melanoma	NS	NS
R498L	R	498	L	Lung	NS	NS	Carcinoma	Adenocarcinoma	NS
R498Q	R	498	Q	NS	NS	NS	Malignant melanoma	NS	NS
R498L	R	498	L	NS	NS	NS	Malignant melanoma	NS	NS
S499F	S	499	F	Skin	Scalp	NS	Malignant melanoma	Desmoplastic	NS
Q500E	Q	500	E	Ovary	NS	NS	Germ cell tumour	Teratoma	Benign
Q500E	Q	500	E	Lung	NS	NS	Carcinoma	Adenocarcinoma	NS
R501K	R	501	K	Haematopoietic and lymphoid	NS	NS	Haematopoietic neoplasm	Acute myeloid leukaemia	NS
S502P	S	502	P	Large intestine	Colon	Descending	Carcinoma	Adenocarcinoma	NS
S502A	S	502	A	Haematopoietic and lymphoid	NS	NS	Haematopoietic neoplasm	Acute myeloid leukaemia	NS
S502P	S	502	P	Haematopoietic and lymphoid	NS	NS	Haematopoietic neoplasm	Acute lymphoblastic leukaemia	NS
S502P	S	502	P	Genital tract	Extragonadal	Mediastinum	Germ cell tumour	Seminoma	NS
S502P	S	502	P	Haematopoietic and lymphoid	NS	NS	Haematopoietic neoplasm	Acute myeloid leukaemia	NS
S502A	S	502	A	Haematopoietic and lymphoid	NS	NS	Haematopoietic neoplasm	Acute myeloid leukaemia	NS
S502P	S	502	P	Haematopoietic and lymphoid	NS	NS	Lymphoid neoplasm	Acute lymphoblastic leukaemia	NS
S502P	S	502	P	Haematopoietic and lymphoid	NS	NS	Lymphoid neoplasm	Acute lymphoblastic B cell leukaemia	NS
S502P	S	502	P	Haematopoietic and lymphoid	NS	NS	Lymphoid neoplasm	Acute lymphoblastic B cell leukaemia	NS
S502A	S	502	A	Haematopoietic and lymphoid	NS	NS	Haematopoietic neoplasm	Acute myeloid leukaemia	NS
S502P	S	502	P	Haematopoietic and lymphoid	NS	NS	Lymphoid neoplasm	Acute lymphoblastic B cell leukaemia	NS
S502P	S	502	P	Haematopoietic and lymphoid	NS	NS	Lymphoid neoplasm	Chronic lymphocytic leukaemia-small lymphocytic lymphoma	NS
S502A	S	502	A	Haematopoietic and lymphoid	NS	NS	Haematopoietic neoplasm	Acute myeloid leukaemia	NS
S502A	S	502	A	Haematopoietic and lymphoid	NS	NS	Haematopoietic neoplasm	Acute myeloid leukaemia	NS
S502A	S	502	A	Haematopoietic and lymphoid	NS	NS	Haematopoietic neoplasm	Myeloid neoplasm	NS
S502A	S	502	A	Haematopoietic and lymphoid	NS	NS	Haematopoietic neoplasm	Myelodysplastic syndrome	NS
S502A	S	502	A	Haematopoietic and lymphoid	NS	NS	Haematopoietic neoplasm	Chronic myelomonocytic leukaemia	NS
S502P	S	502	P	Haematopoietic and lymphoid	NS	NS	Haematopoietic neoplasm	Acute myeloid leukaemia	NS
S502P	S	502	P	Haematopoietic and lymphoid	NS	NS	Haematopoietic neoplasm	Acute myeloid leukaemia	NS
S502A	S	502	A	Haematopoietic and lymphoid	NS	NS	Haematopoietic neoplasm	Acute myeloid leukaemia	NS
S502A	S	502	A	Haematopoietic and lymphoid	NS	NS	Haematopoietic neoplasm	Acute myeloid leukaemia	NS
S502P	S	502	P	Central nervous system	Brain	NS	Glioma	Astrocytoma Grade IV	Glioblastoma multiforme
S502P	S	502	P	Central nervous system	Frontal lobe	NS	Glioma	Astrocytoma Grade IV	Glioblastoma multiforme
S502A	S	502	A	Haematopoietic and lymphoid	NS	NS	Haematopoietic neoplasm	Acute myeloid leukaemia	NS
S502P	S	502	P	Haematopoietic and lymphoid	NS	NS	Haematopoietic neoplasm	Acute myeloid leukaemia	M0
S502A	S	502	A	Haematopoietic and lymphoid	NS	NS	Haematopoietic neoplasm	Chronic myelomonocytic leukaemia	NS
S502P	S	502	P	Haematopoietic and lymphoid	NS	NS	Lymphoid neoplasm	Acute lymphoblastic B cell leukaemia	NS
S502P	S	502	P	Haematopoietic and lymphoid	NS	NS	Haematopoietic neoplasm	Juvenile myelomonocytic leukaemia	NS
S502P	S	502	P	Haematopoietic and lymphoid	NS	NS	Lymphoid neoplasm	Acute lymphoblastic leukaemia	NS
S502P	S	502	P	Haematopoietic and lymphoid	NS	NS	Haematopoietic neoplasm	Acute myeloid leukaemia therapy related	M4
S502A	S	502	A	Haematopoietic and lymphoid	NS	NS	Haematopoietic neoplasm	Acute myeloid leukaemia associated with MDS	NS
S502P	S	502	P	Haematopoietic and lymphoid	NS	NS	Lymphoid neoplasm	Acute lymphoblastic B cell leukaemia	NS
S502T	S	502	T	Haematopoietic and lymphoid	NS	NS	Haematopoietic neoplasm	Juvenile myelomonocytic leukaemia	NS
S502P	S	502	P	Haematopoietic and lymphoid	NS	NS	Lymphoid neoplasm	Acute lymphoblastic B cell leukaemia	NS
S502P	S	502	P	Haematopoietic and lymphoid	NS	NS	Haematopoietic neoplasm	Myelodysplastic syndrome	Refractory anaemia with excess blasts
S502P	S	502	P	Large intestine	NS	NS	Carcinoma	Adenocarcinoma	NS
S502L	S	502	L	Skin	Face	NS	Adnexal tumour	Other	Sebaceoma
S502L	S	502	L	Stomach	NS	NS	Carcinoma	Adenocarcinoma	NS
S502L	S	502	L	Salivary gland	Minor	NS	Carcinoma	Adenoid cystic carcinoma	NS
S502L	S	502	L	Central nervous system	Brain	NS	Glioma	Astrocytoma Grade IV	Glioblastoma multiforme
S502L	S	502	L	Haematopoietic and lymphoid	NS	NS	Lymphoid neoplasm	Acute lymphoblastic B cell leukaemia	NS
S502L	S	502	L	Haematopoietic and lymphoid	NS	NS	Lymphoid neoplasm	Acute lymphoblastic B cell leukaemia	NS
S502L	S	502	L	Haematopoietic and lymphoid	NS	NS	Lymphoid neoplasm	Acute lymphoblastic B cell leukaemia	NS
S502L	S	502	L	Haematopoietic and lymphoid	NS	NS	Haematopoietic neoplasm	Acute myeloid leukaemia	NS
S502L	S	502	L	Haematopoietic and lymphoid	NS	NS	Haematopoietic neoplasm	Acute myeloid leukaemia	NS
S502L	S	502	L	Stomach	NS	NS	Carcinoma	Adenocarcinoma	NS
S502L	S	502	L	Haematopoietic and lymphoid	NS	NS	Haematopoietic neoplasm	Acute myeloid leukaemia	NS
S502L	S	502	L	Haematopoietic and lymphoid	NS	NS	Haematopoietic neoplasm	Acute myeloid leukaemia	NS
S502L	S	502	L	Haematopoietic and lymphoid	NS	NS	Haematopoietic neoplasm	Acute myeloid leukaemia	NS
S502L	S	502	L	Haematopoietic and lymphoid	NS	NS	Haematopoietic neoplasm	Acute myeloid leukaemia	NS
S502L	S	502	L	Haematopoietic and lymphoid	NS	NS	Haematopoietic neoplasm	Acute myeloid leukaemia	NS
S502L	S	502	L	Haematopoietic and lymphoid	NS	NS	Haematopoietic neoplasm	Myelodysplastic syndrome	Refractory anaemia with excess blasts
S502L	S	502	L	Haematopoietic and lymphoid	NS	NS	Haematopoietic neoplasm	Acute myeloid leukaemia	NS
S502L	S	502	L	Haematopoietic and lymphoid	NS	NS	Haematopoietic neoplasm	Acute myeloid leukaemia	NS
S502L	S	502	L	Haematopoietic and lymphoid	NS	NS	Haematopoietic neoplasm	Acute myeloid leukaemia	NS
S502L	S	502	L	Breast	NS	NS	Carcinoma	Ductal carcinoma	NS
S502L	S	502	L	Haematopoietic and lymphoid	NS	NS	Haematopoietic neoplasm	Acute myeloid leukaemia	NS
S502L	S	502	L	Haematopoietic and lymphoid	NS	NS	Haematopoietic neoplasm	Acute myeloid leukaemia	Core-binding factor
S502L	S	502	L	Haematopoietic and lymphoid	NS	NS	Lymphoid neoplasm	Acute lymphoblastic B cell leukaemia	NS
S502L	S	502	L	Haematopoietic and lymphoid	NS	NS	Lymphoid neoplasm	Acute lymphoblastic leukaemia	NS
S502L	S	502	L	Haematopoietic and lymphoid	NS	NS	Haematopoietic neoplasm	Acute myeloid leukaemia	M5
S502L	S	502	L	Haematopoietic and lymphoid	NS	NS	Haematopoietic neoplasm	Acute myeloid leukaemia	NS
S502L	S	502	L	Lung	NS	NS	Carcinoma	Adenocarcinoma	NS
G503R	G	503	R	Haematopoietic and lymphoid	NS	NS	Haematopoietic neoplasm	Chronic myelomonocytic leukaemia	NS
G503R	G	503	R	Lung	NS	NS	Carcinoma	Adenocarcinoma	NS
G503R	G	503	R	Haematopoietic and lymphoid	NS	NS	Haematopoietic neoplasm	Acute myeloid leukaemia	NS
G503R	G	503	R	Haematopoietic and lymphoid	NS	NS	Haematopoietic neoplasm	Acute myeloid leukaemia	NS
G503W	G	503	W	Haematopoietic and lymphoid	NS	NS	Haematopoietic neoplasm	Acute myeloid leukaemia	NS
G503R	G	503	R	Haematopoietic and lymphoid	NS	NS	Haematopoietic neoplasm	Acute myeloid leukaemia	NS
G503R	G	503	R	Haematopoietic and lymphoid	NS	NS	Haematopoietic neoplasm	Acute myeloid leukaemia	NS
G503R	G	503	R	Haematopoietic and lymphoid	NS	NS	Haematopoietic neoplasm	Myelodysplastic syndrome	Refractory anaemia with excess blasts
G503R	G	503	R	Haematopoietic and lymphoid	NS	NS	Haematopoietic neoplasm	Acute myeloid leukaemia	NS
G503R	G	503	R	Haematopoietic and lymphoid	NS	NS	Haematopoietic neoplasm	Acute myeloid leukaemia	NS
G503R	G	503	R	NS	NS	NS	Neuroblastoma	NS	NS
G503R	G	503	R	Haematopoietic and lymphoid	NS	NS	Lymphoid neoplasm	Acute lymphoblastic B cell leukaemia	NS
G503R	G	503	R	Haematopoietic and lymphoid	NS	NS	Haematopoietic neoplasm	Juvenile myelomonocytic leukaemia	NS
G503R	G	503	R	Central nervous system	Cerebellum	NS	Glioma	Astrocytoma Grade IV	Glioblastoma multiforme
G503R	G	503	R	Haematopoietic and lymphoid	NS	NS	Haematopoietic neoplasm	Acute myeloid leukaemia	NS
G503R	G	503	R	Haematopoietic and lymphoid	NS	NS	Lymphoid neoplasm	Acute lymphoblastic leukaemia	NS
G503R	G	503	R	Haematopoietic and lymphoid	NS	NS	Lymphoid neoplasm	Acute lymphoblastic T cell leukaemia	NS
G503R	G	503	R	Haematopoietic and lymphoid	NS	NS	Haematopoietic neoplasm	Acute myeloid leukaemia	M7
G503L	G	503	L	Haematopoietic and lymphoid	NS	NS	Haematopoietic neoplasm	Acute myeloid leukaemia	NS
G503V	G	503	V	Biliary tract	Bile duct	NS	Carcinoma	Adenocarcinoma	NS
G503V	G	503	V	Haematopoietic and lymphoid	NS	NS	Haematopoietic neoplasm	Acute myeloid leukaemia	NS
G503V	G	503	V	Haematopoietic and lymphoid	NS	NS	Haematopoietic neoplasm	Acute myeloid leukaemia	NS
G503V	G	503	V	Urinary tract	Bladder	NS	Carcinoma	Transitional cell carcinoma	NS
G503V	G	503	V	Large intestine	NS	NS	Carcinoma	Adenocarcinoma	NS
G503V	G	503	V	Stomach	NS	NS	Carcinoma	Adenocarcinoma	NS
G503V	G	503	V	Large intestine	Colon	Ascending	Carcinoma	Adenocarcinoma	NS
G503V	G	503	V	Large intestine	Rectum	NS	Carcinoma	Adenocarcinoma	NS
G503V	G	503	V	Stomach	NS	NS	Carcinoma	Adenocarcinoma	NS
G503V	G	503	V	Lung	NS	NS	Carcinoma	Squamous cell carcinoma	NS
G503V	G	503	V	Haematopoietic and lymphoid	NS	NS	Lymphoid neoplasm	Acute lymphoblastic B cell leukaemia	NS
G503V	G	503	V	Lung	NS	NS	Carcinoma	Non small cell carcinoma	NS
G503A	G	503	A	Haematopoietic and lymphoid	NS	NS	Lymphoid neoplasm	Acute lymphoblastic B cell leukaemia	NS
G503V	G	503	V	Haematopoietic and lymphoid	NS	NS	Lymphoid neoplasm	Acute lymphoblastic B cell leukaemia	NS
G503A	G	503	A	Haematopoietic and lymphoid	NS	NS	Lymphoid neoplasm	Acute lymphoblastic B cell leukaemia	NS
G503A	G	503	A	Haematopoietic and lymphoid	NS	NS	Lymphoid neoplasm	Acute lymphoblastic B cell leukaemia	NS
G503A	G	503	A	Haematopoietic and lymphoid	NS	NS	Haematopoietic neoplasm	Chronic myeloid leukaemia	Ph negative-bcr-abl negative
G503V	G	503	V	Soft tissue	Striated muscle	Bladder	Rhabdomyosarcoma	Embryonal	NS
G503V	G	503	V	Haematopoietic and lymphoid	NS	NS	Haematopoietic neoplasm	Acute myeloid leukaemia	Core-binding factor
G503V	G	503	V	Stomach	NS	NS	Carcinoma	Intestinal adenocarcinoma	NS
G503V	G	503	V	Breast	NS	NS	Carcinoma	ER-positive carcinoma	NS
G503A	G	503	A	Haematopoietic and lymphoid	NS	NS	Haematopoietic neoplasm	Acute myeloid leukaemia	NS
G503A	G	503	A	Haematopoietic and lymphoid	NS	NS	Haematopoietic neoplasm	Acute myeloid leukaemia	NS
G503V	G	503	V	Lung	Right middle lobe	NS	Other	Hyperplasia	NS
G503V	G	503	V	Haematopoietic and lymphoid	NS	NS	Haematopoietic neoplasm	Juvenile myelomonocytic leukaemia	NS
G503V	G	503	V	Haematopoietic and lymphoid	NS	NS	Haematopoietic neoplasm	Juvenile myelomonocytic leukaemia	NS
G503A	G	503	A	Haematopoietic and lymphoid	NS	NS	Haematopoietic neoplasm	Acute myeloid leukaemia	NS
G503E	G	503	E	Haematopoietic and lymphoid	NS	NS	Haematopoietic neoplasm	Chronic neutrophilic leukaemia	NS
G503V	G	503	V	Stomach	NS	NS	Carcinoma	Intestinal adenocarcinoma	NS
G503V	G	503	V	Haematopoietic and lymphoid	NS	NS	Haematopoietic neoplasm	Acute myeloid leukaemia	NS
G503V	G	503	V	Haematopoietic and lymphoid	NS	NS	Haematopoietic neoplasm	Acute myeloid leukaemia	NS
G503V	G	503	V	Haematopoietic and lymphoid	NS	NS	Haematopoietic neoplasm	Acute myeloid leukaemia	NS
G503V	G	503	V	Haematopoietic and lymphoid	NS	NS	Haematopoietic neoplasm	Acute myeloid leukaemia	NS
G503A	G	503	A	Haematopoietic and lymphoid	NS	NS	Haematopoietic neoplasm	Acute myeloid leukaemia	NS
G503V	G	503	V	Haematopoietic and lymphoid	NS	NS	Haematopoietic neoplasm	Acute myeloid leukaemia	NS
G503E	G	503	E	Haematopoietic and lymphoid	NS	NS	Haematopoietic neoplasm	Acute myeloid leukaemia	NS
G503V	G	503	V	Haematopoietic and lymphoid	NS	NS	Haematopoietic neoplasm	Acute myeloid leukaemia	NS
G503A	G	503	A	Haematopoietic and lymphoid	NS	NS	Haematopoietic neoplasm	Juvenile myelomonocytic leukaemia	NS
G503E	G	503	E	Haematopoietic and lymphoid	NS	NS	Haematopoietic neoplasm	Myelofibrosis	Primary
G503V	G	503	V	Upper aerodigestive tract	Head neck	NS	Carcinoma	Squamous cell carcinoma	NS
G503A	G	503	A	Haematopoietic and lymphoid	NS	NS	Haematopoietic neoplasm	Acute myeloid leukaemia	NS
G503V	G	503	V	Haematopoietic and lymphoid	NS	NS	Haematopoietic neoplasm	Acute myeloid leukaemia	NS
G503V	G	503	V	Haematopoietic and lymphoid	NS	NS	Haematopoietic neoplasm	Acute myeloid leukaemia	NS
G503E	G	503	E	Haematopoietic and lymphoid	NS	NS	Haematopoietic neoplasm	Acute myeloid leukaemia	NS
G503A	G	503	A	Haematopoietic and lymphoid	NS	NS	Haematopoietic neoplasm	Acute myeloid leukaemia	NS
G503A	G	503	A	Haematopoietic and lymphoid	NS	NS	Haematopoietic neoplasm	Acute myeloid leukaemia	NS
G503A	G	503	A	Haematopoietic and lymphoid	NS	NS	Haematopoietic neoplasm	Chronic myeloid leukaemia	Ph negative-bcr-abl negative
G503A	G	503	A	Haematopoietic and lymphoid	NS	NS	Haematopoietic neoplasm	Juvenile myelomonocytic leukaemia	NS
G503A	G	503	A	Haematopoietic and lymphoid	NS	NS	Haematopoietic neoplasm	Juvenile myelomonocytic leukaemia	NS
G503A	G	503	A	Haematopoietic and lymphoid	NS	NS	Haematopoietic neoplasm	Juvenile myelomonocytic leukaemia	NS
G503E	G	503	E	Haematopoietic and lymphoid	NS	NS	Haematopoietic neoplasm	Acute myeloid leukaemia	NS
G503V	G	503	V	Large intestine	Colon	Right	Carcinoma	Neuroendocrine carcinoma	NS
G503V	G	503	V	Large intestine	Colon	Right	Carcinoma	Neuroendocrine carcinoma	NS
G503V	G	503	V	Biliary tract	Bile duct	NS	Carcinoma	Adenocarcinoma	NS
G503V	G	503	V	Biliary tract	Bile duct	NS	Carcinoma	Adenocarcinoma	NS
G503A	G	503	A	Haematopoietic and lymphoid	NS	NS	Lymphoid neoplasm	Acute lymphoblastic B cell leukaemia	NS
G503A	G	503	A	Haematopoietic and lymphoid	NS	NS	Haematopoietic neoplasm	Juvenile myelomonocytic leukaemia	NS
G503A	G	503	A	Haematopoietic and lymphoid	NS	NS	Haematopoietic neoplasm	Juvenile myelomonocytic leukaemia	NS
G503V	G	503	V	NS	NS	NS	Malignant melanoma	NS	NS
G503V	G	503	V	Haematopoietic and lymphoid	NS	NS	Haematopoietic neoplasm	Juvenile myelomonocytic leukaemia	NS
G503V	G	503	V	Small intestine	Duodenum	NS	Carcinoma	Adenocarcinoma	NS
G503V	G	503	V	Haematopoietic and lymphoid	NS	NS	Haematopoietic neoplasm	Juvenile myelomonocytic leukaemia	NS
G503A	G	503	A	Haematopoietic and lymphoid	NS	NS	Haematopoietic neoplasm	Juvenile myelomonocytic leukaemia	NS
G503A	G	503	A	Haematopoietic and lymphoid	NS	NS	Haematopoietic neoplasm	Juvenile myelomonocytic leukaemia	NS
G503V	G	503	V	Soft tissue	Striated muscle	NS	Rhabdomyosarcoma	Embryonal	NS
G503V	G	503	V	Haematopoietic and lymphoid	NS	NS	Lymphoid neoplasm	Acute lymphoblastic B cell leukaemia	NS
G503A	G	503	A	Haematopoietic and lymphoid	NS	NS	Haematopoietic neoplasm	Juvenile myelomonocytic leukaemia	NS
G503A	G	503	A	Haematopoietic and lymphoid	NS	NS	Haematopoietic neoplasm	Juvenile myelomonocytic leukaemia	NS
G503A	G	503	A	Haematopoietic and lymphoid	NS	NS	Haematopoietic neoplasm	Acute myeloid leukaemia	M0
G503A	G	503	A	Haematopoietic and lymphoid	NS	NS	Haematopoietic neoplasm	Acute myeloid leukaemia	M2
G503V	G	503	V	Lung	NS	NS	Carcinoma	Large cell neuroendocrine carcinoma	NS
G503V	G	503	V	Lung	NS	NS	Carcinoma	Large cell neuroendocrine carcinoma	NS
G503A	G	503	A	Haematopoietic and lymphoid	NS	NS	Haematopoietic neoplasm	Juvenile myelomonocytic leukaemia	NS
G503V	G	503	V	Haematopoietic and lymphoid	NS	NS	Haematopoietic neoplasm	Acute myeloid leukaemia	NS
G503V	G	503	V	Haematopoietic and lymphoid	NS	NS	Haematopoietic neoplasm	Juvenile myelomonocytic leukaemia	NS
G503V	G	503	V	Haematopoietic and lymphoid	NS	NS	Haematopoietic neoplasm	Juvenile myelomonocytic leukaemia	NS
G503V	G	503	V	Haematopoietic and lymphoid	NS	NS	Haematopoietic neoplasm	Juvenile myelomonocytic leukaemia	NS
G503V	G	503	V	Haematopoietic and lymphoid	NS	NS	Haematopoietic neoplasm	Juvenile myelomonocytic leukaemia	NS
G503V	G	503	V	Haematopoietic and lymphoid	NS	NS	Haematopoietic neoplasm	Juvenile myelomonocytic leukaemia	NS
G503A	G	503	A	Haematopoietic and lymphoid	NS	NS	Haematopoietic neoplasm	Juvenile myelomonocytic leukaemia	NS
G503A	G	503	A	Haematopoietic and lymphoid	NS	NS	Haematopoietic neoplasm	Juvenile myelomonocytic leukaemia	NS
G503A	G	503	A	Haematopoietic and lymphoid	NS	NS	Haematopoietic neoplasm	Juvenile myelomonocytic leukaemia	NS
G503A	G	503	A	Haematopoietic and lymphoid	NS	NS	Haematopoietic neoplasm	Juvenile myelomonocytic leukaemia	NS
G503A	G	503	A	Haematopoietic and lymphoid	NS	NS	Haematopoietic neoplasm	Juvenile myelomonocytic leukaemia	NS
G503A	G	503	A	Haematopoietic and lymphoid	NS	NS	Haematopoietic neoplasm	Juvenile myelomonocytic leukaemia	NS
G503E	G	503	E	Haematopoietic and lymphoid	NS	NS	Haematopoietic neoplasm	Acute myeloid leukaemia	NS
G503A	G	503	A	Haematopoietic and lymphoid	NS	NS	Haematopoietic neoplasm	Juvenile myelomonocytic leukaemia	NS
G503E	G	503	E	Haematopoietic and lymphoid	NS	NS	Haematopoietic neoplasm	Myelodysplastic syndrome	Refractory anaemia with excess blasts
G503V	G	503	V	Haematopoietic and lymphoid	NS	NS	Haematopoietic neoplasm	Acute myeloid leukaemia therapy related	NS
G503V	G	503	V	Lung	NS	NS	Carcinoma	Squamous cell carcinoma	NS
G503V	G	503	V	Lung	NS	NS	Carcinoma	Adenocarcinoma	NS
G503V	G	503	V	Biliary tract	Bile duct	NS	Carcinoma	Adenocarcinoma	NS
G503E	G	503	E	Haematopoietic and lymphoid	NS	NS	Haematopoietic neoplasm	Chronic myelomonocytic leukaemia	NS
G503E	G	503	E	Haematopoietic and lymphoid	NS	NS	Haematopoietic neoplasm	Chronic myelomonocytic leukaemia	NS
G503E	G	503	E	Haematopoietic and lymphoid	NS	NS	Haematopoietic neoplasm	Chronic myelomonocytic leukaemia	NS
M504V	M	504	V	Haematopoietic and lymphoid	NS	NS	Haematopoietic neoplasm	Chronic myelomonocytic leukaemia	NS
M504L	M	504	L	Haematopoietic and lymphoid	NS	NS	Lymphoid neoplasm	Acute lymphoblastic B cell leukaemia	NS
M504K	M	504	K	Biliary tract	Gallbladder	NS	Carcinoma	Small cell carcinoma	NS
M504I	M	504	I	Lung	NS	NS	Carcinoma	Adenocarcinoma	NS
V505I	V	505	I	NS	NS	NS	Malignant melanoma	NS	NS
V505I	V	505	I	Large intestine	Colon	Sigmoid	Carcinoma	Adenocarcinoma	NS
V505I	V	505	I	Large intestine	Colon	Sigmoid	Carcinoma	Adenocarcinoma	NS
Q506P	Q	506	P	Haematopoietic and lymphoid	NS	NS	Haematopoietic neoplasm	Acute myeloid leukaemia	Normal karyotype
Q506P	Q	506	P	Haematopoietic and lymphoid	NS	NS	Haematopoietic neoplasm	Acute leukaemic transformation of chronic myelomonocytic leukaemia	NS
Q506P	Q	506	P	Haematopoietic and lymphoid	NS	NS	Haematopoietic neoplasm	Acute leukaemic transformation of chronic myelomonocytic leukaemia	NS
Q506P	Q	506	P	Haematopoietic and lymphoid	NS	NS	Haematopoietic neoplasm	Acute myeloid leukaemia	NS
Q506P	Q	506	P	Haematopoietic and lymphoid	NS	NS	Haematopoietic neoplasm	Acute leukaemic transformation of chronic myelomonocytic leukaemia	NS
Q506P	Q	506	P	Skin	NS	NS	Malignant melanoma	NS	NS
T507K	T	507	K	Haematopoietic and lymphoid	NS	NS	Haematopoietic neoplasm	Acute myeloid leukaemia	M5
T507K	T	507	K	Autonomic ganglia	NS	NS	Neuroblastoma	NS	NS
T507K	T	507	K	Central nervous system	Brain	NS	Glioma	Astrocytoma Grade III	Anaplastic
T507K	T	507	K	Central nervous system	Brain	NS	Glioma	Astrocytoma Grade IV	Glioblastoma multiforme
T507K	T	507	K	Haematopoietic and lymphoid	NS	NS	Haematopoietic neoplasm	Acute myeloid leukaemia	NS
T507K	T	507	K	Haematopoietic and lymphoid	NS	NS	Lymphoid neoplasm	Acute lymphoblastic B cell leukaemia	NS
T507K	T	507	K	Haematopoietic and lymphoid	NS	NS	Lymphoid neoplasm	Acute lymphoblastic B cell leukaemia	NS
T507K	T	507	K	Haematopoietic and lymphoid	NS	NS	Haematopoietic neoplasm	Acute myeloid leukaemia	NS
T507K	T	507	K	Autonomic ganglia	NS	NS	Neuroblastoma	NS	NS
T507K	T	507	K	Haematopoietic and lymphoid	NS	NS	Haematopoietic neoplasm	Acute myeloid leukaemia	NS
T507I	T	507	I	Stomach	NS	NS	Carcinoma	Adenocarcinoma	NS
T507K	T	507	K	Salivary gland	Parotid	NS	Carcinoma	Adenoid cystic carcinoma	NS
Q510K	Q	510	K	Soft tissue	Striated muscle	Paratestis	Rhabdomyosarcoma	Embryonal	NS
Q510K	Q	510	K	Haematopoietic and lymphoid	NS	NS	Lymphoid neoplasm	Acute lymphoblastic B cell leukaemia	NS
Q510K	Q	510	K	Haematopoietic and lymphoid	NS	NS	Lymphoid neoplasm	Acute lymphoblastic B cell leukaemia	NS
Q510E	Q	510	E	Haematopoietic and lymphoid	NS	NS	Lymphoid neoplasm	Acute lymphoblastic T cell leukaemia	NS
Q510L	Q	510	L	Haematopoietic and lymphoid	NS	NS	Haematopoietic neoplasm	Acute myeloid leukaemia associated with MDS	NS
Q510L	Q	510	L	Central nervous system	Brain	NS	Glioma	Astrocytoma Grade IV	Glioblastoma multiforme
Q510L	Q	510	L	Soft tissue	NS	NS	Sarcoma	NS	NS
Q510L	Q	510	L	Haematopoietic and lymphoid	NS	NS	Haematopoietic neoplasm	Acute myeloid leukaemia	NS
Q510L	Q	510	L	Central nervous system	Brain	NS	Glioma	Astrocytoma Grade IV	Glioblastoma multiforme
Q510L	Q	510	L	Haematopoietic and lymphoid	NS	NS	Lymphoid neoplasm	Acute lymphoblastic B cell leukaemia	NS
Q510L	Q	510	L	Haematopoietic and lymphoid	NS	NS	Haematopoietic neoplasm	Acute myeloid leukaemia	NS
Q510L	Q	510	L	Skin	NS	NS	Malignant melanoma	NS	NS
Q510H	Q	510	H	Haematopoietic and lymphoid	NS	NS	Haematopoietic neoplasm	Acute myeloid leukaemia therapy related	M1
Q510H	Q	510	H	Skin	NS	NS	Malignant melanoma	NS	NS
Q510H	Q	510	H	Haematopoietic and lymphoid	NS	NS	Haematopoietic neoplasm	Acute myeloid leukaemia	NS
Q510H	Q	510	H	Central nervous system	Brain	NS	Glioma	Astrocytoma Grade IV	Glioblastoma multiforme
Q510H	Q	510	H	Central nervous system	Brainstem	NS	Glioma	Astrocytoma Grade II	Fibrillary
Q510H	Q	510	H	Haematopoietic and lymphoid	NS	NS	Haematopoietic neoplasm	Acute myeloid leukaemia	NS
Q510H	Q	510	H	Haematopoietic and lymphoid	NS	NS	Haematopoietic neoplasm	Acute myeloid leukaemia	NS
Q510H	Q	510	H	Haematopoietic and lymphoid	NS	NS	Haematopoietic neoplasm	Acute myeloid leukaemia	NS
Q510H	Q	510	H	Haematopoietic and lymphoid	NS	NS	Haematopoietic neoplasm	Acute myeloid leukaemia	NS
Q510H	Q	510	H	Lung	NS	NS	Carcinoma	Large cell carcinoma	NS
Q510H	Q	510	H	Central nervous system	Brain	NS	Glioma	Astrocytoma Grade IV	Glioblastoma multiforme
Q510H	Q	510	H	Large intestine	NS	NS	Carcinoma	Adenocarcinoma	NS
R512Q	R	512	Q	Skin	Scalp	NS	Carcinoma	Squamous cell carcinoma	NS
R512Q	R	512	Q	Penis	NS	NS	Carcinoma	Squamous cell carcinoma	NS
R512Q	R	512	Q	Large intestine	Colon	Ascending	Carcinoma	Adenocarcinoma	NS
R512Q	R	512	Q	Haematopoietic and lymphoid	NS	NS	Haematopoietic neoplasm	Acute myeloid leukaemia	NS
Y521F	Y	521	F	Lung	NS	NS	Carcinoma	Adenocarcinoma	NS
I522T	I	522	T	Prostate	NS	NS	Carcinoma	NS	NS
R527C	R	527	C	Large intestine	NS	NS	Carcinoma	Adenocarcinoma	NS
R527C	R	527	C	Endometrium	NS	NS	Carcinoma	Endometrioid carcinoma	NS
R527H	R	527	H	Skin	Face	NS	Adnexal tumour	Other	Sebaceoma
R527H	R	527	H	Breast	NS	NS	Fibroepithelial neoplasm	Phyllodes tumour	Borderline
I529V	I	529	V	Liver	NS	NS	Other	Neoplasm	NS
E530K	E	530	K	Upper aerodigestive tract	Head neck	NS	Carcinoma	NS	NS
G539E	G	539	E	Central nervous system	Brain	NS	Glioma	Astrocytoma Grade IV	Glioblastoma multiforme
E541K	E	541	K	Large intestine	NS	NS	Carcinoma	Adenocarcinoma	NS
E541K	E	541	K	Large intestine	Colon	Ascending	Carcinoma	Adenocarcinoma	NS
E541K	E	541	K	Large intestine	Colon	Ascending	Carcinoma	Adenocarcinoma	NS
E541D	E	541	D	Stomach	NS	NS	Carcinoma	Adenocarcinoma	NS
Y542C	Y	542	C	Prostate	NS	NS	Carcinoma	Adenocarcinoma	NS
N544T	N	544	T	Endometrium	NS	NS	Carcinoma	Endometrioid carcinoma	NS
I545L	I	545	L	Haematopoietic and lymphoid	NS	NS	Haematopoietic neoplasm	Acute myeloid leukaemia	NS
S548F	S	548	F	Endometrium	NS	NS	Carcinoma	Endometrioid carcinoma	NS
L549V	L	549	V	Urinary tract	Bladder	NS	Carcinoma	Transitional cell carcinoma	NS
D551N	D	551	N	Lung	NS	NS	Carcinoma	Adenocarcinoma	NS
T553M	T	553	M	Haematopoietic and lymphoid	NS	NS	Lymphoid neoplasm	Acute lymphoblastic T cell leukaemia	NS
T553M	T	553	M	Large intestine	NS	NS	Carcinoma	Adenocarcinoma	NS
S554N	S	554	N	Large intestine	NS	NS	Carcinoma	Adenocarcinoma	NS
G555E	G	555	E	Endometrium	NS	NS	Carcinoma	Endometrioid carcinoma	NS
D556N	D	556	N	Thyroid	NS	NS	Carcinoma	Papillary carcinoma	NS
D556N	D	556	N	Lung	NS	NS	Carcinoma	Adenocarcinoma	NS
D556Y	D	556	Y	Haematopoietic and lymphoid	NS	NS	Haematopoietic neoplasm	Acute myeloid leukaemia	Normal karyotype
S558I	S	558	I	Thyroid	NS	NS	Carcinoma	NS	NS
S558I	S	558	I	Thyroid	NS	NS	Carcinoma	NS	NS
L560P	L	560	P	Large intestine	NS	NS	Carcinoma	Adenocarcinoma	NS
P561S	P	561	S	Skin	Head neck	NS	Carcinoma	Squamous cell carcinoma	NS
P561S	P	561	S	Skin	NS	NS	Carcinoma	Basal cell carcinoma	NS
P561Q	P	561	Q	Skin	Scalp	NS	Malignant melanoma	Desmoplastic	NS
P561L	P	561	L	Lung	NS	NS	Carcinoma	Non small cell carcinoma	NS
C563F	C	563	F	Skin	NS	NS	Malignant melanoma	NS	NS
C563F	C	563	F	Skin	Shoulder	NS	Malignant melanoma	NS	NS
P565A	P	565	A	Urinary tract	NS	NS	Carcinoma	Transitional cell carcinoma	NS
E574K	E	574	K	Large intestine	NS	NS	Carcinoma	Adenocarcinoma	NS
D575E	D	575	E	Liver	NS	NS	Other	Neoplasm	NS
S576I	S	576	I	Liver	NS	NS	Carcinoma	Hepatocellular carcinoma	NS
R578G	R	578	G	Lung	NS	NS	Carcinoma	Small cell carcinoma	NS
V583A	V	583	A	Large intestine	NS	NS	Carcinoma	Adenocarcinoma	NS
Q588H	Q	588	H	Large intestine	Rectum	NS	Carcinoma	Adenocarcinoma	NS
K590R	K	590	R	Skin	NS	NS	Carcinoma	Squamous cell carcinoma	NS
R593K	R	593	K	Lung	NS	NS	Carcinoma	Squamous cell carcinoma	NS

## Sheet: ClinVar annotated
Mutation	WT	POS	MUT	Clinical significance	Condition(s)	Clinical significance (Last reviewed)	Review status	Accession
T2I	T	2	I	pathogenic	Metachondromatosis|Juvenile myelomonocytic leukemia|Noonan syndrome 1|LEOPARD syndrome 1|not provided|RASopathy|Noonan syndrome|Noonan syndrome 1|Metachondromatosis|See cases	Pathogenic/Likely pathogenic(Last reviewed: Dec 21, 2022)	criteria provided, multiple submitters, no conflicts	VCV000013349
R4G	R	4	G	conflicting interpretations	not provided	Conflicting interpretations of pathogenicity(Last reviewed: Jun 9, 2022)	criteria provided, conflicting interpretations	VCV000280283
W6C	W	6	C	uncertain significance	Cardiovascular phenotype	Uncertain significance(Last reviewed: May 22, 2023)	criteria provided, single submitter	VCV002568101
N10H	N	10	H	uncertain significance	Metachondromatosis	Uncertain significance(Last reviewed: May 20, 2022)	criteria provided, single submitter	VCV001684677
N10D	N	10	D	uncertain significance	Cardiovascular phenotype|not provided|RASopathy	Uncertain significance(Last reviewed: Sep 6, 2022)	criteria provided, multiple submitters, no conflicts	VCV000838860
N10S	N	10	S	uncertain significance	RASopathy	Uncertain significance(Last reviewed: Aug 24, 2022)	criteria provided, single submitter	VCV002076362
T12A	T	12	A	uncertain significance	RASopathy	Uncertain significance(Last reviewed: Aug 22, 2022)	criteria provided, single submitter	VCV001391673
N18S	N	18	S	benign	RASopathy	Benign(Last reviewed: Apr 18, 2017)	reviewed by expert panel	VCV000135112
T22A	T	22	A	uncertain significance	Noonan syndrome	Uncertain significance	no assertion criteria provided	VCV000981576
G27D	G	27	D	uncertain significance	not provided	Uncertain significance(Last reviewed: Sep 16, 2020)	criteria provided, single submitter	VCV001163356
A31S	A	31	S	uncertain significance	not provided	Uncertain significance(Last reviewed: Mar 17, 2022)	criteria provided, single submitter	VCV001706401
A31G	A	31	G	likely pathogenic	LEOPARD syndrome 1	Likely pathogenic(Last reviewed: Jun 26, 2019)	criteria provided, single submitter	VCV000976032
K35E	K	35	E	uncertain significance	RASopathy	Uncertain significance(Last reviewed: Sep 7, 2022)	criteria provided, single submitter	VCV000935917
K35Q	K	35	Q	uncertain significance	not provided	Uncertain significance(Last reviewed: Feb 21, 2018)	criteria provided, single submitter	VCV000561739
G39R	G	39	R	uncertain significance	RASopathy|not provided	Uncertain significance(Last reviewed: Jun 27, 2022)	criteria provided, multiple submitters, no conflicts	VCV000280367
D40G	D	40	G	uncertain significance	not specified	Uncertain significance(Last reviewed: Oct 1, 2012)	criteria provided, single submitter	VCV000044595
T42A	T	42	A	pathogenic	Cardiovascular phenotype|Noonan syndrome and Noonan-related syndrome|Noonan syndrome 1|Juvenile myelomonocytic leukemia|Metachondromatosis|LEOPARD syndrome 1|RASopathy|not provided|Noonan syndrome|Noonan syndrome 1	Pathogenic(Last reviewed: Sep 27, 2022)	criteria provided, multiple submitters, no conflicts	VCV000040482
L43V	L	43	V	uncertain significance	LEOPARD syndrome 1|RASopathy|Noonan syndrome 1|LEOPARD syndrome 1|Juvenile myelomonocytic leukemia|Metachondromatosis	Uncertain significance(Last reviewed: Jul 19, 2022)	criteria provided, multiple submitters, no conflicts	VCV001341338
L43F	L	43	F	uncertain significance	Noonan syndrome 1|LEOPARD syndrome 1|Metachondromatosis|Juvenile myelomonocytic leukemia|not specified|RASopathy|not provided	Uncertain significance(Last reviewed: Feb 1, 2022)	criteria provided, multiple submitters, no conflicts	VCV000561500
V45I	V	45	I	uncertain significance	RASopathy	Uncertain significance(Last reviewed: Jun 29, 2022)	criteria provided, single submitter	VCV001044883
G49R	G	49	R	uncertain significance	not provided	Uncertain significance(Last reviewed: Dec 3, 2019)	criteria provided, single submitter	VCV001212983
A50T	A	50	T	uncertain significance	RASopathy	Uncertain significance(Last reviewed: May 5, 2022)	criteria provided, single submitter	VCV000135113
T52I	T	52	I	likely pathogenic	Noonan syndrome	Likely pathogenic(Last reviewed: Apr 3, 2017)	reviewed by expert panel	VCV000040484
K55R	K	55	R	uncertain significance	RASopathy	Uncertain significance(Last reviewed: Jul 31, 2021)	criteria provided, single submitter	VCV001397955
I56V	I	56	V	pathogenic	Noonan syndrome and Noonan-related syndrome	Pathogenic(Last reviewed: May 10, 2019)	reviewed by expert panel	VCV000040485
I56T	I	56	T	likely pathogenic	Noonan syndrome and Noonan-related syndrome	Likely pathogenic(Last reviewed: May 10, 2019)	reviewed by expert panel	VCV000477669
Q57H	Q	57	H	likely pathogenic	Noonan syndrome	Likely pathogenic	no assertion criteria provided	VCV000981577
N58Y	N	58	Y	pathogenic	not provided|RASopathy	Pathogenic/Likely pathogenic(Last reviewed: Feb 24, 2020)	criteria provided, multiple submitters, no conflicts	VCV000181494
N58D	N	58	D	pathogenic	Noonan syndrome and Noonan-related syndrome|LEOPARD syndrome 1|Juvenile myelomonocytic leukemia|Noonan syndrome 1|Metachondromatosis|not provided|RASopathy|Cardiovascular phenotype|Noonan syndrome|Noonan syndrome 1	Pathogenic(Last reviewed: Feb 23, 2023)	criteria provided, multiple submitters, no conflicts	VCV000040487
N58H	N	58	H	pathogenic	RASopathy|not provided|Noonan syndrome|Noonan syndrome 1	Pathogenic(Last reviewed: Jul 9, 2022)	criteria provided, multiple submitters, no conflicts	VCV000040486
N58S	N	58	S	conflicting interpretations	not specified|not provided|RASopathy|Cardiovascular phenotype	Conflicting interpretations of pathogenicity(Last reviewed: May 19, 2023)	criteria provided, conflicting interpretations	VCV000372483
N58K	N	58	K	pathogenic	Metachondromatosis|LEOPARD syndrome 1|Noonan syndrome 1|Juvenile myelomonocytic leukemia|not provided|RASopathy|Noonan syndrome|Noonan syndrome 1	Pathogenic/Likely pathogenic(Last reviewed: Nov 1, 2022)	criteria provided, multiple submitters, no conflicts	VCV000040489
N58K	N	58	K	pathogenic	Noonan syndrome and Noonan-related syndrome|not provided|RASopathy|Noonan syndrome|Noonan syndrome 1|Noonan syndrome 3	Pathogenic(Last reviewed: Jun 24, 2023)	criteria provided, multiple submitters, no conflicts	VCV000040488
T59A	T	59	A	conflicting interpretations	RASopathy|not provided	Conflicting interpretations of pathogenicity(Last reviewed: Oct 6, 2021)	criteria provided, conflicting interpretations	VCV000288033
G60R	G	60	R	pathogenic	not provided|RASopathy	Pathogenic/Likely pathogenic(Last reviewed: Jun 7, 2021)	criteria provided, multiple submitters, no conflicts	VCV000372590
G60C	G	60	C	pathogenic	Cardiovascular phenotype|not provided|RASopathy	Pathogenic/Likely pathogenic(Last reviewed: Jun 24, 2022)	criteria provided, multiple submitters, no conflicts	VCV000041442
G60S	G	60	S	pathogenic	Metachondromatosis|Noonan syndrome 1|Juvenile myelomonocytic leukemia|LEOPARD syndrome 1|not provided|RASopathy|Noonan syndrome	Pathogenic/Likely pathogenic(Last reviewed: Apr 14, 2023)	criteria provided, multiple submitters, no conflicts	VCV000040490
G60D	G	60	D	likely pathogenic	not provided	Likely pathogenic(Last reviewed: Dec 1, 2021)	criteria provided, single submitter	VCV000987743
G60V	G	60	V	pathogenic	Noonan syndrome and Noonan-related syndrome|Noonan syndrome 1|LEOPARD syndrome 1|Noonan syndrome 1|not provided|RASopathy|See cases	Pathogenic/Likely pathogenic(Last reviewed: Jan 4, 2023)	criteria provided, multiple submitters, no conflicts	VCV000055797
G60A	G	60	A	pathogenic	Noonan syndrome and Noonan-related syndrome|Cardiovascular phenotype|not provided|RASopathy|Noonan syndrome|Noonan syndrome 1	Pathogenic(Last reviewed: Mar 1, 2023)	criteria provided, multiple submitters, no conflicts	VCV000040493
D61N	D	61	N	pathogenic	not provided	Pathogenic(Last reviewed: Jun 13, 2017)	criteria provided, single submitter	VCV000372703
D61Y	D	61	Y	pathogenic	not provided|Juvenile myelomonocytic leukemia	Pathogenic(Last reviewed: Dec 28, 2021)	criteria provided, multiple submitters, no conflicts	VCV000228392
D61N	D	61	N	pathogenic	Noonan syndrome and Noonan-related syndrome|Noonan syndrome 1|Metachondromatosis|LEOPARD syndrome 1|Juvenile myelomonocytic leukemia|Metachondromatosis|not provided|Cardiovascular phenotype|Noonan syndrome 1|Noonan syndrome 1|LEOPARD syndrome 1|Noonan syndrome|LEOPARD syndrome 1|RASopathy|Noonan syndrome 3	Pathogenic(Last reviewed: Oct 17, 2022)	criteria provided, multiple submitters, no conflicts	VCV000040495
D61H	D	61	H	pathogenic	Cardiovascular phenotype|not provided|Noonan syndrome 3	Pathogenic(Last reviewed: May 22, 2020)	criteria provided, multiple submitters, no conflicts	VCV000040494
D61A	D	61	A	pathogenic	RASopathy|Noonan syndrome	Pathogenic/Likely pathogenic(Last reviewed: Aug 20, 2018)	criteria provided, multiple submitters, no conflicts	VCV000179221
D61V	D	61	V	pathogenic	RASopathy	Pathogenic(Last reviewed: Aug 13, 2021)	criteria provided, single submitter	VCV000040496
D61G	D	61	G	pathogenic	Noonan syndrome and Noonan-related syndrome|Noonan syndrome 1|LEOPARD syndrome 1|Metachondromatosis|Juvenile myelomonocytic leukemia|not provided|Non-immune hydrops fetalis|RASopathy|Noonan syndrome|Juvenile myelomonocytic leukemia|Noonan syndrome 1|LEOPARD syndrome 1|Metachondromatosis|Short stature|Abnormality of cardiovascular system morphology	Pathogenic(Last reviewed: Dec 20, 2022)	criteria provided, multiple submitters, no conflicts	VCV000013330
Y62N	Y	62	N	likely pathogenic	RASopathy|Noonan syndrome 1	Likely pathogenic(Last reviewed: Mar 22, 2022)	criteria provided, multiple submitters, no conflicts	VCV001485945
Y62D	Y	62	D	pathogenic	RASopathy	Pathogenic(Last reviewed: Feb 14, 2020)	reviewed by expert panel	VCV000013329
Y62C	Y	62	C	uncertain significance	Cardiovascular phenotype	Uncertain significance(Last reviewed: Nov 17, 2022)	criteria provided, single submitter	VCV001781469
Y63C	Y	63	C	pathogenic	not provided	Pathogenic(Last reviewed: Sep 16, 2015)	criteria provided, single submitter	VCV000372674
Y63C	Y	63	C	pathogenic	Noonan syndrome	Pathogenic(Last reviewed: Apr 3, 2017)	reviewed by expert panel	VCV000013333
E69K	E	69	K	conflicting interpretations	Noonan syndrome 1|Cardiovascular phenotype|not provided	Conflicting interpretations of pathogenicity(Last reviewed: Mar 10, 2017)	criteria provided, conflicting interpretations	VCV000224414
E69Q	E	69	Q	pathogenic	RASopathy	Pathogenic(Last reviewed: Dec 5, 2019)	reviewed by expert panel	VCV000040498
E69A	E	69	A	likely pathogenic	RASopathy	Likely pathogenic(Last reviewed: May 21, 2022)	criteria provided, single submitter	VCV001997356
E69V	E	69	V	likely pathogenic	Noonan syndrome 3|Noonan syndrome	Likely pathogenic(Last reviewed: Feb 4, 2019)	criteria provided, multiple submitters, no conflicts	VCV000164997
K70R	K	70	R	pathogenic	RASopathy	Pathogenic(Last reviewed: Jun 25, 2020)	reviewed by expert panel	VCV000044603
F71V	F	71	V	pathogenic	not provided	Pathogenic(Last reviewed: Jul 17, 2014)	criteria provided, single submitter	VCV000181495
F71L	F	71	L	pathogenic	not provided|RASopathy|Noonan syndrome|Noonan syndrome 3	Pathogenic/Likely pathogenic(Last reviewed: Sep 21, 2021)	criteria provided, multiple submitters, no conflicts	VCV000040499
F71L	F	71	L	pathogenic	RASopathy|not provided	Pathogenic/Likely pathogenic(Last reviewed: Feb 10, 2022)	criteria provided, multiple submitters, no conflicts	VCV000477670
A72T	A	72	T	pathogenic	Noonan syndrome and Noonan-related syndrome|not provided|RASopathy|Juvenile myelomonocytic leukemia|Noonan syndrome|Noonan syndrome 1	Pathogenic/Likely pathogenic(Last reviewed: Nov 7, 2019)	criteria provided, multiple submitters, no conflicts	VCV000177754
A72P	A	72	P	pathogenic	not provided|RASopathy|Noonan syndrome|Noonan syndrome with multiple lentigines	Pathogenic/Likely pathogenic(Last reviewed: Jan 26, 2023)	criteria provided, multiple submitters, no conflicts	VCV000040500
A72S	A	72	S	pathogenic	Noonan syndrome and Noonan-related syndrome|Noonan syndrome 1|LEOPARD syndrome 1|Noonan syndrome 1|LEOPARD syndrome 1|Metachondromatosis|Juvenile myelomonocytic leukemia|not provided|RASopathy|Noonan syndrome|Noonan syndrome 1	Pathogenic(Last reviewed: Oct 10, 2022)	criteria provided, multiple submitters, no conflicts	VCV000013324
A72D	A	72	D	likely pathogenic	Neoplasm of brain|Neuroblastoma|Chronic lymphatic leukemia|Acute myeloid leukemia	Likely pathogenic(Last reviewed: May 31, 2016)	no assertion criteria provided	VCV000376511
A72V	A	72	V	conflicting interpretations	not provided	Conflicting interpretations of pathogenicity(Last reviewed: May 22, 2015)	criteria provided, conflicting interpretations	VCV000041443
A72G	A	72	G	pathogenic	Noonan syndrome and Noonan-related syndrome|Cardiovascular phenotype|Metachondromatosis|Juvenile myelomonocytic leukemia|LEOPARD syndrome 1|Noonan syndrome 1|not provided|Noonan syndrome|RASopathy|Noonan syndrome 1|Noonan syndrome 3	Pathogenic/Likely pathogenic(Last reviewed: Jul 14, 2023)	criteria provided, multiple submitters, no conflicts	VCV000013325
T73A	T	73	A	likely pathogenic	RASopathy	Likely pathogenic(Last reviewed: Jan 1, 2022)	criteria provided, single submitter	VCV002186260
T73P	T	73	P	pathogenic	not provided|Noonan syndrome 1	Pathogenic/Likely pathogenic(Last reviewed: Feb 23, 2023)	criteria provided, multiple submitters, no conflicts	VCV000040501
T73I	T	73	I	conflicting interpretations	Cardiovascular phenotype|Noonan syndrome and Noonan-related syndrome|Juvenile myelomonocytic leukemia|LEOPARD syndrome 1|Metachondromatosis|Noonan syndrome 1|not provided|RASopathy|Noonan syndrome|LEOPARD syndrome 1|Noonan syndrome 1|Metachondromatosis	Conflicting interpretations of pathogenicity(Last reviewed: Mar 30, 2023)	criteria provided, conflicting interpretations	VCV000013334
A75P	A	75	P	uncertain significance	RASopathy	Uncertain significance(Last reviewed: Mar 11, 2017)	criteria provided, single submitter	VCV000477671
E76Q	E	76	Q	pathogenic	not provided|Noonan syndrome and Noonan-related syndrome|RASopathy|Noonan syndrome 1	Pathogenic(Last reviewed: Jul 25, 2022)	criteria provided, multiple submitters, no conflicts	VCV000181496
E76K	E	76	K	conflicting interpretations	Juvenile myelomonocytic leukemia|not provided|RASopathy	Conflicting interpretations of pathogenicity(Last reviewed: Jan 1, 2023)	criteria provided, conflicting interpretations	VCV000013336
E76A	E	76	A	pathogenic	not provided	Pathogenic(Last reviewed: Sep 27, 2016)	criteria provided, single submitter	VCV000013339
E76G	E	76	G	conflicting interpretations	RASopathy|not provided|Juvenile myelomonocytic leukemia	Conflicting interpretations of pathogenicity(Last reviewed: May 22, 2023)	criteria provided, conflicting interpretations	VCV000013338
E76V	E	76	V	pathogenic	Noonan syndrome and Noonan-related syndrome|not provided|RASopathy	Pathogenic(Last reviewed: May 31, 2021)	criteria provided, multiple submitters, no conflicts	VCV000013337
E76D	E	76	D	pathogenic	Cardiovascular phenotype|not provided|RASopathy|Noonan syndrome|Noonan syndrome 1	Pathogenic(Last reviewed: Jan 18, 2023)	criteria provided, multiple submitters, no conflicts	VCV000040503
E76D	E	76	D	pathogenic	Noonan syndrome and Noonan-related syndrome|Metachondromatosis|Noonan syndrome 1|Juvenile myelomonocytic leukemia|LEOPARD syndrome 1|not provided|RASopathy|Noonan syndrome	Pathogenic(Last reviewed: Mar 26, 2022)	criteria provided, multiple submitters, no conflicts	VCV000040502
Q79K	Q	79	K	likely pathogenic	Noonan syndrome	Likely pathogenic(Last reviewed: Jan 28, 2013)	criteria provided, single submitter	VCV000044605
Q79R	Q	79	R	pathogenic	Noonan syndrome and Noonan-related syndrome|Cardiovascular phenotype|LEOPARD syndrome 1|Metachondromatosis|Juvenile myelomonocytic leukemia|Noonan syndrome 1|not provided|RASopathy|Noonan syndrome|Noonan syndrome 3|Noonan syndrome 1	Pathogenic(Last reviewed: Oct 19, 2022)	criteria provided, multiple submitters, no conflicts	VCV000013340
Q79H	Q	79	H	likely pathogenic	RASopathy	Likely pathogenic(Last reviewed: Sep 5, 2022)	criteria provided, single submitter	VCV002025797
M82V	M	82	V	uncertain significance	RASopathy	Uncertain significance(Last reviewed: Apr 3, 2017)	reviewed by expert panel	VCV000040504
M82I	M	82	I	uncertain significance	RASopathy	Uncertain significance(Last reviewed: Aug 14, 2021)	criteria provided, single submitter	VCV001497420
G85R	G	85	R	uncertain significance	RASopathy	Uncertain significance(Last reviewed: Jun 4, 2022)	criteria provided, single submitter	VCV001425818
K91R	K	91	R	uncertain significance	not specified	Uncertain significance(Last reviewed: Sep 29, 2015)	criteria provided, single submitter	VCV000224415
N91K	N	91	K	uncertain significance	RASopathy	Uncertain significance(Last reviewed: Aug 24, 2021)	criteria provided, single submitter	VCV001516052
D93V	D	93	V	uncertain significance	not provided	Uncertain significance(Last reviewed: Jan 21, 2022)	criteria provided, single submitter	VCV001698190
D93G	D	93	G	uncertain significance	RASopathy	Uncertain significance(Last reviewed: Aug 31, 2021)	criteria provided, single submitter	VCV001431950
V95I	V	95	I	uncertain significance	RASopathy	Uncertain significance(Last reviewed: Jul 31, 2021)	criteria provided, single submitter	VCV001487290
E97K	E	97	K	uncertain significance	Juvenile myelomonocytic leukemia|Noonan syndrome 1|Metachondromatosis|LEOPARD syndrome 1|RASopathy	Uncertain significance(Last reviewed: Feb 24, 2022)	criteria provided, multiple submitters, no conflicts	VCV001502687
E97Q	E	97	Q	uncertain significance	Noonan syndrome 1|Juvenile myelomonocytic leukemia|LEOPARD syndrome 1|Metachondromatosis|not provided|RASopathy	Uncertain significance(Last reviewed: Sep 14, 2022)	criteria provided, multiple submitters, no conflicts	VCV000040505
E97V	E	97	V	uncertain significance	not provided	Uncertain significance(Last reviewed: Feb 24, 2021)	criteria provided, single submitter	VCV001196553
P101S	P	101	S	uncertain significance	not provided	Uncertain significance(Last reviewed: Nov 2, 2022)	criteria provided, single submitter	VCV002501368
D106G	D	106	G	likely pathogenic	Autism spectrum disorder	Likely pathogenic(Last reviewed: Apr 20, 2020)	criteria provided, single submitter	VCV000978850
D106A	D	106	A	pathogenic	Noonan syndrome and Noonan-related syndrome|RASopathy|not provided|Noonan syndrome|Noonan syndrome 1	Pathogenic(Last reviewed: Feb 28, 2023)	criteria provided, multiple submitters, no conflicts	VCV000040506
T108I	T	108	I	uncertain significance	not provided	Uncertain significance(Last reviewed: Jun 9, 2022)	criteria provided, single submitter	VCV001803533
S109P	S	109	P	uncertain significance	Noonan syndrome and Noonan-related syndrome	Uncertain significance(Last reviewed: Mar 16, 2021)	criteria provided, single submitter	VCV000981581
E110K	E	110	K	pathogenic	Noonan syndrome and Noonan-related syndrome|not provided|RASopathy|Noonan syndrome|Noonan syndrome 3	Pathogenic/Likely pathogenic(Last reviewed: Aug 11, 2023)	criteria provided, multiple submitters, no conflicts	VCV000040507
E110G	E	110	G	uncertain significance	Noonan syndrome 1|LEOPARD syndrome 1|Juvenile myelomonocytic leukemia|Metachondromatosis|not specified	Uncertain significance(Last reviewed: Mar 30, 2022)	criteria provided, multiple submitters, no conflicts	VCV001339747
E110A	E	110	A	pathogenic	not specified|not provided|RASopathy|Noonan syndrome 1	Pathogenic/Likely pathogenic(Last reviewed: Sep 1, 2022)	criteria provided, multiple submitters, no conflicts	VCV000040508
E110D	E	110	D	likely pathogenic	not provided	Likely pathogenic(Last reviewed: Mar 19, 2023)	criteria provided, single submitter	VCV000561745
H116N	H	116	N	uncertain significance	not provided	Uncertain significance(Last reviewed: Oct 18, 2019)	criteria provided, single submitter	VCV000561620
H116Q	H	116	Q	uncertain significance	not specified	Uncertain significance(Last reviewed: Mar 1, 2018)	criteria provided, single submitter	VCV000503544
E123D	E	123	D	uncertain significance	not provided|RASopathy	Uncertain significance(Last reviewed: Sep 1, 2022)	criteria provided, multiple submitters, no conflicts	VCV000280278
K129N	K	129	N	uncertain significance	Noonan syndrome	Uncertain significance	no assertion criteria provided	VCV000981582
K131R	K	131	R	likely benign	RASopathy	Likely benign(Last reviewed: Aug 19, 2019)	reviewed by expert panel	VCV000044607
H132P	H	132	P	uncertain significance	Noonan syndrome	Uncertain significance	no assertion criteria provided	VCV000981583
G133S	G	133	S	uncertain significance	Cardiovascular phenotype	Uncertain significance(Last reviewed: Jul 31, 2020)	criteria provided, single submitter	VCV001736690
E139G	E	139	G	likely pathogenic	RASopathy	Likely pathogenic(Last reviewed: Aug 22, 2022)	criteria provided, single submitter	VCV002095543
E139D	E	139	D	pathogenic	Noonan syndrome	Pathogenic(Last reviewed: Apr 3, 2017)	reviewed by expert panel	VCV000040513
E139D	E	139	D	pathogenic	Inborn genetic diseases|not provided|RASopathy|Juvenile myelomonocytic leukemia|Noonan syndrome|Noonan syndrome 1	Pathogenic(Last reviewed: Sep 10, 2021)	criteria provided, multiple submitters, no conflicts	VCV000040512
S140C	S	140	C	uncertain significance	RASopathy	Uncertain significance(Last reviewed: Sep 10, 2021)	criteria provided, single submitter	VCV000409673
F147C	F	147	C	uncertain significance	not provided|RASopathy	Uncertain significance(Last reviewed: Mar 31, 2022)	criteria provided, multiple submitters, no conflicts	VCV000561792
V148A	V	148	A	uncertain significance	not provided	Uncertain significance(Last reviewed: Oct 9, 2022)	criteria provided, single submitter	VCV002497921
R152H	R	152	H	uncertain significance	LEOPARD syndrome 1|Juvenile myelomonocytic leukemia|Metachondromatosis|Noonan syndrome 1|not provided|RASopathy|Metachondromatosis	Uncertain significance(Last reviewed: Nov 3, 2022)	criteria provided, multiple submitters, no conflicts	VCV000040514
G154S	G	154	S	uncertain significance	not provided	Uncertain significance(Last reviewed: Aug 12, 2019)	criteria provided, single submitter	VCV001302952
G154A	G	154	A	uncertain significance	Cardiovascular phenotype|RASopathy|not provided	Uncertain significance(Last reviewed: May 3, 2023)	criteria provided, multiple submitters, no conflicts	VCV000451613
K157R	K	157	R	uncertain significance	Cardiovascular phenotype|RASopathy	Uncertain significance(Last reviewed: Mar 28, 2022)	criteria provided, multiple submitters, no conflicts	VCV001024113
G158A	G	158	A	uncertain significance	Metachondromatosis|Noonan syndrome 1|LEOPARD syndrome 1	Uncertain significance(Last reviewed: Aug 1, 2017)	criteria provided, single submitter	VCV000488168
S160N	S	160	N	uncertain significance	Cardiovascular phenotype|RASopathy	Uncertain significance(Last reviewed: Aug 16, 2022)	criteria provided, multiple submitters, no conflicts	VCV001486687
G163C	G	163	C	uncertain significance	RASopathy	Uncertain significance(Last reviewed: Sep 15, 2022)	criteria provided, single submitter	VCV002423580
G163S	G	163	S	uncertain significance	Cardiovascular phenotype|RASopathy	Uncertain significance(Last reviewed: Jul 29, 2022)	criteria provided, multiple submitters, no conflicts	VCV000181497
V167A	V	167	A	uncertain significance	RASopathy	Uncertain significance(Last reviewed: Jul 10, 2022)	criteria provided, single submitter	VCV002196325
T168S	T	168	S	uncertain significance	not provided	Uncertain significance(Last reviewed: Jan 23, 2019)	criteria provided, single submitter	VCV001305307
T168A	T	168	A	conflicting interpretations	not provided|RASopathy	Conflicting interpretations of pathogenicity(Last reviewed: Aug 27, 2021)	criteria provided, conflicting interpretations	VCV000860745
R173C	R	173	C	uncertain significance	Cardiovascular phenotype	Uncertain significance(Last reviewed: Sep 16, 2022)	criteria provided, single submitter	VCV001745844
R173H	R	173	H	uncertain significance	not provided|RASopathy	Uncertain significance(Last reviewed: Dec 29, 2022)	criteria provided, multiple submitters, no conflicts	VCV000856249
R173P	R	173	P	likely pathogenic	not provided	Likely pathogenic(Last reviewed: Oct 29, 2018)	criteria provided, single submitter	VCV000450356
C174Y	C	174	Y	uncertain significance	not provided	Uncertain significance(Last reviewed: May 17, 2019)	criteria provided, single submitter	VCV002435283
D180N	D	180	N	uncertain significance	RASopathy|not provided	Uncertain significance(Last reviewed: Sep 15, 2022)	criteria provided, multiple submitters, no conflicts	VCV002066321
E185V	E	185	V	uncertain significance	RASopathy	Uncertain significance(Last reviewed: Jun 24, 2022)	criteria provided, single submitter	VCV002003804
R186W	R	186	W	conflicting interpretations	Noonan syndrome and Noonan-related syndrome|Cardiovascular phenotype|not specified|not provided|RASopathy	Conflicting interpretations of pathogenicity(Last reviewed: Nov 1, 2022)	criteria provided, conflicting interpretations	VCV000044609
R186Q	R	186	Q	uncertain significance	Cardiovascular phenotype	Uncertain significance(Last reviewed: Jan 5, 2022)	criteria provided, single submitter	VCV001748415
R186P	R	186	P	uncertain significance	RASopathy	Uncertain significance(Last reviewed: Sep 24, 2021)	criteria provided, single submitter	VCV001482927
F187L	F	187	L	uncertain significance	not specified	Uncertain significance(Last reviewed: Mar 13, 2022)	criteria provided, single submitter	VCV001677095
D188N	D	188	N	uncertain significance	not specified	Uncertain significance(Last reviewed: Nov 12, 2018)	criteria provided, single submitter	VCV000633382
D188H	D	188	H	uncertain significance	not provided	Uncertain significance(Last reviewed: Oct 3, 2017)	criteria provided, single submitter	VCV000452559
D188G	D	188	G	uncertain significance	Noonan syndrome 1|Juvenile myelomonocytic leukemia|Metachondromatosis|LEOPARD syndrome 1|RASopathy	Uncertain significance(Last reviewed: Dec 9, 2021)	criteria provided, multiple submitters, no conflicts	VCV001422308
S189A	S	189	A	uncertain significance	not provided	Uncertain significance(Last reviewed: Nov 30, 2021)	criteria provided, single submitter	VCV001327330
D192A	D	192	A	uncertain significance	RASopathy	Uncertain significance(Last reviewed: Jun 13, 2022)	criteria provided, single submitter	VCV002080560
D192G	D	192	G	uncertain significance	not provided|Cardiovascular phenotype	Uncertain significance(Last reviewed: Dec 7, 2021)	criteria provided, multiple submitters, no conflicts	VCV001190424
E195Q	E	195	Q	uncertain significance	RASopathy	Uncertain significance(Last reviewed: Sep 11, 2022)	criteria provided, single submitter	VCV001908643
E195K	E	195	K	uncertain significance	RASopathy	Uncertain significance(Last reviewed: Jul 12, 2022)	criteria provided, single submitter	VCV001519552
H196R	H	196	R	uncertain significance	not provided	Uncertain significance(Last reviewed: Jul 8, 2020)	criteria provided, single submitter	VCV001313003
N200Y	N	200	Y	pathogenic	not provided|RASopathy|Noonan syndrome	Pathogenic/Likely pathogenic(Last reviewed: Feb 10, 2023)	criteria provided, multiple submitters, no conflicts	VCV000164998
M202L	M	202	L	uncertain significance	RASopathy	Uncertain significance(Last reviewed: Dec 9, 2021)	criteria provided, single submitter	VCV002038883
E204D	E	204	D	uncertain significance	RASopathy|LEOPARD syndrome 1|not provided	Uncertain significance(Last reviewed: Jul 18, 2022)	criteria provided, multiple submitters, no conflicts	VCV001708085
Q214L	Q	214	L	uncertain significance	RASopathy	Uncertain significance(Last reviewed: Feb 20, 2022)	criteria provided, single submitter	VCV002100747
T218A	T	218	A	uncertain significance	Inborn genetic diseases|not specified	Uncertain significance(Last reviewed: May 23, 2022)	criteria provided, multiple submitters, no conflicts	VCV000503545
T218S	T	218	S	uncertain significance	RASopathy|not provided	Uncertain significance(Last reviewed: Oct 17, 2022)	criteria provided, multiple submitters, no conflicts	VCV000496184
T218M	T	218	M	uncertain significance	RASopathy	Uncertain significance(Last reviewed: Sep 3, 2022)	criteria provided, single submitter	VCV001949321
R220C	R	220	C	uncertain significance	RASopathy	Uncertain significance(Last reviewed: Nov 8, 2021)	criteria provided, single submitter	VCV001374480
I221V	I	221	V	pathogenic	not provided	Pathogenic(Last reviewed: Jul 8, 2014)	criteria provided, single submitter	VCV000181498
I221L	I	221	L	uncertain significance	not specified	Uncertain significance(Last reviewed: Dec 12, 2012)	criteria provided, single submitter	VCV000044610
I221M	I	221	M	pathogenic	LEOPARD syndrome 1|Noonan syndrome 1|Proportionate short stature	Pathogenic/Likely pathogenic(Last reviewed: Feb 23, 2023)	criteria provided, multiple submitters, no conflicts	VCV000981584
S228I	S	228	I	uncertain significance	not provided	Uncertain significance(Last reviewed: May 23, 2018)	criteria provided, single submitter	VCV000546460
R231Q	R	231	Q	uncertain significance	not provided	Uncertain significance(Last reviewed: Jan 12, 2023)	criteria provided, single submitter	VCV002577713
S234N	S	234	N	uncertain significance	not provided	Uncertain significance(Last reviewed: Oct 10, 2014)	criteria provided, single submitter	VCV000181765
A237V	A	237	V	uncertain significance	Cardiovascular phenotype	Uncertain significance(Last reviewed: Nov 9, 2021)	criteria provided, single submitter	VCV001757211
E238K	E	238	K	uncertain significance	not provided|RASopathy	Uncertain significance(Last reviewed: Jan 12, 2023)	criteria provided, multiple submitters, no conflicts	VCV002077108
Q245E	Q	245	E	uncertain significance	RASopathy	Uncertain significance(Last reviewed: Aug 20, 2021)	criteria provided, single submitter	VCV001017354
L254V	L	254	V	uncertain significance	not provided	Uncertain significance(Last reviewed: Jan 11, 2023)	criteria provided, single submitter	VCV002572776
Q256K	Q	256	K	pathogenic	not provided|RASopathy	Pathogenic/Likely pathogenic(Last reviewed: Jun 24, 2022)	criteria provided, multiple submitters, no conflicts	VCV000561501
Q256R	Q	256	R	pathogenic	Cardiovascular phenotype|Noonan syndrome with multiple lentigines|Noonan syndrome|Noonan syndrome 1|not specified|not provided|RASopathy	Pathogenic/Likely pathogenic(Last reviewed: Mar 25, 2022)	criteria provided, multiple submitters, no conflicts	VCV000040518
Q257R	Q	257	R	uncertain significance	RASopathy|Noonan syndrome 1|Juvenile myelomonocytic leukemia|Metachondromatosis|LEOPARD syndrome 1	Uncertain significance(Last reviewed: Sep 7, 2022)	criteria provided, multiple submitters, no conflicts	VCV001422291
E258K	E	258	K	likely pathogenic	Noonan syndrome 1	Likely pathogenic(Last reviewed: Feb 9, 2022)	criteria provided, multiple submitters, no conflicts	VCV000982429
E258D	E	258	D	pathogenic	not specified|not provided|Noonan syndrome	Pathogenic/Likely pathogenic(Last reviewed: Feb 1, 2021)	criteria provided, multiple submitters, no conflicts	VCV000044613
L261Y	L	261	Y	uncertain significance	RASopathy	Uncertain significance(Last reviewed: Jul 17, 2022)	criteria provided, single submitter	VCV001716666
L261F	L	261	F	pathogenic	RASopathy	Pathogenic(Last reviewed: Apr 3, 2017)	reviewed by expert panel	VCV000040520
L261H	L	261	H	likely pathogenic	RASopathy	Likely pathogenic(Last reviewed: Mar 16, 2020)	reviewed by expert panel	VCV000575203
L261R	L	261	R	uncertain significance	RASopathy	Uncertain significance(Last reviewed: Mar 16, 2020)	reviewed by expert panel	VCV000280939
L262F	L	262	F	likely pathogenic	RASopathy	Likely pathogenic(Last reviewed: Feb 10, 2022)	criteria provided, single submitter	VCV002137441
L262R	L	262	R	pathogenic	RASopathy	Pathogenic(Last reviewed: Jul 14, 2021)	criteria provided, multiple submitters, no conflicts	VCV000040521
Y263C	Y	263	C	uncertain significance	Cardiovascular phenotype|not provided|Noonan syndrome 1|Juvenile myelomonocytic leukemia|Metachondromatosis|LEOPARD syndrome 1	Uncertain significance(Last reviewed: Nov 20, 2021)	criteria provided, multiple submitters, no conflicts	VCV000561753
R265G	R	265	G	risk factor	Werner syndrome	risk factor(Last reviewed: Dec 1, 2021)	criteria provided, single submitter	VCV001333718
R265L	R	265	L	conflicting interpretations	Cardiovascular phenotype|RASopathy|not provided	Conflicting interpretations of pathogenicity(Last reviewed: Sep 30, 2022)	criteria provided, conflicting interpretations	VCV000561741
R265Q	R	265	Q	pathogenic	Noonan syndrome	Pathogenic(Last reviewed: Apr 3, 2017)	reviewed by expert panel	VCV000040522
G268S	G	268	S	pathogenic	Cardiovascular phenotype|LEOPARD syndrome 1|Noonan syndrome 1|Juvenile myelomonocytic leukemia|Metachondromatosis|not provided|RASopathy|Noonan syndrome|LEOPARD syndrome 1	Pathogenic/Likely pathogenic(Last reviewed: May 3, 2023)	criteria provided, multiple submitters, no conflicts	VCV000044614
G268C	G	268	C	pathogenic	PTPN11 Related Disorders|not provided|RASopathy|Noonan syndrome|LEOPARD syndrome 1|Metachondromatosis|Noonan syndrome 1	Pathogenic/Likely pathogenic(Last reviewed: Jun 26, 2023)	criteria provided, multiple submitters, no conflicts	VCV000040523
Q269R	Q	269	R	uncertain significance	not provided	Uncertain significance(Last reviewed: Sep 17, 2014)	criteria provided, single submitter	VCV000198485
N275T	N	275	T	conflicting interpretations	Cardiovascular phenotype|not specified|RASopathy|LEOPARD syndrome 1|Metachondromatosis|Noonan syndrome 1	Conflicting interpretations of pathogenicity(Last reviewed: May 30, 2023)	criteria provided, conflicting interpretations	VCV000040524
K276R	K	276	R	uncertain significance	Cardiovascular phenotype|not specified|not provided	Uncertain significance(Last reviewed: May 19, 2023)	criteria provided, multiple submitters, no conflicts	VCV000372625
Y279S	Y	279	S	pathogenic	RASopathy	Pathogenic(Last reviewed: Sep 14, 2021)	criteria provided, single submitter	VCV000065666
Y279C	Y	279	C	pathogenic	Cardiovascular phenotype|Noonan syndrome and Noonan-related syndrome|CBL-related disorder|Noonan syndrome 1|LEOPARD syndrome 1|Metachondromatosis|Juvenile myelomonocytic leukemia|Noonan syndrome|Noonan syndrome with multiple lentigines|not specified|not provided|RASopathy|Noonan syndrome with multiple lentigines|Noonan syndrome 1|LEOPARD syndrome 1	Pathogenic/Likely pathogenic(Last reviewed: Aug 16, 2023)	criteria provided, multiple submitters, no conflicts	VCV000013328
I282V	I	282	V	pathogenic	Noonan syndrome and Noonan-related syndrome|Cardiovascular phenotype|Neurodevelopmental abnormality|Inborn genetic diseases|LEOPARD syndrome 1|Noonan syndrome 1|Noonan syndrome with multiple lentigines|Noonan syndrome|LEOPARD syndrome 1|Noonan syndrome 1|Juvenile myelomonocytic leukemia|Metachondromatosis|not provided|RASopathy|Noonan syndrome|Noonan syndrome 1	Pathogenic(Last reviewed: Jun 5, 2023)	criteria provided, multiple submitters, no conflicts	VCV000040525
I282T	I	282	T	pathogenic	not provided	Pathogenic(Last reviewed: Sep 20, 2019)	criteria provided, single submitter	VCV000280259
I282M	I	282	M	pathogenic	Cardiovascular phenotype|not provided|RASopathy|Noonan syndrome|Noonan syndrome 1	Pathogenic/Likely pathogenic(Last reviewed: Oct 24, 2022)	criteria provided, multiple submitters, no conflicts	VCV000040526
F285I	F	285	I	pathogenic	not provided	Pathogenic(Last reviewed: May 19, 2017)	criteria provided, single submitter	VCV000636408
F285L	F	285	L	pathogenic	Inborn genetic diseases|LEOPARD syndrome 1|Noonan syndrome 1|Juvenile myelomonocytic leukemia|Metachondromatosis|not provided|RASopathy|Noonan syndrome|LEOPARD syndrome 1|Noonan syndrome 1|Noonan syndrome 3	Pathogenic(Last reviewed: Feb 23, 2023)	criteria provided, multiple submitters, no conflicts	VCV000040528
F285V	F	285	V	conflicting interpretations	LEOPARD syndrome 1|Juvenile myelomonocytic leukemia|Noonan syndrome 1|Metachondromatosis|LEOPARD syndrome 1|Noonan syndrome 1|Metachondromatosis|not provided	Conflicting interpretations of pathogenicity(Last reviewed: Dec 17, 2022)	criteria provided, conflicting interpretations	VCV000040527
F285Y	F	285	Y	pathogenic	Cardiovascular phenotype|RASopathy|not provided	Pathogenic/Likely pathogenic(Last reviewed: Jun 15, 2023)	criteria provided, multiple submitters, no conflicts	VCV000181499
F285C	F	285	C	pathogenic	not provided|RASopathy|Noonan syndrome	Pathogenic/Likely pathogenic(Last reviewed: Oct 16, 2022)	criteria provided, multiple submitters, no conflicts	VCV000040533
F285S	F	285	S	pathogenic	Noonan syndrome and Noonan-related syndrome|Non-immune hydrops fetalis|RASopathy|not provided|Noonan syndrome|Noonan syndrome 1	Pathogenic(Last reviewed: Sep 23, 2022)	criteria provided, multiple submitters, no conflicts	VCV000013335
F285L	F	285	L	pathogenic	not provided	Pathogenic(Last reviewed: May 13, 2019)	criteria provided, single submitter	VCV001201246
F285L	F	285	L	pathogenic	not provided|RASopathy|Noonan syndrome|Noonan syndrome 1|Noonan syndrome 3	Pathogenic(Last reviewed: May 26, 2023)	criteria provided, multiple submitters, no conflicts	VCV000044615
D286E	D	286	E	uncertain significance	not specified	Uncertain significance(Last reviewed: Feb 11, 2016)	criteria provided, single submitter	VCV000044616
H287P	H	287	P	uncertain significance	RASopathy|Noonan syndrome	Uncertain significance(Last reviewed: Nov 17, 2021)	criteria provided, multiple submitters, no conflicts	VCV001327572
T288A	T	288	A	uncertain significance	not specified	Uncertain significance(Last reviewed: Sep 25, 2021)	criteria provided, single submitter	VCV001301345
R289G	R	289	G	conflicting interpretations	Noonan syndrome 1|LEOPARD syndrome 1|Juvenile myelomonocytic leukemia|Metachondromatosis|not provided|RASopathy	Conflicting interpretations of pathogenicity(Last reviewed: Jul 3, 2022)	criteria provided, conflicting interpretations	VCV001194782
R289S	R	289	S	uncertain significance	not provided	Uncertain significance(Last reviewed: Jan 6, 2023)	criteria provided, single submitter	VCV002571898
V290L	V	290	L	uncertain significance	not provided	Uncertain significance(Last reviewed: Nov 23, 2022)	criteria provided, single submitter	VCV002503324
V290I	V	290	I	uncertain significance	not provided	Uncertain significance(Last reviewed: May 15, 2017)	criteria provided, single submitter	VCV000496185
H293Y	H	293	Y	uncertain significance	RASopathy	Uncertain significance(Last reviewed: Jun 3, 2022)	criteria provided, single submitter	VCV002196941
H293Q	H	293	Q	uncertain significance	RASopathy	Uncertain significance(Last reviewed: Aug 31, 2021)	criteria provided, single submitter	VCV001480016
H293Q	H	293	Q	uncertain significance	Noonan syndrome and Noonan-related syndrome|not provided|RASopathy	Uncertain significance(Last reviewed: Jun 3, 2022)	criteria provided, multiple submitters, no conflicts	VCV000280250
D294N	D	294	N	uncertain significance	RASopathy|Cardiovascular phenotype	Uncertain significance(Last reviewed: Jul 19, 2022)	criteria provided, multiple submitters, no conflicts	VCV001764755
P297A	P	297	A	uncertain significance	Cardiovascular phenotype	Uncertain significance(Last reviewed: Jul 3, 2022)	criteria provided, single submitter	VCV001765016
N298S	N	298	S	conflicting interpretations	Cardiovascular phenotype|not specified|not provided|Juvenile myelomonocytic leukemia|Metachondromatosis|LEOPARD syndrome 1|Noonan syndrome 1|RASopathy|Cardio-facio-cutaneous syndrome	Conflicting interpretations of pathogenicity(Last reviewed: Sep 27, 2022)	criteria provided, conflicting interpretations	VCV000181500
P300T	P	300	T	uncertain significance	Cardiovascular phenotype|not provided	Uncertain significance(Last reviewed: Sep 26, 2022)	criteria provided, multiple submitters, no conflicts	VCV001765342
I305V	I	305	V	uncertain significance	not provided	Uncertain significance(Last reviewed: Oct 29, 2014)	criteria provided, single submitter	VCV000181504
N308D	N	308	D	pathogenic	Noonan syndrome	Pathogenic(Last reviewed: Apr 3, 2017)	reviewed by expert panel	VCV000013326
N308T	N	308	T	pathogenic	Noonan syndrome and Noonan-related syndrome|Cardiovascular phenotype|LEOPARD syndrome 1|Noonan syndrome 1|Juvenile myelomonocytic leukemia|Metachondromatosis|not provided|RASopathy|Noonan syndrome|See cases	Pathogenic/Likely pathogenic(Last reviewed: Mar 14, 2022)	criteria provided, multiple submitters, no conflicts	VCV000040535
N308S	N	308	S	pathogenic	PTPN11 Related Disorders|Noonan syndrome and Noonan-related syndrome|Noonan syndrome 1|LEOPARD syndrome 1|Noonan syndrome 1|LEOPARD syndrome 1|Metachondromatosis|Juvenile myelomonocytic leukemia|not provided|RASopathy|Noonan syndrome|Noonan syndrome 1|LEOPARD syndrome 1|Noonan syndrome 3	Pathogenic(Last reviewed: Sep 17, 2022)	criteria provided, multiple submitters, no conflicts	VCV000013327
I309V	I	309	V	benign	RASopathy	Benign(Last reviewed: Apr 3, 2017)	reviewed by expert panel	VCV000040536
M311V	M	311	V	uncertain significance	Juvenile myelomonocytic leukemia|Metachondromatosis|LEOPARD syndrome 1|Noonan syndrome 1|RASopathy|not specified|Cardiovascular phenotype	Uncertain significance(Last reviewed: Aug 17, 2022)	criteria provided, multiple submitters, no conflicts	VCV000372668
M311T	M	311	T	likely benign	RASopathy	Likely benign(Last reviewed: May 27, 2022)	criteria provided, single submitter	VCV000795699
P312T	P	312	T	uncertain significance	Cardiovascular phenotype	Uncertain significance(Last reviewed: Jan 9, 2023)	criteria provided, single submitter	VCV002453880
F314L	F	314	L	uncertain significance	Noonan syndrome	Uncertain significance(Last reviewed: Sep 22, 2020)	criteria provided, single submitter	VCV000620593
T316I	T	316	I	uncertain significance	RASopathy	Uncertain significance(Last reviewed: Sep 24, 2021)	criteria provided, single submitter	VCV001401505
K317R	K	317	R	uncertain significance	Cardiovascular phenotype	Uncertain significance(Last reviewed: Sep 26, 2022)	criteria provided, single submitter	VCV001767207
N319D	N	319	D	uncertain significance	Cardiovascular phenotype|RASopathy	Uncertain significance(Last reviewed: Aug 28, 2021)	criteria provided, multiple submitters, no conflicts	VCV001403388
N320S	N	320	S	likely pathogenic	Noonan syndrome	Likely pathogenic(Last reviewed: Dec 3, 2017)	criteria provided, single submitter	VCV000522720
P323T	P	323	T	uncertain significance	RASopathy|Cardiovascular phenotype	Uncertain significance(Last reviewed: May 3, 2023)	criteria provided, multiple submitters, no conflicts	VCV001507406
K324R	K	324	R	uncertain significance	not specified	Uncertain significance(Last reviewed: Dec 30, 2019)	criteria provided, single submitter	VCV000928985
K324N	K	324	N	uncertain significance	RASopathy	Uncertain significance(Last reviewed: Jun 30, 2022)	criteria provided, single submitter	VCV002012414
I328T	I	328	T	uncertain significance	RASopathy|not provided	Uncertain significance(Last reviewed: Aug 22, 2022)	criteria provided, multiple submitters, no conflicts	VCV001446271
C333S	C	333	S	uncertain significance	not provided|RASopathy	Uncertain significance(Last reviewed: Sep 24, 2021)	criteria provided, multiple submitters, no conflicts	VCV000181501
Q335P	Q	335	P	uncertain significance	not provided|RASopathy|Cardiovascular phenotype	Uncertain significance(Last reviewed: May 19, 2023)	criteria provided, multiple submitters, no conflicts	VCV000280410
D340Y	D	340	Y	uncertain significance	RASopathy	Uncertain significance(Last reviewed: Sep 2, 2021)	criteria provided, single submitter	VCV001408698
R343W	R	343	W	uncertain significance	Cardiovascular phenotype	Uncertain significance(Last reviewed: Aug 24, 2016)	criteria provided, single submitter	VCV000520295
R343Q	R	343	Q	benign	RASopathy	Benign(Last reviewed: Apr 18, 2017)	reviewed by expert panel	VCV000181766
M344I	M	344	I	uncertain significance	not provided	Uncertain significance(Last reviewed: May 7, 2019)	criteria provided, single submitter	VCV001188270
Q347K	Q	347	K	uncertain significance	RASopathy	Uncertain significance(Last reviewed: Apr 29, 2022)	criteria provided, single submitter	VCV001415481
Q347R	Q	347	R	uncertain significance	Intellectual disability	Uncertain significance(Last reviewed: Apr 20, 2020)	criteria provided, single submitter	VCV000978849
E348V	E	348	V	uncertain significance	RASopathy	Uncertain significance(Last reviewed: Aug 26, 2021)	criteria provided, single submitter	VCV001505187
S350A	S	350	A	conflicting interpretations	LEOPARD syndrome 1|Juvenile myelomonocytic leukemia|Metachondromatosis|Noonan syndrome 1|not provided	Conflicting interpretations of pathogenicity(Last reviewed: Nov 2, 2020)	criteria provided, conflicting interpretations	VCV000040540
S350Y	S	350	Y	uncertain significance	RASopathy	Uncertain significance(Last reviewed: Sep 24, 2021)	criteria provided, single submitter	VCV001347267
R351Q	R	351	Q	benign	RASopathy	Benign(Last reviewed: Apr 18, 2017)	reviewed by expert panel	VCV000040541
I353L	I	353	L	uncertain significance	RASopathy	Uncertain significance(Last reviewed: Aug 30, 2021)	criteria provided, single submitter	VCV000574008
V360M	V	360	M	uncertain significance	RASopathy	Uncertain significance(Last reviewed: Aug 9, 2022)	criteria provided, single submitter	VCV001715947
R362K	R	362	K	uncertain significance	RASopathy	Uncertain significance(Last reviewed: Sep 24, 2021)	criteria provided, single submitter	VCV001351600
K364R	K	364	R	uncertain significance	RASopathy	Uncertain significance(Last reviewed: Sep 1, 2022)	criteria provided, single submitter	VCV001009214
S365R	S	365	R	uncertain significance	not specified	Uncertain significance(Last reviewed: Sep 2, 2018)	criteria provided, single submitter	VCV000633381
Y375C	Y	375	C	uncertain significance	not specified|Noonan syndrome 1|Juvenile myelomonocytic leukemia|LEOPARD syndrome 1|Metachondromatosis|RASopathy	Uncertain significance(Last reviewed: Sep 3, 2022)	criteria provided, multiple submitters, no conflicts	VCV000040544
A376T	A	376	T	uncertain significance	RASopathy	Uncertain significance(Last reviewed: May 26, 2022)	criteria provided, single submitter	VCV002136519
L377V	L	377	V	uncertain significance	RASopathy|not provided	Uncertain significance(Last reviewed: Sep 24, 2021)	criteria provided, multiple submitters, no conflicts	VCV001315491
V382I	V	382	I	uncertain significance	Noonan syndrome 1|Juvenile myelomonocytic leukemia|LEOPARD syndrome 1|Metachondromatosis|RASopathy|Cardiovascular phenotype|not provided	Uncertain significance(Last reviewed: Jul 25, 2022)	criteria provided, multiple submitters, no conflicts	VCV000597106
M383T	M	383	T	uncertain significance	Cardiovascular phenotype|RASopathy	Uncertain significance(Last reviewed: Aug 27, 2021)	criteria provided, multiple submitters, no conflicts	VCV001474733
R384C	R	384	C	uncertain significance	RASopathy	Uncertain significance(Last reviewed: Jul 14, 2022)	criteria provided, single submitter	VCV002062721
V388I	V	388	I	uncertain significance	Cardiovascular phenotype|not specified|RASopathy	Uncertain significance(Last reviewed: Feb 8, 2022)	criteria provided, multiple submitters, no conflicts	VCV000372618
K389R	K	389	R	uncertain significance	RASopathy	Uncertain significance(Last reviewed: Sep 26, 2021)	criteria provided, single submitter	VCV001487966
S391G	S	391	G	uncertain significance	RASopathy	Uncertain significance(Last reviewed: Aug 31, 2021)	criteria provided, single submitter	VCV001439119
A392T	A	392	T	conflicting interpretations	RASopathy|Noonan syndrome 1|not provided	Conflicting interpretations of pathogenicity(Last reviewed: Aug 23, 2022)	criteria provided, conflicting interpretations	VCV000224093
A393T	A	393	T	uncertain significance	RASopathy	Uncertain significance(Last reviewed: May 12, 2022)	criteria provided, single submitter	VCV001993564
H394R	H	394	R	uncertain significance	not provided	Uncertain significance(Last reviewed: Feb 10, 2022)	criteria provided, single submitter	VCV000452459
D395Y	D	395	Y	uncertain significance	RASopathy	Uncertain significance(Last reviewed: Jun 28, 2022)	criteria provided, single submitter	VCV002095925
Y396H	Y	396	H	uncertain significance	RASopathy	Uncertain significance(Last reviewed: Jun 28, 2022)	criteria provided, single submitter	VCV002095926
T397A	T	397	A	uncertain significance	not provided	Uncertain significance(Last reviewed: Feb 8, 2023)	criteria provided, single submitter	VCV002575568
T397M	T	397	M	uncertain significance	not provided|RASopathy|Cardiovascular phenotype|Noonan syndrome 1	Uncertain significance(Last reviewed: Jun 12, 2023)	criteria provided, multiple submitters, no conflicts	VCV000279919
E400K	E	400	K	uncertain significance	RASopathy|not provided	Uncertain significance(Last reviewed: Sep 13, 2022)	criteria provided, multiple submitters, no conflicts	VCV002042470
K402E	K	402	E	uncertain significance	not provided	Uncertain significance(Last reviewed: Jun 28, 2022)	criteria provided, single submitter	VCV001809852
K402T	K	402	T	uncertain significance	Noonan syndrome 1	Uncertain significance(Last reviewed: Feb 2, 2022)	criteria provided, single submitter	VCV001805416
V406I	V	406	I	uncertain significance	RASopathy	Uncertain significance(Last reviewed: Aug 30, 2021)	criteria provided, single submitter	VCV000648804
Q408R	Q	408	R	uncertain significance	RASopathy	Uncertain significance(Last reviewed: Aug 16, 2022)	criteria provided, single submitter	VCV001448513
G409A	G	409	A	uncertain significance	Noonan syndrome and Noonan-related syndrome|Neurofibroma|Cardiovascular phenotype|Noonan syndrome 1|LEOPARD syndrome 1|Juvenile myelomonocytic leukemia|Metachondromatosis|not specified|RASopathy	Uncertain significance(Last reviewed: Aug 30, 2022)	criteria provided, multiple submitters, no conflicts	VCV000044596
T411M	T	411	M	uncertain significance	RASopathy	Uncertain significance(Last reviewed: Dec 5, 2019)	reviewed by expert panel	VCV000013341
E412G	E	412	G	uncertain significance	RASopathy	Uncertain significance(Last reviewed: Aug 13, 2022)	criteria provided, single submitter	VCV001517313
T414M	T	414	M	uncertain significance	not provided	Uncertain significance(Last reviewed: Sep 9, 2022)	criteria provided, single submitter	VCV002435284
R421W	R	421	W	uncertain significance	Cardiovascular phenotype|RASopathy|not provided|Noonan syndrome 1|LEOPARD syndrome 1|Juvenile myelomonocytic leukemia|Metachondromatosis	Uncertain significance(Last reviewed: May 26, 2023)	criteria provided, multiple submitters, no conflicts	VCV000449117
R421Q	R	421	Q	uncertain significance	not provided	Uncertain significance(Last reviewed: Jan 30, 2017)	criteria provided, single submitter	VCV000496181
P424L	P	424	L	likely pathogenic	Noonan syndrome 1	Likely pathogenic(Last reviewed: Sep 26, 2019)	criteria provided, single submitter	VCV000807476
H426P	H	426	P	uncertain significance	Noonan syndrome	Uncertain significance(Last reviewed: Dec 12, 2011)	no assertion criteria provided	VCV000180175
V428L	V	428	L	conflicting interpretations	RASopathy|Noonan syndrome 1|Intellectual disability	Conflicting interpretations of pathogenicity(Last reviewed: Sep 2, 2022)	criteria provided, conflicting interpretations	VCV000978848
V428L	V	428	L	pathogenic	not provided|RASopathy	Pathogenic/Likely pathogenic(Last reviewed: Sep 7, 2022)	criteria provided, multiple submitters, no conflicts	VCV000852241
V428M	V	428	M	conflicting interpretations	Noonan syndrome and Noonan-related syndrome|Inborn genetic diseases|not specified|not provided|RASopathy|Noonan syndrome 1	Conflicting interpretations of pathogenicity(Last reviewed: Jul 19, 2023)	criteria provided, conflicting interpretations	VCV000040545
S430R	S	430	R	uncertain significance	RASopathy|Cardiovascular phenotype	Uncertain significance(Last reviewed: Apr 22, 2023)	criteria provided, multiple submitters, no conflicts	VCV001419337
V435L	V	435	L	uncertain significance	Inborn genetic diseases|RASopathy	Uncertain significance(Last reviewed: Sep 27, 2022)	criteria provided, multiple submitters, no conflicts	VCV001717036
V435M	V	435	M	uncertain significance	not specified	Uncertain significance(Last reviewed: May 5, 2020)	criteria provided, single submitter	VCV001337641
E440D	E	440	D	uncertain significance	Cardiovascular phenotype	Uncertain significance(Last reviewed: Aug 24, 2022)	criteria provided, single submitter	VCV001769904
H443Y	H	443	Y	uncertain significance	not provided|Noonan syndrome 1|Juvenile myelomonocytic leukemia|Metachondromatosis|LEOPARD syndrome 1|RASopathy|Cardiovascular phenotype	Uncertain significance(Last reviewed: Dec 8, 2021)	criteria provided, multiple submitters, no conflicts	VCV000289057
H443R	H	443	R	uncertain significance	RASopathy	Uncertain significance(Last reviewed: Oct 26, 2022)	criteria provided, single submitter	VCV001714959
I448V	I	448	V	uncertain significance	RASopathy	Uncertain significance(Last reviewed: May 9, 2022)	criteria provided, single submitter	VCV001439767
M450V	M	450	V	uncertain significance	not provided|RASopathy	Uncertain significance(Last reviewed: Apr 27, 2022)	criteria provided, multiple submitters, no conflicts	VCV001517126
M450T	M	450	T	uncertain significance	Cardiovascular phenotype|RASopathy	Uncertain significance(Last reviewed: Jan 7, 2022)	criteria provided, multiple submitters, no conflicts	VCV001396939
G453E	G	453	E	uncertain significance	RASopathy	Uncertain significance(Last reviewed: Aug 31, 2022)	criteria provided, single submitter	VCV002164759
P454L	P	454	L	uncertain significance	not provided|Metachondromatosis|Noonan syndrome 1|LEOPARD syndrome 1	Uncertain significance(Last reviewed: May 15, 2022)	criteria provided, multiple submitters, no conflicts	VCV000591599
V456M	V	456	M	uncertain significance	not specified|RASopathy	Uncertain significance(Last reviewed: Sep 2, 2021)	criteria provided, multiple submitters, no conflicts	VCV000044597
H458Q	H	458	Q	uncertain significance	not specified	Uncertain significance(Last reviewed: Feb 2, 2010)	criteria provided, single submitter	VCV000177905
A461S	A	461	S	pathogenic	RASopathy|not provided|LEOPARD syndrome 1|Noonan syndrome with multiple lentigines	Pathogenic(Last reviewed: Oct 1, 2021)	criteria provided, multiple submitters, no conflicts	VCV000040546
A461T	A	461	T	pathogenic	RASopathy|not provided|Noonan syndrome 1|Noonan syndrome with multiple lentigines|not specified	Pathogenic(Last reviewed: Sep 6, 2022)	criteria provided, multiple submitters, no conflicts	VCV000013342
A461V	A	461	V	uncertain significance	RASopathy	Uncertain significance(Last reviewed: Mar 3, 2022)	criteria provided, single submitter	VCV001440650
A461G	A	461	G	conflicting interpretations	not specified|LEOPARD syndrome 1	Conflicting interpretations of pathogenicity(Last reviewed: Mar 25, 2021)	criteria provided, conflicting interpretations	VCV000055798
G462V	G	462	V	uncertain significance	RASopathy	Uncertain significance(Last reviewed: Aug 27, 2021)	criteria provided, single submitter	VCV000934741
G464A	G	464	A	pathogenic	Cardiovascular phenotype|Noonan syndrome and Noonan-related syndrome|Noonan syndrome|Noonan syndrome with multiple lentigines|not provided|RASopathy|Noonan syndrome 1	Pathogenic(Last reviewed: Jun 30, 2022)	criteria provided, multiple submitters, no conflicts	VCV000013343
T468A	T	468	A	conflicting interpretations	not provided	Conflicting interpretations of pathogenicity(Last reviewed: Feb 5, 2020)	criteria provided, conflicting interpretations	VCV000993459
T468S	T	468	S	likely benign	Noonan syndrome	Likely benign	no assertion criteria provided	VCV000981534
T468E	T	468	E	pathogenic	not provided	Pathogenic(Last reviewed: Aug 15, 2016)	criteria provided, single submitter	VCV000265663
T468P	T	468	P	pathogenic	Noonan syndrome and Noonan-related syndrome|Cardiovascular phenotype|not provided|RASopathy|Noonan syndrome with multiple lentigines	Pathogenic(Last reviewed: Aug 30, 2022)	criteria provided, multiple submitters, no conflicts	VCV000040547
T468M	T	468	M	pathogenic	Noonan syndrome with multiple lentigines	Pathogenic(Last reviewed: Apr 3, 2017)	reviewed by expert panel	VCV000013331
I470V	I	470	V	uncertain significance	RASopathy	Uncertain significance(Last reviewed: Sep 24, 2021)	criteria provided, single submitter	VCV001402628
I470T	I	470	T	likely pathogenic	Noonan syndrome 1	Likely pathogenic(Last reviewed: Jul 9, 2020)	criteria provided, single submitter	VCV000982417
I476V	I	476	V	uncertain significance	RASopathy	Uncertain significance(Last reviewed: Aug 27, 2021)	criteria provided, single submitter	VCV000943450
I478V	I	478	V	uncertain significance	RASopathy	Uncertain significance(Last reviewed: Apr 29, 2022)	criteria provided, single submitter	VCV001955628
I479T	I	479	T	uncertain significance	not provided	Uncertain significance(Last reviewed: Aug 8, 2023)	criteria provided, single submitter	VCV000450749
K482Q	K	482	Q	uncertain significance	not provided	Uncertain significance(Last reviewed: Feb 14, 2023)	criteria provided, single submitter	VCV002430616
V484I	V	484	I	uncertain significance	RASopathy	Uncertain significance(Last reviewed: Aug 26, 2021)	criteria provided, single submitter	VCV001485834
D485G	D	485	G	uncertain significance	RASopathy	Uncertain significance(Last reviewed: Aug 27, 2021)	criteria provided, single submitter	VCV001506056
D487N	D	487	N	uncertain significance	not provided	Uncertain significance(Last reviewed: Feb 16, 2022)	criteria provided, single submitter	VCV001677944
D487G	D	487	G	uncertain significance	not provided	Uncertain significance(Last reviewed: Jul 2, 2021)	criteria provided, single submitter	VCV000181502
I488M	I	488	M	uncertain significance	RASopathy	Uncertain significance(Last reviewed: Jan 16, 2022)	criteria provided, single submitter	VCV002086316
V490I	V	490	I	uncertain significance	Cardiovascular phenotype|not provided|RASopathy	Uncertain significance(Last reviewed: Nov 1, 2022)	criteria provided, multiple submitters, no conflicts	VCV000561751
P491A	P	491	A	conflicting interpretations	Noonan syndrome and Noonan-related syndrome|not provided|RASopathy|Noonan syndrome 1	Conflicting interpretations of pathogenicity(Last reviewed: Mar 14, 2022)	criteria provided, conflicting interpretations	VCV000181503
P491S	P	491	S	pathogenic	Noonan syndrome and Noonan-related syndrome|not provided|RASopathy|Noonan syndrome|Noonan syndrome 1	Pathogenic(Last reviewed: Jul 15, 2022)	criteria provided, multiple submitters, no conflicts	VCV000040550
P491T	P	491	T	pathogenic	LEOPARD syndrome 1|Noonan syndrome 1|Juvenile myelomonocytic leukemia|Metachondromatosis|not provided|RASopathy|Noonan syndrome|Noonan syndrome 1	Pathogenic/Likely pathogenic(Last reviewed: Feb 9, 2022)	criteria provided, multiple submitters, no conflicts	VCV000040549
P491L	P	491	L	pathogenic	Noonan syndrome and Noonan-related syndrome|LEOPARD syndrome 1|Noonan syndrome 1|Juvenile myelomonocytic leukemia|Metachondromatosis|not provided|RASopathy|Noonan syndrome|LEOPARD syndrome 1|Noonan syndrome 1	Pathogenic/Likely pathogenic(Last reviewed: Feb 23, 2023)	criteria provided, multiple submitters, no conflicts	VCV000040552
P491H	P	491	H	pathogenic	Cardiovascular phenotype|Noonan syndrome 1|Juvenile myelomonocytic leukemia|Metachondromatosis|LEOPARD syndrome 1|RASopathy|not provided|Noonan syndrome|Short stature|Strabismus|Abnormal facial shape	Pathogenic/Likely pathogenic(Last reviewed: Oct 14, 2022)	criteria provided, multiple submitters, no conflicts	VCV000040551
I494V	I	494	V	uncertain significance	not provided	Uncertain significance(Last reviewed: Jan 28, 2022)	criteria provided, single submitter	VCV001699736
Q495K	Q	495	K	uncertain significance	not provided	Uncertain significance(Last reviewed: Sep 20, 2021)	criteria provided, single submitter	VCV001693343
Q495R	Q	495	R	uncertain significance	not provided	Uncertain significance(Last reviewed: May 2, 2019)	criteria provided, single submitter	VCV001305520
V497M	V	497	M	uncertain significance	not provided	Uncertain significance(Last reviewed: Feb 17, 2021)	criteria provided, single submitter	VCV001211341
R498W	R	498	W	pathogenic	Inborn genetic diseases|Noonan syndrome and Noonan-related syndrome|Noonan syndrome with multiple lentigines|Noonan syndrome|Metachondromatosis|LEOPARD syndrome 1|Noonan syndrome 1|Juvenile myelomonocytic leukemia|not provided|RASopathy|LEOPARD syndrome 1|Noonan syndrome 1	Pathogenic(Last reviewed: Aug 12, 2022)	criteria provided, multiple submitters, no conflicts	VCV000040553
R498Q	R	498	Q	likely pathogenic	Noonan syndrome 1	Likely pathogenic(Last reviewed: May 6, 2021)	criteria provided, single submitter	VCV001805026
R498L	R	498	L	pathogenic	Noonan syndrome and Noonan-related syndrome|Noonan syndrome with multiple lentigines|Noonan syndrome|not provided|RASopathy|Noonan syndrome 1|LEOPARD syndrome 1|Specific learning disability|Scoliosis|Intellectual disability, mild|Abnormal facial shape|Cafe-au-lait spot	Pathogenic(Last reviewed: Feb 22, 2023)	criteria provided, multiple submitters, no conflicts	VCV000040554
S499P	S	499	P	likely pathogenic	Noonan syndrome 1	Likely pathogenic(Last reviewed: Aug 4, 2021)	criteria provided, single submitter	VCV001709139
S499T	S	499	T	uncertain significance	not specified	Uncertain significance(Last reviewed: Jun 18, 2018)	criteria provided, single submitter	VCV000633380
S499F	S	499	F	uncertain significance	not specified	Uncertain significance(Last reviewed: Jun 14, 2021)	criteria provided, single submitter	VCV000981535
Q500E	Q	500	E	uncertain significance	Noonan syndrome 1|Juvenile myelomonocytic leukemia|Metachondromatosis|LEOPARD syndrome 1|not provided|RASopathy	Uncertain significance(Last reviewed: Nov 20, 2021)	criteria provided, multiple submitters, no conflicts	VCV001463473
Q500R	Q	500	R	uncertain significance	RASopathy|not specified	Uncertain significance(Last reviewed: May 25, 2022)	criteria provided, multiple submitters, no conflicts	VCV000984450
Q500H	Q	500	H	uncertain significance	Noonan syndrome	Uncertain significance	no assertion criteria provided	VCV000981536
R501K	R	501	K	pathogenic	Depressed nasal ridge|Epicanthus|Abnormal pinna morphology|Wide nasal bridge|Short stature|Abnormality of cardiovascular system morphology|Microcephaly|Inborn genetic diseases|not provided|RASopathy|Noonan syndrome	Pathogenic(Last reviewed: Jun 6, 2022)	criteria provided, multiple submitters, no conflicts	VCV000040555
S502A	S	502	A	pathogenic	not provided|RASopathy|Juvenile myelomonocytic leukemia|Noonan syndrome	Pathogenic(Last reviewed: Jan 24, 2022)	criteria provided, multiple submitters, no conflicts	VCV000040556
S502T	S	502	T	pathogenic	Metachondromatosis|Juvenile myelomonocytic leukemia|Noonan syndrome 1|LEOPARD syndrome 1|not provided|Noonan syndrome|RASopathy|Noonan syndrome 1	Pathogenic(Last reviewed: Jan 10, 2023)	criteria provided, multiple submitters, no conflicts	VCV000013332
S502L	S	502	L	pathogenic	not provided|RASopathy|Noonan syndrome|Noonan syndrome 1	Pathogenic(Last reviewed: Jul 12, 2022)	criteria provided, multiple submitters, no conflicts	VCV000040557
G503R	G	503	R	pathogenic	RASopathy	Pathogenic(Last reviewed: Sep 27, 2022)	criteria provided, single submitter	VCV000571101
G503R	G	503	R	pathogenic	Noonan syndrome and Noonan-related syndrome|Cardiovascular phenotype|LEOPARD syndrome 1|Noonan syndrome 1|Juvenile myelomonocytic leukemia|Metachondromatosis|not provided|RASopathy|Noonan syndrome|Juvenile myelomonocytic leukemia|LEOPARD syndrome 1|Noonan syndrome 1|Metachondromatosis	Pathogenic(Last reviewed: Mar 31, 2023)	criteria provided, multiple submitters, no conflicts	VCV000040559
G503R	G	503	R	pathogenic	Neurodevelopmental disorder|Cardiovascular phenotype|Metachondromatosis|LEOPARD syndrome 1|Noonan syndrome 1|Juvenile myelomonocytic leukemia|not provided|RASopathy|Juvenile myelomonocytic leukemia|Noonan syndrome|Noonan syndrome 1	Pathogenic(Last reviewed: Jun 30, 2022)	criteria provided, multiple submitters, no conflicts	VCV000040558
G503A	G	503	A	pathogenic	RASopathy	Pathogenic	no assertion criteria provided	VCV000162464
G503E	G	503	E	pathogenic	LEOPARD syndrome 1|Noonan syndrome 1|Juvenile myelomonocytic leukemia|Metachondromatosis|not provided|RASopathy|LEOPARD syndrome 1|Noonan syndrome 1	Pathogenic/Likely pathogenic(Last reviewed: Dec 7, 2022)	criteria provided, multiple submitters, no conflicts	VCV000040561
G503V	G	503	V	likely pathogenic	Embryonal rhabdomyosarcoma|Gastric adenocarcinoma|Neoplasm of the large intestine|Multiple myeloma|Lung adenocarcinoma|Squamous cell lung carcinoma	Likely pathogenic; other(Last reviewed: May 31, 2016)	no assertion criteria provided	VCV000040560
M504V	M	504	V	pathogenic	Noonan syndrome	Pathogenic(Last reviewed: Apr 3, 2017)	reviewed by expert panel	VCV000040562
Q506P	Q	506	P	pathogenic	RASopathy	Pathogenic(Last reviewed: Jan 1, 2007)	criteria provided, single submitter	VCV000055799
Q506P	Q	506	P	pathogenic	Cardiovascular phenotype|PTPN11 Related Disorders|not provided|RASopathy|Noonan syndrome|Noonan syndrome with multiple lentigines	Pathogenic(Last reviewed: Jul 29, 2022)	criteria provided, multiple submitters, no conflicts	VCV000040563
T507K	T	507	K	pathogenic	Noonan syndrome and Noonan-related syndrome|Non-immune hydrops fetalis|not provided|Noonan syndrome 1	Pathogenic/Likely pathogenic(Last reviewed: Aug 20, 2020)	criteria provided, multiple submitters, no conflicts	VCV000265307
Q510E	Q	510	E	pathogenic	Cardiovascular phenotype|Noonan syndrome with multiple lentigines|Noonan syndrome|not provided|RASopathy|Noonan syndrome 3|Noonan syndrome 1|See cases	Pathogenic(Last reviewed: May 21, 2023)	criteria provided, multiple submitters, no conflicts	VCV000040566
Q510L	Q	510	L	likely pathogenic	Noonan syndrome and Noonan-related syndrome	Likely pathogenic(Last reviewed: Apr 24, 2017)	criteria provided, single submitter	VCV000981537
Q510R	Q	510	R	pathogenic	not provided|RASopathy|LEOPARD syndrome 1|Noonan syndrome 1	Pathogenic/Likely pathogenic(Last reviewed: Jul 20, 2023)	criteria provided, multiple submitters, no conflicts	VCV000013345
Q510P	Q	510	P	pathogenic	Noonan syndrome with multiple lentigines	Pathogenic(Last reviewed: Apr 3, 2017)	reviewed by expert panel	VCV000013344
Q510H	Q	510	H	pathogenic	not provided|not specified	Pathogenic(Last reviewed: Mar 1, 2020)	criteria provided, multiple submitters, no conflicts	VCV000811634
Q510H	Q	510	H	pathogenic	RASopathy	Pathogenic(Last reviewed: Apr 3, 2017)	reviewed by expert panel	VCV000040567
I514V	I	514	V	uncertain significance	Cardiovascular phenotype	Uncertain significance(Last reviewed: Nov 4, 2022)	criteria provided, single submitter	VCV002453878
M516V	M	516	V	uncertain significance	Cardiovascular phenotype|not provided	Uncertain significance(Last reviewed: Jul 2, 2023)	criteria provided, multiple submitters, no conflicts	VCV002568097
M516T	M	516	T	uncertain significance	RASopathy	Uncertain significance(Last reviewed: Aug 26, 2021)	criteria provided, single submitter	VCV000944057
V518F	V	518	F	uncertain significance	Cardiovascular phenotype	Uncertain significance(Last reviewed: Sep 29, 2018)	criteria provided, single submitter	VCV001775089
V518G	V	518	G	uncertain significance	not provided	Uncertain significance(Last reviewed: Oct 26, 2022)	criteria provided, single submitter	VCV002500650
I522M	I	522	M	uncertain significance	Cardiovascular phenotype	Uncertain significance(Last reviewed: May 29, 2022)	criteria provided, single submitter	VCV001775392
E523D	E	523	D	uncertain significance	not provided	Uncertain significance(Last reviewed: Jan 3, 2018)	criteria provided, single submitter	VCV000561713
R527C	R	527	C	conflicting interpretations	RASopathy|Noonan syndrome 1|Metachondromatosis|Cardiovascular phenotype|LEOPARD syndrome 1|not specified|not provided	Conflicting interpretations of pathogenicity(Last reviewed: Oct 18, 2022)	criteria provided, conflicting interpretations	VCV000488166
R527H	R	527	H	uncertain significance	Cardiovascular phenotype|not provided	Uncertain significance(Last reviewed: Apr 6, 2023)	criteria provided, multiple submitters, no conflicts	VCV001197241
E532K	E	532	K	uncertain significance	Noonan syndrome and Noonan-related syndrome|Cardiovascular phenotype|Juvenile myelomonocytic leukemia|LEOPARD syndrome 1|Noonan syndrome 1|Metachondromatosis|not specified|RASopathy	Uncertain significance(Last reviewed: Jun 13, 2023)	criteria provided, multiple submitters, no conflicts	VCV000135111
K536R	K	536	R	uncertain significance	not provided	Uncertain significance(Last reviewed: Jan 18, 2023)	criteria provided, single submitter	VCV002573742
T543I	T	543	I	uncertain significance	not provided|RASopathy	Uncertain significance(Last reviewed: Jan 13, 2022)	criteria provided, multiple submitters, no conflicts	VCV000378880
S548P	S	548	P	uncertain significance	Cardiovascular phenotype|not specified|RASopathy|not provided	Uncertain significance(Last reviewed: Jul 11, 2023)	criteria provided, multiple submitters, no conflicts	VCV000372653
A550T	A	550	T	uncertain significance	not provided	Uncertain significance(Last reviewed: Dec 16, 2022)	criteria provided, single submitter	VCV001804417
A550V	A	550	V	conflicting interpretations	not specified|RASopathy|not provided	Conflicting interpretations of pathogenicity(Last reviewed: Oct 29, 2022)	criteria provided, conflicting interpretations	VCV000279918
T553M	T	553	M	benign	RASopathy	Benign(Last reviewed: Apr 3, 2017)	reviewed by expert panel	VCV000040570
S554G	S	554	G	uncertain significance	not specified	Uncertain significance(Last reviewed: Mar 19, 2022)	criteria provided, single submitter	VCV001677155
S554N	S	554	N	uncertain significance	not provided	Uncertain significance(Last reviewed: May 24, 2018)	criteria provided, single submitter	VCV000546489
Q557K	Q	557	K	uncertain significance	not specified	Uncertain significance(Last reviewed: Jan 27, 2020)	criteria provided, single submitter	VCV000917664
Q557H	Q	557	H	uncertain significance	RASopathy	Uncertain significance(Last reviewed: Apr 3, 2022)	criteria provided, single submitter	VCV001041294
P559S	P	559	S	uncertain significance	RASopathy	Uncertain significance(Last reviewed: Aug 24, 2021)	criteria provided, single submitter	VCV000409672
P559R	P	559	R	uncertain significance	not provided|RASopathy	Uncertain significance(Last reviewed: Feb 10, 2022)	criteria provided, multiple submitters, no conflicts	VCV000577374
L560V	L	560	V	uncertain significance	LEOPARD syndrome 1	Uncertain significance(Last reviewed: Jan 27, 2018)	criteria provided, single submitter	VCV001032850
L560F	L	560	F	likely benign	RASopathy	Likely benign(Last reviewed: Apr 3, 2017)	reviewed by expert panel	VCV000044599
P561L	P	561	L	conflicting interpretations	Cardiovascular phenotype|LEOPARD syndrome 1|Juvenile myelomonocytic leukemia|Metachondromatosis|Noonan syndrome 1|not specified|RASopathy|not provided	Conflicting interpretations of pathogenicity(Last reviewed: Oct 24, 2022)	criteria provided, conflicting interpretations	VCV000177887
P562L	P	562	L	uncertain significance	RASopathy|LEOPARD syndrome 1|Noonan syndrome 1|Juvenile myelomonocytic leukemia|Metachondromatosis	Uncertain significance(Last reviewed: Oct 5, 2021)	criteria provided, multiple submitters, no conflicts	VCV001428855
T564A	T	564	A	uncertain significance	RASopathy	Uncertain significance(Last reviewed: Apr 9, 2022)	criteria provided, single submitter	VCV002137442
T566A	T	566	A	uncertain significance	RASopathy	Uncertain significance(Last reviewed: Apr 21, 2022)	criteria provided, single submitter	VCV001017240
T566S	T	566	S	uncertain significance	Cardiovascular phenotype|Noonan syndrome and Noonan-related syndrome|RASopathy|Premature ventricular contraction|not provided	Uncertain significance(Last reviewed: Jan 31, 2023)	criteria provided, multiple submitters, no conflicts	VCV000561900
T566M	T	566	M	uncertain significance	not specified|not provided|RASopathy|Noonan syndrome 1	Uncertain significance(Last reviewed: Feb 5, 2023)	criteria provided, multiple submitters, no conflicts	VCV000040571
C569R	C	569	R	conflicting interpretations	RASopathy|Arrhythmogenic right ventricular cardiomyopathy	Conflicting interpretations of pathogenicity(Last reviewed: Mar 8, 2022)	criteria provided, conflicting interpretations	VCV000691730
M572T	M	572	T	uncertain significance	Intellectual disability|RASopathy	Uncertain significance(Last reviewed: Jul 5, 2022)	criteria provided, multiple submitters, no conflicts	VCV000849717
M572I	M	572	I	uncertain significance	RASopathy	Uncertain significance(Last reviewed: Jul 23, 2022)	criteria provided, single submitter	VCV002010627
E574K	E	574	K	uncertain significance	Cardiovascular phenotype	Uncertain significance(Last reviewed: Aug 19, 2021)	criteria provided, single submitter	VCV001778761
D575G	D	575	G	uncertain significance	not specified|RASopathy	Uncertain significance(Last reviewed: Dec 25, 2021)	criteria provided, multiple submitters, no conflicts	VCV000044601
S576N	S	576	N	uncertain significance	RASopathy	Uncertain significance(Last reviewed: Aug 3, 2022)	criteria provided, single submitter	VCV002181639
Y580C	Y	580	C	uncertain significance	LEOPARD syndrome 1	Uncertain significance(Last reviewed: Feb 6, 2020)	criteria provided, single submitter	VCV000931758
E581K	E	581	K	uncertain significance	not specified	Uncertain significance(Last reviewed: Mar 5, 2020)	criteria provided, single submitter	VCV001337570
E581A	E	581	A	uncertain significance	See cases	Uncertain significance(Last reviewed: Dec 3, 2021)	criteria provided, single submitter	VCV001690518
G584D	G	584	D	uncertain significance	not provided	Uncertain significance(Last reviewed: May 2, 2019)	criteria provided, single submitter	VCV001305595
Q588R	Q	588	R	uncertain significance	Cardiovascular phenotype|RASopathy	Uncertain significance(Last reviewed: Nov 4, 2022)	criteria provided, multiple submitters, no conflicts	VCV001779618
Q589P	Q	589	P	uncertain significance	RASopathy	Uncertain significance(Last reviewed: Jul 4, 2022)	criteria provided, single submitter	VCV002010775
